# Supplementary material for: Phylogenic study of Lemnoideae (duckweeds) through complete chloroplast genomes for eight accessions
Source: PeerJ. 2017 Dec 22;5:e4186. doi: 10.7717/peerj.4186 (PMC5742524; doi:10.7717/peerj.4186)
Supplement: Supplemental Information 1 [file peerj-05-4186-s007.zip]

Archive with 19 entries (16 files):
- genome data/
- genome data/annotations/
- genome data/annotations/Landoltia punctata strain 0062.txt
- genome data/annotations/Landoltia punctata strain 0086.txt
- genome data/annotations/Landoltia punctata strain ZH0202.txt
- genome data/annotations/Lemna gibba strain 9584.txt
- genome data/annotations/Lemna japonica strain 0234.txt
- genome data/annotations/Lemna japonica strain 8695.txt
- genome data/annotations/Lemna minor strain 9532.txt
- genome data/annotations/Wolffia australiana strain 7317.txt
- genome data/genomes/
- genome data/genomes/Landoltia punctata strain 0062.fa
- genome data/genomes/Landoltia punctata strain 0086.fa
- genome data/genomes/Landoltia punctata strain ZH0202.fa
- genome data/genomes/Lemna gibba strain 9584.fa
- genome data/genomes/Lemna japonica strain 0234.fa
- genome data/genomes/Lemna japonica strain 8695.fa
- genome data/genomes/Lemna minor strain 9532.fa
- genome data/genomes/Wolffia australiana strain 7317.fa
