# Supplementary material for: Phylogenic study of Lemnoideae (duckweeds) through complete chloroplast genomes for eight accessions
Source: PeerJ. 2017 Dec 22;5:e4186. doi: 10.7717/peerj.4186 (PMC5742524; doi:10.7717/peerj.4186)
Supplement: Supplemental Information 1 [file peerj-05-4186-s007.zip › genome data/annotations/Landoltia punctata strain 0062.txt]

<	137	211	trnH-GUG
<	405	1463	psbA
<	2006	3529	matK
<	4291	4327	trnK-UUU
<	4906	5127	rps16
<	7636	7707	trnQ-UUG
>	8109	8294	psbK
>	8731	8886	psbI
<	8994	9081	trnS-GCU
>	11782	11853	trnR-UCU
<	12020	13540	atpA
<	13626	14024	atpF
<	14904	15047	atpF
<	15550	15792	atpH
<	16688	17428	atpI
<	17682	18386	rps2
<	18633	22736	rpoC2
<	22899	24524	rpoC1
<	25196	25642	rpoC1
<	25677	28922	rpoB
>	30486	30566	trnC-GCA
>	31624	31713	petN
<	32983	33084	psbM
<	34444	34517	trnD-GUC
<	34865	34948	trnY-GUA
<	35051	35123	trnE-UUC
>	36583	36654	trnT-GGU
>	36589	36647	trnM-CAU
>	37801	38859	psbD
>	38771	40228	psbC
<	40349	40437	trnS-UGA
>	40759	40944	lhbA
>	41224	41294	trnG-UCC
<	41512	41585	trnfM-CAU
<	41742	42041	rps14
<	42185	44386	psaB
<	44415	46664	psaA
<	47386	47535	ycf3
<	48301	48528	ycf3
<	49271	49396	ycf3
>	50226	50312	trnS-GGA
<	50647	51249	rps4
<	51725	51797	trnT-UGU
>	53226	53262	trnL-UAA
>	53874	53923	trnL-UAA
>	54288	54360	trnF-GAA
<	55364	55837	ndhJ
<	55938	56786	ndhK
<	55947	56675	psbG
<	56669	57028	ndhC
<	58430	58466	trnV-UAC
<	59068	59105	trnV-UAC
>	59284	59355	trnM-CAU
>	59289	59347	trnT-GGU
<	59528	59929	atpE
<	59929	61422	atpB
>	62198	63646	rbcL
>	64422	65900	accD
>	66791	66898	psaI
>	67265	67816	ycf4
>	68811	69497	cemA
>	69719	70678	petA
<	71734	71853	psbJ
<	71982	72095	psbL
<	72121	72237	psbF
<	72251	72499	psbE
>	73652	73744	petL
>	73916	74026	petG
<	74158	74231	trnW-CCA
<	74401	74474	trnP-UGG
<	74403	74473	trnP-GGG
>	74842	74973	psaJ
>	75420	75623	rpl33
>	75824	76120	rps18
<	76403	76753	rpl20
<	77535	77648	rps12
<	77835	78074	clpP
<	78725	79015	clpP
<	79793	79861	clpP
>	80322	81845	psi_psbT
>	82023	82130	psbT
<	82208	82336	psbN
>	82442	82651	psbH
>	83518	84162	petB
>	85025	85588	petD
<	85777	86787	rpoA
<	86860	87273	rps11
<	87388	87498	rpl36
<	87981	88376	rps8
<	88533	88898	rpl14
<	89032	89433	rpl16
<	91222	91869	rps3
<	91928	92299	rpl22
<	92465	92740	rps19
<	92796	93224	rpl2
<	93886	94272	rpl2
<	94300	94578	rpl23
<	94750	94823	trnI-CAU
>	94892	101818	ycf2
>	101937	102080	ycf15
>	102128	102163	ycf15
<	102840	102920	trnL-CAA
<	103615	104367	ndhB
<	105067	105843	ndhB
<	106173	106637	rps7
<	107238	107489	rps12_3end
<	107250	107489	rps12
>	109436	109507	trnV-GAC
>	109735	111221	rrn16
>	111521	111562	trnI-GAU
>	111662	111703	ycf68
>	111700	112008	ycf68
>	111990	112055	ycf68
>	112367	112401	trnI-GAU
>	112462	112499	trnA-UGC
<	112632	112757	orf42
<	112958	113122	orf56
>	113299	113333	trnA-UGC
>	113479	116288	rrn23
>	116388	116490	rrn4.5
>	116718	116838	rrn5
>	117091	117164	trnR-ACG
<	117759	117830	trnN-GUU
>	118185	123836	ycf1
>	124216	124518	rps15
<	125124	127319	ndhF
>	128420	128596	rpl32
>	129169	129248	trnL-UAG
>	129336	130301	ccsA
<	130506	132002	ndhD
<	132145	132387	psaC
<	133155	133457	ndhE
<	134299	134826	ndhG
<	135247	135786	ndhI
<	135888	136415	ndhA
<	137460	138023	orf188
<	137472	138023	ndhA
<	138028	139221	ndhH
<	139361	139663	rps15
<	140043	145694	ycf1
>	146049	146120	trnN-GUU
<	146715	146788	trnR-ACG
<	147041	147161	rrn5
<	147389	147491	rrn4.5
<	147590	150399	rrn23
<	150546	150580	trnA-UGC
>	150757	150921	orf56
>	151122	151247	orf42
<	151380	151417	trnA-UGC
<	151478	151512	trnI-GAU
<	151824	151889	ycf68
<	151871	152179	ycf68
<	152176	152217	ycf68
<	152317	152358	trnI-GAU
<	152658	154144	rrn16
<	154372	154443	trnV-GAC
>	156390	156641	rps12_3end
>	157242	157706	rps7
>	158036	158812	ndhB
>	159512	160264	ndhB
>	160959	161039	trnL-CAA
<	161716	161751	ycf15
<	161799	161942	ycf15
<	162061	168987	ycf2
>	169056	169129	trnI-CAU
>	169301	169579	rpl23
>	169607	169993	rpl2
>	170655	171083	rpl2
