# Supplementary material for: Phylogenic study of Lemnoideae (duckweeds) through complete chloroplast genomes for eight accessions
Source: PeerJ. 2017 Dec 22;5:e4186. doi: 10.7717/peerj.4186 (PMC5742524; doi:10.7717/peerj.4186)
Supplement: Supplemental Information 1 [file peerj-05-4186-s007.zip › genome data/annotations/Landoltia punctata strain 0086.txt]

<	137	211	trnH-GUG
<	405	1463	psbA
<	2006	3529	matK
<	4291	4327	trnK-UUU
<	4906	5127	rps16
<	7636	7707	trnQ-UUG
>	8109	8294	psbK
>	8731	8886	psbI
<	8994	9081	trnS-GCU
>	11782	11853	trnR-UCU
<	12020	13540	atpA
<	13626	14024	atpF
<	14899	15042	atpF
<	15545	15787	atpH
<	16683	17423	atpI
<	17677	18381	rps2
<	18628	22731	rpoC2
<	22894	24519	rpoC1
<	25191	25637	rpoC1
<	25672	28917	rpoB
>	30481	30561	trnC-GCA
>	31619	31708	petN
<	32978	33079	psbM
<	34439	34512	trnD-GUC
<	34860	34943	trnY-GUA
<	35046	35118	trnE-UUC
>	36578	36649	trnT-GGU
>	36584	36642	trnM-CAU
>	37796	38854	psbD
>	38766	40223	psbC
<	40344	40432	trnS-UGA
>	40754	40939	lhbA
>	41219	41289	trnG-UCC
<	41507	41580	trnfM-CAU
<	41737	42036	rps14
<	42180	44381	psaB
<	44410	46659	psaA
<	47381	47530	ycf3
<	48296	48523	ycf3
<	49266	49391	ycf3
>	50221	50307	trnS-GGA
<	50642	51244	rps4
<	51720	51792	trnT-UGU
>	53221	53257	trnL-UAA
>	53869	53918	trnL-UAA
>	54283	54355	trnF-GAA
<	55359	55832	ndhJ
<	55933	56781	ndhK
<	55942	56670	psbG
<	56664	57023	ndhC
<	58425	58461	trnV-UAC
<	59063	59100	trnV-UAC
>	59279	59350	trnM-CAU
>	59284	59342	trnT-GGU
<	59523	59924	atpE
<	59924	61417	atpB
>	62193	63641	rbcL
>	64417	65895	accD
>	66786	66893	psaI
>	67260	67811	ycf4
>	68806	69492	cemA
>	69714	70673	petA
<	71729	71848	psbJ
<	71977	72090	psbL
<	72116	72232	psbF
<	72246	72494	psbE
>	73647	73739	petL
>	73911	74021	petG
<	74153	74226	trnW-CCA
<	74396	74469	trnP-UGG
<	74398	74468	trnP-GGG
>	74837	74968	psaJ
>	75415	75618	rpl33
>	75819	76115	rps18
<	76398	76748	rpl20
<	77530	77643	rps12
<	77830	78069	clpP
<	78720	79010	clpP
<	79788	79856	clpP
>	80317	81840	psi_psbT
>	82018	82125	psbT
<	82203	82331	psbN
>	82437	82646	psbH
>	83513	84157	petB
>	85020	85583	petD
<	85772	86782	rpoA
<	86855	87268	rps11
<	87383	87493	rpl36
<	87976	88371	rps8
<	88528	88893	rpl14
<	89027	89428	rpl16
<	91217	91864	rps3
<	91923	92294	rpl22
<	92460	92735	rps19
<	92791	93219	rpl2
<	93881	94267	rpl2
<	94295	94573	rpl23
<	94745	94818	trnI-CAU
>	94887	101813	ycf2
>	101932	102075	ycf15
>	102123	102158	ycf15
<	102835	102915	trnL-CAA
<	103614	104366	ndhB
<	105066	105842	ndhB
<	106172	106636	rps7
<	107237	107488	rps12_3end
<	107249	107488	rps12
>	109435	109506	trnV-GAC
>	109734	111220	rrn16
>	111520	111561	trnI-GAU
>	111661	111702	ycf68
>	111699	112007	ycf68
>	111989	112054	ycf68
>	112366	112400	trnI-GAU
>	112461	112498	trnA-UGC
<	112631	112756	orf42
<	112957	113121	orf56
>	113298	113332	trnA-UGC
>	113478	116287	rrn23
>	116387	116489	rrn4.5
>	116717	116837	rrn5
>	117090	117163	trnR-ACG
<	117758	117829	trnN-GUU
>	118184	123835	ycf1
>	124216	124518	rps15
<	125124	127319	ndhF
>	128420	128596	rpl32
>	129169	129248	trnL-UAG
>	129336	130301	ccsA
<	130506	132002	ndhD
<	132145	132387	psaC
<	133155	133457	ndhE
<	134136	134663	ndhG
<	135084	135623	ndhI
<	135725	136252	ndhA
<	137297	137860	orf188
<	137309	137860	ndhA
<	137865	139058	ndhH
<	139198	139500	rps15
<	139881	145532	ycf1
>	145887	145958	trnN-GUU
<	146553	146626	trnR-ACG
<	146879	146999	rrn5
<	147227	147329	rrn4.5
<	147428	150237	rrn23
<	150384	150418	trnA-UGC
>	150595	150759	orf56
>	150960	151085	orf42
<	151218	151255	trnA-UGC
<	151316	151350	trnI-GAU
<	151662	151727	ycf68
<	151709	152017	ycf68
<	152014	152055	ycf68
<	152155	152196	trnI-GAU
<	152496	153982	rrn16
<	154210	154281	trnV-GAC
>	156228	156479	rps12_3end
>	157080	157544	rps7
>	157874	158650	ndhB
>	159350	160102	ndhB
>	160801	160881	trnL-CAA
<	161558	161593	ycf15
<	161641	161784	ycf15
<	161903	168829	ycf2
>	168898	168971	trnI-CAU
>	169143	169421	rpl23
>	169449	169835	rpl2
>	170497	170925	rpl2
