# Supplementary material for: Phylogenic study of Lemnoideae (duckweeds) through complete chloroplast genomes for eight accessions
Source: PeerJ. 2017 Dec 22;5:e4186. doi: 10.7717/peerj.4186 (PMC5742524; doi:10.7717/peerj.4186)
Supplement: Supplemental Information 1 [file peerj-05-4186-s007.zip › genome data/annotations/Landoltia punctata strain ZH0202.txt]

<	137	211	trnH-GUG
<	405	1463	psbA
<	2006	3529	matK
<	4291	4327	trnK-UUU
<	4906	5127	rps16
<	7636	7707	trnQ-UUG
>	8109	8294	psbK
>	8731	8886	psbI
<	8994	9081	trnS-GCU
>	11782	11853	trnR-UCU
<	12020	13540	atpA
<	13626	14024	atpF
<	14904	15047	atpF
<	15550	15792	atpH
<	16688	17428	atpI
<	17682	18386	rps2
<	18633	22736	rpoC2
<	22899	24524	rpoC1
<	25196	25642	rpoC1
<	25677	28922	rpoB
>	30486	30566	trnC-GCA
>	31624	31713	petN
<	32983	33084	psbM
<	34444	34517	trnD-GUC
<	34865	34948	trnY-GUA
<	35051	35123	trnE-UUC
>	36583	36654	trnT-GGU
>	36589	36647	trnM-CAU
>	37801	38859	psbD
>	38771	40228	psbC
<	40349	40437	trnS-UGA
>	40759	40944	lhbA
>	41224	41294	trnG-UCC
<	41512	41585	trnfM-CAU
<	41742	42041	rps14
<	42185	44386	psaB
<	44415	46664	psaA
<	47386	47535	ycf3
<	48301	48528	ycf3
<	49271	49396	ycf3
>	50226	50312	trnS-GGA
<	50647	51249	rps4
<	51725	51797	trnT-UGU
>	53226	53262	trnL-UAA
>	53874	53923	trnL-UAA
>	54288	54360	trnF-GAA
<	55364	55837	ndhJ
<	55938	56786	ndhK
<	55947	56675	psbG
<	56669	57028	ndhC
<	58430	58466	trnV-UAC
<	59068	59105	trnV-UAC
>	59284	59355	trnM-CAU
>	59289	59347	trnT-GGU
<	59528	59929	atpE
<	59929	61422	atpB
>	62198	63646	rbcL
>	64422	65900	accD
>	66807	66914	psaI
>	67281	67832	ycf4
>	68827	69513	cemA
>	69735	70694	petA
<	71750	71869	psbJ
<	71998	72111	psbL
<	72137	72253	psbF
<	72267	72515	psbE
>	73668	73760	petL
>	73932	74042	petG
<	74174	74247	trnW-CCA
<	74417	74490	trnP-UGG
<	74419	74489	trnP-GGG
>	74858	74989	psaJ
>	75436	75639	rpl33
>	75840	76136	rps18
<	76419	76769	rpl20
<	77551	77664	rps12
<	77851	78090	clpP
<	78741	79031	clpP
<	79809	79877	clpP
>	80338	81861	psi_psbT
>	82039	82146	psbT
<	82224	82352	psbN
>	82458	82667	psbH
>	83534	84178	petB
>	85041	85604	petD
<	85793	86803	rpoA
<	86876	87289	rps11
<	87404	87514	rpl36
<	87997	88392	rps8
<	88549	88914	rpl14
<	89048	89449	rpl16
<	91238	91885	rps3
<	91944	92315	rpl22
<	92481	92756	rps19
<	92812	93240	rpl2
<	93902	94288	rpl2
<	94316	94594	rpl23
<	94766	94839	trnI-CAU
>	94908	101834	ycf2
>	101953	102096	ycf15
>	102144	102179	ycf15
<	102856	102936	trnL-CAA
<	103635	104387	ndhB
<	105087	105863	ndhB
<	106193	106657	rps7
<	107258	107509	rps12_3end
<	107270	107509	rps12
>	109456	109527	trnV-GAC
>	109755	111241	rrn16
>	111541	111582	trnI-GAU
>	111682	111723	ycf68
>	111720	112028	ycf68
>	112010	112075	ycf68
>	112387	112421	trnI-GAU
>	112482	112519	trnA-UGC
<	112652	112777	orf42
<	112978	113142	orf56
>	113319	113353	trnA-UGC
>	113499	116308	rrn23
>	116408	116510	rrn4.5
>	116738	116858	rrn5
>	117111	117184	trnR-ACG
<	117779	117850	trnN-GUU
>	118205	123856	ycf1
>	124236	124538	rps15
<	125144	127339	ndhF
>	128440	128616	rpl32
>	129189	129268	trnL-UAG
>	129356	130321	ccsA
<	130526	132022	ndhD
<	132165	132407	psaC
<	133175	133477	ndhE
<	134156	134683	ndhG
<	135104	135643	ndhI
<	135745	136272	ndhA
<	137317	137880	orf188
<	137329	137880	ndhA
<	137885	139078	ndhH
<	139218	139520	rps15
<	139900	145551	ycf1
>	145906	145977	trnN-GUU
<	146572	146645	trnR-ACG
<	146898	147018	rrn5
<	147246	147348	rrn4.5
<	147447	150256	rrn23
<	150403	150437	trnA-UGC
>	150614	150778	orf56
>	150979	151104	orf42
<	151237	151274	trnA-UGC
<	151335	151369	trnI-GAU
<	151681	151746	ycf68
<	151728	152036	ycf68
<	152033	152074	ycf68
<	152174	152215	trnI-GAU
<	152515	154001	rrn16
<	154229	154300	trnV-GAC
>	156247	156498	rps12_3end
>	157099	157563	rps7
>	157893	158669	ndhB
>	159369	160121	ndhB
>	160820	160900	trnL-CAA
<	161577	161612	ycf15
<	161660	161803	ycf15
<	161922	168848	ycf2
>	168917	168990	trnI-CAU
>	169162	169440	rpl23
>	169468	169854	rpl2
>	170516	170944	rpl2
