# Supplementary material for: Phylogenic study of Lemnoideae (duckweeds) through complete chloroplast genomes for eight accessions
Source: PeerJ. 2017 Dec 22;5:e4186. doi: 10.7717/peerj.4186 (PMC5742524; doi:10.7717/peerj.4186)
Supplement: Supplemental Information 1 [file peerj-05-4186-s007.zip › genome data/annotations/Lemna gibba strain 9584.txt]

<	296	370	trnH-GUG
<	559	1617	psbA
<	2145	3671	matK
<	4417	4453	trnK-UUU
<	4971	5186	rps16
<	7203	7274	trnQ-UUG
>	7676	7861	psbK
>	8322	8477	psbI
<	8612	8699	trnS-GCU
>	11306	11377	trnR-UCU
<	11541	13079	atpA
<	13165	13563	atpF
<	14383	14526	atpF
<	15000	15242	atpH
<	16067	16807	atpI
<	17047	17751	rps2
<	17972	22117	rpoC2
<	22270	23895	rpoC1
<	24576	25022	rpoC1
<	25057	28302	rpoB
>	29722	29802	trnC-GCA
>	30842	30931	petN
<	32108	32209	psbM
<	33379	33452	trnD-GUC
<	33788	33871	trnY-GUA
<	33961	34033	trnE-UUC
>	34918	34989	trnT-GGU
>	34924	34982	trnM-CAU
>	36130	37188	psbD
>	37100	38557	psbC
<	38673	38761	trnS-UGA
>	39081	39266	lhbA
>	39582	39652	trnG-UCC
<	39836	39909	trnfM-CAU
<	40071	40370	rps14
<	40515	42716	psaB
<	42745	44994	psaA
<	45732	45881	ycf3
<	46651	46878	ycf3
<	47622	47747	ycf3
>	48597	48682	trnS-GGA
>	48654	48683	trnS-UGA
<	49020	49622	rps4
<	50093	50165	trnT-UGU
>	51359	51395	trnL-UAA
>	51916	51965	trnL-UAA
>	52099	52171	trnF-GAA
<	52589	53062	ndhJ
<	53163	54011	ndhK
<	53172	53900	psbG
<	53894	54253	ndhC
<	55687	55723	trnV-UAC
<	56328	56365	trnV-UAC
>	56551	56622	trnM-CAU
>	56556	56614	trnT-GGU
<	56791	57192	atpE
<	57192	58685	atpB
>	59503	60957	rbcL
>	61685	63163	accD
>	63969	64076	psaI
>	64446	64997	ycf4
>	66029	66715	cemA
>	66937	67896	petA
<	69025	69144	psbJ
<	69273	69386	psbL
<	69412	69528	psbF
<	69542	69790	psbE
>	70916	71008	petL
>	71180	71290	petG
<	71416	71489	trnW-CCA
<	71580	71653	trnP-UGG
<	71582	71652	trnP-GGG
>	72019	72150	psaJ
>	72601	72804	rpl33
>	73015	73317	rps18
<	73590	73940	rpl20
<	74682	74795	rps12
<	74955	75194	clpP
<	75835	76125	clpP
<	76906	76974	clpP
>	77430	78953	psi_psbT
>	79139	79246	psbT
<	79324	79452	psbN
>	79558	79767	psbH
>	80650	81294	petB
>	82153	82707	petD
<	82897	83907	rpoA
<	83976	84389	rps11
<	84509	84619	rpl36
<	84851	85246	rps8
<	85404	85769	rpl14
<	85893	86291	rpl16
<	87754	88404	rps3
<	88471	88833	rpl22
<	89237	89512	rps19
<	89568	89996	rpl2
<	90658	91044	rpl2
<	91072	91350	rpl23
<	91522	91595	trnI-CAU
>	91664	98596	ycf2
>	98715	98885	ycf15
>	98906	98941	ycf15
<	100380	101132	ndhB
<	101832	102608	ndhB
<	102937	103401	rps7
<	104002	104253	rps12_3end
<	104014	104253	rps12
>	105906	105977	trnV-GAC
>	106205	107691	rrn16
>	107991	108032	trnI-GAU
>	108132	108173	ycf68
>	108202	108474	ycf68
>	108461	108499	ycf68
>	108791	108825	trnI-GAU
>	108890	108927	trnA-UGC
<	109060	109185	orf42
<	109386	109550	orf56
>	109727	109761	trnA-UGC
>	109903	112712	rrn23
>	112812	112914	rrn4.5
>	113147	113267	rrn5
>	113520	113593	trnR-ACG
<	114193	114264	trnN-GUU
>	114619	120279	ycf1
>	120664	120969	rps15
<	121312	123528	ndhF
>	124599	124769	rpl32
>	125228	125307	trnL-UAG
>	125395	126363	ccsA
<	126570	128066	ndhD
<	128212	128454	psaC
<	129298	129600	ndhE
<	129967	130494	ndhG
<	130882	131421	ndhI
<	131513	132040	ndhA
<	133081	133644	orf188
<	133093	133644	ndhA
<	133649	134848	ndhH
<	134993	135298	rps15
<	135683	141343	ycf1
>	141698	141769	trnN-GUU
<	142369	142442	trnR-ACG
<	142695	142815	rrn5
<	143048	143150	rrn4.5
<	143249	146058	rrn23
<	146201	146235	trnA-UGC
>	146412	146576	orf56
>	146777	146902	orf42
<	147035	147072	trnA-UGC
<	147137	147171	trnI-GAU
<	147463	147501	ycf68
<	147488	147760	ycf68
<	147789	147830	ycf68
<	147930	147971	trnI-GAU
<	148271	149757	rrn16
<	149985	150056	trnV-GAC
>	151709	151960	rps12_3end
>	152561	153025	rps7
>	153354	154130	ndhB
>	154830	155582	ndhB
<	157021	157056	ycf15
<	157077	157247	ycf15
<	157366	164298	ycf2
>	164367	164440	trnI-CAU
>	164612	164890	rpl23
>	164918	165304	rpl2
>	165966	166394	rpl2
>	166450	166551	rps19
