# Supplementary material for: Phylogenic study of Lemnoideae (duckweeds) through complete chloroplast genomes for eight accessions
Source: PeerJ. 2017 Dec 22;5:e4186. doi: 10.7717/peerj.4186 (PMC5742524; doi:10.7717/peerj.4186)
Supplement: Supplemental Information 1 [file peerj-05-4186-s007.zip › genome data/annotations/Lemna japonica strain 0234.txt]

<	110	184	trnH-GUG
<	371	1429	psbA
<	1955	3481	matK
<	4241	4277	trnK-UUU
<	4783	4998	rps16
<	6969	7040	trnQ-UUG
>	7444	7629	psbK
>	8082	8237	psbI
<	8373	8460	trnS-GCU
>	11078	11149	trnR-UCU
<	11325	12842	atpA
<	12928	13326	atpF
<	14130	14288	atpF
<	14765	15007	atpH
<	15876	16616	atpI
<	16853	17557	rps2
<	17782	21915	rpoC2
<	22077	23702	rpoC1
<	24362	24808	rpoC1
<	24843	28088	rpoB
>	29439	29519	trnC-GCA
>	30563	30652	petN
<	31828	31929	psbM
<	33136	33209	trnD-GUC
<	33556	33639	trnY-GUA
<	33729	33801	trnE-UUC
>	34691	34762	trnT-GGU
>	34697	34755	trnM-CAU
>	35891	36949	psbD
>	36861	38318	psbC
<	38432	38520	trnS-UGA
>	38850	39035	lhbA
>	39352	39422	trnG-UCC
<	39606	39679	trnfM-CAU
<	39841	40140	rps14
<	40285	42486	psaB
<	42515	44764	psaA
<	45499	45648	ycf3
<	46421	46648	ycf3
<	47377	47502	ycf3
>	48342	48427	trnS-GGA
>	48399	48428	trnS-UGA
<	48770	49372	rps4
<	49836	49908	trnT-UGU
>	51080	51116	trnL-UAA
>	51632	51681	trnL-UAA
>	51819	51891	trnF-GAA
<	52307	52780	ndhJ
<	52881	53729	ndhK
<	52890	53618	psbG
<	53612	53971	ndhC
<	55307	55343	trnV-UAC
<	55948	55985	trnV-UAC
>	56164	56235	trnM-CAU
>	56169	56227	trnT-GGU
<	56408	56809	atpE
<	56809	58302	atpB
>	59103	60557	rbcL
>	61331	62809	accD
>	63686	63793	psaI
>	64153	64704	ycf4
>	65488	66183	cemA
>	66405	67364	petA
<	68498	68617	psbJ
<	68746	68859	psbL
<	68885	69001	psbF
<	69015	69263	psbE
>	70332	70424	petL
>	70592	70702	petG
<	70846	70919	trnW-CCA
<	71010	71083	trnP-UGG
<	71012	71082	trnP-GGG
>	71462	71593	psaJ
>	72042	72245	rpl33
>	72456	72758	rps18
<	73025	73375	rpl20
<	74114	74227	rps12
<	74409	74648	clpP
<	75294	75584	clpP
<	76365	76433	clpP
>	76893	78416	psi_psbT
>	78596	78703	psbT
<	78781	78909	psbN
>	79015	79224	psbH
>	80123	80767	petB
>	81613	82167	petD
<	82355	83365	rpoA
<	83434	83847	rps11
<	83970	84080	rpl36
<	84285	84680	rps8
<	84838	85203	rpl14
<	85325	85723	rpl16
<	87115	87789	rps3
<	87856	88218	rpl22
<	88439	88714	rps19
<	88770	89198	rpl2
<	89860	90246	rpl2
<	90274	90552	rpl23
<	90724	90797	trnI-CAU
>	90866	97792	ycf2
>	97911	98081	ycf15
>	98102	98137	ycf15
<	99533	100285	ndhB
<	100985	101761	ndhB
<	102080	102544	rps7
<	103145	103396	rps12_3end
<	103157	103396	rps12
>	105058	105129	trnV-GAC
>	105357	106843	rrn16
>	107143	107184	trnI-GAU
>	107284	107325	ycf68
>	107354	107626	ycf68
>	107613	107651	ycf68
>	107943	107977	trnI-GAU
>	108042	108079	trnA-UGC
<	108212	108337	orf42
<	108538	108702	orf56
>	108879	108913	trnA-UGC
>	109055	111864	rrn23
>	111964	112066	rrn4.5
>	112299	112419	rrn5
>	112665	112738	trnR-ACG
<	113328	113399	trnN-GUU
>	113754	119414	ycf1
>	119788	120093	rps15
<	120422	122638	ndhF
>	123655	123825	rpl32
>	124282	124361	trnL-UAG
>	124449	125417	ccsA
<	125629	127125	ndhD
<	127274	127516	psaC
<	128330	128632	ndhE
<	128997	129524	ndhG
<	129899	130423	ndhI
<	130514	131041	ndhA
<	132073	132636	orf188
<	132085	132636	ndhA
<	132641	133834	ndhH
<	133979	134284	rps15
<	134658	140318	ycf1
>	140673	140744	trnN-GUU
<	141334	141407	trnR-ACG
<	141653	141773	rrn5
<	142006	142108	rrn4.5
<	142207	145016	rrn23
<	145159	145193	trnA-UGC
>	145370	145534	orf56
>	145735	145860	orf42
<	145993	146030	trnA-UGC
<	146095	146129	trnI-GAU
<	146421	146459	ycf68
<	146446	146718	ycf68
<	146747	146788	ycf68
<	146888	146929	trnI-GAU
<	147229	148715	rrn16
<	148943	149014	trnV-GAC
>	150676	150927	rps12_3end
>	151528	151992	rps7
>	152311	153087	ndhB
>	153787	154539	ndhB
<	155935	155970	ycf15
<	155991	156161	ycf15
<	156280	163206	ycf2
>	163275	163348	trnI-CAU
>	163520	163798	rpl23
>	163826	164212	rpl2
>	164874	165302	rpl2
>	165358	165435	rps19
