# Supplementary material for: Phylogenic study of Lemnoideae (duckweeds) through complete chloroplast genomes for eight accessions
Source: PeerJ. 2017 Dec 22;5:e4186. doi: 10.7717/peerj.4186 (PMC5742524; doi:10.7717/peerj.4186)
Supplement: Supplemental Information 1 [file peerj-05-4186-s007.zip › genome data/annotations/Lemna japonica strain 8695.txt]

<	291	365	trnH-GUG
<	554	1612	psbA
<	2140	3666	matK
<	4412	4448	trnK-UUU
<	4966	5181	rps16
<	7198	7269	trnQ-UUG
>	7671	7856	psbK
>	8317	8472	psbI
<	8607	8694	trnS-GCU
>	11224	11295	trnR-UCU
<	11459	12997	atpA
<	13083	13481	atpF
<	14301	14444	atpF
<	14919	15161	atpH
<	15986	16726	atpI
<	16966	17670	rps2
<	17891	22036	rpoC2
<	22189	23814	rpoC1
<	24495	24941	rpoC1
<	24976	28221	rpoB
>	29641	29721	trnC-GCA
>	30762	30851	petN
<	32028	32129	psbM
<	33306	33379	trnD-GUC
<	33715	33798	trnY-GUA
<	33888	33960	trnE-UUC
>	34822	34893	trnT-GGU
>	34828	34886	trnM-CAU
>	36034	37092	psbD
>	37004	38461	psbC
<	38577	38665	trnS-UGA
>	38985	39170	lhbA
>	39486	39556	trnG-UCC
<	39740	39813	trnfM-CAU
<	39975	40274	rps14
<	40419	42620	psaB
<	42649	44898	psaA
<	45636	45785	ycf3
<	46555	46782	ycf3
<	47526	47651	ycf3
>	48493	48578	trnS-GGA
>	48550	48579	trnS-UGA
<	48907	49509	rps4
<	49980	50052	trnT-UGU
>	51246	51282	trnL-UAA
>	51803	51852	trnL-UAA
>	51986	52058	trnF-GAA
<	52476	52949	ndhJ
<	53050	53898	ndhK
<	53059	53787	psbG
<	53781	54140	ndhC
<	55574	55610	trnV-UAC
<	56215	56252	trnV-UAC
>	56438	56509	trnM-CAU
>	56443	56501	trnT-GGU
<	56678	57079	atpE
<	57079	58572	atpB
>	59390	60844	rbcL
>	61572	63050	accD
>	63856	63963	psaI
>	64333	64884	ycf4
>	65916	66602	cemA
>	66824	67783	petA
<	68912	69031	psbJ
<	69160	69273	psbL
<	69299	69415	psbF
<	69429	69677	psbE
>	70803	70895	petL
>	71067	71177	petG
<	71303	71376	trnW-CCA
<	71467	71540	trnP-UGG
<	71469	71539	trnP-GGG
>	71906	72037	psaJ
>	72488	72691	rpl33
>	72902	73204	rps18
<	73477	73827	rpl20
<	74569	74682	rps12
<	74842	75081	clpP
<	75722	76012	clpP
<	76793	76861	clpP
>	77317	78840	psi_psbT
>	79026	79133	psbT
<	79211	79339	psbN
>	79445	79654	psbH
>	80537	81181	petB
>	82040	82594	petD
<	82784	83794	rpoA
<	83863	84276	rps11
<	84396	84506	rpl36
<	84738	85133	rps8
<	85291	85656	rpl14
<	85780	86178	rpl16
<	87623	88273	rps3
<	88340	88702	rpl22
<	89106	89381	rps19
<	89437	89865	rpl2
<	90527	90913	rpl2
<	90941	91219	rpl23
<	91391	91464	trnI-CAU
>	91533	98465	ycf2
>	98584	98754	ycf15
>	98775	98810	ycf15
<	100249	101001	ndhB
<	101701	102477	ndhB
<	102806	103270	rps7
<	103871	104122	rps12_3end
<	103883	104122	rps12
>	105775	105846	trnV-GAC
>	106074	107560	rrn16
>	107860	107901	trnI-GAU
>	108001	108042	ycf68
>	108071	108343	ycf68
>	108330	108368	ycf68
>	108660	108694	trnI-GAU
>	108759	108796	trnA-UGC
<	108929	109054	orf42
<	109255	109419	orf56
>	109596	109630	trnA-UGC
>	109772	112581	rrn23
>	112681	112783	rrn4.5
>	113016	113136	rrn5
>	113389	113462	trnR-ACG
<	114062	114133	trnN-GUU
>	114488	120148	ycf1
>	120533	120838	rps15
<	121168	123384	ndhF
>	124455	124625	rpl32
>	125084	125163	trnL-UAG
>	125251	126219	ccsA
<	126426	127922	ndhD
<	128068	128310	psaC
<	129154	129456	ndhE
<	129823	130350	ndhG
<	130753	131292	ndhI
<	131384	131911	ndhA
<	132952	133515	orf188
<	132964	133515	ndhA
<	133520	134719	ndhH
<	134864	135169	rps15
<	135554	141214	ycf1
>	141569	141640	trnN-GUU
<	142240	142313	trnR-ACG
<	142566	142686	rrn5
<	142919	143021	rrn4.5
<	143120	145929	rrn23
<	146072	146106	trnA-UGC
>	146283	146447	orf56
>	146648	146773	orf42
<	146906	146943	trnA-UGC
<	147008	147042	trnI-GAU
<	147334	147372	ycf68
<	147359	147631	ycf68
<	147660	147701	ycf68
<	147801	147842	trnI-GAU
<	148142	149628	rrn16
<	149856	149927	trnV-GAC
>	151580	151831	rps12_3end
>	152432	152896	rps7
>	153225	154001	ndhB
>	154701	155453	ndhB
<	156892	156927	ycf15
<	156948	157118	ycf15
<	157237	164169	ycf2
>	164238	164311	trnI-CAU
>	164483	164761	rpl23
>	164789	165175	rpl2
>	165837	166265	rpl2
>	166321	166422	rps19
