# Supplementary material for: Phylogenic study of Lemnoideae (duckweeds) through complete chloroplast genomes for eight accessions
Source: PeerJ. 2017 Dec 22;5:e4186. doi: 10.7717/peerj.4186 (PMC5742524; doi:10.7717/peerj.4186)
Supplement: Supplemental Information 1 [file peerj-05-4186-s007.zip › genome data/annotations/Lemna minor strain 9532.txt]

<	126	200	trnH-GUG
<	389	1447	psbA
<	1975	3501	matK
<	4247	4283	trnK-UUU
<	4801	5016	rps16
<	7033	7104	trnQ-UUG
>	7506	7691	psbK
>	8152	8307	psbI
<	8442	8529	trnS-GCU
>	11098	11169	trnR-UCU
<	11333	12871	atpA
<	12957	13355	atpF
<	14175	14318	atpF
<	14792	15034	atpH
<	15859	16599	atpI
<	16839	17543	rps2
<	17764	21909	rpoC2
<	22062	23687	rpoC1
<	24368	24814	rpoC1
<	24849	28094	rpoB
>	29514	29594	trnC-GCA
>	30634	30723	petN
<	31900	32001	psbM
<	33171	33244	trnD-GUC
<	33580	33663	trnY-GUA
<	33753	33825	trnE-UUC
>	34701	34772	trnT-GGU
>	34707	34765	trnM-CAU
>	35913	36971	psbD
>	36883	38340	psbC
<	38456	38544	trnS-UGA
>	38864	39049	lhbA
>	39365	39435	trnG-UCC
<	39619	39692	trnfM-CAU
<	39854	40153	rps14
<	40298	42499	psaB
<	42528	44777	psaA
<	45515	45664	ycf3
<	46434	46661	ycf3
<	47405	47530	ycf3
>	48380	48465	trnS-GGA
>	48437	48466	trnS-UGA
<	48803	49405	rps4
<	49876	49948	trnT-UGU
>	51142	51178	trnL-UAA
>	51699	51748	trnL-UAA
>	51882	51954	trnF-GAA
<	52372	52845	ndhJ
<	52946	53794	ndhK
<	52955	53683	psbG
<	53677	54036	ndhC
<	55470	55506	trnV-UAC
<	56111	56148	trnV-UAC
>	56334	56405	trnM-CAU
>	56339	56397	trnT-GGU
<	56574	56975	atpE
<	56975	58468	atpB
>	59286	60740	rbcL
>	61468	62946	accD
>	63752	63859	psaI
>	64229	64780	ycf4
>	65812	66498	cemA
>	66720	67679	petA
<	68808	68927	psbJ
<	69056	69169	psbL
<	69195	69311	psbF
<	69325	69573	psbE
>	70699	70791	petL
>	70963	71073	petG
<	71199	71272	trnW-CCA
<	71363	71436	trnP-UGG
<	71365	71435	trnP-GGG
>	71802	71933	psaJ
>	72384	72587	rpl33
>	72798	73100	rps18
<	73373	73723	rpl20
<	74465	74578	rps12
<	74738	74977	clpP
<	75618	75908	clpP
<	76689	76757	clpP
>	77213	78736	psi_psbT
>	78922	79029	psbT
<	79107	79235	psbN
>	79341	79550	psbH
>	80433	81077	petB
>	81936	82490	petD
<	82680	83690	rpoA
<	83759	84172	rps11
<	84292	84402	rpl36
<	84634	85029	rps8
<	85187	85552	rpl14
<	85676	86074	rpl16
<	87537	88187	rps3
<	88254	88616	rpl22
<	89020	89295	rps19
<	89351	89779	rpl2
<	90441	90827	rpl2
<	90855	91133	rpl23
<	91305	91378	trnI-CAU
>	91447	98379	ycf2
>	98498	98668	ycf15
>	98689	98724	ycf15
<	100161	100913	ndhB
<	101613	102389	ndhB
<	102718	103182	rps7
<	103783	104034	rps12_3end
<	103795	104034	rps12
>	105687	105758	trnV-GAC
>	105986	107472	rrn16
>	107772	107813	trnI-GAU
>	107913	107954	ycf68
>	107983	108255	ycf68
>	108242	108280	ycf68
>	108572	108606	trnI-GAU
>	108671	108708	trnA-UGC
<	108841	108966	orf42
<	109167	109331	orf56
>	109508	109542	trnA-UGC
>	109684	112493	rrn23
>	112593	112695	rrn4.5
>	112928	113048	rrn5
>	113301	113374	trnR-ACG
<	113974	114045	trnN-GUU
>	114400	120060	ycf1
>	120445	120750	rps15
<	121080	123296	ndhF
>	124367	124537	rpl32
>	124996	125075	trnL-UAG
>	125163	126131	ccsA
<	126338	127834	ndhD
<	127980	128222	psaC
<	129066	129368	ndhE
<	129735	130262	ndhG
<	130650	131189	ndhI
<	131281	131808	ndhA
<	132849	133412	orf188
<	132861	133412	ndhA
<	133417	134616	ndhH
<	134761	135066	rps15
<	135451	141111	ycf1
>	141466	141537	trnN-GUU
<	142137	142210	trnR-ACG
<	142463	142583	rrn5
<	142816	142918	rrn4.5
<	143017	145826	rrn23
<	145969	146003	trnA-UGC
>	146180	146344	orf56
>	146545	146670	orf42
<	146803	146840	trnA-UGC
<	146905	146939	trnI-GAU
<	147231	147269	ycf68
<	147256	147528	ycf68
<	147557	147598	ycf68
<	147698	147739	trnI-GAU
<	148039	149525	rrn16
<	149753	149824	trnV-GAC
>	151477	151728	rps12_3end
>	152329	152793	rps7
>	153122	153898	ndhB
>	154598	155350	ndhB
<	156787	156822	ycf15
<	156843	157013	ycf15
<	157132	164064	ycf2
>	164133	164206	trnI-CAU
>	164378	164656	rpl23
>	164684	165070	rpl2
