# Supplementary material for: Phylogenic study of Lemnoideae (duckweeds) through complete chloroplast genomes for eight accessions
Source: PeerJ. 2017 Dec 22;5:e4186. doi: 10.7717/peerj.4186 (PMC5742524; doi:10.7717/peerj.4186)
Supplement: Supplemental Information 1 [file peerj-05-4186-s007.zip › genome data/annotations/Wolffia australiana strain 7317.txt]

<	112	186	trnH-GUG
<	383	1441	psbA
<	1960	3486	matK
<	4240	4276	trnK-UUU
<	4728	4928	rps16
<	7462	7533	trnQ-UUG
>	7951	8139	psbK
>	8630	8785	psbI
<	8935	9022	trnS-GCU
>	11348	11419	trnR-UCU
<	11572	13089	atpA
<	13175	13573	atpF
<	14365	14544	atpF
<	15006	15248	atpH
<	16150	16890	atpI
<	17145	17849	rps2
<	18081	22217	rpoC2
<	22380	23999	rpoC1
<	24690	25136	rpoC1
<	25171	28416	rpoB
>	29543	29623	trnC-GCA
>	30674	30763	petN
<	31988	32089	psbM
<	33045	33118	trnD-GUC
<	33451	33533	trnY-GUA
<	33634	33706	trnE-UUC
>	34946	35017	trnT-GGU
>	34952	35010	trnM-CAU
>	36207	37265	psbD
>	37174	38634	psbC
<	38761	38849	trnS-UGA
>	39183	39368	lhbA
>	39679	39749	trnG-UCC
<	39990	40063	trnfM-CAU
<	40219	40518	rps14
<	40669	42870	psaB
<	42899	45148	psaA
<	45894	46043	ycf3
<	46839	47066	ycf3
<	47817	47942	ycf3
>	48793	48878	trnS-GGA
<	49204	49806	rps4
<	50283	50355	trnT-UGU
>	51523	51559	trnL-UAA
>	52083	52132	trnL-UAA
>	52515	52585	trnF-GAA
<	53447	53920	ndhJ
<	54021	54869	ndhK
<	54030	54758	psbG
<	54752	55111	ndhC
<	56364	56400	trnV-UAC
<	57014	57051	trnV-UAC
>	57231	57302	trnM-CAU
>	57236	57294	trnT-GGU
<	57479	57880	atpE
<	57880	59373	atpB
>	60198	61646	rbcL
>	62453	63880	accD
>	64816	64923	psaI
>	65301	65852	ycf4
>	66864	67550	cemA
>	67772	68731	petA
<	69868	69987	psbJ
<	70121	70234	psbL
<	70260	70376	psbF
<	70390	70638	psbE
>	71842	71934	petL
>	72118	72228	petG
<	72355	72428	trnW-CCA
<	72600	72673	trnP-UGG
<	72602	72672	trnP-GGG
>	73041	73172	psaJ
>	73608	73811	rpl33
>	74053	74355	rps18
<	74635	74985	rpl20
<	75779	75892	rps12
<	76083	76322	clpP
<	76984	77274	clpP
<	78067	78135	clpP
>	78601	80124	psi_psbT
>	80232	80339	psbT
<	80417	80545	psbN
>	80651	80860	psbH
>	81757	82401	petB
>	83265	83795	petD
<	84040	85047	rpoA
<	85121	85534	rps11
<	85655	85765	rpl36
<	86234	86629	rps8
<	86788	87153	rpl14
<	87291	87692	rpl16
<	89301	89945	rps3
<	90004	90375	rpl22
<	90598	90873	rps19
<	90929	91357	rpl2
<	92018	92404	rpl2
<	92432	92710	rpl23
<	92882	92955	trnI-CAU
>	93024	99944	ycf2
>	100063	100263	ycf15
<	100962	101042	trnL-CAA
<	101714	102466	ndhB
<	103170	103946	ndhB
<	104276	104740	rps7
<	105341	105592	rps12_3end
<	105353	105592	rps12
>	107552	107623	trnV-GAC
>	107851	109337	rrn16
>	109637	109678	trnI-GAU
>	109778	109819	ycf68
>	109816	110127	ycf68
>	110109	110165	ycf68
>	110484	110518	trnI-GAU
>	110583	110620	trnA-UGC
<	110753	110878	orf42
<	111079	111243	orf56
>	111418	111452	trnA-UGC
>	111603	114409	rrn23
>	114508	114610	rrn4.5
>	114843	114963	rrn5
>	115238	115311	trnR-ACG
<	115906	115977	trnN-GUU
>	116338	121986	ycf1
>	122373	122681	rps15
<	122958	125159	ndhF
>	126140	126310	rpl32
>	126905	126983	trnL-UAG
>	127076	128038	ccsA
<	128243	129739	ndhD
<	129879	130121	psaC
<	130924	131226	ndhE
<	131512	132039	ndhG
<	132398	132931	ndhI
<	133041	133568	ndhA
<	134503	135066	orf188
<	134515	135066	ndhA
<	135071	136276	ndhH
<	136461	136769	rps15
<	137156	142804	ycf1
>	143165	143236	trnN-GUU
<	143831	143904	trnR-ACG
<	144179	144299	rrn5
<	144532	144634	rrn4.5
<	144733	147539	rrn23
<	147690	147724	trnA-UGC
>	147899	148063	orf56
>	148264	148389	orf42
<	148522	148559	trnA-UGC
<	148624	148658	trnI-GAU
<	148977	149033	ycf68
<	149015	149326	ycf68
<	149323	149364	ycf68
<	149464	149505	trnI-GAU
<	149805	151291	rrn16
<	151519	151590	trnV-GAC
>	153550	153801	rps12_3end
>	154402	154866	rps7
>	155196	155972	ndhB
>	156676	157428	ndhB
>	158100	158180	trnL-CAA
<	158879	159079	ycf15
<	159198	166118	ycf2
>	166187	166260	trnI-CAU
>	166432	166710	rpl23
>	166738	167124	rpl2
>	167785	168213	rpl2
