# Supplementary material for: Phylogenic study of Lemnoideae (duckweeds) through complete chloroplast genomes for eight accessions
Source: PeerJ. 2017 Dec 22;5:e4186. doi: 10.7717/peerj.4186 (PMC5742524; doi:10.7717/peerj.4186)
Supplement: Supplemental Information 1 [file peerj-05-4186-s007.zip › genome data/genomes/Landoltia punctata strain 0062.fa]

>strain_0062
AAAAAAAAATCCTTTTAATAATTTAATAATATATTATATTTAATAATATCTATATTATTAAATATATTCTTTTATTATTAATATATTATATTTTAATATT
ATTATTAGAATTGTATATCATAATACAATAATTAAGGGCGAACGACGGGAATTGAACCCGCGCGTGGTGGATTCACAATCCACTGCCTTGATCCACTTGG
CTACATCCGCCCCCTTACTTAAGCTTAGCTAAAGTATTGCACTTTTTTATTTCTTTTATGCCTGAAACTCGAAATGTCAAAAATCCTTATGTAGACAAAA
TACCATTGTACTAACTCATACAAAAGGAGTAATACCAAACCTCTTTATTAGAGGTTTGGTATTATTCCTTGATCAAGCCCTATACACTAAGACAAAAAGT
CTTATCCAATGGTAGATGGAGCTTCAACTGCAGCTAAGTCTAGAGGGAAGTTGTGAGCATTACGTTCGTGCATAACTTCCATACCAAGGTTAGCACGGTT
GATGATATCAGCCCAAGTGTTAATAACACGGCCTTGGCTGTCAACTACAGATTGGTTAAAGTTGAAACCATTTAGGTTGAAAGCCATAGTGCTAATACCT
AAAGAAGTAAACCAAATACCTATTACAGGCCAAGCAGCTAGGAAGAAGTGTAAAGAACGAGAGTTGTTAAAACTAGCATATTGGAAGATCAATCGGCCAA
AATAACCATGAGCAGCTACGATATTGTAAGTTTCTTCCTCTTGACCGAATCTGTAACCTTCGTTAGCAGACTCGTTTTCAGTGGTTTCCCTGATCAAACT
AGAAGTTACCAAGGAACCATGCATAGCACTAAATAGGGAGCCGCCGAATACACCAGCTACGCCTAGCATGTGGAATGGATGCATAAGGATGTTGTGTTCT
GCCTGGAATACAATCATGAAGTTGAAAGTACCAGAAATTCCTAGAGGCATACCATCAGAAAAACTTCCTTGACCAATAGGGTAGATCAAGAAAACAGCAG
TAGCAGCTGCTACAGGAGCTGAATATGCAACAGCAATCCAAGGACGCATACCCAAACGGAAGCTAAGTTCCCACTCACGACCCATGTAGCAAGCTACGCC
AAGTAAGAAGTGTAGAACGATTAGTTCGTAAGGACCACCATTGTATAACCATTCATCAACAGATGCTGCTTCCCAGATTGGATAAAAATGCAAACCAATA
GCTGCAGAAGTAGGAATAATGGCACCAGAAATAATGTTGTTTCCGTAAAGTAGAGATCCAGAAACAGGTTCACGAATACCATCAATATCTACTGGAGGAG
CAGCAATGAAGGCGATAATAAATACAGAAGTTGCAGTCAATAGGGTAGGGATCATCAAAACACCAAACCATCCGATGTAAAGACGGTTTTCAGTGCTGGT
TACCCAGTTGCAAAAACGACCCCATAGGCTTGTACTTTCGCGTCTCTCTAAAATTGCAGTCATGGTAAAATCTCGGTTTATTCAAATTTCAAGGACTCCC
AAGCACACGTATTAGCTAGAACAAAAGTAGCTAATGGAAGGCTTGTTATTTAACAGTATAACATAGCTTCTATGTCAATGTCAACCAATATGAATAGATA
TATAGCTATATATAATAGCTAACTTTATGAGAACTATTTAAAAATGAAGTAAATGAAAATAGAAAAACAAATATTTCTTTTTCCATTTTATGTATGGGTT
GCCCGGGACTCGAACCCGGAACTAGTCGGATGGAGTAGAAAATTTTTCTTTATATAAAAAAGATCCCTCCCCAAACCGTGCTTGCAGTTTTCATTGCACA
CGACTTTCCCTATGTATACATCTAAAATTTAGATTAGATCCCGAAAAGAAAGTGTAAGAAATCTGACTACTCAGTTGATTCAACCACTACTGTATGAGCA
TTTCATAATAAAGATGACTAACATAACATGTTTTTTTACTTGATAATTTTGTTTTCTATTCTATATTGATTTACACTACACGGTTTTATCATTTATGAAT
CATAAATGATTCACCAAGTCATTTATACGAACAATATCCAAATACCAAATAGGTTCTCTATATAACTGATGTAAAGGATAAGAAGTTCTTGGTAAAATTA
AAGAAAGAACTTTTTCTTCTTCCATAAAGAATTCTTCGAAAAACTCTGAACCTAATCTTTGCAAAAAAGCACGTACTGTACTTTTATGTTTACGCGCCAA
AGTTCGAGCACATGAAAGTCTAAGTATATACTTTATTCGATATAAACTCTGTTTTTTTGAAGACCCACTGTAATAATGAGAAAGGTTTCTACATATTCTA
CCAAATCGATCAATAATATCAGAATCTGACAAATCGGCCCAAACTGGCTTGCTAATAGGATTCCCCGATAGATTACAAAATTTAGCTTTTGCCAATGACC
CAATCATAGGAATAATTGATATCATCGTTTCAAATTTTGGAGTAACGGTATCTATTAAAAAAGAATTCTCTAGCATTTGACTCTTCACGGATGAAGGATT
TATTGGTACACTTGAAAGATAACCCAAAAAATAGAAAGAAAAATGGGGGAATTGGTTTATGTGTATCCTACTGGGTTGAGACCAAAAGTGAAAATGACAT
TGCCATAAATTCACAAAGTAAGATTTCCATTTCTTCATCAGAAGATGAGTCCCTTTTGAAGCCATAATGGATTTTCCTTGATACCTAACATAATGCATGA
AAGGATCCTTGAACAACCATAGGGTTTTCTGAAAATCATTACAACAAGTTACTCCAATATGTTTCATTTTTCCATAGAAGTGTGTTCGCTCAAGAAGGGA
TCCAAAAGATGTTGATCGTAAATAAGAGGATGATTTACGAAGAAAAACAAATATGGATTCGCATTCGACTACATAAGAATTATATAGGAACCTATAGAGT
CTTGGATTATCTTTTGAAAAACCATAACTAGATTTTTTTGGAGTAATGCAATTACTCCCATTATGATAGTCATGAAAAAGCAATCGTAATAAATGTAAAG
CGGGAACATCCTGTACCCAGCATTGTAGAATTTGAACCAATATTTCTAGATGAACCGGATAAGGTATCAGTATATCTGATACATAATTTAAATGTGCAAA
TTTATCCTCTAAAAATGGGAATATTGAATGAATAGATCGTAAATTCTGATATTTCGGTATTTCTTTTTTTTTGAGAGAAGATACTAATCGCATTGAAAAC
GGAATTTCTACTACGATAGCAAAACCCTCGGATATCATTTGATAATAAAAATTCTTGTTGTGTCCAATGAATCTATTTTGCTTAGAATCATTAACAGAAT
GGATCAAACTATTCTGTTGGTATATTCGAGTAATTAACCGTTTCACAAGTAATGAGCTATATTTATTGTCATAACCGGAAATTTCAGCGGGTTCATTAAA
AGTTGATGCATTCACATTGAAACCCTGATCATGAGCAAGTGCATAAATATACTCTTGAAAGAGAAGTGGATATAGTAAGTGTTGTTGTTTAAATCCACCT
TTTTGTAAATATCCTTTTAATTCTTCCATTAAAAATTATACTTGAACAAGAGATAGGAAGCTTTTCTTGGGTGATCAAATGATACATAGTGCGATATGGT
CAGAACTAGTATGTATATAAAATATGCATACAGTAAAAAAAAGTAACCCCCTAAAAAACAGAGAGTCCAATCCCTAGATTTTCTTCCTATCTTTCCGGAT
AAAATGAGTTTATGTTAGTTAACATACCCGAAAAAGGTGAAAAATCCTTTATTTTTGCAACACAATCGCTCTTTTGATTTTGGAATTTATTTTAGTTATC
AGTATGCTCTTTCTTTTACACACTCATCTCCACTCTACCCTATCTATAATGGAGAATAGTTAGGATTAAAAAAAGTCATTAATGATTCACTCATAGGCGA
ATCCTTTCCCGTATCAGGCACTAATCTATTTTTAACGTGTAATTAGATTAGATCGGGTAATCATTCAAATTAAGAAGATAAGCTCGTCACTTTTTCTTTT
CTTAGAATTGGAGCCATAAAACTCTATCCATTTATTCACTTGACCAAAGGGTAAAATTCAATGTGAACTCATTTTGTCCCCTTACTTAATAAAAAAAGTT
TTGATTGATGCAGTAAGGATGACCTGTTTTCAGAGTTCTACGTTAGTAATTTAGAGTAATTTATTACTATTACGACATGCTATTTTTTCCATTCATTACC
TTTCAGGATCAGTCGTGGTCTTATAGACTCTACCAATAGTCTGGACGAATTCGTTACTTCATCCAAATGTGTAAAAGATTATAGCCGCACTTAAAAGCCG
AGTACTCTACCGTTGAGTTAGCAACCCTGTATAATATATGAATAGAATATGTAAAAAGTGGATACAATCGCAATTTAAATACAAACAACTAAACTAATAA
AATAGGATTTATTTCAATTCCAAAAATTTTCATATTTTTAGTAAGAAATATTTGAAGTTATTAAGTGAAGTTATTAAGTCATAATTGAAGTAAAGAACCC
ATATAACCAATATAAATATGAATGGGTATAAATAGATCCATTTATTTACAATCGAATTATATTTGTTGAATACACCATTGTCAATATGAATTAGATTAAA
ACAAATCCAATTTTGTAAATAAAAAAGACTTGTGTTGGATTGGCACAACATAAAATATATATATAATATAATAAATTAAATATTTCAAAATAAGGAACAA
GTGAAGAATATATCAAGTTTAGTCAGTCACTAAAACTACAATAAGAAAGATTAACTCCTTTTGCTTGTTAAATTACTAAAACAAGAAAAAGGTGGTTTCA
ATAGAAAAAAAGACAAATGTTGAGTAACAAATAATACAAAGCTAGACGATATAAAGGATATTAATGCTAGATATTAGGCACCCACTTTTTCTATTTTTAA
ATCCTTTTGATTTGATTAATTCAAAGTTCCTTAAATAATTCCGCCTTCTTAAAAATATCATGAACAGTTCTTGTGGGTTGAGCCCCTTTTTCAAGAAAAT
CTAGAATAGCCGGAACATTTAAATAAGTTTGATTCTTTATCGGATCATAAAAACCCACTCTCCGAAGATCTCTTCCTTCTCTTCGGGATCGAACATCAAT
TGCAACGATTCGATAGATTGCTCATTGGGATAGATAAGCAAAGCCCCCCCCCGCAGAAACGTATAAGAGGTTTTCTCCTCATACGGCTCAAGAAAGAATG
ATTCTAAAAAGATTCATTTTAATCCAAAATTTCCATTTTTATTTAGTTTTAATATATATATTTTGAAACTTAATAGTTTTAAGTTAATTAAATTTTTAAA
TACCAATAAAAATAAATAGTCATGTAATAATATAGTCCTCTAATGATACAATGTAATGGCAAACCCATCTATAAAAAAACTAAAATCATGAAATGAATTA
GACTATTATTTAAATTGTTTTATTTTTCCATAAATAAAAAAATAAACTTCATTCATTTGTACTCCTAACTCAAGTTGGGTAACTTTGTAAAGAATTTGAA
TACAAATCCTTAGAATTTTTTGAGTCGTCTCTAACCCTTTTTGTTTGTCTCATCTCAAATCTGTTTGAATTTTATTCTTTATTACAATTCCTAAATTGGA
TATAATTTAATTGTTGAGACAGTTTAAAATAGTGTTTGCTTGTTCCGCAATCCTTAATCTTTGCTTTATCGAATCCTTGGGTTTAGACATTACTTCGGTG
ATCTTACTTCTTTGAAAATGGCAGCAACATACCCTTTCTAGGAAAAAATTTATACGAAAAATGCATTCCCTTGTAATACACTTTTGATCGAAATAGTTTT
ACCTTACCAATTCCAACAAGTTTGACTTTTTCATTTGAAATGAAAATTGTTAGAATTTGAATTTTTCGATTTCGAAATAAAAAATATATGTTTTACAAAG
TAGTCCAGCTTGTTAATTTGCATTAACCCTAGATTCGTCCCCCCGATATGATAAATTAATCATTATTTTATACTCGAGCTTCATCGTGTACTATTTACTT
ATAACCCCAAAAATGGGGTTCTTAGTAAAACAGAACAAACCATGTCGAGCCAAGAGCATCCTCATTTCTATAGAAAATGGTGGATATAAAAATCCACACA
AAGGATCACGTCCTTCAAGTCGCACGTTGCTTTCTACCACATCGTTTCAAACGAAGTTTTACCATAACATTCCTCTAATTTCGAACCGGGATGGAATTGA
TTCAATATGGAATCATGAATAGTCATTGACTCAGTCGTTTTTAGTCCATACTTTTTGATCTAGTTAGGAATAAAATGAGTTAGCAATAAAATCAAAAGTC
TTTATCCTGATAAGTCTCAGCAAGAAAACAAATAAATCAAAGTATTAACCCCTATTTTCTAGTTAAACCTAGTTTTTTTCCAAAAAATGAGATTTAAAGG
GTCTTTGATTTTCATTTTTAATTACATTAAATTTCCATTTGAATTAGGGAACTTAAGAAAAATTCTTATGAAAAAAAGTTATTTATTAAGAAAAAAAAAC
TATAACTATTCCACTATCGAAAATGCCAATGAATCTGAAGGATCAAATCCGAAGTGTATTTTCTCAATACTCAATAAAATGGATTTCTCACACTTGCATT
TCTTCAAGTGCCAAGGATATAAATTGATAAAAATGGTTTAGTTTAATTAAAGAATCTTATCTTCCACTTTAATTCAAACCATAACTGTAAATATGTTATG
TTTTCAAAAAAATGACTGAATTTAATTTATTCTTCACTAAAGCAGTATTCGTAATGATAAACCTCAAAATCTTTAGTGGATATCATATCTCATTCATTAA
AGTAAAAAAAAAAAAAGTAGACTAGATCCATTAATTTGCCTATGTCCAATTGAATGATACATTTTTAATTTAAATATATAGATTGAAAAAGCTAAACCAA
CGTGGTTTATAGATGGGTATATAATATAAAATGTCTTATATAAGGTAAGATAGGATTAAGGTCTATAAGGTAAGATAGGATTAAGGTCATTATTTTTTTT
TTTTCAGATAAAAAAATAAATAATAACCGGAGGAGTATGATATTTCCATATCCATTATATACAAGGAGCATTTATTACGAAGTCCACTTGGTAATTATGT
CGATTTCATTTTGGCAATTATGTCATTTAATAATGATATATTTTTTTTTCTTAACCCAAAGAAAAGACCTTATTAACCACGTAAATCGAACACAAAGAAT
ACATAATATAGAGGGTATGGTCATAAAATTCGGTCATTTTTTGTTTTACAAATTTCCTTTACACTTTAAATTTTTGATTAATGAATTTTATTAATTCAAT
TTAATAGAATATATCTAATTGCTCCCCCTAGTTGCTACATTAACTTCAAATTGTTTATGTATTTGCATCGGAAACAAACGACTAAATGGTTCTAAATAGG
TTTCATATTCCTATTTGAATTTGACTCCATCCTAGTTAGTCTTAGAGTCTTTAACGGAAACTTAAAGAACCAGTAAAGTAATAATGGAATAGAATTATAT
CCAAAAACCTCTATTCTTTCCTTTAGTCTTTACCTACATAGATTGTGCTGTAGAATACCCTATTCACTTACCTTTAGGCTTTAATTAAACGGAATGGATA
GAAGTTTTTTTGCATTTTGAGCCTGCAGAATGGATCTGGGACGGAAGGATTCGAACCTCCGAATAGCGGGACCAAAACCCGTTGCCTTACCACTTGGCGA
CGCCCCATTTATATTTATATTTGATACTAATCAAGATTATTATTATTGTGCGACATTCGTCAATTCTCGATTTAATTCCAGACAATATGAGAATAAAGAA
ATAAAATACCTCTATATATAAGTTAATCCTGTAATTCTTTCCGGTATTCTAATATTCAATACGCGTAGATATAGAATTAAATTGAAATTCATTGATCATT
ACATATAATTCAATTAAGATATTGTATGAAAGTAGAATTCCTTGTATTCTCATTTGAAAATGTAAGGATTTTTGATTTGGATTTTTTGGGGGAGTTCAAA
TCAAAGAAAAAGAAGGATTTTTTACTTATTACTTACCTCCCTTATTAAAATTCCTTTATATCCATTATTTCATAAAAATTTAATTATCTCTAAAAACAAA
TCTTTGTTATGCTTAATATATTTTTGAATTTAATCTGTATCTGTCTTAATTCTGCTCTTTCTTCAAGTAGTGTTTTCTTCGGAAAATTGCCTGAGGCTTA
TGCTATTTTCAATCCAATCATAGACATTATGCCCGTTATACCTTTATTTTTCTTTCTCTTAGCGTTTGTTTGGCAAGCTGCTGTAAGTTTTCGATGAAGT
TATTAAAACTCTATTGAAAAAATTCATGATTTATTTGATAAAAAAAGATTCTAATAAAGATAAGATAATATCAATTTTACGTTATACATCCTCATTCCAA
AATTTGGAATTCTTGTATATTGAATAAAAAGAGCGATAAGTTTTGATCAGTCCATTTCGGCCTTCTGGAGGCTCTTCCAGTGAGCAAGTACTTTATTTAT
TAGCTTCTGTTTTCCACAATAATTTATTGAATATTAGAGTTAGTATTAGAAAAACCTTTTGGGTAACGAACAAATCATAATCTTAATTTCAACAACAAAA
AATTCATGAATTTTGTAATTCAGTTTTTTTAGAAAAAAACACTTAATAAAGAAAAAATTGTTCTTTATTTTTACTAGTTTTTTTTGTGGCATGTCAAAAT
AAGACATGTGTTACATAACTCAAATGGATAATCTATTCCCTTTTACCCCAAAAATGATCCTATCTTGGAGATTGTGTAATGCTTACTCTCAAACTTTTCG
TTTACACAGTAGTGATATTCTTTGTTTCTCTCTTCATCTTCGGATTTTTATCTAACGATCCAGGACGTAATCCTGGGCGCGAGGAATAAAAAAAGAAGAT
ATTTCCAAAATTTCTCCTTGTTTTTGAATAATATTTAGAAAAAACAAAGGATGGATATTTTTGAATTCAAAGGTATCAAGTGATCAGAGAAAACGGAGAG
AGAGGGATTCGAACCCTCGGTACGAATAACTCGTACAACGGATTAGCAATCCGCCGCTTTAGTCCACTCAGCCATCTCTCCTAATTTGGAATTGGGATTT
TTTATCTTTATATGATACTTAAATACTAATTGATTGATAAAAATCTTACCTTACAATTAAAATATTACTTAATTAAGTTATTTAATATTAAATAATTTAA
ATTTATTTATCTTTATTTTATCTAAAATCTCAATATTTATTTTATTATAATTTAAAATTATCTATTTGTATATAAATTTTGTCTAAATATATATATATAA
ACTACATCATTTAAGTCTAATTCTATTTATCTATTTATTTTATATAACATTATAACTATAGATTATAACTATCCATATTAATTACATAATCAAGTTATAT
ATGATTATATCATCATTAATTATAATATCATATGGATTATTTATTATAATCTAACTATTTTTATAAATATTTTTCTAATATAAATAAATATAATCTAAAT
AATATAAATAAAAAAATGACTATTCTATTTAATTTAATATTTATTAACTATTTAATATTTATTAACTATTAATATTAAAAAACTATTAAAATATAAATTA
AGAAAGATATATAAATATAAAATATAAAAAAGATATATAAATATAAATATAAATTAAGAAAAATATATAAAAATTAATAATAACATATTAATACTAAGTA
TATAACTAAAGTATATAGGTATAATATATAAATTAAATACAAAAAAAGAGGTATATAAGATAAAGGTAAATAAGATACCTATCGATCTGATTTGACTTGA
ACAAGAATCCTATTTATATAGTGCTAATAATTCAAAATATATATCTCCAATAGAAAAAATACCTTTTTTTTTTCATCATTTTTTTTTTTATTTTATTCAC
CCGGCCTGGCTAGTACCTAGCTGGGCCATTACTCTTTTTTCCGATGAACTATTCAGAAATAAATTGATTTTTTTGTTTATTTTATTGGAATTTGAAATTC
AATTGTTTTTGAAGCAACAAAAACACCACTACAATAAATGAGGTCAATTTCTATTTCTATTACTAGAGTCTAGGTATAGGTGTCATTTTATATTTAAATG
GAATTTATTATTAATATTATAATTATATTTAATTCTTAATATTATATGTAGTATATCATTATACGAATCATGAATAGACTCTTTATTCTATGACTTCTCT
AATAATCTTATTACATATTATGATCTTATTACATATATATTATGTTATTTACTAAATATCTAAGTAGAACTTAGAATTATATTTAGAATTATATAACTAT
AAATATATAAATGTTTATACAAATATTGGAGTTATAATTATAAACTTATTATATTTTATAGTATTGTTTTAGAGTAGCTATCTATATATATATAATATAA
CTCAGATACTTCACTTGTTCAAGTAAAGTAACAAACTTTGTTAAATTTGAAAACTTAAGACCCATCTAATTTTCATTTAATTGACCTAAAATCCAAAAAA
TCTGACCCTCCATAAGGGAAGTGTCAAATAAAAATCAAAAACAGAATGCGTAGTATTGTAGAATTTGTTTTATGTCCAACTGAAATAGCTCCTTCAAGTC
AGAACTTTCAGTAATGACTTACCATGAACCGAAAAGTAAAAACTTTTATTTATTTTATAGTTAAATAAAATTCTTGATAGTCTGTATTCACTTATTTTGT
TGGGGTGATTTTTTATCAAGTCACTAGCAAAACGGAATACGTATCAAGATTCAAATTTGCATCATTTTGATACAATCTTGATTATATATCAATCCTTTAG
TCGACAAATAACTCATTAATATATAATAATGAAATTGTAGCGGGTATAGTTTAGTGGTAAAAGTGTGATTCGTCCTATTAAAAACTTAAATAGTTAAAGG
GTCTTTTGGTTAATATTCCAATAGGAAACTTTATTTCTTAAAAAAGGTTAATCCTTTATCTCTTAATGCTAGAGAAAAAATATAAATTCTCGTGATTTGT
ATCCAAACGTCAGTCTTTTTTGAAGAAAAAATTTGGATTATATGGAATCGCGAAGCATAATTTAATTTTTTTCGAGTTGATTCAACTCTTCCAATAAAAT
GAGTATTAGTAAAGGGATCCATGAATGAATATAAAAAGTGTATTTCTAATCGTAACTAAATCTTCAATTTTTATATTCAAAAAGGAATTGAAGCTAAATA
GCTAGAAAATAGTGGCTTTGGTTTACTAGAGCCATCAGCATATTGTTTCAGCTCGGTAGAAACCAAATTCTTTTTTTTTCTCAGGATTCCGCGAGTCGAA
ATAAAGAACGAAGTAACTAGACAGATTTGGTTAAATTTTCCTCTTCTAGAAGGATCATCTATAAAGCAAGTAAAAGAAGCTGACATAGATGTTATGGATC
TCATTTTTCAGATTTACAATGACTCACTCTTCATACAATACAGCATAATTTATTTATGTTTTTCTTCTTGTATGCCTTAGATCTGGGACAAATTTCCATA
AAGGAGCCGAATGAAACGAAAATTTCATGTTCGGTTTTGAATTAGAGACGTTAAAAAAGATCAACTAACGTCGACTATAACCCCTAGCCTTCCAAGCTAA
CGATGCGGGTTCGATTCCCGCTACCCGCTTTATAACTTATATACATCTAGCATTGATTCAGATATGCATCCTTTTTTACCAAAACCTTCCGCATGCAATC
CAATTCTTTATCTTTCTTTTTTTTTATACATATTAATTATACATATAAGAGAAAGAAAAAAGAAAAAAGGAATTAAAAGCAGCGTCCATTGTCTAATGGA
TAGGACAGAGGTCTTCTAAACCTTTGGTATAGGTTCAAGTCCTATTGGACGCAATTTATTTCCATCTATTTTTTTTTTTTAGATTATTATCTCTTTTCGA
TTGTTATCCCAATTATTTGGTTGAATAAAAATTCGAATCAGAGAAATTTCCCGATAATTACTCTTGTAGTTGTAGTAAGAATAAGACTATAGGAGTCATA
AAAAAGACTCATAATCTTAGGTTTCCTCCTGTTGTAGAAACAATTCCATGTATTCCTGAAGAGCCTCTTTCAAAAGGCCTTCTGCTTCCGGGGTGAATGT
CTTGGTGGAAGATATAATTTCTTGGAACTGAGGTTTATTCTTTTTTAAGTAGGTACGCAACTGAACCAGAAATTTCCTTACCTGTCCAAGTTCTAACGAA
TCAAGATAGCCATTTGCTCCAGTAAAAATAGTAGCTATCTGTTCGTCCACTCCAAGGGGTGCAGATTGTGATTGTTTTAGCAATTCGCGTAATCGTTGGC
CTCTTGCCAATTGATTTTGAGTCGCTTTATCAAGATCAGAAGCGAATTGTGCAAAGGCTTCTAATTCTGCGAATTGAGCTAGTTCCAGTTTTAATTTACC
AGCGACTTGTTTCATGGCTTTAATTTGAGCCGCGGATCCTACTCGAGACACGGAAATACCCACATTAATAGCAGGTCGGATTCCAGCATTGAAGAGATCA
GCGGATAAGAAAATTTGTCCATCTGTAATGGAAATGACATTAGTAGGAATATAAGCTGAAACGTCTCCCGATTGAGTCTCTACTATTGGTAAAGCAGTCA
TACTTCCTTCACCCAACTCATTACTTAATTTAGCGGCTCTTTCCAAAAGGCGGGAATGCAAATAAAAAACATCTCCTGGATAAGCTTCACGACCCGGAGG
TCTTCTTAATAGAAGAGACATTTGGCGATACGCTTGTGCCTGTTTGGAGAGATCATCATAAATTATTAAAGTATGCTGTTTGCGGTACATAAAATATTCA
GCCAAAGCTGCTCCTGTATACGGAGCAAGGTATTGTAATGTAGCAGGCGAATCAGCCGTTTCCGCTACCACAATAGTGTATTCCATAGCCCCGCGTTCCT
GTAAAGCATTTACTACTTGAGCTACAGAAGATGCTTTTTGACCAATAGCTACATAAACACATATTACATTTTGACCTTTTTGATTTAGAATCGTATCTGT
AGCTACTGCTGTTTTACCAGTCTGTCTATCCCCAATAATTAATTCTCGCTGACCGCGTCCTATAGGTATCATTGCATCAATAGCAATAATCCCTGTCTGA
AGAGGTTCATAGACGGAACGTCTAGCAATAATGCCTGGAGCGGGAGATTCAATTAAGCGAGATTCAGAAGATGAAATTTCGCCTCTTCCATCAATAGGTT
TCGCTAGAGCATTTAGAACACGACCCAAATAACCCTCACTTACCGGTATTTGAGCAATTCTTCCTGTTGCTTTTACAGAACTTCCCTCTTGTATCAGCAA
ACCATCGCCCATTAACACAACTCCAACATTATTTGATTCCAAATTCAAAGCAATACCTACGGTACCCTCTTCAAATTCTACTAACTCACCTGCCATTACT
TTATCAAGACCATGAACACGAGCAATGCCGTCACCCACTTGAAGTACGGTGCCGGTATTCACAACCTTTACTTCTCTAGTATATTGTTCAATACGTTCAC
GGATAATACTACTAATTTCGTCGGCTCGAATGGTTACCATTAGCGTCTCTTAATTCTTTTTCGGAAGCAAAGGAAAAAAAATCATGCCTAAATTCTAAAC
TTTCTAAACTAAAGTAGAAGGACTATTCTTCCATAACCCCGAGAATGCCAATATTAGCACTGATGGTACGAAAATGTAACTCATTATTCAAACAACTATT
CAGAGTACCTAGAGCTCCTTGTAAGGCTTGTTGGAAAACCCGTTGTCGGACTTGATTAATCGCTCTTTGTTGTTCAAAAAGAAGAGTTTCATTTTTGTAA
TTTTCTAATCGTTCCAAATTCTCAGAAGTAGCCTTAATCAAATTTTGTTTTTCTCGTTCTATCTCGGAGTATCCATTGACTCGATAGTCATTGGCTTCTG
TTTCCACTTTACGTAAGCGCGCCCGGGCTTTTTCGAGCTGTTCAATAGCTGCTTGACGTAACTCTTCTGAATTTCGAATAGTACTCAAGATCTTCTGTTT
TCGATTATCTAATAAATCATTTAATGAAAGTAGATTCTGTTAACATTAATTTAATAACTTACATTATCTCTTCCCGAACCAAACATGAACCTTTAAATTC
ATTTGGCTCTCACGCTTCATTTTTTAATTTATGGGGCTTCCATATATTTTAATGTAATGAGCCTACCCTCTTTTTTTTTCTGTTCGAAAGATATCCAAAA
TTATCTTATACAAGACCAGACTCTTTTTGAGGACTCTTCTGACCAGACAAGAAATCTTTAATAGTCAGCAAAGTTGTTTTTTTATTCTTTATTTGATTTG
ATTTGTATTTTATTATATAAATTCTAAAATGAGTTAGAATTTCATTAGTCTATTTATATAATATAATAATTTCTAATTTGAAATTAGAATTAGTATAATG
AAATGAGGTTTAGTTTTTTAGTTTTATTTATTCAATATCCCTCGTCATTTTTAAAATCCAAAAATTTGTATTCTATACATAGGTTGTCGATTCAGCATTA
GATAAAAAAGGAGGTGCCTTTTTTATATTTCGTTAGGAAATGGTTCAAATCCCAATTTTTTATCGATATGAGTGTTCTATATCCGATAAATTATCAACTA
TGTATTTTTTTTTAACCCTATTAGTAATAACATAGTGGTAGAAAGAATACCATGTTTACTGTGCTTGGACTTCAAGCAGTTTAGCTTTAACCATGTTAAT
CGTCTCACATTATTGGTTGATAGAGAATCAAAATCAATTTACCAATGAATCACGAAATGCTATGGTTCTTACATATGATTTATTAATTTATTCAGAAGTA
ATTCGTCGAGATCATACACATTTTTTATCCTATTTTCTTATCAAAATAAAATAAAGTGCAGTTGGTCAGATCCAACTTATTTTTGAAATACACAACTCGC
ACACACTCCCTTTCCAAAATAAATCACTACACCAAGTACTACGCTTAGATTTATTGGATTTGTTGCTAAAATATCGGTATTAAACCCAAAACCCACGGCG
GATGGCCCCTGGGCCAAGGAAACAAAAGAATCAGTTACATTTTGCATATACTCTCCTCTTATAGATAGGACTAACAAAGAACAGAGTTCTTTTTGTATTA
CTTCGCCCCCTTTGGTTGATTTCTTTTTTTTTTATGGTATGGGATTTTAAAATGGAATATATTGAATTAATTAATTGAGAACTTTTTAATTTATTTATTA
TTTTATAATAATTAAATATTCTAAATTAAATATTCTAATTAAATTAAAGTTTACAATTACAAGAAGATACTTATTGGGTTAGGTCCTGGGTATTTTGTCA
ATTGATAAATACCTTGTTTGTTGCGTTGCAACGCATACTAAAAAAAGGTTTCCATTATACTAAGAACTAAAAACGGGAAGGAAGAAAGCGAGAGGATCTC
CTAATTACTAATCCTAAAATCAGTCCTTCCCGGAGGTATTCTATCAACTAATAAGTAATTGTTAGAGTGCAATGTTGATATAATTCGAAGAAGCAGAAAA
CAAGTCTAAGTAAAAAAAGTCTATTATGTACTTTTTTCTTATAGAATTAAACAAATGGATTCGCAAATAAAAGTGCTAATGCCACGACCAGTCCATAAAT
TGTTAAAGCTTCCATAAAAGCCAGACTTAACAATAAAGTACCTCGTATTTTACCCTCTGCTTCTGGCTGTCTCGCAATACCTTCTACAGCTTGACCCGCA
GCAGTACCTTGTCCAACCCCAGGTCCAATAGAAGCAAGTCCTACAGCCAATCCAGCAGCAATAACAGAAGCGGCAGAAATCAGTGGATTCATGATAAACT
AAGCTCCTCGCAAAAAAAAAAGAAATGGTTAATGATACAATCAAGGAATAAATCAGCATAAATACATTTAAATATCGCTTTTGGTTCTTATCTGTGATAG
AGTTTTAGATAAACCTATATGCATACCATTATAGTTATTACATTTGTTTATTCTAAACCCATTTTTTATTCAATTAGTCATTCTTTACTCTTTGACTTCC
TTGAGTTGATAGTTCATCTGTTTATTTGTGCAATCTCCAATCACAGACAAAGCCGAAGGACTTTCTATTGGAATCTCATCTAAGTGGAGTGAGCTGCTAA
ATGAAATATTAAATATATATAAGATAGCTAAATATATCTAAGATATAAGAACCTCACTATAACTAGTTAATTTATAATATCACATATACATTTGTTTCTT
CTATAACGTAAACCGCTTATTCAAAATAATTCTAGAATCATTTTTTGAAGCATAGACGAGGGCTAGATAGACTTATAACTATATACTGATTTTCATTTTT
ATAAGATAAGCTAGTTTTTTTATTTAGTTTTACGTCAGAAAAAGATACCAATTATTATTCAACTAAAAAACCATAATTAATATTAATTTAACAAAAACAA
ATAAAATATAAATACAATAGAAATTTATATATAAATGGAAGAAGTCTATAATCTATTATTTAAATAAAAAAAAATCTTAGGAGTTTTCCTAAGATTTTTT
TTTATTTAAATAATAGGGTACATCTTTCCTGCTATGATTCTATACCCTATATAAATTTATTTATATAATCCATTAGAGTTCCTAGACAAATCGATTATAT
AAAAAGGAACTTTCCTATAAAAAGTCACTCTACTCTCTATGAACTGGAATAAAGGGGAAAAAAAAACAAGATTTCAAAAGGTAGTCAATGGTGACCTTCC
ATGGATTCACCTATATAAGCCGCGGCTAAAGTTGCAAAAATAAGAGCTTGAATACCGCTTGTGAATAATCCAAGAAACATAACAGGTATAGGAACTACTA
AAGGTACTAAAGAAACAAGAACAACAACTACTAATTCATCAGCCAATATATTTCCGAAAAGTCGAAAACTAAGTGATAAAGGTTTTGTGAAATCTTCTAA
GATGTTAATTGGTAAAAGTATTGGAGTTGGTTGAATGTATTTACCAAAATAACTTAAACCTTTTTTGCTAATACCCGCATAAAAATAGGCGACTGAGGTG
AGTAAAGCTAAAGCAACAGTAGTGTTTATATCATTCGTGGGCGCAGCTAACTCACCATGAGGTAACTGTATGATTTTCCAAGGTAAAAGAGCACCGGACC
AGTTAGAAACAAAAATAAATAAGAACATAGTTCCAATAAAGGGAACCCAAGGACCATATTCTTCTCCAATCTGAGTTTTACTCAAGTCTCGAATGAATTC
AAGCACATATTCGAAGAAATTCTGACCGTCAGCCGGAATGGTTTGTGGATTCCGAACAGCTAGCGTAACTGAACCTAATAAGATAGCAATTACGACCCAA
GAAGTAATAAGTACTTGGGCATGGACTTGTAAACCTCCTATTTGCCAATATAAATGTTGGCCTACTTCTACACCCGATATATCATATAGCCCTTTGAGTG
TGTTAATGGAACATGGTATAACATTCATATTATCCTCTGACAGAAATCTAACTTAAAAAAAGAATTATTTTGATTTGATTAAACCATCTCTTTCTCAACT
GACCCATTTTAATCATTAGTGGTCCATTTAGGATACTAAGTAATGATATAATATCCCAAGTCCGAGTACTTTATTTTTGATTTTTTTTTATGAAATCCAG
GAATAGTAACCGATCCCATAAATAAAATCTATGGAGTTTCCCGAAATAATTAACTTATCTTATTAATAATAATAATCAATGATTTCTTATATAGCTAGAA
CGACCTTCAATGATTGCAGATACTAATTTGTTAAGAATTAATCGGATTGAAGCGATAGCATCGTCGTTAGCTGGAATCGAAATATCTGCGAGATCTGGGT
CACAATTTGTATCGATTAAACAAATCGTCGGAATTCCTAAAATGACACATTCTCGAAGAGCCGTATATTCTTCTTGCTGATCAACAATAATTACAATATC
GGGTAATCCTGTCATATATTTGATCCCACCTAGATATGTTTGCAGGGTGGATAATTGTCTCTTCAACATTGCTGCATCCCTTTTTGGGAGACTGTTCAGT
TTTCCCATCCTTTGTTCAGCTCTTAAATCCCTGAACTTTTGAAGTCTCGTTTCTGTAGTGGACCAATTCGTTAGCATACCACCAAGCCATTTTTTATTAA
CAAAATGGCAACGAGCTTTTATTGCAGCGGATGCTACTAAATCAGCTGCTTTATTTTTTGTCCCAACGATCAAAAAGTGTTTTCCTTTACTTGCTGCATC
AAAAACTAAATCACAGGCCTCTGATAAAAAACGCGCAGTTCTTGTAAGATTTATAATATGAATACCTTTACGTTTTGCGGAGATGAAAGGTGCCATTCTA
GGATTCCATTTCCTAGTCCCATGACCAAAATGAACTCCTGCTTCCAGCATTTCTTCCAAAGTGATGTTCCAATATCTTCTTGTCATTTTTCCCTACACTT
GCTCTTTGTTAAAAAAAAAAAGAGACGAGGTATCTAAAATAAATAATTGTTCCGATGGAACTTTATACGAAAGATTGACCGTTGATATACGATCAAAACC
ATTAATTTTAATGCATTATGATCTAGCTTTATCCTCAAATAAGAAAATGGGACCGGATAATAAAATTATAATAAATAAATAAATGAGCCTGCCTTTAGTT
TAGGAATCATTAAATGATTATTATGATCTCTAATGAAAATTGGTTTGGCTGCAAGAACTCAAAAATTCTCTATGGTGAAATAAGATATCTCTCATCTTTC
CTTCGAACAAATTCTTATTTTTGGTTTCCAAATGAATGTTTTTATGCTGCCTTGAATGATGTACTAATTTTTTGAATCCGGTACCAACAGGTATAATTCC
CCCCAGAACAACATTTTCTTTCAGGCCTTTCAACCAATCAATACGACCTCGTAGAGCAGCTTTTGCTAAAACTCGAGCAGTTTCTTGAAAACTAGCTTCG
GATATGAAACTTTGAGTATTAAGAGATGCCCTGGTTATTCCTAATAAGATTGCTCGATAGCAGATCGCTTCATCCAAAGCACGCCCGGCTCGTTCCGCTC
GCAACAATCCTATAAGTTCTCCGGGTAAAAAAACATTAGACATTCCATCTTCTGAAACCACTACTTTTGATGTTACTTGACGTACAATAATCTCTATATG
TCTATTATGGATCTGTACCCCTTGGGATCGGTAAACCTTTTGGATCTTATTAACCAAAGAGATACGGCTTTGGGCGATGGTTAACTCCGTGCTGATCAAG
AATCCCCACGGGGTCCCAAGAATTCTTGATATACGTTCATTCCAAGCTTTAACCCTCTTTTCCAGATTTATCGATATTGAATCAATCGAACGCACTTCTA
ACACTTGTTCCACTTTTGGAAGACCTTGCGTTATGTCACCAGATCTTGATTTTTCATATATAAATGTAACTAATGTATCTCCCTCATGAAGGGTTTCTCC
ATAATGACCGTGAACCGTCGCTCCTGGAGTAGCTAAATAAGGCTTAGCTGATCTTATAACTAAGTAGTCAACATGAACAATTAGAACTTGACCCGATTTT
TTCTGTGATCCGTATTTGAATAGACATACATTTTCACAAAAAATTTGTCCAAGGCTAATAAGTGTGGATGGTTCATCACAATAATCGTGATGGAAAAAAC
GCCAATTTAAATCGAATGGATTCAAAACTATCTGACTGCATGGATCAGGATTATAAATACCCCTATTTTCATCTATTAAATTAAATTTAAGTCCTTGAAA
AGTCTCACTAAATTGATTAAGTAATAAATATTTTTTTAACAAAGTCTTATTATAAGTTATTAAATGGCAAGATGAATAAAAGTTCGCAATTTTGAATACT
ACTGTACCTAAAAGGCCTAAAGAATTCCTAATTGGAGTTACAGGATCCGCTTTAATTGATTGTTTTGTCACAGTGTTAGTGTTATATTTCAAACCATTGA
CTGGACCAATTCGAGAATAGTTGGATGATAACAAAATTTTCAAAGATTGACATTCCTTATTTCTATTCAACAACGTACCACCAGTTCCTTTATGTTTGGT
AAGTGATGGAATCTTTGCTTTGGAATAAAAAGGATTAATATTGATGTAATCTAAACCGTTATGGTTAATCAATCCTGAACCCACCGTACTATTTCTTTTT
CCGGTATACAAAAGGGGGGACTTACCTAACTCAATTCTTATGAAATCGCAAATTAGATCATTTGTCTTTATTTCAACAAAAGAAGCATTAATACCCTCGA
TAGAACTATTTTGTTCTTGGTCCCAATTCAATACTAAGCAAGTGCGAACTAATTGAATACTTGTGTGAGAAATTCCTCGAATTGGCTTGCCATTTCCATA
AAGGATATAATTAACAACTCTAAGTTGGATGTTATCCCCTTCCTGCAAAAGATCTTGTGGAAAAAATGTTGCTAAATTGATCCCATCGGCTATTTCATAT
GTGACTACGGGTCGAACTGAAACAAAATACTTTTTCTTAGTAGGTGTGATCCGTTGGACATAGATCCAATTTCTCAATTTTTTGGATTCCTTGGAATTCA
TTTTTCCCGTTACCGGTGGTATCAAGATGCCGCTGTGCCTGGATATCTTATCTGTCTCTCCAGGAAAATGGATATCCCCAGAAAATATTTTTACTTCAAT
ACTTTTTTTTTTTCTCTCCACTCGGACCAATCCACCTACTCGGCTTCTTGTATTTAAAGTGAGTGATGTATCCACACCTATAATACTATTGTTACGGACC
ATTATCAACGAAGATCCTGGGAAGACATGCACTTCTTCGGGAATAAAAAAAAATCGATCTACTTTCATTTGATATTTTGGACTCAATTCTTTTGTTCCTC
GATATTCAATCACATCCTCTTTTTTGAGGATTGAATCGACCTCTATAGCCCCATATTTAGTAATTCCGGAACTGTTTCTTCGGTATCGGGGATCGTCGAA
ATAAGCAAGAATACTATTTCTACGTAAAATACCATTTCTGGGTATTTCAATCGAAACACCAAACTGGGGTATTAGTTCTTTATCACGTTCTTGATCATAT
TGTAGTGGAATGATGAATTTATTTCTTCGCCTCTTGGCCAAAAAATCAGAATTTTCGTGCAGAATAAAAGGATATTGTAAATTCCAATGACCATTGGATA
TCCTGGCATCAGGTCTTGAATAATCACGAGTCCCCCACCTTTTTTTACTAGAAGAATCCCAACTAAACAATTGATGTCTCACTAGATCCTTAGTTCCTGA
TAAGTCAGAGATATATCTTTCTTCGAGAGAGAGAGAATGAGCGTTTATTTGATCTTGATCCTTGTGAAGGGAAAAAGAGACAATACTGTATCTGCACGTA
CCTACTGCTAATATCCATAAATGACTTGTTTTTGGTAATAGATGCACATTGCCATAAGTATATTCAGGTGCATGGTAGACATCGGTACTCCAGTGCATTT
CTCCTTCTGATTCAGAATAAATATGTTTTCGAACCTTCTCTTTAAAATTTAAAGTGGCTGCTCCGGCACGAATCTCAGCAATCACTTGTTCTGATTCTAC
GTATTGATCATTTTGAACTAAAATCAAACTTTTAGGGGGAATATTTACATTATGGATAATATCCTGACTTTCAAGAGTTACATAGAGGTCTATTGAGCAT
AGAAAAGCAGGATGCCCATGACGGGTACGTGTGGGATGAACTAAATCCTCATTGAATTTGATTTTTCCATTAAAGGGAGCTCGTACATGTTCAGCAGTAC
CCCCCGTGAATACTCCGCCAGTATGAAAAGTTCTTAATGTTAGTTGAGTCCCTGGTTCCCCAATTGACTGACCCGCAATAATACCTACCGCTTCTCCCAA
TTCGACCAGGTCTCCGTGAGTGGGACTACGACCATAACATAATTGACAGATCCAAGATGTACTCCTGCAAGTAAATGGAGTTCGAATATGTATTGGTTGT
GCTCGAAAGCTTATGAATCGATTGACAAGGCCAATCCCAATATCTTGATTTCGGGCGGCAATGCATCGTGGACCTATATATATATTGTCTGCTAATACAC
GACCAATTAGTGTTTGGATAAAAATGCGTTCTGGCATCCCATTTCGAGGACTTACGGAAATACTTCGAATAGTACCACAGTCTGTTCTACGGACTATAAT
GTGTTGAACCACTTCAACAAGTCTACGTGTGAGGTAGCCAGCATCTGATGTTCGTACAGCAGTATCGACAACTCCTTTACGGGCCCCATAGCAAGAAATT
ATATATTCCGTCAAAGAGAGCCCTTCGCGTAAATTGCTTTGAATGGGTAAATCAATCATTTGTCCTTGGGGATCCGACATTAATCCTCTCATACCTACTA
ATTGGTGTACCTGAGATGCATTTCCTCTAGCTCCTGAAAAGGACATTAAATGGACTGGATTAGAGGGATCAGTCATCCGAAAATTAGGATTCATTTCTTG
TCTCAAATATTCGCTGGTAGCATACCATATTTCAATGGATTGACGTAATTTTTCTACCGCGTGTACATTTCCATAATGATGGTGTTTTTCCAAAATTAAA
CTTTGTTGTTCAGCATCTTGGACTAACCATCCTTTAGAAGGTATTGTTAAAAGATCCTCAATTCCTAATGAAATAGATGTAGCAGTGGCTTGCTGGAAAC
CCAGAGTTTTCACTTGATCTAGAATGTGTGATGTATATGCCATCCCGAAGTGATCTATTAATCTGCTAATAAGTCGTTTCATGGCAGCTCCATCTATCAC
TTTATTGTGAAAGACCAGATCGGCCCGTTCTGCCATAAGTACCTCCCTATTCTGCTGAGTAGGATTCTACAATGGGTCTGAGTCAGTGATTCGAAAACTT
CCTTTCCTCAATCTTGATTCACGTAGAAATTCAGGAATTATGATACCAGTAAGGCATCCAGATAAATTCTCATGAGTATCTCCTAATTAGTTAGTTTAGC
TAGCATACGAATAGGCTCGATAAAATCCTTGTATGGCTTCTTCTATTTCTCTATAAAAAGAAATATGACCAACAGTGGTTCGAATGTATATAGAACGGAT
TTCTTTTTTTACACTTCTGACTATTAAATAGTGTCTATAAATTTCATGGTAGGTACCAAAAGATTCATATTGAACTTCGAGCGGAACTTCCCTGGATCCA
ATAATGACACGTTGATCTAGTCGCCATCGGAGCCACAAAGGACTATCCAAATGGATTCGTTTTCGACGATAAGCTCCAAGTGCGTCATAAGAACTAGAAA
AATAGGGTTCCTTCTCTTTCGTAGACTGATAATTCTTATTGCCAATAGTTTCATTTTTATCGTTTTTGCAATTAGATAAATTATACCTATTTGCACAAAT
ACCTCGACGATTCCCTATCGTTAATACATAAAGTCCAATTAGCATATCTTGAGTTGGTACAGAAATGGGATCACCAATAGCTGGAGACAAGAGATTCATA
TGAGAAAACATAAGTAAACGAGCCTCTGCTTGAGCTTCTAAAGATAACGGTACATGAACAGCCATTTGATCCCCATCAAAGTCTGCATTAAAACCCTTAC
AAACTAATGGATGTAAACATATAGCACGACCTTCCACTAAAATGGGTTGAAACGCCTGTATGCCCAATCTATGCAGGGTCGGTGCTCTATTGAGCAACAC
AGGATGCCCCTGCATGACTTCTTGAAGTATCTCCCATACAATGGGCTCTTTTTCTCGAATTTTGCTTTTAGCAATCCCGATGTTGGAAGCAACGTGTTGT
CTTATTAGACCACGAATTACAAATGTCTGGAAAAGTTCTATTGCTATTTCTCGAGGTAATCCACATTGATGTAATGAAAGTGAAGGGCCCACAACAATGA
CGGAACGCCCCGAATAATCGACTCGTTTACCAAGCAAGGTCTCGCGGAATCTTCCCTCTTTTCCTTCAATTACATCTGAAAATGATTTGTAAACTTTATT
ATGACCGTCCCTCATTGGTTGTCCGCGGATACCATTATCCAGAAGTGTATCTACGGCTTCTTGTACCAATTTCTCCTGACACATTACTAATTCACCTGGT
GTAGATCTACTTGTTGTTAGTAGATCAGTAAGAGTATTGTTCCGATAAATAACTCTTCTATAGAGTTCATTAATATCCGAACTCATTAATTTACCCCCAT
CTATCTGAATGATAGGTCTTAACTCAGGAGGAAGAACTGGTAATAGGCACAAAACCATCCGTTCTGGTTCTACATTTGTTCGAATAAAATGTTTAGCTAA
TTCCATGCGTCTAACCAAAAAATCCTTTCTTCTTCGAATTTTTCTATCTTCCCATTCATTCCCAGTGGACCCTTCATCTCCTAATTCTTTCCATTCTATC
AATGAATTATCTGTAATAATTCGCAAATCCAAATCCGCTAATTGTTCTCTGATAGCACCTGCTCCAGTAGAGATTTCTCTATTTCGAAATGTTTCAAAGC
CTTGGGTAGTAAAAAAAAGTGGGATGCTGTATTTCCAGGATTGGATTTCATATTCGAATGAACCTCGTAATCGTAAGAAAGTGGGTTTTTTAGCTATGGG
CCTAGCAAAAGAAAAATCAAGATAGGTTCCTAGAGGATTCCCCCCTTCAAAATCGGACGTGAGGGTTTACTCTCATCCGGCTCAAGTAGTTAAGTCAAAT
AAACAAAGGGGTTCTTTATCATTTTTATGTTTTTGTTTGAAAAACCCCAAAAGAGCTACTCTACTCTTTACTCAAGTTCTCAGTAAATAAAGGCAAACCC
ATATTTCATGGATTCATTCTTCATCTAACACTTCAATTTTCTGAATTACTTATTCAATTACGACGTAATAAATGAAATAGAAAAATTTTGAGTAGTCTAC
TTCCCACGAATGATGAATCCTTTTTTGAAAAGAATACTTTTGAACTCGTAAGGGATTTACTTGTCGATATATTATGCTATTCGATCTTTTAGGTCCCTAC
TCACCTCGATGGTTATGCCGTGATGTCCCTTGAAGTATATATGCGATGGATAAACTCCTATAACCATTTTATATTTGCTTACTTGAACATAAAAAGTTTT
TTTCACGAGGTATAACTAGCAATTCTTATTTATCTGTTAAAGAATCGACCATGGATCAATTCCCCTTTCATTTGGAAGTATTGAATACACCCATAAATCT
GAGCTTCATGTTACTCGTCCCAATAGACATGTCAAACTAGGGGCATCCCAATCAGGGATGACAGTTTCTCAGTTCGAATCTGTAAAATGATAATTTCGAT
CAAATCACACATCGCAGTATACTAGGCCTTCTAATTCCTTAAGTGGTTTATCTAAAAGATTCGCGATATAACTAGGAAGCCGTTTTAAATACCACACATG
AGTCACCGGACAGGCGAGTTTTATGTATCCCATTTGATATCTTCGTACACGAGAATCAACAAATTCGACCCCACATTGTTCACAAAATTTGGGGTCTTCC
TTTTCAGCTCCGATCACTCGATAATTTCCACAAGCACAAATTCCACTTTTTATAGGTCCAAAGATTCTTTCACAAAACAATCCGTCTTTTTCTGGTTTAT
TGGTTTTGTAATGAAAAGTGTAGGGTTTTGTCACCTCTCCGACTACCTCCCCATTAGGTAGAATTTTATTAGCCCAAGCACTTATTTGTTCAGGAGAAAC
TGGTCCAATTCGAAGTTGTTGATGTTTATACCGGTCAATCATAGAATAGAAATTCTGATTCATTCAGATCAGATCAAGCTTCCTTCCTATTAATCTGAAA
ATTTTTCTCAGATACAAGGAAATGATTCAGTTCCAGAGCCAAAGATCGTAGTTCTCTAACAAGCAATCGAAAAGATTCTGGAGCATCCTCAGGATTAACT
ATTGTTCCTCCAATAATCGTAGTACCAAGGACTTCCTGACGAGCTCTAATATGATCAGATTTATAAGTAAGCATCTCTTGTAAAATATGAGCAACGCCAA
ATCCCTCTAAAGCCCAAACTTCCATTTCTCCCACTCGTTGTCCCCCTTGTTTTGCCCTTCCTCTAAGGGGTTGTTGTGTAACAAGTGCATAATGTCCACT
GGAACGTCCATGGATTTTATCATCAACTTGATGAATTAATTTAAGTATATAGGACTTTCCTATTAGTACAGGTTGTTCAAAAGGATCTCCAGTTCTTCCA
TCAAATATTTTACTTTTTCCTGGATATTCGGGTTCAAATACCCATGGATTTTTTGTTTGCTTACTGGCTTCATATAATTCTGAAAACACTAGTTTTCTTG
AAGCCTCTTGCTCGTATCTCTCATCAAAAGGGGCTATTCTATAATGTCTATTTAAAAGATCTCCCGCTAAGCCGAGCGAACATTCAAATATCTGTCCCAC
ATTCATTCGCGAGGGTACTCCTAAAGGGTTGAAGACCATATCAACCGGGGTTCCATCTTGTAAATAGGGCATGTCTTGTCTAGGCAAAATTTTAGAAATA
ATACCTTTATTCCCATGTCTTCCTGCTACTTTATCACCCACTTTGATTTCACGTTTCTGTGAAATATATACACGAATCATTTCTGGGTTATAACTGGAAC
CTCCTTTTTTCTGGATCCATCTCACATCAATTACTCGACCCCTTCCCCCTATAGGTAGTTTTAGAGAAGTCTCCTTTGCAGTGGAAACCTGAATACCAAG
TATGGCTCGTAATAATCTATCCTCTGGGGCATACGACGCTTCGTTCGCTATCTGCGGCGTTAATTTACCTACTAAAATATCACCTGTTTCCACCCAAGAT
CCCAGCATCACGATTCCATTTCTGTCTAAATTGCGGAGTAAATGAGCCTCTAAATGAGGTATTTCATTAGTAATTCTTTCAGGGCCCTGACTTGTCATAT
GAGTTTGAATTTCATATTTTCGGATGTGAAAAGAAGTATAAATATCGCTATATACCAAACGCTCACTAATAAGTACCGCATCTTCAAAATTGTAGCCTTC
CCATGGCATATAAGCTACTAATACATTTTTTCCCAAAGCGAGTTCTCCACCAACGGTAGCCGCCCCGTCGGCCAAAATTTGTCCCTTTTTAACGTATTTA
CCACGTTGAACCTGAGGTTTTTGGTGCATACAAGTATTTTTGTTGGAACGTTGATACATAACTAATGGAATATTTAGAGTGTTTCCATTACCTGAGAAAA
CAATTCGGTGAGTATCAGTAGAAATGACTTTTCCCTCGTGTTCGGCTATAACTGAAACTCCAGAATCTAAAGCCGCTTGGCGTTCCAATCCGGTTCCTAC
AATGCACTTCTCGGACCGAGAAAGCGGAACTGCTTGACGCTGCATATTAGAACTCATTAAAGCCCTATTCGCATCATTATGCTCAATAAAAGGAATGAGA
GAGGCTCCAATAGAAAAATATTGGAAGGGAAAAATGCTTCGAAGATGAACCTGTTCCCAGGCAATAGTCAGGAATTCTTGACGGTATCGAGCCGGAACAA
CCTGTTCTTCCTGAATACCGCGATTTAAGGCCAAAGAATTTCCTGCCGCTATCATATAATATTCATCCCTACTTGGTGATAAATAAACCATCCGTGCTTC
TTTTTCTTTTGATCTCTCAGAGATTTCATAAAATGGAGTCTCTATGGATCCCCAATGACCAATCCTTACATGAATAGCTAAGGATCCGATAAGTCCAACA
TTGATTCCTTCGGAGGTGTCAATTGGGCAAATACGTCCATAGTGACTAGGATGGATATCTCGTATCCGAAAACTTGCCGTTCGCCCTGTCACCCCTCCAG
GACCTAAATAACTCAATTTTCGACCATGAACAATTTGTGTCAATGGATTAGTTCGATCCAAAACTTGAGATAATGGGTGTAGACCGAAAAATGATTCATA
AGTGGTTGTTAATGAAGTTGAAGTTACCAAATTTTGAGGAGTTGGTATCAATTTATGCCTGATTGCTCCCGATATAGTTCCTCGAACAGCATTTTCTAAA
CGAACAAGAGCCAGTCCGAATTGATCCTGCAACAGATCTGCTACAGAACGAATACGTTTATTTTTCAAGTGGTTCATATCGTCAAGTGTACCCATTCCAA
ATTTCATTCCGATCAAATGATCTGCAGCAGCCAATACATCTCGTGGTAACAAAAATGTATTGTTCTGAGGTATATCAAGATTCAATCTTTGGTTGATATT
TCGCCGACCTATTCTTCCTAATTCACATCTTTGTTGAAAAAATTTCTTTTGTAATTCCTTACACAAGGACTCAGAAAATACTGGATCCCCACCTACACAA
GCAAATTGTTGATAAAACTCCAAAATGGCATTTTCTTTTGAGCCGATCTTTTTTTTTTCCTTATCATTCAGGAAAGACAAGAAAATTTCCGGATAACAAA
CATTATCTAGAATTTCTCTTAGATTTAAACCCATAGCTGATAATAGAACGAGAATAGAGATTTTTTGTTTCCTACTCACACGGGCCCATATCCTTGCTTT
TCTATCAATTTCTAATTCTGATCTTCCTCCCCAATCTGATATTATGGTGCTCGTATAGACCGAAATTCCGTTATGGTCCAATTCAGAACGGTAATAAATA
CCGGGACTTTGCAATATTTGATTAATTACAATTCTGTAAATTCCATTTACTATAAAGGTTCCGAGGGAATTCATCAGAGGAATGTTTCCAATAAATACTG
TTTGTTCTTTCATATCTCTATTGGTTTTCCAAATTAGTCCCGCAAGGACATATAATTCAGAAGAATATGTGAGTGATTCATACACAGCATCTCTTTCTTT
TATCAAGGGTTCTGCCAATTGATATGTTTCCAAAAATAATTTAAATTCAATTTCTTGATCTGTATCTTCAATTTTTGGAAACTTATTAAATTCTTCCATT
AAGCCCTGATTAATAAATCTACAAAATCCCTCAAATTGTATCTGACTAAATCCGGGTATTGTGAACATTCCCTCATTTCCATCGCGGAGCATTTTAATCT
TAAGTTTCCTGTTTATCGAAAAATCCCATTATTGATTCGCGTTCGGCTCTTCACCGATATGGATCGATCTAGCAATGATGGAATATATATTCTGTTTACT
GAATTACATAAAATTTTAGACAACTCCATATATGTATTTCATACATATCAACGGATATGAGAAAAAGAGGGTGAATAAAACAAAGAGAATTTTCGGCGCA
AAGCAAATTTGAATCGAATTGGCGAAAGATACAAATGGAAATAAATTGATAAATTACTGGAAAATGTTATGCCGCTTTGTAGACTTGACTTATGGAGTCT
TGTATAGAATATCCAAATTTATCCAATTTCTACTTATTATTTATGATATTATGATTAGATTGAGTAACAAAAAAGTGGATTCGGGATTTAATTGGCTCTC
GAGGAATGAGATAAAACCGTAATAATATGGAGGAGTATAGAGTTTTTTTAATACTGCATACTCAACAAATGATTAGCAGATCCTTTAGTAGAATTCGAAT
TCATAGAATATAATTAAAGTGCATAGTAGGGATTTGTTGTATTTATTAAGTACAGTTATCTAGTCATAAATTTTATCTGTTATAATAGTTCTACTTAGGG
CAACACAAGTTGTGCCATATTCTCTTCTATTCGATGAAAAATTAAAGCACGATAATTCTATTATTTATATATAGAAATATATAAAGAAGATACCCACTCC
GTATCTATTATTTGTGTTCTGGGGTTTATATTTACATATATGTACATATAGACATAATTATTGTTATGAGTAAAAACCCAAATTTAAAATAAAAAAAAGA
TGGATTTATGTCTTATAGTATATTACTTATATAAATATAATAATATTTTATTAGATATTAGATTATTAGATATTAGATTTGATTTAAAATGTATTGATAT
TTTTATTACATTATTATATAATATAGTTTACTTGAGTTTATCTCTATTAATATTGATACTTATTGAATTGGTACTTTTTATTTACTTAGTGGAAAATCCA
TTTGATTTTTTTCTCATTAAATGAAGGAAATACACTTTTAAATCCCATCGTCAAATCGTTCATTAATTCAAAATTAATAGTGTAGTTAATGGTTCAATTT
GACCCGCATTTTTTAGTCATAAATTCATTTTTGTCTTTTGACTTTTTTTTATTAAATTAATTGAAATAAAACTTTTTATTTTAATTTTAAATCGAATAAA
TATATCTGAAGATACAATACAATAAATTGAACAAAATCATCTCAACTAGATCCAATAAAAAAGAGGAATGCCTTTTTAGAAAAGGATAAGTCCAATGAAT
GAAATTCAGGATTCAAATTGAATAGTCAAAAAACAAATGGTTGAGTAATCCCCCATTAAGGAGTCTATTATATTATATAATAGAACTATTACTAAAAATT
AATATAATAATTAATATAATAAATTTATAAATTTAATAAATTAAATTAATAAAATATAATTAAGTAAATAATATAATTAATAAGTAAATAATATAAATAT
ATAAATATTAATAATTTGAAATTGAAATAATTTATGTTTCTAATATAAATAGTAAATAGAATTTATAGCCATCTTTTATTCTTTTGGCGACATGGCCAAG
TGGTAAGGCAGGGGACTGCAAATCCTTTATCCCCAGTTCAAATCTGGGTGTCGCCTGATCAAGAAAAAACTCGAGATTTCTTATCCTGGTGATAGAAACC
TAAATCGACTAATTCTTCCCTAACAGAAACAGAGGTAAAGGCTTAGGCCTTGTCAATACTGGATTCTAAGAAGGATCCATAGGTTCTAGAAAAGCAAAGC
CTGTTATTCTTCAAAATAGGGAGTTTTTTTTTAAGTATGGTACGAACAAACCGGTACTAGGGGGATAATCTAAATCCAAATATAAATAAAATAAATATTA
AGAGACAACTCTAAGATTCAGACCCACGAAAACGAGAGTCAAAAAAAATATTGTAAATCTTACCTTAGTAGTCAAAGAACAGAGTCCAAAAAAAAGCCCT
CTATTTTTTTTGTTTTTAGGCTTAGGTTTAAATTAAATGGTAGGAAAGACTCTAAAATCTTACTAATTTAATTACTCTACAATACAATACTAAGCTAAGA
GAGTAAGTATCTACTGCTTCAATTGGATAGGCTGATGGTAAATTTATTTAATTTAGGAGTTGTGTAAGGGAATAAAAAAAGAGACGTTGTTTCTAAACTC
ATAAGACAATCCTAGTGCTCAATAATCATTATGGATTATTGATTGTACCTTATAGAGATAGAATAAAGGTTCAAATTTTCTCTTTCAGGAGATTGCAAAA
AAAGAACACGATAATGTCGCATGGCATTTCCAATTCTTTCACAGAACGATAACAGGCTTAGATAAAATCTAAAATATAGGTATTAAACAGCTAGTTCTTT
CTATACCTTGCTGGTAGTTATATCTTTTTGTTTATGTTTTTTTGTTGCTTATAAAAGTCAACAAAAAGAAAGTCTTAGTCTTAATATTCCTTTTTATTAG
GATAAAAGTCTTCGCTTGATAAAGGGGATTTGTGTCTAATTTTTGTCAGATAATTCTACCAGAAATGCTATAAATATAGGAACTTTTTACGAATCAATTT
ATTGGATTGCTTCATCAATAGGCTTAAGTCATAATTCCATTTTGACTCTGCACCATTGATTCCACTATGATTAGTGATCAATAATGGATTAATTCTTTCA
TTTCATAAGGATAGGAGATATATCACATGGATATTGTAAGTCTCGCTTGGGCTGCTTTAATGGTAGTCTTTACATTTTCCCTTTCACTCGTAGTCTGGGG
TAGGAGTGGACTTTAGAGGTACTATTAATTGAGTAATAAAATTGTATCAGTTGTTTAATGTTTTACGAACTGTTTCAAATCAAGATGCTTCCGTTTTCAA
ATTCTGGTTAAATAGAGTAAAATAGCAATAATAAAATACACTAATAAATAATAACCATTTGAGCAGAAAATGCATAATTTCTATAGTTGTATTTGGAAAA
TCAACGGAATGCCTATATATAATAGGCTTTTTCATGATAGGATTTATTTCCAACCAAGTTCTTATTAGTCTATTTTTTTTATTTGTTGAATTGGTTCTTA
CCAGAATTAGGGATATTATATTAGAATAAAAAAAGTCAACTTTATTTCTTGCTTTATTTGTTTTCTTCTTTGTTTACTTTTACTGTTCCAAGAGAAAGTT
GTTCTGTTATTACTATTACAGCAATACATACTTTCTACTCAAGCTCATAGGAGTTGTGCAAACACAGGTCCTACGGATCAAAAATCTTGCTTGCGTTGAG
CGATCTACATATCATACATTTCACATTTGAGACTTGTAGAAATTTTATTTATTTAGGCTTTATCAACTCATCTCATGTAATGTGATGTTTAAGCATCACT
GACAAATCGGCAAATCTACTTCCCTTTTCCAGATCCGAAGAAGTTACCATACAACTTCATGGATGATCTGTTTCTAGCCCAATCAATTACTTCTTTATAA
TGCTGAAAAAAGAAAACGGATTCTATTTCTTGATTTCATTTTTTTATATGTTTTATATAAAACTAGCCCACACTTTTTTCCTAAATTGAAAAGTTTTCAT
ATATCTCAGGATACTAATCATAACGGGATACTCAATATAAATTATAAGAAACCTATAAATTAGAATAGAACTGTTGACCTTCAAATAAATTATTATTTAT
TTCTTATTGGTCAAAATTAATACAAATAGCTGCAGCGACGAAAATAAAATCCAAAATAACTCTAATCTAAATTTGAGATATTTTATTTCAATTTAACTAT
TTCTTTACATAAAAAAATATTATGTGTACAGACGTATTGGAGATTGATCTATGTTGTCAAGCCTATCTCTGTATACAAATATATATTCTCTAATAATAGA
GAGTCTACAATACAACACTTGATAGTGTGGTAGAAAGATTTATATTATATAGTTTAGTTCTTTCTACCATACTATCTCAGATAGTGTCGATTCCAGTCCA
ATCATTTCATTTAAGACTTGGAGTTTAAATCCCTTTCTTCAATTTCAATGACTGATAATAAATCAAAGTATCAGTTAACTTAATCATTTTGGCTCACTGT
TTTTACGTAGATGATAAGTAAAAAAGCAGTAGGAACTAAAATGAACAGTGCAGTAGCAATAAATGCGAGAATATTTACTTCCATAATCTTATTGTTTTTT
TTTCTTCGCAATAACTCGGGATCTAATCCCATAGAGGTAAGAAATTTGACTGCTGTAATGTAAATTGGATTAATTGCATCCTAATGATACTAAATCGAAT
CCGTGTTATGAATAACAATATATAATCTATCAAATGGATTCAGCGTCGAGAATTGAATAGTATAACATAGGAAGATCTTTTATCCATACCAAGTAAAAAA
AGGTATTCCTAATCTGATAATGAATTCATTGAGTTTATCTTTTCACTCTTTCTTTTTTATAATATAAAAGGTACCCTTCATTTTTTCTTAGATTTATACA
ATTAATTATCTGATGAGATATCATAGGACCGGTATTCCATTGGCCACCCAAACAGTAGAAGTGCAATAAAAAAAAATGATGAGTTATAATCTAAGCTAAT
TTTGTTGTGATGACCTAAATTTGGAATACGAAGAAATATGATAAATATGTGTCCGAGTCCGAGTATAGTATCAAAAATAGACTATTGTACTAAAGTGACT
CAAATTGACGAAAAAGGGCCTTGTTTGGTTTTTCTTTGATTTTCTTAGGATACGATCCTCATCAACCCTTAAATTAGGACTGGAACACCCTGATCAAAAA
TTCCATGTACATTTTGAATGAGAATAAGATGCATTTTTTATAATTAGAAATTGAGGTTACCCAAAAATCGTAGCTATACTATCAACTAATGGATTACTAT
TAAATAAATTAACAAAAAAAATATTAAAATTTTATTTTGATTTTAAATTTCTTATTAATTGAATAATTATCCAATCCAATTGTATTTATTTCTATTTATT
CCTATTAAAATGAAAATATATATATATAATAAGTAATGGTTATCTAGTATAGAGTATTAAAGAATTAAAGAAATAGTATTATAAAAAAAAACTAATATAA
CTTAAAAAAAGTTTTTTTATATGAAAAATTATCTGTCAAGGTGATTTATTTTGGCAACATCATTGTGTACCATACAATAAATACCATTTATATATATACT
CCTTATATTTGTACTCCTATCGGAGAAGAAATATTAATACTCTAATCTATTTCATGGATTAAGAGCAATCGAAAACTCATACCTTTAGAGTATCCAAAAA
AATAATGAATATAGTGATACCACAAATGGAATTGTACCAATTCACATATGTCTCCTTGTTCTTAAATTAAGGGATATGGGTAGTCCCTGTAAGTATAAAT
TGTTAGATTTGTCCGATAATAAATCAAAAATGAAAACAAAAAAAAGAGATAAAGATGCTTACATGGAATTATATCTTGCTCCCTGTTTTCTCTTTTTGGG
TCGGGAAGAATAGAGAGATTTATAGGGTCGTCGGATCTTAGTTCGGGACTGACGGGGCTCGAACCCGCAGCTTCCGCCTTGACAGGGCGGTGCTCTGACC
AATTGAACTACAATCCCAGCAGGATGCACAGTGTGTAGAGTCTTAGGGTTTCATAACAACATTCTGTTTGATGTGTTATAACATAGACACCAATGAGATA
GGTATATACACATAGACTAGATATAGACTCTACTCTATCTAGTGATTCATATAGTAAGAGTAACACAGGTTCACTAGTAATCCTGTGATTATTACTATTT
ATTTCTATAATATTGATTATGAATTATGGATTATTGATTATCAACCCTTGAATGATATGATAAAAACCCCAAAAATGGGCCTTTTTCTTTATTCTGACAT
ATCAGGTATTTAGGGAAAAAAATGGGTCATATCATACTCAAAAGAAAGCGGCGAGGCAAACTTTTGGGCCGAGCTGGATTTGAACCAGCGTAGACATATT
GCCAACGAATTTACAGTCCGTCCCCATTAACCGCTCGGGCATCGACCCAGGAAGAATCCATATCATATACGTATATGATATATAATTGATATGGATATGG
GCTTATCAATTATTAATAAGCCACGATCAACTTACTTTCCCAGTACCCTATACCCCTAGGGGAAGTCGAATCCCCGCTGCCTCCTTGAAAGAGAGATGTC
CTGAACCGCTAGACGATAGGGGCATATCCGCCCAACCACCATCATACTATGATCATAGTATGATCAGTTTTTTGGAATTGTCAATACAATCGATAGAATC
TAAAAAATAAATAAATAAATAATCTATTTAAATATAAAATCAATACAAAATAATGTGAGAGTAATTGTAATAACATAAGTATAATAATGTTAAGTAATGG
TCTGATTCTGATTATATCCGAACGAAGGACCTTTTCTACTTGGATGAGTCCATTCCATCCAAATTGGGAGTTCCTAAATGTCTCATTATCCCATTCATTA
TTATTAGATTATGCGCTATCATACATTATATATTCATTATACTACTCTAATAGAATTATATTCTAATATAATTATATATATTATATAATACAATAGTATA
AAGTTATTTATATTTTATTTATATCATTTTATTTATATTATATTTGTTTATATAGTTATTATATAGTGAGTTATACTAAAGATAATAATATATTTAGTTA
TACTAAACATAATATTAAAATTCCCTATTTTAAGATATTTTAAGATATGAAAATTAAGATAAGATATTAAGATAGAGTTTATATTAAGATAGAATAGAAT
AGATAAGAAGACAGATAAGTTTAGTAAAAAAAAAGTAATGTAATAATAAGAAAAATTAATTAGAAATTATTCAATATTAAACTTCTAATTAAAAATGAAG
AGAAGATATATAGATATATTATTAAGATATATATATATGTTTTATATATGTTTTATATATATATATATGTTTTATATATGTATATGTTTTATATATGTTT
TATATGTTTTATATTAAATATGGTTAAATATGTATTAATATTATGTATTAATATTAAGTTATATATTATATTAGAATTAGAGTAATAATTTATTATAGAG
TAAGAATTTATTAGCAGATTAAGAATTCCATTTGGAAATTAAGTTAGGTTAAGTATTATAAATAGTATTAAGTTAAAATTAAGTTATATTAATAAAATAA
TAAAATTCAATTATATTAATATATAAAATTAAGTTATATTATAAAATTAAGTTATATTAATATATAAAAACCAAAGACAGTATTCTTTTAGTTGAAGTAG
TGATTGATCCAACAAAAAAAGTATAGAAGTTTCATTTATTGAATTTGCACTCATTGATTTGTTCAAATAAAACATGATTTTCTCCATTTTCATAAATCTA
TGTGGTATTTTTACATGTCTCAATTAAGTCAATTTTATTCTCATGATCGGTCAAATAAAAGCAAATACAATAGATAAAGTAACATTAGGCTTGAAATAAT
TATTGGTTTTTAAAAAAAGATTTTATCTTAGACTTCTGACTTCACTCCTTTGTTTTGAAGTCAATCTAATTTATTGTTCCTGATTAGGTTCCTATACATA
CATCTATCTATGTATGTAATATATGTACATATATACCTGCAGCAGACTCATAATGGAAAATTGATAATTCATTTTGTTTTAAGCCCTTTTAACTCAGTGG
TAGAGTAACGCCATGGTAAGGCGTAAGTCATCGGTTCAAATCCGATAAGGGGCTTTTTCACCCAAACTTGAATCTTCATGTTTCAGTGGAGAGTAGAATA
GAGAGATCTGGTTGATATTTGTCAAAAAGATAACCACCATTATAAACATAAACCACGATTTATAATGAGTAGTTTTAGTTATAGTTATAAACTAGTTATA
AAGTTGTTGAATATATTATAGATATTAATAAATCTTTACATTTTTTAGCCTAGTAGAATTCGACCCTCTAGTGGTTGAGTAGTTGTTCTCAGGCTTCCTT
TTATATATTTTTCATACTAGGGCATTACTATTCTAGATATCTCATCTTAGGTATTAATCACCAAACCAAAGTATTCCTATTTCTCCAGTATCCCAATCAA
AGCCATTGTTAAACTAAAAAAAAATAAGTGGACCTGACCCGTTGAATCATGACTATATTGGCTATTCTGATATTAAAATTCTATAGAGATTAAATTGTAA
AAGCGGACTCTTTTTTTTCCTTAACCATCCAAGAATTTGTCGATATCTCCCGTTTTCATCTTATTTTTACTGGATGCTCCATAGGAATAAATTGCTATTC
CTTTACCAAAAAAAGAAAAGTTTATTTCAATAATAAAATTTTCAATCTCTTTTTTTGATTCTAAAATCAGATATTATTGTTCATCCAATGCAATAGAGAA
CAAATACAATAAAGGGGTTTTCATTTCTAGTTTACCTTTATTTAATATTGAGTTTAGTATTTCAAATTTTATTTAGATTTAGGGACAGAGAAAAAACAAT
ACGAAATTTGAGGATCTACCGAATAAAGGTAAAGTCAAAAGATAAATATTCAAAGTTTATTTTCTTGGTTAGACCCGCTAAAAGAAGTACTCTACATTTG
AGTCATAGGAAAATTTGGGGTTCAGTTCAAAACGTTTGTTTTTAATAAAAAATAGTAATACTAAAGACTAATCAAATCAAACTAACTAATGAATTTATCT
AGGTAGGTTTGTAGTCTACTAGTTTGTAGTCTACTATTAGTAGTCTACTAAAAGAAGAATTTATATCTTCGAAACCCATTGGAAGGGGTATTGGGCGATT
CTTCTTATCGTACATAGATAATCGAACTATGATATACCCTGGAAATAAAATGAGATGAGGTGTTCGAAAATGGTTGAAGTAGTTAAATAGGAGGATCACT
ATGACTATAGCCCTTGGTAGATTTACCAAAGAAGAAAATGATTTATTTGATATTATGGATGACTGGTTACGTAGGGACCGTTTCGTTTTTGTGGGTTGGT
CCGGCCTATTGCTATTTCCTTGTGCCTATTTCGCCTTAGGAGGTTGGTTCACCGGTACAACTTTCGTAACTTCATGGTATACCCATGGATTGGCGAGTTC
CTATTTGGAAGGCTGCAATTTTTTAACTGCTGCAGTTTCTACTCCTGCGAATAGTTTAGCACATTCTTTGTTGCTACTGTGGGGACCAGAAGCCCAAGGA
GATTTTACTCGTTGGTGTCAATTGGGTGGTCTGTGGACTTTTGTTGCTCTTCATGGGGCTTTTGGACTAATAGGTTTCATGTTACGTCAATTTGAACTTG
CTCGATCTGTTCAGTTGCGACCTTATAACGCAATCGCTTTTTCCGGTCCAATTGCAGTTTTTGTTTCTGTATTCTTGATTTATCCACTGGGTCAGTCTGG
TTGGTTCTTTGCACCTAGTTTTGGTGTAGCAGCTATATTTAGATTCATCCTTTTCTTCCAAGGGTTTCATAATTGGACGTTGAATCCATTTCATATGATG
GGAGTTGCTGGAGTATTAGGCGCTGCTTTGCTATGCGCTATTCATGGTGCTACTGTAGAAAATACTTTATTCGAAGATGGTGATGGTGCAAATACATTCC
GTGCTTTTAACCCAACTCAAGCGGAAGAGACTTATTCAATGGTCACTGCTAACCGCTTCTGGTCCCAAATCTTTGGGGTTGCTTTTTCCAATAAACGTTG
GTTACATTTCTTTATGTTATTTGTACCAGTAACTGGTTTATGGATGAGTGCTCTTGGAGTAGTCGGTCTGGCTCTGAACCTACGTGCCTATGACTTCGTT
TCCCAAGAAATCCGTGCAGCAGAAGATCCTGAATTTGAGACTTTCTACACCAAAAATATTCTCTTAAACGAAGGTATTCGTGCTTGGATGGCGGCTCAGG
ATCAGCCTCATGAAAATCTTATATTCCCTGAGGAGGTTCTACCACGTGGAAACGCTCTTTAATGGAACTTTATCTTTAGCTGGTCGTGACCAAGAAACCA
CCGGGTTTGCTTGGTGGGCCGGGAATGCCAGACTTATCAATTTGTCCGGTAAACTACTTGGGGCTCACGTAGCCCACGCCGGATTAATTGTATTTTGGGC
CGGAGCAATGAACCTATTTGAAGTGGCTCATTTCGTACCGGAAAAGCCAATGTATGAACAAGGATTGATTTTACTTCCCCATCTAGCTACTCTAGGTTGG
GGGGTAGGTCCGGGCGGGGAAGTTATAGACACTTTTCCATACTTTGTGTCTGGAGTACTTCACTTAATTTCCTCTGCAGTCTTAGGCTTTGGCGGCATTT
ATCATGCACTTCTGGGACCTGAAACTCTTGAAGAATCCTTTCCATTCTTTGGTTATGTATGGAAAGATAGAAATAAAATGACCACAATTTTAGGTATTCA
CTTAATTTTGTTAGGTCTAGGTGCTTTTCTTTTAGTATTCAAAGCTCTTTATTTTGGTGGTGTATATGATACCTGGGCTCCAGGAGGGGGAGATGTAAGA
AAAATTACCAACTTGACCCTTAGCCCGAGTGTTATATTTGGTTATTTACTAAAATCTCCTTTTGGAGGAGAAGGGTGGATTGTTAGTGTGGACGATTTAG
AAGATATAATTGGGGGACATGTATGGTTAGGTTCCATTTGTATACTTGGTGGAATTTGGCATATCTTAACTAAGCCTTTTGCGTGGGCTCGCCGCGCATT
TGTCTGGTCTGGAGAGGCTTACTTGTCTTATAGTTTAGCTGCTTTAGCTGTTTTTGGTTTTACAGCTTGTTGTTTTGTGTGGTTCAATAATACTGCTTAC
CCTAGTGAATTTTATGGGCCAACCGGACCAGAAGCTTCTCAAGCTCAAGCTTTTACTTTTCTAGTTAGAGACCAACGCCTTGGGGCTAATGTGGGCTCCG
CTCAAGGACCTACTGGTTTAGGTAAATACCTAATGCGTTCTCCAACTGGAGAGATCATTTTTGGAGGGGAAACCATGCGTTTTTGGGATCTCCGAGCTCC
TTGGTTGGAACCTCTAAGAGGTCCAAATGGGTTGGACTTGAGCAGGCTGAAAAAAGACATACAACCTTGGCAAGAACGTCGTTCAGCGGAATATATGACT
CACGCTCCTCTAGGTTCTTTAAATTCCGTGGGTGGCGTAGCTACTGAAATCAATGCAGTCAATTATGTATCTCCTAGAAGTTGGTTAGCTACTTCTCATT
TTGTTCTAGGATTCTTCTTTTTCGTGGGTCATTTGTGGCATGCGGGAAGGGCCCGTGCAGCTGCAGCAGGATTTGAAAAAGGAATCGATCGTGATTTGGA
ACCTGTTCTGTTCATGACCCCTCTTAGTTGATATTTTTGTATTTATATCTATTTTTTTGTTCTGGCTCGGCTATCCCATCCCGTCTAGCCGAGCCAGAAC
AATTTATAACAGCCTATTAGTCCAATAAAGAAACATTCAACAAGAAAAAGGAGAGAGAGGGATTCGAACCCTCGATAGTTCTTTAGAACTATACCGGTTT
TCAAGACCGGAGCTATCAACCACTCGGCCATCTCTCCAAAAGACAATTTCTATTTTATTTCTACAAATAGAACATGGCCATATGAGTTGATACACTACCC
ATTTATAGTTACATCCTAGATGGGATGTATCCATCTGTATGTATCCATCTGTATACTGATAGATATATGCAGGATCTAGTATATGCGTTTGTTTGTAAAA
TATATACTAAACTAAATAAAATGATAAAGTGGTAATAAGTTTTAAAGAATCAATTGATTAATGGTTAAATCCCGCCATGATGCATTTTATCACAATTTTA
ACTAAGCAAGGGATCAAATGGTATAGTTTATTTGTTGGTAGCTTGGAGGATTACAAGCATGACTATTGCTTTCCAATTGGCTGTTTTTGCATTAATTGCG
ACTTCATCAGTCTTACTGATTAGTGTACCTGTTGTATTTGCTTCTTCTGATGGTTGGTCAAGTAACAAAAATGTTGTATTTTCGGGTACATCATTATGGA
TTGGATTAGTCTTTTTGGTAGCTATCCTTAATTCTCTCATCTCTTGAACTTTTTCTTCGGTATTTCTCCGATCCAAAAAAAAGGCGTTCCTTCTAATTCG
TATTTTGAGATAGATTTTAATTAAATCTGAGTTTCAAAACAAACAAAGAAATCCATTTCTTTTGTTTTTTTTTTATAACTTATTTTATCGTATCGGTTTT
TTGGAATCGGAATCTTCCTGAAGGAAGAGATAATATCAGGTCCTGCACAAATATGATCCAGACGCATATATGATATATCATATATGTCATATATGTGTGG
ACATATGTGTGCGTATCAAAAAAGCGGATATGGTTTAATGGTAAAATTTCTCCTTGCCAAGGAGAAGACGCGGGTTCGATTCCCGCTATCCGCCCGTGGG
CAAGTAATCTACTATGATAACTAATTTGTTATAGTTTACTACGATAGTGTCGTAGTTCTATCGTTCTGTTTTTTTACCTACCATCCAAAAACCAAAAGCT
TATTAACCACTAGATAATAGAATCACACCACACCTAAATATCCATATATATTCTATAGATATGTATATTTCTATTATCTATCCATTTTGATTTGAAAAAA
AAGATGTTGCATTGCGGAGACAGGATTTGAACCCGTGACCTCAAGGTTATGAGCCTTGCGAGCTACCAAACTGCTCTACTCCGCGCTAAAGAACTAAGAA
CTATTGGACAAAAATAAGATATGCCCCTCTACCATACCTATATAATTAGAATAGTCTATTTATACAGAATGGTAAAGAGGGGCCCCTCCATGATCATAGA
TCATAGAGGCGAAAACATAGTAAACGGTATTTTTATCCTTACCAACTGGACCTTGTAGCGCCCGGTAACAAGCATGTATTAACCATCTCTCGAAGTATGT
GTCCGGATAGTCCAAAGTCGCGATAGTTACCTCTTGGTCTTCCGGTCAAAAAACAACGTCGATGAAGACGTGTGGGTGCACTATTACGCGGTAGGGATTG
CAATTTTCCATGAATTTCCCATTTTTCACTCAACGACGGAATTTGGCTTATTTCTTTTTTTAAGGATCGACGAATCAAATGATATTTCTGCTCCAATTTC
TGTCTCTTCCTCTCCCTCTGAATCAAACTTTTTCTTGCCATAATGTGCAGTTCCTATTATTTTAATATCAAAAATATAGTTCGGATCCTAGATGTAGAAA
TATAATAAGGGGATCCCCTTATTCATCGAAAGAAAAGGAATGAAATTCTTGCCGATACAGGACATAAAATAAATAACTAAATTAACCAAATTTTGCTGAT
GTAGAGGCAATCAAGAAAGCGGCATAAGTGAATATATAACCGACAGAAAAATGGGCCAATCCAACCAATCTTGCTTGCACAATGGAAAGGGCCACTGGCT
TATCTCTCCATCGAATCAAATTTGCTAAAGGTGTGCGCTCATGAGCCCATGCTAAAGTTTCAATTAATTCCTGCCAATACCCACGCCAGGAAATTAAAAA
CATGAATCCAGTAGCCCAAACAAGATGTCCAAATAAGAACATCCACGCCCAGACCGATAAACTATTCATACCAAAAGGGTTATAGCCATTGATAAGTTGG
GAAGAGTTTAACCATAGATAATCTCTTAACCATCCCATCAAATAAGTGGAGGATTCATTAAATTGTGAAACATTACCTTGCCATAATGTAATGTGTTTCC
AATGCCAATAAAAAGTAACCCATCCAATGGTATTTAACATCCAGAAAACTGCCAAATAAAATGCGTCCCAAGCCGAAATATCACAAGTACCACCTCGTCC
CGGGCCGTCGCAAGGAAAACTATAACCGAAATCCTTTTTGTCCGGCATTAACTTAGAACCACGTGCATCTAAAGCACCTTTTACTAAAATCAAGGTAGTT
GTATGCAAACCTAGAGCAATAGCATGATGAACCAAGAAATCTCCAGGACCTATCGTTAAGAAGAGTGAATTACTACTCTCATTAACAGCATTCAACCAGC
CCGGTAACCATATGCTTTTACCGGCATTAAATGCGGGACCAGTCGTTGAAGATAAGAGTACATCAAACCCGTATGAAGTCTTACCATGAGCAGATTGTAT
CCATTGGGCAAATATAGGTTCAATTAAGATTTGTTTTTCCGGAGTACCAAAGGCAAGCATGACGTCGTTATGAACATAAAGGCCTAAAGTATGGAATCCT
AAAAACAAGCTAGCCCAACTTAAATGAGATATGATAGCTTCCTTATGGGCCAACATTCTTGCCAATACATTATCTTCATTCTGTTCTGGATTGTAATCTC
TAATGAAGAATATAGCTCCATGAGCAAAGGCTCCTGTCATGATGAACCCTGCGATATATTGGTGATGAGTATATAACGCAGCTTGAGTAGTAAAGTCTTG
GGCTATAAATGCATAAGCAGGTAAGGAGTACATGTGTTGAGCTACTAAAGAAGTAATAACGCCTAAAGAAGCTAGAGCAAGACCTAATTGAAAATGAATC
GAATTATTGATTGTGTCATAAAGACCTTTATGGCCACGTCCTAATCGACCTCCAGGTGGGTTATGAGCTTCTAAAAGATCTTTTATACTATGCCCAATCC
CAAAGTTAGTTCTATACATATGACCAGCAATCAGAAAAATAAATCCAATAGCTAAATGATGATGAGCCATATCAGTGAGCCATAAACTTTGGGTTTGTGG
ATGGAATCCACCAAGAAGGGTTAAAATGGCCGTTCCCGCTCCTTCGGAGGTACCAAATAAATGACTACTAGAATCCGGGTTTTGGGCATAAAGATTCCAC
TGACCTGCAAAAAGTGGGCCCAACCCTTGGGGATGTGGTAATACATCTAGGAAATTATTCCATCTGACATACTGCCCCCTGGATCCAGGAATTGCTACAT
GAACTAAATGTCCTGCCCAAGCCAAGGAACTTACTCCGAAAAGTCCTGACAAATGATGATTAAGACGAGATTCGGCATTTTTGAACCACGAAACACTTGG
TTTCCATTTAGGTTGTAGGTGTAACCAACCTGCTATTAAAGATATAGCAGAAAGAAATAATAGAAAAAGAGCTCCAGTATAAAGATCCTCGTTGGTGCGT
AATCCGATTGTATACCACCACTGATAAACACCAGAATAAGCAATGTTAACTGGGCCGAGAGCACCTCCTCTAGTAAAGGCTTCTACTGCCGGTTGACCAA
AATGAGGATCCCAAATTGCATGAGCAATGGGTCTTACATGTAAAGGGTCCTTTACCCATAACTCAAAGTTTCCTTGCCAAGCTACATGAAACAGATTTCC
GGACGTCCACAGAAAGATTATTGCTAACTGCCCAAAGTGAGAAGCAAAAATGTTCTGATAAAGACGTTCCTCAGTAATATCATCATGACTCTCGAAGTCA
TGCGCAGTAGCAATACCAAACCAAATACGACGAGTAGTGGGGTCCTGAGCTAAACCTTGGCTAAACCTTGGAAATCTTAATGCCATAATGCCTTTCAAAT
CCTCCTAGCCATTATCCTACTGAAATAATTCTTGCTAAGAAGAATGCCCATGTTGTGGCAATTCCACCCAGAAGGTAATGGGTTACTCCTACAGCACGTC
CTTGTATAATGCTCAAGGCTCTAGGCTGAGTAGCAGGAGCAACTTTTAATTTGTTATGCGCCCAAACAATAGATTCAATAAGTTCTTGCCAATAACCACG
ACCGCTGAATAGAAACATTAAACTGAAAGCCCATACAAAATGAGCACCTAAGAAGAAAAGACCATATGCAGATAATGAAGAACCATAAGACTGAATTACT
TGAGCTGCCTGTGCCCATAAAAAGTCTCGAAGCCACCCATTAATAGTAGTGGAACTCTGTGCAAAGTTTCCTCCTGTGATATGAGTTACGACCCCTTGAT
CACTTACAGTACCCCAAACATCCGATTGCATTTTCCAACTGAAATGGAATATGACTATCGAAATGGAATTGTACATCCAGAATAGACCTAAGAAAACATG
ATCCCATGCGGATACTTGACATGTACCCCCTCTTCCAGGCCCATCACAAGGGAAACGAAAACCAAGATTTGCTTTATCAGGTATTAAACGGGAGCTACGA
GCAAATAGAACACCTTTTAGTAGTATCAATACAGTCACATGGATCGTAAATGCATGAATGTGATGGACCAAAAAGTCTGCGGTACCTAATGGAATAGGTA
ATAAAGCGACTTTTCCGCCTACTGCTACTAATTCACCTCCCCCCCAAGTTAAGCTGGTGCTTGCTGTTGCACCAGGGGCTGTTGTACCAGGTGCTAAAGC
ATGGGTGTTTTGTATCCATTGGGCAAAGATAGGTTGTAATTGTATAGCGGTATCTGAAAACATATCTTGAGGACGCCCTAAAGCACTCATGGTATCATTA
TGAATATACAAGCCGAAACTGTGAAAACCTAGAAATATACAGACCCAGTTGAGATGTGATATGATTGCATCGCGGTGCCTAAGGACACGATCTAATAGAT
CGTTGTATCGAGTAGTTGGATTGTAGTCTCTTACCATAAAAATGGCTGCATGTGCAGCAGCTCCAACTATGAGAAATCCACCAATCCACATATGATGTGT
GAACAATGAAAGTTGGGTACCATAGTCAGTAGCTAAGTATGGATAAGGGGGCATAGCGTACATGTGGTGAGCTACAATAATGGTTAAAGAGCCTAACATA
GCCAGGTTAAGAGCTAATTGAGCATGCCATGACGTTGTTAGGATTTCATAGAGACCTTTATGGCCCTGACCGGTAAATGGACCTTTATGAGCCTCTAAAA
TGTCTTTCAAGCCATGACCAATACCCCAGTTGGTCCTATACATATGACCAGCTATCAGGAAAAGAATAGCAATGGCTAAATGATGGTGTGCAGTATCGCT
CAGCCATAGACCCCCAGTTATTGGATCTAAGCCTCCACGAAAACTCAGAAAATCTGAGTATTTTGACCAATTCAAGGTGAAAAATGGGGTTGCTCCCTCA
GCAAAACTAGGATAAAGCTGAGCCAAAAGATCCCGATTTAAGATAAATTCATGAGGAAGTGGTATCTCCTTAGGATCTACTCCAGCATTAAGAAATTGGT
TAATCGGCAAAGATACATGGATTTGGTGTCCTGCCCAAGAGAGAGACCCAAGTCCTAGTAACCCCGCTAAGTGGTGATTCAACATGGATTCCACATCTTG
GAACCAAGCCAGTTTTGGGGCAGCTTTGTGATAATGGAACCAACCCGCAAAAAGCATTAATGCTGAAAAGACCAATGCACCGATTGCAGTACAATATAGT
TGTAATTCACTAGTTATTCCAGATGCTCGCCAAAGCTGAAAAAAGCCAGAGGTTATTTGTATTCCTCTGAAACCGCCGCCCACATCACCATTTAATATTT
CTTGACCCACTATTGGCCAAACCACCTGGGCACTGGGTGCAATGTGAGTAGGATCACTTAGCCATGCTTCATAATTAGAAAAACGAGCGCCATGGAAGTA
CATGCCACTCAGCCAAAGAAAGATAATGGAGAGTTGACCGAAATGAGCACTAAATACTTTTCGAGAGATCTCCTCCAAATCATTGGTATGACTATCAAAA
TCGTGAGCATCAGCATGTAGGTTCCAGATCCAAGTGGTAGTTTCAGGACCCTTGGCTATTGTTTTTGAGAAATGGCCGGGTTTGGCCCATTGCTCAAAAG
ACGTTTTTACGGGATTCCTATCCACCAAAATTTTAACTTCTGGTTCCGGCGAACTAATAATCATTGAGTCCTCCTCTTTCCGGACAACACATACAAAGAG
ACCTGCCAACAGTCAAGTTTTTAGTGAACCTCTGAGAGATAGATATTTATGATGAGTTCCCTTCTTTGTTACTTACCATCTATCCATTTATTTTTTTTAG
TTATTCACTAGAGCAATTATGATATTGAAGTCAATTCGGGGCAAGTGTTCGGATCTATTATGACATAGCGATTAGGTGCTCAACGGACCTTTTTCACTTT
TAATAACTTTTCAGGTCTGACAAAAAAACGCTTTTTTTGCAATCTCGTGTATTCCTATCTGAATGTGGAAGTGTCATGTGCATCCACTTGGATGGAACAT
AATAAATTAAATCCCTTAATTACTCTACTCTAATTACAAATACTTGAATTAGAAATAAAAAGATAACTTCATTAGTAATTAATAATATAAATATAATTCC
AATATCTTATGTTTCTCTCTATTTCTATATTTATTTAACTTTAAATTTAAACGACCAAAAGTTTCTTTTTTTAGCTATATTCTCTTCTCTACTCTATTCC
TACATCCGATACCTTAACACCATACAAAACAAAATAGAATTTTTTTACAAAGGGAAGGGATATAATGAAATTCCTTGATTGGATCTTATCAGGAAAAGGA
GCCAGTTATTTCATTTTATTTAAGAAATGAGATTTGATGGACTCAACAAACCTATTATCATGAATTACAAAAGAGAGTGGTCTTATTCGAACCGTCTCGT
TATCTTCAACCAATTATGTGCTTCAATATAATTACTCGGAGTAAGCGCTATAGCTTGTTTCCAATACTCAGCAGCTTGATCGAACCAAGCCTCTGCAATT
TCAGAATCACCCTGTCGAATGGCCTGTTCTCCCCGGTCGGAATAGGTAAATCAATTCCTTTCCTTAGAACCGTACTTGAGAGTTTCCTAACTCATACGGC
TCAGCAATCAGTTATTTAGACGGCCCATCTTAATCTATCCTATCTAACTTAACTGAATTCCATTTCTGATAAATTTATCCCTTTTGGGGGGTTAACCAGA
AGAAATTAATGACATAAGTTTCAAACTCTAATTTGAATCAATAAATTAGTTTTATCTTTTCTCCCACCTTCAGAATAATGAAACATAGGTAGGGTATTTC
CTATATCGTTAGAATTTTCTGAAAGGTAACTATCTCGGTTTCATAGATGAAATTCATATAGAATTTTGGAAAAAGACTTTCTTCTATTTCTTCTATAATA
TATATATAAAAAAAGACTTACTATCTTTGGGATCTGATGCTACACCGCTGCTCAATACTTTAGTGGATCAACTCTATTACATAAGTTGATTCCTAATTTT
TATCTCATATCATGAGATAAATAAGCAGTTCTTATTGTATTAACTGAGAACCTTGCTAATGGATCTTTACGGTGCTTCTTCTATCAATTTGATCCTTTAT
CCATAGAAAGAATATATAGGCCTCATGTTTGGTATTTATTTTGTTCCCCTGAAATCTTTTTCTTTGCTACAGCTTATAAAAATCGTTGCTTTAGACGATG
CCTATGTAGAAAGCCCATTTATTTTTTTCTAGTATTTGTATTTCATTTACTAGTCGATTTGATCCTTTTTTCTTTGTTTCTATAGTGGAGATAGTCGCAC
GTAATGACAGATCACGGCCATATTATTAAATGCTTGTGGTAAGAATGGATTGCGTTCTAGTGCCCGAAAATAATATTCCAAAGCCTTTGTATGCTCCCCA
TTACTTGTGTGTATAAGGCCTATGTTATAGAGTATGTAACTTCGATCATAAGGATCAATTTCTGGTCGCGTAGCTTCATAATAATTTTGTAAAGCTTCCG
CATAATTTCCTTCAGATTGAGCCGACATCCGTTACGGTTGTCATTCTATTCAAAGAATCCCCGTTCCAGAACCGTACGTGAGATTTTCATCTCATACGGC
TCCTCCTTTCTGTGCATAGTATTAAAAGGAATAATCCGTAGGATCAAGAAATACAAATATCCTTCCTTTTTTTATGAACTGATAGGGGCTGGTATTTTTA
CAAGAAATCTCTAGCCATCCTTCCTGCAAGAGGTTTTTTATTAACAATAATCATATAAGTGTTAGATAGAAAAGGTAACTCCAACAATTTCTTTGTCCCT
AACGCCCCATTTTCAGGAATTAGTCACTTCAACGATCTTCGATGGTTATACGGGTATCCAAAATACAAACGAGATGGATGTTTGTTGTCCCAACCATTTT
TCTTAGTCCCGATACCGATAAGTAAAAGGGGTCATTTATAACAAAGTTTTTGCGTTGTTGATTTCTAAGTGTAGTGCTTCTTCCCCTATGCCACCCATTA
GTACTACTAATGTAGACTAAAATTGACCTACCATTGCAATATCTATAGGTGTAACCTTTCGCTCAATACTCAAATCAACGATTGAAGCATCTGAGGCCGC
ATCAATCGAGGATACACGACAGAAGGCATTGTTTTTGTTTTATCTCCAAGCTTAACTTCACCTTCACCAAGCGTAGGTTTATTTTTATAATTTTTTTCTT
TCTATCTTGAACCCGAAATATGTCTCTTTCTAGTAAGACTGATAGCTAAAAAAAAAAAGAATCAAATCGCACCATCTCTGTAATAGGTAAATGCTTCTTT
TTCTCCTGAAGTTGTCGGAATTATTCGTAATAAGATATTGGCTACAATTGAAAAGGTCTTATCAATAAAATTTCCATTTATCCGAGATCTAGGCATAATT
AGCAACCCATTCTACAATTCTTCTCATTTACCTTGAGGAAAATGATCTAACAAACAAAGGAATTGTACAGTACGAAATAACATAAAAACAGACTAATTCT
CAAAAAAGATAGACTTTCCACTCAAATTGTGCCTTTCCCAGGGAGAGATAAGAAATAGTGGAATATGATTGGATTTCATCCAAATTTGTGAGCATCTCAA
TGAAGGGAACTATTATCCATTTAATTTAACTAAGTTTTTTAAGAATCAAGGGCTTTATGTTCCGACACTACAGATTCTGAGAACTTAAGAAGTTTTGATC
ATGATTCAAAAAAAAAGAAAATATAAAAAAGTCACCTGTTTGTTTTTATAATGTTATAATAAATTATACAGTCGAAATAGAAAAACTTATGGAACAATTC
ATCCATTTGTAATAATCCATGGGGTAGGTAATTAGAGGAGTTGTCGTTTAGAAATCAGGAATTAGAATGGAAAAGCGTTTTTTCCCATAGAACCATAGTG
TAAATGTAACCATAGTCTAAAATAGAGATCCTTCAGTCAGTTGATTTATTCTAAGTTAAGTCATTGGTCTTATTCAGTCTAATATAAATAAAAAATAAGA
AACGATCTTCGTCTTACCAAAGATTAATGTAATGGATATCTCCTTTTTGCTTAATTGTTCAAAAATGGATTCTGTTATCTATTGAATATTTTTTTTATTT
GATTATTTTGGGAAAAGTTTTTCTATTTCCATTAGAATAGATTGGTTGTACCTATACTGCAAGCAAGAATAGGAATTACTCGCTATTCACTGAGTTTATG
TTCAATAATAAGATTATGTTATGTAGGAGAGATGGCCGAGTGGTTGAAGGCGTAGCATTGGAACTGCTATGTAGGCTTTTGTTTACCGAGGGTTCGAATC
CCTCTCTTTCCGTTTCTGTACCTTCACCTAATTCACCAAAGCTACTTACCACAATGTATTAAATAACAATTTCTACCTTTATTTCTATTCTATAAGACTT
ATACCCTTATTTGATTTGAGATGAGAGAGATTTTCTATTCCTAATTACTACTGTGGTCTAAAAATACAATACCGAAAAGCACGAAAAAGCAATGATAATT
TAACTCCCGATTGTTATAATACATAAATGGGAAAAATCTGGATCAAAGAGCCCTTAGCTTAAACTTAGATTTCCATTAGATATTTTTATATCTTCGAAAA
GGGGGCAAAATTGTCCGAACCTTTCCTTGTGATTTTTGTTAGTTTAAGTCTGACGAGAATAATATTCTACAACTAAGAGTTCATTTATTTTCAAACCAAT
CCACTTACTATCTATTATTTGGTTTACTAATCCTTTATTCTGGATTGAGTCAAGAGTCAAATGTTTTGGGACCTCTTCATGGGGGGATGAAGCCATATTA
TTTTGAATCAGAGCTTTTGATCTTTGATTATCCTTTGTTGAAATAATATCCTGGGGTTTGCAACGATAACTTGGTATATCTACTATACGACCATTAACAA
AAATATGTCTATGGTTAACTAATTGCCTGGCTGCAGGAATGGTCGAAGCCATGCCCAATCGAAAAAGGATGTTATCCAAACGCATCTCAAGTAGTTGTAG
TAAAACCTGCCCTGTTGATCCTTTAGCTTTTCCAGCGATATGGACATATCTAAGTAATTGGCGCTCTGTCAAACCATAATGAAAGCGCAATTTCTGTTTT
TCTTCTAGACGAATACGATATTGTGATCTTTTACCAGAACGCAATTGGTTTTTAAGATCACTTCCGGATTTAGGTCTTTTACTAGTTAGTCCTGGTAAAG
CCCCCAGACGGCGTATTTTTTTGAAACGAGGTCCTCGGTAACGAGACATAAAAACTCCTTGATTTTATTATTGAAATTTAAGTTTACAGAAAAAATCTAA
ATTAAGTTAAGGCTGAACTAAAGCATAAACAAAGCAAAGAAAAATCTACGTAAGTATTAGAAACAAGAATGAAATGGATTGTATCCATATGCATTTTTTT
GATATGTTTTATTAACTATTTTATATTATATTTTATTTAGATTTTATAGTTATAGATAGATATCCCTATCTATATATCTAGATACATGTATAGAGATATA
CATACGAGATTAAGGCTACGTTTTCGGATTTATTTGTTCTATTCTATAGTTGTTCGATAGAGGTCTAATTACTCCCATTTTTTATTCATAGTTCGAAGTG
ACTGTCGCATAACATAATAAATGAGCAACTCAACATTTGAAGAAAGCAAAAATAGAGCAGTCTTTTCCATATTTCTTGAGGATATCATCAATCATGGAAA
AATAAAATAAGATAATAGGGAAAAAGCCCGCTATCGGAGTCGAACCGATGACCATCGCATTACAAATGCGATGCTCTAACCTCTGAGCTAAGCGGGCCCA
CATAACAGAAAAAAAAATAATGTATAGCAATTAAGCCAATTGCGAGGATCTTCACTATTAGTGAATTCATTTTCTTTTTTTCTTATCTTCATTTCATACT
TATTGTATAGTCTTTTCTTTGTATGTTATATTTTTTGTATTTTATATCATTATCTTATATATTCCATAGATTATATCTCTCTAGGCATAACATACTATGT
TCTAGTATTATAGTCCATATTATGTAATAGTATAGAGTTGTCTAGTTATTGTTTAACATTCATTAACATTAATGAATATATATTACTTAACTAAATTATA
ATTACTAAATTATAATTACAAAAAACAAACAAACTATATTAGTTAAACTATATTAGTTAAATATTCTATTAATTAACTATACTATTTATTATATAATTTA
TATAATTAACATATATATAATATAATTAACATATATATAATTATAGAATTAACATATAATTAAATATACTATTTATTATATTTTAATATATTTATTTATT
ATATTTTATTATATTTATTTATTTATTATATAATTAACTCTATGATAAGTATATTAGAGTTCATAGTACTCTAATACTACAACATAGTAATATATATATA
TATTATAGTCATATCATTTTTTTATAAAACAAAAATAATAATAAAAAATAAATGAATTTTTATTATTATTTATTAATATATAATGATATTAATAATATTT
AATAATGATATTAATAATATTTAATTTAATTTAAAATAATATTTAATTTAAAATAATATTTAATTTAAAATAATATTTAAATTATAATTTTTTTCTATAA
TTAAATTATAAAAAGTTATCAAAATGTATTTAATACAATATGAATTTATGAATTGAATAAAAACTTTTCATTTTTTTAGGAAAATCCAAAAAAATTCAAT
TGGAACAATTATAGTTAGACTATATTCTTATTATATATTATTTAAATTTAATTTAGTTTAGGCCTATAGCGGCGGATCTATTCTAAGAAAAAAGATAAGG
ATAAAGATACAATCCAGATCATAGAAAAAAGATAAGGATAAAGATACAATCCAGATCATAATCAGAGAGTCTAATCTTTTAGTCTCATTTGTAAATCAAG
GAAATAGGACAAGAGAAGAACAAATATCGACCGTTCCAGTATTCCAAATACCGCTGGAAAAATTTAGTGGGTAGAGACATAGATCTAGGGATATATCTTA
TCCCTATTGAATTGGAGATACATCAATGATAGAATCAATTTCGATTGGATATTGGATGAATATGGATCATTTGATAAGATTAAAAGAATAGGTCAAAAAA
TAGGAGTAGATACTTTTTCGCTATCGAAATCAGTATCTAATTAATTCAACATTTCTATTTCTAAAATAAAATAGAAATAAAAGAAGTGGAAGGGATCACA
ATGGAATTCCGGTCTCAAATCAAAAGGGGATATGGCGAAATTGGTAGACGCTACGGACTTAATTGCATTGAGCCTTGGTATGGAAACCTACTAAGTGGTA
ACTTCCAAACTCAGAGAAACCCTGGAATTAAAAATGGGCAATCCTGAGCCAAATCCTTGTTTTGAGAAAAAAGGATAGGTGCAGAGACTCAATGGAAGAT
GTTCTAACGAATGGAGTTGATTGCATTGGTATCTGGAATTATGCTTTCTCTCTAAGAAAGAGTAACCCTCTATACCTAACACGCACGTATATATACTGAC
ATTTCAACTGATTAATCAGGACCCGAATCCATAATTTTTATTTCTATATTTAATTTATATAAAAAATATATTAAATATATATCTAATTTAAGAGTTATTC
TGAATTCATTCCAAATTAAAGTAATAGTGGAATGTTCAGTTATCAAATCATTCACTCCAGAGTCTGATTATTTTATTTTTTCACAAAAAAAATAATAAAA
AAATAATAAAATAAAATATAAATAATATATAATATTAATATATATAATATTAATAATATATATTTAATAATATATATAATATTAATATTATATAATAATA
AATTGGACGAGAATAAAGAGAGAGTCCCATTCTACATGTCACTACCGACAACAATGAAATTTATAGTAAGAGGAAAATCCGTCGACTTTAGAAATCGTGA
GGGTTCAAGTCCCTCTATCCCCAAAAAAACGATTTGACTTCCTAAGTCTTTTTCCTCTTTTCCATTGGTTGGTGACTCAAAATTAACTCTATTTTAGAGT
TATTCTACTCCTTCACTAAAAGATCCGAGCATTTTCCAAGTTTTTGTGTAATACACGTCCAAATGAAGATATATGGACAAAGATAGTGAATGGAATTATT
CACTATTAACAATCTCTATTCTTAGGTTAGGTTATCTTTACACTTATAATATAAATGTTCAAATTCCTTTTTAAGACCAAAAAAAGAAAAAGGTAAGGGT
TTCAAATAAAACTTTTTTTGTCCTTTTGTTAATGGACAAAAACAGAAGCCCTGGAGTAAGATAAGGTGATGCATGTAAAACAGTCGGGTCGGGATAGCTC
AGTTGGTAGAGCAGAGGACTGAAAATCCTCGTGTCACCAGTTCAAATCTGGTTCCTGACACATAATTAATTTGCGGAATAATACTCAGACAAATTCATCA
AGACAGGTCTCATTACATTAATAGTATAGAGCTTGATACATACTTATTCATCCAGGTTTATAGTTAGAGAGCTGTATTTCATGACAGTGATGTGTGCTAA
AAAATTCCATTATACTCGCTTTTTTTGTGTTTAGATTATGACTGATCTCAGTCATTCAAAAAGATCTTTTAGTTTTTCATTTTATGAAATATCATTATAT
ATTGATTGAATTTTAGAATAGAATTCTATTCTATTAATAATAATAATATATAATATTATATTTATATTTATATAATATTAGATTAAATTATATAATTAAA
TTATATAATATTAGATTCATTTATATTTTAGATTAATTTATATTAATAAATAATAAAAATGCATAATACTTCCAAGAAAAAAGTTCAATAACTTTATATT
ATATAATTGTTATTTATATTATATAAAATAAATTTTAATTTCTCTTTATTATAATAAAATAACTCAAAAATACTTCTTAAAAAATTAATACAATAAAATA
ACTAAAAAATAAAATATCAAGAAAACTCAAAATCCCACCCCAAACTAGTCTCTAGGGGTTGAAGGAGAAAAGAAAAGTAGATAAAATCCCTTTTTTTTAT
ATACAGTTACCGTACAAATTAAATCCGATCCTTTTTTTATTGTTGAATTTCTTATTTTTTCTATTTATTTTTTCTTGATTTTTACTTGTTTTACTTTCTT
TTCTGAGATTTATCTACTTGATATGATATGCGCGGTACAAAGTTCATGGTACAGAACCCTTTTGATTCATTCTATGGTCTCTGCTTATCAAAAACGGATA
GCAAATGGGTTTGGGAATAATATAAATTAACCCTTTTTTAGCTCATCCAGAATACGAATTAGAATCAAGTAACTCTGTTTTATAGGGAACAGAACTCAAG
TCAAAGTATTCTTTGACTTGAAATGTGACGTTGTGTCATATACGTGAAGTTTCTTATCATTCAATGAGCATCTTGTATTTCATAGAAATTGGGGGTAATA
TAGTCCTTACGTAAGGGCCAACCTATCCAACTTTCAGGCATCAAAATACGTTTAAGGCGTGGATGATTATCATAAGAAATTCCCAACATATCATAAGATT
CACGTTCTTGAAAATCAGCACTCCTCCAAACCCAGAAAACAGATGGGACTATAGGATTTGCCCTTGGGACAAATACTTTTATACATACTTCCTCCGGTTG
ATCCACTCCATACTGGATTCTCGTAAGATGGTATACGCTAGCTAAAAATCCACCTGGTGCGACATCATAGGCACACTGAGAGCGTAAGTAATTGTAACCA
TACACATATGAAATGACAGCAATGGAGTCCCAATCTTCCGGTTTTATTTGTAAAGTCTCTATTCCTTGGTAATCAAAGCCCAAGGATCTATGAACAAGCT
CATGCTTGACTAGCCAAGCAGATAAATGACTCTGCATCTTCTTGATCTCTCCCACATTTGGATTTGTATAAGTATTTCATATTTACAATGAAATTTATAA
AGATTGAAGCTTTTTTTTGTCATTCTCCGCAAAAGCAACCTGCTCAATTCACTAATTTGTGGGAAGATATTGAACTTTTGGATCTAAAAAATTCTTCAGA
AGTTATTTCTGAAGTAGATGGTGATTGATAGAGCAATTCTTGATTGTAATTTCCAGTATGAATACTGCGCTGAACATTAAACTTGTGATTGGTAGTAAAA
CATCGATTTTCTTGTTGATAACCAATTCTATCTTCATATATTTCTCGAGATATCTTCTTACGAAGTTTCGTTATTGCATCTATAACTGCCTCTGGTTTAG
GCGGGCAACCCGGCAAATAGACATCAACAGGAATTAACTTATCGACTCCCCGAACAGTACTATAAGAATCGGTACTAAACATCCCTCCTGTAATAGTACA
GGCTCCCATAGCAATGACATATTTAGGTTCAGGCATTTGTTCATATAATCTCACTAAAGACGGAGCCATTTTCATTGTGACTGTGCCGGCTGTTAAAATT
AGGTCCGCTTGCCTAGGACTTGATCTTGGTACCAGTCCATAACGATCAAAGTCAAATCGTGAGCCTATTAATGCAGCAAATTCAATAAAACAACAACTGG
TACCATATAAAAGTGGCCATAAACTCGAGAGTCTTGACCAATTTGAAAGATCATTCAACGTAGTTGAAATAACTGAATTTGTGATTGTTTGGTCAAGTGA
CGGGAACTCAATCAAATTCATAACTGTCTCAATGGACTCTTTTTTATTGTTTGAATATTCAGGAGCTAAGACCATTCCAATGCTCCTTTTCGCCATGCAT
AAACTGAACCAACAATTGGGATAAGCACAAAAATTAAAGCTTCTATAAATACGGATACACCTAATACATCAAAACTCATTGCCCACGGATAAAGAAAGAC
CGTTTCAACATCAAAAACAACAAAAACTAAAGCAAACATATAATAGCGAATTCGGAATTGTACCCAAGCATCTCCTATAGGTTCTATACCCGATTCATAA
CTAGAGAGCTTCTCCGGTCCTTCACTAAGGGGGGCTAAAACTCCAGAAATTATAAATGCCAAGATAGGAATAACACTTGATATTATCAGAAATGCCCAGA
AAATATCATATTCGTAAAGCAGAAACATAGATTCACTCCTATTAATTAATGTGGAAGATAGTGAATTAGTCGATTCGAATTGGAATTAATTGTCAATTCG
TCCAGAACAGTTTAAGTTAAGTCAAATAAGGATTCTATTGTTCTTAGTTTTAGTGATATAACATATAGGCGCAAAAAGGACCAGGGATTTATAGTATATT
CTATTCTAAGTATTTTTTTATAAAAAAATTTAGTTATAGGATTATGGTGCCTATTGACTTAATAAAAATATGTCAAAAAAATCTAATACATCGAACGATT
ATATTCTCTCTTCTTGACCTATCCTAGATTTATAGTATTTATATGCCTATAATTCTATAAAATAGATATAATTTTTAATTTAATTAATTAAATCTCTGTA
AGTGCTAGGAAACAAAGCAAAGTATAAAAAGTTTTTTTCCATATCAAAGAAACTTTAGTTGGATTGTCCCTACAGACTATCTAACAAACAAGAAAAATTA
AGGTGTTTTTTAGCGTTATAATGCAAAAATATTTCGAATAAATTATTAATACTAAACTAAAGTAAAAAAAAATGGTGATTTGAAATCAACCAACTTATTT
TTTTTATTACAGGAATACTACTTAGTAAGACTAACCCATATTAGTAAGGCCAACCTAAATTTTCGCTACAAGAGAAAGTTTTTGTTTTGAAGCAAAGCCA
CAGAAGTCTAGTAGAGTTTTATAATCGGTGGACTCCTAAATTTGACATAAGATACTTTGTATGTAATAGTAATACAAAATAATAACATAGTATCAAAATC
GAACGATTTGATAAATCAAATCTACAAACCAGCTCAATTCATAGAAATGCAACAGGGTCAAAATAGTGATTTGATACATTTATGACCAATTCATTTTCTT
TAAAAAAATAAATTGGCGTTGCTCTTCTACCAAAAAGCTATTTATTTGTTAGGGTATTCCACAAATACAATAAAAAAACTAAACAAATAGGTACTAGACT
CATGTGACTTAGAGTTAGATTAGGTTGAGTAGGTTTGTAGTTTTTAACCGAAATCATGTCATGATTTTAATTTAACTTTAATTCAAGGGTATAAATACCA
AAGCAAAAGTCTATCAAAAACTATTTGACAGTAAAAGAAAAAGGTTTTATGTCATTCACCGACGACGATTAACAAAAAAGAATGCTTTTTTGATCCGAGA
TTTTATAAATATCAATATTAATTGTATCTATTCAATTCAACTAAATTGTATCCATTCAATTCAAATAAATAAAATTTGGGTTTTAATTTTCCTGTACCTA
TTAATTGATATTAGCATAGGGTAATGCTTCTAGTTCTAGGGACTCATCTTCTGACTAGCCCAAAACTAGTACTAATGAGACGAGGAAATAAAAAAAAAAG
AATATAATGTAAATATTACATATAATGTATAGGGCTATACGGACTTGAACCGTAGACCTTCTCGGTAAAACAGATCAAACTTTTTAGTATAAAAATGATT
CGAACTGTTTCAAAGACCCAACATGCATTTTGTTGCATTGGGCTCTTTCATTAACTGATGAAAAGATCAGTTAGTCCACCATGTTTTTTCTTCAAGGAAA
ACAAGAAGATAATGAGATGGCTCCACTTGCTCTGATTCATTATTGGAATTCTGATATAAGAGCAATACCAAAGTGTTTCAAAGAAGGATTACTTTGACGT
AGGTCTGTTTATGGTTATGGCCTAGATCCACCTAAGTTAAAGTTTAATGGAGTCTCCATCGTTCCGCTCTAAGAGTCAAATATGAGACTTCTTACACCTT
AAAGTTCATAGGACGAAAAGAGATTTTTTTGAGGCCCTTATACTCGTTATGCCTAGCATTGAATAGACTGGGTATTCACCTTATCAATTCTCAAATCAAT
GATGGGCTTTGGCATCAGAATTCACACTCGAATCGGATTGACCAAATATTTGTTATGTCAGGCTATTGTTCTCTTGTTCTCTCGAATCCCTAGAGTAAGA
CATTGATTTATCAATAAGATCAATTATTTGATGACTTGATCGACTCCTTTGAAAAACATTGGCGCACGTGTAAACGAGTTGCTCTACCAACTGAGCTATA
GCCCTTGTGATAAACATCTTAACATATAGATAATTTGTTGTCAAGATGGGTATTTGACGATCTCCAGAATAGTTCTTTTGCCCTTTCTTTTTAATTAAGT
TAAGAATTGGTATTGCTTACAAGTAATATTCTATATATAATCCCAAAAGTGATAAGTTTATTTTTCTTTGTAGTGATAAAAGACCTACTTAACTCAGTGG
TTAGAGTATTGCTTTCATACGGCGGGAGTCATTGGTTCAAATCCAATAGTAGGTAGAACTTATTAGATACCGGAATCAATGGTATCTAATAAGTTTTTAT
ACTCATTTTATTTTTTTTTGTTTTATTTATTATATTAGATTAGACTTAATTGTTTTCCATTTTTGGAATCAAAATATACAGTCTTGTCTAATAAAGAACT
TCTTTTGATTGTTCCGATGCATCAACTAGCAGAAATAACATTGATAGCCTCTACTCGTGTCTTAGCTCGTCTCAGAGCTAGATTCGCCTCAATTGCTTGT
CTTTTACCTTCTGCTTTACGCAAGTTATCTTCCGCTTTTTCAAGAGCTTGTTGAGCTTCTTGCGGATCAATGTCAGTACTTATCTCTGCATCATTTCCTA
GAATCGTGATCTCATTATTACCTATTCGAGCAAACCCACCCATCAAAGCCACCGTTACCCATTGGTCAGTTAGGCGTATTCTCAATAGACCTATATCTAC
AGCTGTGGCAATAGGAGCGTGGCTTGGTAATACACCAATTTGGCCACTATTAGTCGATAAAATTATTTCTTTCACTTCTGAATCCCAAACAATTCGATTA
GGGGTCAGTACACAAAGATTTAAGGTCATTTCTTCAATTTGCTCTCCACTTCTAAGTTTATAGCTTTCGCGGTAGCTTCATCGATGTTACCCACCAAATA
AAAGGCCTGTTCGGGAAGACTGTCTAATTCTCCGGAGAGGATAAGTTTAAAGCCCCTAATGGTTTCTTCAAGGCCAACATATTTTCCTGGAGAACCAGTA
AATACTTCCGCTACAAAGAAGGGTTGTGATAAGAAACGCTCAATTTTTCGTGCTCTTGCTACGGTTAAACGATCCTCTTCGGATAATTCGTCTAATCCAA
GGATAGCGATAATGTCCTGCAGTTCTTTGTAACGTTGTAAAGTTTCCTTAACTTTTTGCGCAGTTTCATAATGTTCCTCACCAACGATCCCAGGTTGGAG
CATGGTTGACGTTGAATCTAAAGGATCCACTGCTGGATAAATACCTTTAGCAGCTAATCCTCTTGATAGTACGGTAGTAGCATCTAAATGTGCAAATGTT
GTTGCAGGCGCAGGGTCAGTCAAATCGTCTGCAGGTACATAAACTGCTTGAATAGAAGTTATAGATCCCTCTTTTGTAGACGTAATTCTTTCTTGCAAAG
AACCCATTTCTGTACTAAGGGTAGGTTGATAACCCACCGCAGAAGGCATTCTCCCTAATAAAGCAGATACTTCGGATCCTGCTTGGACGAATCGAAAGAT
ATTGTCAATGAATAGAAGTACGTCTTGTTCATTAACATCTCGAAAATATTCCGCCATGGTTAGTGCGGTCAAACCAACTCTCATACGAGCTCCTGGCGGT
TCATTCATCTGACCATAGACGAGAGCTACTTTTGATTCTGCAATATTTTTTTCATTAATAACTCCGGATTCTTTCATTTCCATATAAAGGTCATTACCTT
CACGAGTACGTTCCCCTACTCCACCAAATACGGATACACCTCCATGAGCTTTAGCAATGTTGTTGATCAATTCCATAATGAGTACTGTTTTACCCACTCC
AGCTCCCCCAAATAGTCCAATTTTTCCTCCACGGCGATAAGGAGCTAAAAGATCCACTACTTTAATCCCTGTTTCAAAGATTGATAATTTCGTATCTAAC
TGGATAAAGGCGGGTGCGGATCTATGAATAGGAGATGTTGTGACAGTATCTACAGGACCTAAATTATCAACAGGCTCACCAAGAACGTTGAAAATTCGTC
CCAGAGTGGCTCCACCGACTGGAACGCTTAAAGCAGCTCCCGTATCAATCACGTCCATTCCTCTCGTTAGACCGTCTGTAGCACTCATAGCTACAGCTCT
AACTCGATTATTTCCTAATAATTGCTGTACCTCACAAGTCACTTTTATTTCCTGACCATCGGCATCTTGACCTTTAACTACTAAGGCATTATAAATATTG
GGCATTTTACCCGGGGGAAAAACGACATCCAGTACTGGGCCAATAATTTGAGCAATACGCCCTAGGTTTTGTTCTTCCAATTTGGAAGCCGCAGTACCAG
AAGTAATAGGATTTGTTTGCATAATGATGATAAAGTGAAATATTTCGAAATTTTTTGGAATATTATATTTCCGAATAAAAAAATGTCCGATAGCAAGTTG
ATCGGTTAATTCAATAATAAATGAAAGTTAGCACTTGATTTAGTTGGTACCATCCAACCGAATCTAATTCAATCATTTACTCATTCAATGAATGAATTTT
CAAGTTTAACCACAATACTTTTTCAAATAAAGTAGATGAAGATGAATAAGAAGCATGAAGAAGTTTGTTTCTTTTATCTACCATTATAGATAATTCCATA
CATATCATATCCCATTTTATAATTTATGTAATTATGTAATTCGAACCTGAACTCGATTTATTAGTCATTTTTCGATCTCATTGTTCGTTATTATTTATTT
TTTCATAAGGATTTTCGCCCATTTGTGGTTTAGACTATACCTTTTTGATGGATGAGTTATGCTTTTTTTTACATCTAGGATTTACATATACAAGATATAT
CACTGTCAAGAGGGAATTTTTTGAGTATTTAGATATATTTGGATAAGACATTTAGATCAAAAAAAGAAGGGGATAAACTACAAACTTTCAAAACAAGGGT
TGGGTTGCGCCATACATATCAAAGAGTATACAATAATGATGTATTTGACGAATCAAATACATGTTATTATTAATTAATTGAGAATATTAATTGATTGATA
ATTGAATTGAAAATTGTTTGAAAAATTTCTTTTCAAATGTTTCATTCACGCCCAATCCATGTCGAGTAGACCTTGTCGTTGTGAGAATTCTTAATTCATG
AGTTGTAGGGAGGGACTTATGTCACCACAAACAGAGACTAAAGCAAGTGCTGGATTCAAAGCTGGTGTTAAAGATTACAAATTGACTTATTATACTCCTG
AGTATGAGACAAAAGATACGGATATCTTGGCAGCATTCCGAGTAACTCCTCAACCTGGAGTTCCTGCTGAAGAAGCAGGGGCTGCAGTAGCTGCCGAATC
TTCTACCGGTACATGGACAACTGTGTGGACTGATGGACTTACCAGCCTTGATCGTTACAAAGGACGATGCTACCATATCGAACCCGTTGCTGGAGAAGAA
AATCAATATATTGCTTATGTAGCGTACCCATTAGACCTTTTTGAAGAAGGTTCTGTTACTAACATGTTTACTTCCATTGTAGGTAATGTATTTGGGTTTA
AAGCTTTACGAGCTCTACGTCTGGAAGATTTGCGAATTCCTCCTGCTTATTCCAAAACTTTCCTAGGCCCACCTCATGGGATCCAAGTTGAGAGAGATAA
ATTGAACAAGTATGGTCGTCCTCTATTGGGATGTACCATCAAACCAAAATTGGGATTATCCGCGAAAAACTACGGTAGAGCGGTTTATGAATGTCTACGT
GGTGGACTTGATTTTACCAAGGATGATGAAAACGTAAACTCACAACCATTTATGCGTTGGAGAGACCGTTTCTTATTTTGTGCTGAAGCAATTTATAAAG
CACAAGCTGAAACAGGTGAAATTAAAGGGCATTACCTAAATGCTACTGCAGGTAATTGTGAAGACATGATGAAAAGGGCTGTGTTTGCTAGAGAATTGGC
AGTACCTATTGTAATGCATGACTACTTAACAGGTGGATTCACTGCAAATACTAGTTTAGCAGATTATTGCCGAGACAACGGCCTACTTCTTCACATCCAC
CGCGCAATGCATGCAGTTATTGATAGACAGAAAAATCATGGTATGCATTTCCGTGTACTAGCTAAAGCATTACGTATGTCTGGTGGGGATCATATTCACG
CTGGTACAGTAGTAGGTAAACTGGAAGGTGAACGTGAGATGACTTTAGGTTTTGTTGATTTATTACGTGATGATTTCATTGAAAAAGACAGAAGTCGTGG
TATTTTCTTCACTCAAGATTGGGTCTCTATGCCAGGTGTTCTGCCTGTAGCTTCCGGGGGTATTCATGTTTGGCATATGCCTGCCCTGACCGAGATCTTT
GGAGATGATTCCGTACTACAGTTTGGTGGCGGAACTTTAGGACACCCTTGGGGAAATGCACCTGGTGCAGTAGCTAACCGTGTAGCTTTAGAAGCGTGTG
TACAAGCTCGTAATGAGGGACGTGACCTTGCTCGTGAAGGTAATGAAATTATCCGTGAAGCTGCTAAATGGAGTCCTGAATTAGCCGCTGCTTGTGAAGT
TTGGAAAGCGATCAAATTTGAATTCGAACCTGTAGATAAGCTAGATGTTAAATAAAAAAAAAGCTAAGCTTGGATAATTCAGTAATTCCTGTTTGTTCTC
CTAATTGAAATTAAACTCGGCCCAATCTTTTACTAAAAAAGGATTGAGCCGAAAAAATGAGGATCCTTATGTATTTTGTATTTGCATATATCTTTTTTGC
ATATACCTTTTCTTTTATGTATCAATATATAAAGAATGTACAGGTACAAGGACCTTACTTACAATCAATATATACACGATATAAATACAAGATAAGATGT
AAGTTAAACAACAAAATACTTCTTTTTGTTATATTGGATACATAAGAAATCCTATGGATCCTTGGGATTGGTGGATTAGTTAATATACCAGACCCTAGCT
CAAGCTAGGGGAGTGTGCCTTCTACTGATCCTGTATATTGTCTTTTTCGTTCCGTGTCCCTGGTATACGAGAATGAATTCAGGAAACTATTATTTATACT
TTTAATAAGAATTTGTACATACTATGAGAAGAAACCCTTCTTTTTTTCTATTATACTTGAGGAAAAGATTCCATCATTTAAATCATAAACCTAAATCATA
TAAATCATAATCTATATTGATATTGAAATTAGACCCCGCATTCCATAACACAAAATGAGTTCTTTCAATTAAATACTTATTGGTATTAGTTACTGGTCCA
AATGAAACGGCTGAATCCATATATGCTTAATTCCGATATGAAATCCAATAAAAAAAGAATTATTTATCGAATGACTATTCATCTATTATATTTTCAATCA
AATAAGGGGTGGTAATACTATATGGAAAAGTTGTGGTTCAATTGGATGTTCTCTAATGAGAAGTTAGAACATAAGTATAGGTTAAGTAGATCGATGGATA
GTCTTGGTCCTATTAGATATACCAGTGGAAGTGAAGACCCGGTTTTAAATCCTATGGATAAGAACGTTTCTAGTTGGAATGATAGTGGTAGTTGTAATTT
CAGTAATGTTGAGCATTTTTTTGATATCATAGACATTTGGAGTTTCATTTCTGACGATACTTTTTTAGTTAGGGATAGTAATGGGGACAATTTTTCTATA
TATTTTGATATTGAAAATCAGATTTTTGAGATTGACAATGATAGTACTTTTATGAATGAACTAGAAAGTTCTTTTTCTAGTTATCTGAATTCTAGTTATA
TGAATAGTGGATCTAAAAATAGTAGTCGCTACTATTATCGTTCCATGTATGATACTGAATCTAGCTGGAATAATCATATTAATAGTTGCATTGATAGTTA
TCTGCGTGATGAAATCAGTATTGATAGTTACATTTCAGGCGAGACCCATAACTACAGTGATAACTATGTTGAGAATTTTATTTGTAATGAAAGTATAAGT
GGTAGTGAAAGTACTAATTCTGGTATCAGAACTAGTGTTAATGGCAGTGATTTTAATATAAGAGGAAGATCTAATGATTTAGATATAAATAAAAAATACA
GACATTTATGGGTTCAGTGCGAAAATTGTTATGGATTAAATTATAAAAAATTTTTTAGGTCAAGACTTAATATTTGTGAACACTGTGGATATCATTTGAA
AATGAGTAGTTCAGAAAGAATCGAACTTTTGATTGATCCGGGCACCTGGGATCCTATGGATGAGAATATGGTCTCGACCGACCCTATTGAATTTCATTCA
GAGGAAGAACCCTATAGAGATCGTATTGATTCTTATCAAAAAAAGACAGGTTTAACTGAAGCTGTTCAAACAGGCATAGGTCAACTAAATGGTATTCCCC
TAGCAATTGGAGTCATGGATTTTCAGTTCATGGGAGGTAGTATGGGATCCGTAGTAGGCGAAAAAATAACCCGTTTGATCGAATATGCGACTAATAAGTC
TTTACCTGTTATTATTGTATGTGCTTCTGGCGGAGCACGTATGCAAGAAGGAAGTTTGAGCTTGATGCAAATGGCTAAAATATCTTCTGCTTTATATAAT
TATCAATTAAATAAAAAGTTATTCTATGTAGCAATTCTCACATCTCCGACAACTGGTGGGGTTACAGCCAGTTTTGGTATGTTGGGAGATATCATTATTG
CTGAACCTAATGCCTACATTGCATTTGCGGGTAAAAGAGTAATTGAACAAACATTGAATAAGACAGTACCAGACGGTTCACAAGCAGCTGAGTATTTATT
CCAGAAGGGTTTATTTGACCTAATCGTCCCACGTAATCTTTTAAAGGGTGTTCTGTGTGAGTTATTTCAGCTCCACGGTTTCTTTCCCTTGACTTAAAAT
TGTTATTTGTTATTTATTCCATTTTTTGTTATTTAATATAATTAAATTATTAGAATTAGAAATTCTATTTTCTATGTTTTAGGGAAAAAATGTAAATTTA
ATGTAAATGTACTAGTGTCAATGTAATATATTAAAAATAAATAATATCTAACCCAATTCAAAATATAATAAAAAAAAAAATATAAATTAAATAATATATC
TCAATTTGACTAATAATTTTAAAAATGGAATATCAACTAATATATATATACTAATATATATATATATTATATGATATGAATCTAAAACGGATATATTTAA
TATAAAATCATTATATTATATATAATGACAATAATTTAATTATATATAATAATAATTATTATAATATTTATATAATAATATATAATATTTATATAATAAT
AATTATTATAATACTATAGATATATTATAATACTATAGATAATATAAGTGGATAAAAAGGATAATATAAAAAAGAAATAAAATATACCTATTATATACCT
ATTTGATAAAATACAAATAAATATGTAGTAATAGATGTAACCTCTATAACTTACGAAAACCCATTTTTTTACTATAAATCCCCCTGGAATTAGTTAGAGT
CGCGAACTTATAAAAACTTATTATTATTTTAGAAAGAAGATAAGAATGAAAACATAATAAGAAAAAGTTTATTAAATGGAATTATCATACATATTCGCGT
AGAAAAAAAAAATAGGTACACTTAATGTAGTTTTACATTTGTTGCACTTATTAACTACTTTATATATATTACTTTACTTTTTTATATTACTTTACATTTA
TTAACTACTAAATATTACTTATAATAGATATATATTTATCATAAGATATCTTTATAAGAGGTTAAAATATTAAATCGAGGCACCCATTCTATGACAGATT
TCAACTTACCCTCTATTTTTGTGCCCTTAGTAGGCCTAGTATTTCCGGCATTTGCAATGGCTTCTTTATTTCTTTATGTTCAAAAAAATAAGATTGTCTA
GCTAAGATGTATAAGACCAAAATAAAGTTATTTCAATCAACACTGGATCATCTTTTTGGTCTCTATTTTTTTAGTAGAATGTGGATATGATATGTAGTTC
CTTGTGACTACAAATTAACAAAAAAAACCATTTTCCGTGCGTATACATTATATCCGTATAAATACATGTATATGCAGGTCTAGCTGGTTAAAAATGGATC
AGCAAATATTTGATATAAAGTGGAAAATCAATGTATCTAACCATCCTAATGGTTCACATCAAGTGTTAGTTGATGAGAGTTACCTCGGGAGCAGGAAAAG
AAAAGTCAAATTAATTTGGTTTATTCTCCCAATTCCAATCGAATGCAATTGGATCTAGTATAGTATGAACTGGCGATCAGAACATATATGGATAGAATTT
ATAACAGGGTCTCGAAAAACAAGTAACTTTTTCTGGGCCTGTATCCTTTTTTTAGGTTCACTAGGATTCTTAATCGTTGGAACTTCCAGTTATCTTGGTA
GGAATCTGATATCTGTATTTTCATCTCAGCAAATATCTTTTTTTCCACAAGGGATTGTAATGTCTTTCTATGGAATTGCGGGTCTATTCATTAGTTCCTA
TTTGTGGTCCACAATTTTGTGGAATGTAGGTAGTGGTTATGATCGATTCGATAGAAAAGAAGGAATAGTGTGTATTTTTCGTTGGGGATTTCCTGGCAAA
AATCGTCGTATATTTCTTCGATTCTTTATGAATGATGTTCAATCAATCAGAGTGGAGGTTAAAGAAGGCCTTTATACTCGACGTGTGCTTTATATGGAAG
TCAGGGGCCAGGGAACTATTCCCTTGACTCGTACTGATGAGAATTTAACTCCGCGAGAAATTGAACAAAAAGCGGCTGAATTAGCCTATTTCTTGCGCGT
ACCTATTGAAGGTTTTTGAAATAAAATGTGGAATGAATACTTTCTAAGCTAAGCATGAGGGAAGGAATTCGGTAATCCTCCTACTCTTTTTTAAAAACAA
CTAAAGTGTCTCTTCACAATGCTCGTTCGAGTATAACATGTTAGATTATATTTATTTGTTCTGTTGATGTGGTGACCTATAGAAAAAAACAAAGGGGGGG
CACAGCGCATATGTAATAAAAGGACTAAAATAGAATAAGAATCGATTTTTCGTCTGACCTTTTTTTATATGTATGAAATTCAACTCAATTCTTTCAGACT
AGTACCCAGTGGAATAAGTATGGATTCATCACATAACATATACCCCAACCGGAGATTTTGAAATAGAGAATTCATGTTTTCTTTTTAGTTGAGGCAAAAA
TGCAATTTTCTAATTGATAGGTTAGATACAAAAAAATCATATCTCATTTAATTTATTTATTTTGTCAACCTATCTTTTATCTTCTTACTCAGAAACAAAT
AATTGGATCTCTCATCGAATTTATCTCTAGTTTTGCCATGCCACCTATTTCGGATTTCATCATCAATATTCTTCATAAACATTAAATATCGCCTATTTTC
ATGGGGGTAAAACTTTTTTCAAAAAATGAGTGGATCCCCGGGTGGAGTTCTTTTGTCTCGAAAAAAAACCAAAGAATAGTCTTTGAGTTTTGTTTCGAAC
ATTGACTGAAAAGAGAACAAAAAAGGATGCAATACAATTGTTTCTAATTTGTTAAATTGAAATATCTGAGAACTCTATTCGCTTTTTTTTTTTATTTTAT
CCGAAACAAACCCTATTTTTTTTTATTTCGATATTACTTTTAGATCTAAGGACTAAATAAAGGACTAAACTTAATAATTATACAAAAAATGGGAATAGAT
CCATAGGTTCCATACCTTGTTATAGAACTCATGCTTCAAGGCAAGATCAGATAAGATAAATCAACAAATGAAGCAGGTTTAATAACAATTCACAAAAAAA
TCAAAGTGAAAAAAAAAAAAATAAAGCATTTATTTTCCTTCCATATCTTGCATCTATAGTCTTTTTACCCTGGTGGGTCTCTCTCTCATTTAATAAATGT
CTGGAACCTTGGATTAATGATTGGTTAAATAACAGGCAATCCGAAACTTTCTTGAATGATATTCAAGAGAAGAACGTTCTAGAAAAATTCATAGAATTAG
AAGAACTTTTTCTGTTGGACGAAATGATAAAGGAGTACCCCGAGACACATTTACAAAAGCTTCGTCTAGGAATCCACAAAGAAACAGTACAATTGGTCAA
AATACATAATGAATATAATTTACATAGTATTTTGCATTTCTCGACAAATATAATCTGTTTCGCTATTCTAAGTGGTTATTTTATTCTGGGTAATGAAAAA
CTTGTCATTCTTAATTCTTGGATTCAGGAATTCTTATATAACTTAAGTGACACAATAAAAGCGTTTTCTATTCTTTTAGTCACTGATTTATGGATCGGAT
TCCACTCTCCACATGGTTGGGAATTAATGATTGGTTCGGTCTACAACGATTTTGGATTGGCACATAACGATCAAATTATATCCGGTCTTGTTTCCACTTT
TCCAGTCATTCTAGATACAATTGTCAAATATTGGATTTTCCATTATTTAAATCGTGTATCTCCTTCACTTGTAGTGATTTATCATTCAATCAATGAATGA
GACTGAAGAATTCATTTGATCTCCTCATATCAATCTAATTTGAATCTTTCTTCGTGCATAACGAAATTTTAATTTGACTTACTCTTTTTTTATACTTCTA
CCTGTTTATTTAAAGTATTTGTATTCCAGTACAACAACAGACTCATGGATAGGGAACTATACTAGCTACCTACCTAATTTATTGTAGAAATTTGGGGATC
AATAATAATAATTGGACCATGCAAAATAGAAATACTTTTTTTTGGGTAAAGCAGCAGATCACTCGATTTATTTCTGTATCGATCGGGATATATGTAATAA
CTCAGACATCTATTTCAAATGCATATCCCATTTTTGCGCAGCAGGGTTATGAAAATCCACGAGAAGCAACGGGACGAATTGTTTGTGCAAATTGTCATTT
AGCTAGTAAACCCGTGGATATTGAGGTTCCGCAATCTGTGCTTCCTGATACTGTATTTGAAGCAGTAGTTAGAATCCCTTATGATACGCAAGTGAAACAA
GTTCTTGCTAATGGCAAAAAAGGGGGTTTGAATGTGGGGGCTGTTCTTATTTTACCTGAGGGATTTGAATTAGCCCCTGCCGATCGTATTTCCCCCGAGC
TGAAAGAAAAGATAGGCAATATTTCTTTTCAGAGTTATAGTCCGACCAAAAAAAATATTCTTGTCGTAGGTCCAGTGCCTGGTCAGAAATATAGGGAAAT
AGTCTTTCCTATTCTTTCTCCAGACCCGGCAACTAGTAAGGATGTTTATTTCTTAAAATATCCTATATACGTAGGCGGAAACAGGGGAAGGGGTCAGATT
TATCCCGATGGCAACAAGAGTAACAATACTGTCTATAATGCTACATCCGCAGGTGTAGTAACCAAAATAGTACGTAAAGATAAGAAGGGATATGAAATAA
CCATAACTGATCCATCGGATGGTCATGAAGTGGTTGATATTATACCTCCAGGACCGGAACTTCTTGTTTCAGAGGGTGAGTCTATCAAGCTTGATCAACT
ATTAACCAGTAATCCAAATGTGGGGGGATTTGGTCAGGGAGATGCTGAGATAGTTCTTCAAGATCCGTCACGCGTCCAAGGTCTTTTGTTCTTCTTAGCA
TCTGTTGTTCTAGCACAAATCTTTTTAGTTCTTAAAAAGAAACAGTTTGAAAAGGTTCAATTGTTTGAAATGAATTTTTAGATACAGGGATTTCTTAATA
CTCAGTTGATAAAAAATAACGGCCGCCCTTTTTTGATTGATACGATCATGTATAATGATCATAACGATTGATTTGTAAAGTCGTTTTTTCTGTTTTATTT
ATACGCTTCTTTTGAGAGATATATAGACTTTATTACCTTTTAAATATAGACCATTCATAGTACTAGTATTCGACAAAAGAAAAGGGATTTCCTTTTCTTT
TGTCGAATCGAAGAATAATATAATGATTCTTTCTCCTGTTCGTCAAAGCTAAATGAAATGACTATTTTTTATTTTTTCGGGTCTATTAGAACTTTGAAAA
ATGAGTGAACAAACAAAAAAGGGCGGTTGTTTGTTAATAATTCATTGAGGAAATGTAATTCCTTCAATTAATCAATTCGCTTAATAAATTGAGTTAAATA
AATAGAATTTAAGCAAACTCTTTTTTTCTTTTTGCGCTGTGATATTGGAAAGTCAATAATTTAGGCATATCTTTCTATTTTTACGCATATCTAATATGAT
CTTATCACAGTGAAATTTGTCTCTATTATAGAGTAAGGTTATATGATTATATAAATGATTTATTTGTAGGATGTTTCATCTGTGGAAGTCTATTACATAT
ACATATAGATATAATTTAATTTGGATCATTGAGAAAATGGATGAATTCCTTGATTAAAGTGAAAAAGATGCTATAGTAAGAATAGAGAAGAGAGCCACTC
TCAATTCTGATTAGATTAACGAATTCAATTCTTCAAAAAGATAATCCAATTCAAATGAAAGTAATGTAATATGCAATAAATAAAATATTAAAACATCAGA
ACAAGCTATTTAGTTTATTATATTTCCAAGCCAAGTAAAACTCTTTTTTTTGATTGTGTTGACTAGATAAGTTTCCTACTTTCTTTTAGCTTATGGAATG
AATCAAAGCTTCGCTATACTATACAAAGTAATAACTCAGCCGGACCGTACCCTTTGTTTTATCTGATTCGAGGGTTATGGTCCGGCTGAGTTATTACTTT
TTCATGTGTACAATCCAGCTCATCTTATTACTACAGAGATGAGCCTAATCCGGAATATGAACCGTAAAAGAAAAGACCAACTGAACCAATCACAAGAATA
CCAGCTACAGTACCTATCAGCCAAAGAGGAATCCTTCCAGTAGTATCGGCCATTTATCCCACCTTCCTCCACATTTCATCAAGTGATCATGCTAGAGACA
AAAACAGTCATGGATAATTATGAAGATAGTATCCTTCCGAATGGGATAAGAGAATCCTTACTATTTTCGTTCTTTCCCTTAATTGAAGAAATAATTAGAA
AATAAAACAGCAAGTACAAAAATGAGTAATAACCCCCAGTAGAGACTGGTACGATTTAATTCAACATTTTGTTCATTTGGATTTGATTGTGTCATAGCTC
TATAATTTGGATTAGGTTTATCGTTGGATGAACTGCATTGCTGATATTGATCCCAAAAAAGAAACGGTAGGTACAGCTAGTCCATGAACAGCCAACCATC
GCACTGTAAAAATTGGATAGGTTCGATCTATAGTCATTGGGGACCTCCTAAAAGGATCTACTAAATTCATCGAGTTGTTCCAAAGAATCAAAACGGCCAG
TTATTAATGGAATACCTTGTCGGTTCTCTGTAAAATATTCGTTTGGCCGAGGGCTTCCAAACACATCATAAGCTAAACCTGTACTGACGAATAACCAACC
CGCAATAAATAGCGAAGGTATAGTAATACTATGAATGACCCAGTATCGAATACTGGTAATAATATCAGCAAAAGAACGTTCTCCCGTGCTTCCAGACATG
CTGAGCTCCACATATTCTTGTACAGTCAAAAAGGGGAATCGATTCTGTAAAAGATGGGATCAGTAAATAGAAAACTACTGATATTTCATCTTTGTAAGAT
CGTCAATATTGTACCGAAGGTGTATTTAGAGTATACCAAATCAGTATAGCTATCCTTCCTCTGACACAGCAACGCATTTTCGAGCAGTATTAAAATGAAA
TCCTACATAATTTTTTTCTTCTTTTATTGTTGTTTGTCTATGCATAACTGTGTGTTATTCAATAGAATTTAAACTTCACGTCTTTGTTAGTATAAAGTTT
TTATTACGGGTTTCCTAATAGAAATTCATTATCTTACTAAAGTGCGAATCAAAGGTTTCTATTTCTAATATAATTACTAATTAATTAAAGATTTTTATCC
TATTCATACAAGAAATGCCAAATCCATTTTTTTTTTACTTTTTTTGCTCTAACTTGAATTTCAACAAATGGGTGCGCCATACAATATACTATAAAAGAAT
AGTATATAGACATTAATGAAGAGAATAAATAAGACAATAGTTGTAAAAATCTTTGTAATGCAAACTTTCTTGTATTTGATCCAAAGCAAAGATTCCTTTT
CGACCGAACCACAATACAATGAGAATCTAATGATAGAACTCCCTAATATGGCAAAAAAAATCTAGAATCTCCAAAGATAATGTAGTGGAAAATCCTAACC
CTCAAATTGACTTGGGTTGTACAAAAATAAAGTAAAATGGGATTTTCTTCAATAAATCATGGGATACCTTTTTTTATCTTATCATTGGAGATATTTAATT
TATTATGTTATGGCCAAGGCAATTGCTTACTACTAAATCTAATGAGTTAAAATATGAAAATATATAACTAAATGGGTTTCAAGCATTAATGTACGAGTTG
CACAATGAATTGCCGATTCATAATTACAGGATTAATCGATGTTAGAGCCAAAAAAAAAATCAATCTTTTTTTTATCTCTATGTCACCCTATCTTTGTTAG
TATTGCTTATAATGACTAATGAATGAAGAATTTTCAATTTGAATTAATTCTGTCAATTGGTATTTTTTTATTGTATCTTGCAAAAATAGAAGCTTAGGTA
AATGTTTTATCAGCATATGTAGCAAAAGAAGATATTTTATTTGGGTGTTTCATGCTTACTATAACTAGTTATTTCGGTTTTCTATTGGCTGCTTTAACTA
TAACCTCAGTGCTTTTCATTGGTTTGAACAAGATACGACTTATTTGAAGTTAACTGAATGAGCAATAAAAAAATTAATATTTCTCTGAGATTTCAAGTAT
TCTAAGGTTCTTGTCCATGTCAATTGCCAAAATTGGGTGATTGAGATTCACGTACGATTCAGATTAATATTTAGGAATAAATTTTCCCTCTCTTTTTTCC
TTTAAAGAAATCGAAATGATTGAAGTTCTTCTATTTGGAATTGTGTTAGGTCTAATTCCTATTACTTTGGCAGGATTATTCGTAACAGCGTATTTACAAT
ACAGACGTGGTGATCAGCTGGACCTTTGATTGATTAAGTAACATTTGTGTGTTTTTTTTATTTTGATTGACCTCCTCTCTGCAGGAGGTCAAATTTGAGT
TGTAATTCCACTTTTTTAAGTTAGTTTATTGTTATTCACTGTAACAAAGAACATATTCACGCTCTGTAGGATTTGAACCTACGACATCGGGTTTTGGAGA
CCCACGTTCTACCGAACTGAACTAAGAGCGCTTTCTTATGACAGAAGATACAACTGTAAGGGAAAGAATTCCTTTTGTACTCTTACTTAAATCAAGAAAA
TAAATCTGGGATGCCTATAGTATGATAAAATGAAAGATTATGTCCAATTCTAACGGATCTCAATTAATCCCCCGTTACTGCCCATAGGAGGAGTAATAGG
TAGGGATGACAGGATTTGAACCCGTGACATTTTGTACCCAAAACAAACGCGCTACCAAGCTGCGCTACATCCCTTTTTTAAATTGTTGTACAGTGTCATT
GTACAAAAGCCCTGTCTTGTTTTCCACCTCATTATTCTCTTCTTTATCTATCATATCATAAAATTTTCTTGCCATTTCTTATTTTTTGTTTCATATAACA
TATAATAAACTATATACATCTGAAATGATGTATAAGAAAAAAAAGAATGACAATTTTGTGTTGATGTTCAGGAAGAGGGGGTCTTTTTTTTTCTGTTTTA
TAGGGGCAAGGGCCATCTACTAGCTCATTGCACATAGACATTTTAGTTATAAATGTTGCATAACATAAAAATATGAGGGATCCTTAAGTTACTTTCAGCA
TCTAATCATACATGTATTACAATAAAGAAGGAGAATTTTCAATGCAAGATCTAAAAACATATCTCTCTGTGGCACCTGTACTGAGTACTCTATGGTTTGC
GCTTTTAGCAGGTTTATTGATAGAAATTAATCGTTTATTCCCGGATGCCTTGTTATTCCCTTTTTTTTAATTCTAGTTATAGTTATTGATATCAGAATAA
ATCAAGCAATTTAGAGATACAAAGAGTTCGATGTGACTAATTTATCTCAACCCCCTTTCTTTTGATTTCATTTATTTAGTATAGGAAGAAAATATAAATA
ATAAAAGGTTCCGGCATCTAATTGGTGGTCTAAGATAGAATTTAATTAGTAGGATTGAAATGGAAATGGGGGACAAAGACAGGCTCCACAAAACAAAATA
GTATAAAATACATAAATCAAGTACTATTGATTAGACTAAAAAAAAATGGATAATTAGAAAAAGTCGTATTAGTTAATTATTACGTTATAATGAAAACTTT
CGAAATGAAATTTGAGTAATTTCTATTGAATTTTTTATTTTATCTTCCTTTCTTCTTCTTCGGTTCGGGTTGAAAATCGAAGAGTTGAGTCGATCCAAAA
TCCAAATCAAAGGAGGTCTATGGCCAAAGGTAAAGATGTCAGAGTCAGAGTTATTTTAGAATGTACCAGTTGTGGCAAAAATGAAAAGGGTGTCACTAAG
GAAGTTCCGGGTGTTTCTAGATATGTTACTCAAAAGAATCGACACAATACACCCAGTCGATTAGAATTGAAAAAATTTTGTCGCTATTGTAACAAGCATA
CAAGTCATGTGGAAGTCAAGAAATAGATAGAACAGAGCTTGTCGTCGATTCTTTCAATCCAAAGAGCAGGAAGATATTAATAAGATATATTATAGAATAA
TATTATAACATTAATATATATAGAAATATAGAATATAACATATATAAATATAGAAATAAAACCCTATTTCGGTCGTATCTAAAATGTATGAAGAAATAGG
ATTTTAGAGATAAGGAATAAACTATGGATAAATCCAAGCAACCCTTTCATAAAACCAAGCGATCTTTTCGTAGGCGTTTGCCCCCAATTGGATCGGGGGA
TCGAATTGATTATAGAAACATGAGTTTAATTAGTCGATTTATTAGTGAACAAGGAAAAATATTATCTAGACGAGTGAATAGATTAACCTTGAAACAACAA
CGATTAATTACTATTGCTATAAAACAAGCTCGTATTTTATCTTCGTTACCTTTTCTTAATAATGAGAAACAATTTGAGAGAACCGAGTCGATCCCTAGAA
CTACTGGTCCTAGAACCAGAAATAAATAGGCATACTATACTCTTCAATTGACTAAAAACTTCAATCTTAACTCAACATTGAAGTTGAAGTTTTTGAAAAA
GACTCGAATTAGAATCCGTATTTCATTATTGTATTGTGTTGTAATAAAAAAATGGAGAAGAATAAATCCTTTTTTTTATTGAAACATGTTCGTTCATTTA
TACTACTTATCTTCATTTTTTTTTTATTCTATGTTCCCGGAGTTTATTCTCCGGGGAATTTTTTTTCAACCATTCCTATATATAATTTAAAAATATCTTT
TATTTAATGATCTTTTTAGAAATGATACAAAGACAATTCTTATTTGATATAGCTATTTGCGCAAGTATTTTACGATTAAGAAGCAATTGCCTCTTGTACA
TATTATGTATCAATCTACTATAACTATAGGAAACCTCGTTCTCTCGAGTTACTGCATTTATTCGAGTAATCCACAAACGACGAAAATCTCTCTTTTGCCT
ACCTCTATCTCTATAAGCAGAAACTAAAGCTCTCATTTTCTGTTGAGTAATAGTTCGAGTAAGTCTTGAATGCGCCCCTCGAAAGCTTGATGCAAATAAA
CGAATTTTTGTTCGGCGTCTCCGAGCTATATATCCTCGTTTAACTCTGGTCATTTAATCAAATTAAACTTTGATGAACAACTAATTGATTTCTGTTCGTT
CAGTCATTCTTTTCCCCCCCGGTTCTATTAATAACAAAACGGATTATTCCGATATATAAAATATAAATTCCAATGGCTTTTGCTACTATAACCTTCCTAA
CCACGATTTTTGAGTTCTTTCAGTCAGGCCTTTCGCTTGTGTGTATATAAATTCGACTGCTAAAAAAAATTGTAAAATCAATCACAATTTTTGTGAATTA
AAAAAAATAGTGGATTCCTTCGTTTCTATGGTTACTTCTTAAACGGTGAGGTCCTCTCTATACACCGGAGCTCTTTCTCCCATCCCATTTAATCAATGTT
TTTGGTAACTTGTACAGTTCGCACTTTTTGGCTCTACCCAAGAATTATACAGTAATAGGTCTTTTCACCATGAGAGCTATCCATACAGTGACGGCATTTA
ATTATGAAAGTTGGTTAGGTAACTGACCCTGTTAGTCCGTTATTTCAAGAATAGGAGCATAATAGTTTTGTTTCTTAAACATCGTTTCCCCGCTTAATGG
ATAACTTTTTGCTACCAATGGAGAATTGATTTTCATCTCAATTTGAGGTGATTGGATTTCCACCAACAGAAACCATAAAATTCATAAACAATCAATAGAG
GGGTATGATGAATATTTATTTTTATTTTAGATATATTCTTCCATTTTTTCTATTCTCTCTATTCATTGGTACTGGTCATTGATACTGGAACAATTGTCTC
ATTTGTTCGAGCTCATGATCTAAACGAGTCGCACATACACCCTAGTACATGTTCCTCGACGCTGAGGGCATCCTCGAAGAGCGGGAGATTTCGTGACATT
TCTGATTGGCTGTCTTGCATTTCTAATAAGTTGTTTAATAGTTGGCATATTGAATCGTATATTTATATGATGTGATTATAGTGGGCTGGTTTAGATCGAT
CTTAACCTGATAATTCTTAATTATTTCCCTTCAATTGAATAAATATTTTCATTGGATAAAATCCAAATATTTAATATCAACTTACGAAACGAAAAATTCC
AATTACCCCTTGAAATGGAATCATGAATTTATGTGAAATCCCTCGTATTTTCGACTGCCACAAGATCAATAAGGCCATAAGCTTGGGCTTCCGTTGCTGA
CATAAAAACATCCCTTTCCATGTCTTCGGATACAACCCATAACGGGTTACCGGTTCTTTGTACATAAACCCTTGTGAGGGTTTCGCGAAGTTTCAGTAGT
TCTTCTGCTTCCAGGATGAATTCCCCTGCTTGTGCCTCATAAAAAGAACTAGCAGGTTGGTGAATCATAACCCTGATTATATAACATCCATCATGAATGG
CTTCTCTATCTTACATGATTAGTTGAAGGTAAGTACAAATAACAAATAAAAGATAGAATTGAACAACCGTACAGGCATCTTTTGTACATTGCATACGGCT
TCGCAATGGAATTGACCTTTCCCTTCCGTACACGAAAGAACGGTACAAAGAGACTAGGGAAAAATAGAATCCATCCGATCCAGATCGTTGAATGATCCAT
TTACCACCCTTCCTTTCGTAGAAGTCCAAAATACTATGATGGTTCTGTTGCTTTATATATTTATTATTTATCTCATCTTTAATTTAGCAATCCCAAGGTT
TTTTCTGACCCGATCATAGGGTAAGGAAAAAAAGATCTTCTTTTTTGATTTTTTTATAACATAAATATCAGAAGGGCACTTCTGATGTGTAAGAAAAATC
GTTTGTGACGCTGAAACAGACTGACTTCCAAGATATAAGATTAAATCGGAAATAACCTTTGTTTCATACTCCTATCTCGATACATAATTTCATATTATAG
AAAAACAAAAAAGTTTGTTCATATCGAACTTAAAATGCCATGCTATTTTTACTTATTATTAATGTTCCATATGGCGAAGGCATAGTCTTTTTTTCTCAAA
CAAATAAAAAACTCATTGGCGCCAAGCGTGAGGGAATGCTAGACGTTTGGTAATTTCTCCTCCCACCAAAATGAAAGATCCCATTGAAGCCGCTAATCCC
ATGCATATTGTATGTACATCAGGTGGAACAAATTGCATAGTATCATAAATGGCTATTCCTGGTATTACCCACCCACCGGGGGAGTTTATAAACAAATAAA
GATCCTTAGTATCATCCTCTATACTAAGATATACCATAAGACCAACAAGTTGATTCGAGATTTCGCTATCAACCTCTTGGCCTAAAAAAAGTAATCTTTC
TCGATAAAGTCGGTTGATTAGGACAAAAAGGTATCCTTTAGGAACCGTACATGCACCTTTTGATGCATACGGTTCAACAAATTGCGAAAAAAAATCAATG
TGTTGATTCCAGTCCTATTTCTTTTTTTTAACAGGTTTTTAGGGACTTTTTCTTGTATTCTATTGTCAAGTTTTCAAAAAAACTCACGAGTTTTTGTTTC
CTTCCCTAGGAACCTTATAAAAAATTCAAAAAACTTTTTGAACTAACCTCTCATTGATGTATTGTCTCATCGAGATTGAAATCACGATGTTATTTTCTTG
TTCCTAAATGGGCCCTTTTAATTCTTTTAGGTTCATGTTCTACTCCGGGCAAATATTTCTCCGAATTCTATTTGCACATATAGGACAAATTGTGTCAATG
CCACTTTTTTTTGTCAATTAGTTTCATGTTTCCGGCAAACTATTTGAGATATTTATTATTTTCTTATACTATTCCATTGATTGGAAGTTTCAGATAACCC
CTAGGCTAGGGAAATCTTTTCTTTATAATACAAGTAATAATGGTACCTATATTACCAATTTGGTATCTTCTGAACGGAGCCTGAATATTTCCTTTTTTTG
GTACAAGCCAACCATAAGTTCTTATAATTTAGATTATTGATCTCTAAAACAATTGATTTAATTGTACTTCGCGCTCCGAGTTTTTGATTTGACAGTTCAA
TCAATCTTTCTTGGGCGAAACAGAGGATATCTCCATCGGGGGAGATAACGGGTAAATCCCATATGAGCCAATATGTCTGACAAGTCGCACTATACGTCAA
CCCAAACTGCATCTTCCTCTCCAGGACTCCGAAAAGGTACTTTTGGAACACCAATGGGCATTAAAAAAAAAAATTAAATTACTATATTTGACTTTAATGT
GGAAACGTAACAATGCATTTATTGTTTGTTTTCATAATTTGAATTTCTGTTTCTCCTATTTAATACATAGATTGTAGGGTTCATACAGAAATACGGAATG
AATAAAGAAAAATTCTTATGAGGGGATCATTCAAATAATCAACACAAGTGTTGAGGTATTCATTTTGCAAAAATAAAACCAATTCCCCATTGCGTATTGT
TACTTATCGGGTATAGAATAGATCTGCTTCTCTTTGTTCCTACGAACAGAATTTTTCCATTATTTCCAATGTAACGGAATAAATATTAACCCTTATTCAT
AGATAATCTACTGAAAAAGGTTAGGTACATAGTATATATATATATATAACTATATTTTTGAGTTAGTCCAATGTGATAAAGTTACATAGTGTCTATTTAT
GTTTGATAAAGGGGTATTTCCATGGGTTTGCCTTGGTATCGTGTTCATACTGTTGTATTGAATGATCCCGGTCGATTGCTTTCTGTCCATATAATGCATA
CAGCTTTAGTTGCTGGTTGGGCCGGTTCAATGGCCCTATACGAATTAGCGGTTTTTGATCCTTCTGACCCCGTTCTTGATCCAATGTGGAGACAGGGTAT
GTTCGTTATACCTTTCATGACTCGTTTAGGAATAACCAATTCATGGGGCGGTTGGAGTATTACAGGGGGAACTCTAACTAATCCAGGTATTTGGAGTTAC
GAAGGTGTGGCAGGTGCACATATTGTGTTTTCCGGCTTGTGTTTCTTGGCAGCTATTTGGCATTGGGTGTATTGGGATTTAGAAATATTCTGTGATGAAC
GTACAGGAAAACCTTCTTTGGATTTGCCTAAGATCTTTGGAATTCATTTATTTCTTTCAGGGGTGGCTTGCTTTGGCTTTGGTGCATTTCATGTAACAGG
GTTGTATGGTCCTGGAATATGGGTGTCTGATCCTTATGGGCTAACTGGAAAAGTTCAACCCGTAAGTCCAGCGTGGGGCGCCGAAGGTTTTGATCCTTTT
GTTCCAGGAGGAATAGCTTCTCATCATATTGCAGCGGGGACATTGGGTATATTAGCGGGTCTATTCCATCTTAGTGTTCGCCCGCCTCAACGTCTATACA
AGGGCTTACGTATGGGAAATATTGAAACTGTTCTTTCCAGTAGTATCGCTGCTGTGTTTTTTGCAGCTTTCGTTGTTGCTGGAACTATGTGGTATGGTTC
AGCAACTACCCCGATTGAATTATTTGGCCCTACTCGTTATCAGTGGGATCAGGGATATTTTCAGCAAGAAATATATCGAAGAGTTAGTGCTGGATTAGCA
GAAAATCTGAGTTTATCGGAAGCGTGGTCTAAAATTCCTGAAAAATTAGCTTTTTATGATTACATTGGTAATAATCCGGCAAAAGGAGGACTATTCCGAG
CGGGCTCAATGGACAATGGGGATGGAATAGCTATTGGATGGTTAGGCCACCCTGTTTTTAGAGATAAAGAAGGACGCGAGCTTTTTGTACGTCGTATGCC
TACTTTTTTTGAAACATTTCCGGTAGTTTTGGTAGATGGGGATGGAATTGTGAGAGCCGATGTTCCTTTTAGAAGGGCAGAATCCAAGTATAGTGTCGAA
CAAGTAGGTGTAACTGTTGAATTCTATGGTGGCGAACTTAATGGAGTTAGTTACAGTGATCCTGCTACTGTGAAAAAATATGCTAGACGCGCCCAATTGG
GAGAAATTTTTGAATTGGATCGGGCTACTTTGAAATCCGACGGTGTTTTTCGTAGCAGTCCAAGGGGTTGGTTCACCTTCGGGCATGTCTCATTCGCTTT
GCTGTTCTTTTTCGGACACATTTGGCATGGGTCTAGAACCTTGTTCCGGGATGTTTTTGCTGGTATTGATCCAGATTTGGATGCTCAAGTGGAATTTGGA
ACATTCCAAAAACTTGGAGATCCAACCACAAAGAGACAGGCAGTATAAGAAAAAATTTCTCTCGTATTTTTCGCCTACATTTGCATTTTTTTTATTTTTA
CATGGAATAGGTCAAGGAGAAATAGTCACTTAAAGCACTGTTTTTTCTTTGACTCTTTACCTTTCTTTTTTTTATAAATGATCCCAAATAAATAGGTTTG
GAAGCTATAATTGTAAACCACGATCGAATCTATGGAAGCATTGGTTTATACATTCCTGTTAGTCTCTACTCTGGGAATAATTTTTTTCGCTATCTTTTTT
CGAGAACCTCCTAAGGTTCCGACTAAAAAATGAAATGATTTTGCATTATCCCAATTGAAGTAATGAACCTCCCATATTATATATGGGGAGGTTCATTACT
TCAACTAGTCCCCGTGTTCCTCGAATGGGTCTCTTAGTTGTTGAGAGGGTTGCCCAAAGGCAGTATATAAGGCGTACCCAGTAAAGCTTACAAGTAAACC
AGATATGGAGATGGCGACTAAGGTTGCTGTTTCCATTATTAGATTTTCAAATCGCGATGGATTTACAATAAGGTTGTTTATTTACAACTACAACGGAATG
GTATACAAAGTCAACAGATCTCAACCAATGAAATTGTATTTATGGCTACACAAACTGTTGAGGGTAGTTCTAGATCTGGGCCAAGACGAACTCGTGTAGG
GGATTTATTGAAACCGTTAAATTCGGAATATGGTAAAGTAGCTCCGGGCTGGGGGACTACTCCTCTTATGGGAGTCGCTATGGCTCTATTTGCGGTATTC
CTATGTATTATTTTGGAGATTTATAATTCTTCTGTTTTATTGGATGGAATTTTAGTGAGTTAGGTTCATAAGAGCACTGAAGTCCTAGTTAAAAAACTTA
GGGCTCGCCTTGCTAGTCTATTTTAGTTGGTAGTTCGACCGTGAAATTTCTTTGTTTCGGTATTTGCGGAATATGAGTGTGTGACTTGTTATAATTGATC
CTATTGATATACAGAAAATGGATCTGTCATCTTGATAGAGATGATTCTACCTCGTCGGAAATTTATTTGAGTTTCCGGAGCACGGAATATATTTACTAGA
TCAAGAAAAGAAATATTTGAACTATGATTCATACCTACTATTCAAACCTCGTAACCGGACTCTAAAAAATGGGAAAAAGGCTAACTAAATCAAACCATTT
TTCTTATTTCAGAACTGTGTGTTAGAAGTACAACTAGTTATCTGGATTTTGTTGAGTCATTACATCTTTTTCAGTAAATAAATGATGATCAAATGGTTCT
TACTCAGCGAACTTTTGAGCTTTGTTTTTGGACTTATTGATAAATCATCGTGGTTCTAGTATGAATCTGAGGTTGCAATTTATTTATAGGGTCTGAACAA
GAGAATCCCTATTAAATAAAGATAAAAAAAAGAAAATTAAAATACTAAATAGGGAAAAAGAAGATTCAAGAGGCCTGTAATAATCAATATAAAAACGAAA
GATGGATGAGCTAACTTGATATTTTTTGGCATTATCATCACAAAGAACAGATTCCGGATTTTTATTTTTTTGGGTTAGATTGAATCAAGTGGTTAAGAAG
TTTCAATTTTCTATGACATATCCGTTAAAAGAGTATTTGGATGTTTTCGCTTGAGCCGTATGAGATGAAATTCTCATATACGGTTCTCGGGAGGGGGAGT
TACCTTGATTTACCTATCTCAATAAAGTTTATGACTGGTTCGAAGAGCGTCTTGAGATTCAGGCGATTGCAGATGATATAACTAGTAAATATGTTCCTCC
TCACGTCAACATATTTTATTGTCTAGGGGGGATCACACTTACTTGTTTTTTAGTACAAGTAGCTACGGGTTTTGCTATGACTTTTTACTATCGCCCAACT
GTTACAGAGGCCTTTTCCTCTGTTCAATACATAATGACTGAGGCGAACTTTGGTTGGTTAATCCGATCAGTTCATCGATGGTCAGCAAGTATGATGGTTC
TAATGATGATTTTACACGTATTTCGTGTGTATCTCACAGGTGGATTTAAAAAACCTCGCGAATTAACTTGGGTAACCGGTGTAGTTCTGGGTGTATTGAC
TGCATCTTTTGGTGTAACTGGTTATTCCTTACCTTGGGACCAAATTGGTTATTGGGCAGTCAAAATTGTAACAGGCGTACCTGACGCCATTCCGGTAATA
GGATCACCTTTAGTAGAGTTATTACGTGGAAGTGCTAGTGTGGGTCAATCCACTTTGACTCGTTTTTATAGTTTACACACTTTTGTATTACCTCTCCTTA
CTGCCGTATTTATGTTAATGCACTTCTTAATGATACGTAAGCAAGGTATTTCAGGTCCTTTATAAAGAAGACAGATCATAGATATTTGTAATTGATAATA
TATCATATATTATTTTGGAAAGGAATAATAGTATCTCATTGCTAGAAATATGGATTATTGAAAAATAAGACATGTTATTTGGATATTTCTCTTCAACTTT
CAAGTATTGTATTATTTATTTTATACTTTGATATGACTAGTTGAAGTGGATTCTCCGAAGAGAAGATGGATTATGGGAGTGTGTGACTTGAACTATTGAT
TAGGCCATGCGTATATATGGATTTTATCCGCCACATTAAAATTCAAAAACAAATGTGTCTCCGCGTCCAATCACCGCACGAGTTCCCTCACGTGGCGGAA
GATAGGCTGGTTCGCTTGAGGAGAATCTTTTCCATGATCATACCCGAATCCATGTCATGCATGAACAGGCTCCGTAAGATCCCGTAAAATGGGTGATGTG
ACATAATATATATTATGTTCTATCTATTCTACTTACTTATTTATAGTTTATAGTATGGAAATGCATCCATTTCCTTTGCATCCATCAAGATACATCATAC
TATCGGAGTGAAATAAGGGATCTAAGGAAAAACAGAGGCTAAACTTTATTAGTAACAAGTAAATTCTTTTCATTTAAGAAGACTCACAATATTGTGAGAA
ATACTACCAGTGACAAGATATGAGATAATCCAAAAAGCACTTGATCACGATCAAATTTGTAAGCCCACGTGGATATTGAGCATTTACTTGTATGTAAGAA
CTTAATTCTTGCCATAGAGTCATTATATACATGTGGATATGGCGGAAATACAGATTTTATATGTATCTATTTCTGTCATTCCTTTAATTTTATTCTTGCT
CGAGCCGGATGATGAAAAATTCTCATGTCCGGTTCCTTCGGGGGGTGTATACATAAGAATTCACCTATCCCAATAACAAAGAAACCTGACTTGAATGATC
CTGTATTAAGAGCTAAATTGGCTAAAGGGATGGGACATAATTATTACGGAGAACCCGCATGGCCAAATGATCTTCTATATATTTTTCCAGTAGTTATTTT
TGGTACTATAGCATGTAACGTAGGCTTAGCGGTCCTAGAACCCTCAATGATTGGTGAACCGGCAGATCCATTTGCTACTCCTTTGGAAATATTACCTGAA
TGGTACTTCTTTCCTGTGTTTCAAATACTTCGCACAGTACCTAATAAGTTATTGGGTGTTCTTTTAATGGTTTCAGTACCTGCGGGATTATTAACCGTAC
CTTTTTTGGAAAATGTGAATAAATTCCAAAATCCATTTCGTCGACCAGTAGCTACAACAGTCTTTTTGATCGGTACTGTAGTAGCTCTTTGGTTAGGTAT
TGGAGCAACATTACCTATTGATAAATCTCTTACTTTAGGTCTTTTTTAAATTGATTTAATTTACTAAATTAAATCAACCGTCAAATACTGGACGGAGGTA
TCTAGGGAAAATTCACTTTGAATCTACTATTCCCTAGATACACTATTTTTAATCTATCTTAATACGAATTGTGCTTAAGATTCCAAATTTTCTTCTTTTT
TTCTATATATTCTAATTCTAAAATAGAAAAGAAAAATAAGGAAAAAGATGAAGTAAATGTGCTTCATTTAAAATGCAAATTTATTCTTAGGTAAATTAAT
TGTGAAATGCTTCTGTAGAATGTCCACTATCTGTTGTATATCTTCTAGACGAAGATATTCAATTTTCATAAGGTCTTCTTGGCTGTTACTCAAAAGGTCC
GATAATGTATGTATATTGGACCTTTTGAGACAGTTATAGGTCCTGGAAGACAATTCTAATTGGTCAATAAAAATACATTTCAATGCTATTTCTTTTTTGT
TTTTCGTTAGATTAGATAATTTATCATGAAAGGTAAAAAGGGGTAGAGTAAATCTGCTCTTATTTTCTTCCAAATTAATATCTTTTTCCTCTGCATGTAT
GAAAGGAATAAATAAATCAATCAAATTACGAGAAGCTTCATGGAGTGCTTCTTTAGGAGTTAAGCTTCCATTTGTCCATATTTCTAGAAAAAGGATCTCT
TGTTTTTCATTCCCATTTCCATAAGAATAAATACTATGATTGGCATTTCGAACAGGCATAAATACGGCATCTATAGGATAACTTCCATCTTGGGAGTCAT
TTGTGGGTCTCATACGATATCCGCGATCTCTTTGGATTTGTAATCCAATACATAAATCGAGAGGTTCTGTCAGGGTAGCTATATACTGTGTCGTGTCAAC
TATTTCCACAGAAGCCGGTAAGATAATATCTGCAGCTGTTATGTTTTTGGGGCCTTTGACGCAAATGGATGCGTCTCGAGTGCCATATAGATTACTTCTC
AATACAATTTCTTTCAAATTCATTAAAATTTCATGTACTGATTCTTCAATACCTACTATTGTAGAATATTCATGTGGTACTTTTTCAGATTTTGCACGTG
TTATACATGTTCCTTCCATTTCTTCAAGTAAAGCCCGTCGCATAGCAATACCTATGGTATCAGCTTGACCTTTCATAAGCGGGGACAGAACGAAACGCCC
ATAATGAAGACGTTTACTGTCTACTCTTGATTCAACACACTTCCACTGTAGTGTTCGAGTGGATCCTGCTATTTCCTCTCGAACCATAATTATATATTAG
TCTTTAATAGATTATTGAATCGTTTATTTCTCTTGAAATACCTTCAATTCTAATTTCTATACACGTCTTTTTTTGGGGGGTCTACATCCATTATGTGGCA
TAGGAGTTACATCACGTACGAAACTTAAAAGTATACCACTTCGACGAATAGCTCGTAATGCTGCATCTCGTCCGGGACCGGGCCCTTTTATCATGACTTC
TGCTCTTTGCATACCTTGATCCACCACTGTACGAATAGCATTTACCGCCGCCGATTGAGCAGCAAAAGGTGTCCCTCTTTTTGCCCCTTTGAATCCAGAA
GTGCCCGCAGAGGACCAAGAAACCACCCGTCCCCGTACATCTGTAACTGTTACAATGGTATTGTTGAAACTCGCTTGAACATGAATAATGCCTTTTGGTA
TTCTACGTCCAGTCTTACGCGAACCAATACGTCCATTCCTACGTGAACTAATTCTTGGTATAGGTTTTATCATATTTTATCATCTCATACATATGAGTCA
TAAATTTACGGAGATATCCATTTCATGTTAAAACAGATTCTTTATTTTCACATGGATGCTTCCTTTATAAAAAAGCTCCAAAGATTATCCTTGTCTTTGT
TTATGTCTTGGATTCGAACAAATCACTATAATGCGTCCGCGCCTACGGATCAGTCGACATTTTTCACAAATTTTACGAACAGAAGCCCTTATTTTCATAT
TTATGATTCCTTATCTTAATTCTATTCTGAATCTATTCTTTGAAATAAAAAACGTTTCCTTTATTTTTTTTTTAACTTCTACATGAATTAAATTAAACAA
ATCCACTAATCGATTGAATCTTTGCTGCGAAGTCTATAAATTAGACGTCGCAGGTTGAATCATAACTACTTATTTCCATTTTTTTTTACTTTATCCACTG
GTAGTATCCGGATAAAAAAAACTGTGTCGTATCTGCTCCAAAGGATAAGCTAGAATTAGATTTTCAGTGTTTAAACGGAGCCATAACATCCCATTTGAAA
GTGATTCAATTCAGTAATTAAATGTGGATGAATCCTTTTTTGTTCTCTCTCAGTCGAGGTAACCCCATCATTGAAGTCTCAATTTAAAGGGGAGCAGCCA
TATAACTTACTTTTCCTCTCTTTTTCTTTTCACAACTGTGAAATTAGAGAAATCATTAGGATACCATAGAAAAAGTATCACCATATATAACACCAAATTT
CTCCTCCAACTCCTTTTAGGCGAGCTTCTCTATCTGTCATTATACCTTGAGAAGTCGAAAGAATAGCAATTCCCATTCCGCCTAAAATCCTAGGAATTCG
TTGAGAGTTGGAATAAATTCGTAGACCAGGTCGGCTGATACGCTTCAAAATAGTTTTATATATTATTTTCCTAGTTCTTTTATGTCGCAGGGTTGAAACC
AAGAAATTTTTATTATTTTCTCTATGTTTTCTAACGTTTTCAATAAACCCTTCTTGGAGAAGTATTTTAACAATGTTTTCGGTGATATTAGTAGATGCTA
TTCGAACCGTTCCTTTTTTATTCATCTCAGCATTTCTAATAGAAGTTAGTATTTCAGCAATGGTGTCCCTACCCATGATGAACTATAAATTATAGTTGCC
TCCTAATTTTGATATAATCAACGTGTTTATTTTGAAATTCATAAATAAAAGTATATGCTTCATACACAATCTACTATTTTTTTGTCTATTTCAGACATTT
GACTTACTCTATCATAATTTAATCTACTACTATAATACTTCTGGAGCTAATGAGACGATTTTTGTGAAATTCAATTCTCTCAATTCCCTGGCGATGGCAC
CAAAAACTCGAGTCCCTTTTGGATTTCCTTCTTGATCAATGACAACTGCTGCATTGTCATCATATCTTATTCTCATACCGTTTTCACGCTTGAGTTCTTT
ACGCGTACGTACAATTACAGCTCTAATAACTTCTGATCTTTCAAGTGGCATATTTGGCACTGCTTCTTTGATTACAGCAACAATAACGTCACCAATATTA
GCATATCGGCGATTACTAGCTCCTAAGACTCGAATACACATCAATTCTCGAGCTCCGCTATTATCCGCTACATTCAAAAGGGTCTGAGGTTGAATCATAT
CATTTTTTATCTGCTCTTTCAATGCAAAGGATGAAGAAAGAAAAGAAATATTATCTGTCCATAAATAAACCCATAATTAGATTTTTTTCATTTCTAATAA
CCCTTTATTTGGTTTGACATTTCTATTCCTCAATAATAAATTGAGTTCGTATAGGCATTTTGGACGCAGCTAGTAACATAGCTGTTCTGGCGACAGTTTC
GGATACCCCCCCTATTTCATAAAGTATTCGACCTGGTTTAACAACGGATACCCAGTATTCGGGAGATCCCTTCCCCGAACCCATACGTGTCTCGGCAGGT
CTTAGTGTAACGGGTTTATCGGGAAATAAACGTACCCATATTTTTCCACCACGACGCGCATATCGGCTGATTGCTCTTCGCCCGGCTTCTATTTGTCTAG
CTGTGATCCAAGCGGGTTCAAGTGCTTGAAGAGCGTATCTTCCGAAACTAATATGATTGCCTCTATAAGATGTTCCTTTCATTCTTCCTCTATGTTGTTT
ACGGAATCTGGTTCTTTTGGGGTTATAGTTGATGGTTATTTCCCTATTCCATCTCTACTACAGAACCGGACATGAGAGTTTCTTCTCATCCGGCTCCTCG
CGATCGCGAAAGAAGAAACAATTCAATATAAAAGATTCCATAATATTACATTATGGATACACATGTGTTTTATGAATATTACATGAGATTTATTGATATT
ACATAGTAAATAAATCTAGAAAAAAGATTCTATTTAATTTAATATCAATATCAGATTCTATTTATTACTTACTTATTACAAATTTGATTTATTACAATAT
ATTACAATATGAGACAAGATATATTTTATATAAGATATATTTGACATATGTTTTATTCTTTATAAAAATAAAATAAAAAAACGATTATTTTTATATAAAT
TATCCCTATTTATTGTTTATATATATTATATATAATTTATATATTTATATATAATATAATAAGAATTTGTCTAGAAATCCTATTATTTTTATTGATTGCA
ATTTTGATATATAATTTTGAGTATTAGTTAATTTATACGTTTATAGTTAAATTAATTAGAATGCATTTATGCTAATTTGTTTTAATCTAACACCATTATA
GCATAACGAATTTCGTTTTTTTTTTTAACTTGAAATTGGACTTCAATATAATGAAATAATTGAATTAGAATTCATTACATTATTACTAAATCTAAATAAT
ATTAAATTGGAATAATATTAAATTGGAATTTCCAATTATAATTATATATAATTCGAAATTATATGAAATTATTATATATATATATAAATTTATATAAATT
AAATTAAAAATATAAATATTAAAAATATAAATTAAATATAAAAAAATGGTCAAATAATAGTATTTATTCAACTAATATTTAGTTATTCAGTATTCAGAAT
TCAAATGAAAAAAATATTATTTATCTATAATGTATCATATAATGCAATAATGGAAAATGGATTAATCCAATAAATAATAAATCTTCAATTAAATCAATGG
TTCGCGTTCGCGGGCGAATATTGACTCTTTTCCGGTTTATTCACAGGTAAACCTGTCACTGTTTCAGAAAAATCAAATAGATTCCTGGTCTGTTCCGCCA
TCCCACCCAATGAATCATTAGGATTAATTTTCAATAGAATCCTATGTGGTCACGGGTTCCGTCGTTCCCATAGCTTCTCTATTAATGATTAGGCTTAAAC
TCGACAATGGAGCTCCCGACAAAATTTGTTATTCGTTTCAGAGTCAATTTCCTCAGTTTTTATTAACTCAGGGCTCTTTACCTTTTTGAGTATTGATGCT
TTATCACACTGTCTTTTATAATATAAAATTTTTAATAAACCATACATATTGGAATAATATATCATTAATTTTTTTTTTTTTCTTTCTATCTATCATCTTT
CCATTTATCTATACATCCCCTTTTTATTTTATTCAAACCCGGAATCCCAGTTATTTTGATCTAAAATTTTGCAGTTGCTACAACTATATGATGAATACCT
CATAGAGTGACTGTTTGGGGGATATCGACAATAAGAAGCCATAAGTTGGTTAGTAGTTTCTATAGTTATGAGTTTCTATAGTTACTGGTTCATAGTAAGA
TTAAGTCTATTTTTTTATCCTAACTATAAAGAAAAACCAAGACAACGAGTCACACACTAAGCATAGCAATTATACCAAAATAGTAAATGAAATTTTTATT
TATCCCTATAGAATTAATTTAATGTTTGATTGAATCAAGAAAAGGAAAATAAAAGAATTTGTTATTTTATTTTTCTATTACTTACTAGAATAGTAAGACA
ACTAAAGGTCCATTATTTTCCGTCTACAAATATCCAAATTTTTATACCTAATACTCCATAGATAGTTCGAACTGTATAGGCACAATAATCGATTTTAGCA
CGAATGGTTTGTAGAGGAACCCTTCCTTCTCTGATCCATTCGACACGTGCAATTTCTTTTCCGTCAATACGTCCTGCAATTTGCACTTGAATTCCTTTTG
TATCGGTTTGTTCAGTTAATTCAATAGCTTTTTTCATTGCTTTACGAAATGAAACTCTATTTTTTAACTGTAAAGCTATGTATTCCGCTAGAATATTAGG
TTGTCCATAAGGTTTTTCAATTCTTGTGATAGCAATGTTAAGTCGCCGGTTGGCTGAATTCAACTCTTTTTGTACATTCGTTTGTAATTCTTCGATTCCT
CGTCTTCGGCCCTCTATTAATAAATTGGGGAATCCAATATGGATTATGACCTGAATAAGATCAATTCTTTTTTGTATTTCTATACGTGCAATTCCTTCGA
AACCCGAAGATATTCTCATGTTTTTTTGTACATAATTCTTGATACAATCTCGTATTTTTTCATCTTCCTGGAGACCCATCGAAAAACTTTTTGGCTGTGC
GAACCAAAAGGAATGATGATTTTGTGTTGTACCAAGTCTGAAACCAAGTGGATTTATTTTTTGTCCCATATTATTCTATTATCTTTCCATCCATATATTA
TTTCTAAATATGAATCTAAATCTTAGATTCCTCTAAAGATTTTTTCGATTTATCTTTTAACACAATTGTTATATGACAGCTGGGGCGTTTTATTCGATAA
CTGCGTCCTCGAGCCCTAGGTCTTAACCTTTTTAGAACCGTACCCCCATTAACTTCGGCCTTACTAATGAATGAATCTGCTTCGTTCAAACCAAGATTGT
TAGCATTTGCTGCTGCAGAATAAACCAATTTTAAAATAGAAAATGATGCTCGATAAGGCATGAGTTCCAGTATCATAAGTGTTTCCTCATAGGAACGTCC
GCGAATTTGGTCAATTACTCTTCGTACTTTGAAAGGAGACATATGTATATTTTGAGCTATAGCTTTCACTTCTGTACGCGTCGAGTTCTTCGTTATCATA
TTTTTATTCCCTCTTACACCAATGAATGATGAACATTTTTTCTTTTATTTTTATTTATTAATATTTTTTATAGCTTTTTGTGATTAATATTAGAATTATA
AAAAATTTTAACTATAAATTTAAATAGAAAATTCATTTAAATATTATTATTAGTTTAGTTATTAGCGACGAGATTTAATATCGTTTCTCGCATGTTTTCC
GAAACTACGAGTAGGTGCGAATTCTCCCAATTTGTGACCTACCATACGATCTGTTATATAAATCGGCAAATGTTCTTTCCCATTATGAATAGCGATTGTA
TGCCCAATCATTGTGGGTATAATAGTAGATGCTCTAGACCAAGTTACTATTATTTCTTTTTCCTGCCTTATGTTGAGTTTCTCAATTTTTACCAATAAAT
GGTTAGCTACAAAAGGATTTTTTTTTATTGAACGTGTCACAGCAGATTACTCCTTTTATTCCAAAATTTCAAAAATGCTATTGTAAATATGCCTATTTAC
GGCGACGAAGAATAAAACTATCACTATATCTTTTCTTTTTCCTACTTCTTTTTCCAAGTGCAGGATAACCCCAAGGGGTCATGGGTCTTTTTCTACCAAT
GGGTGCTCTCCCTTCACCGCCCCCATGGGGATGGTCTACAGGGTTCATAACTACTCCTCTTACTACAGGACGTTTACCTAGCCAACACTTAGATCCGGCT
CTACCCAAACTTTTTTGGTTCACCCCAACATTACCTACTTGTCCGACTGTTGCTAAGCAGTTTTTGGATATCAAACGGACCTCCCCAGAAGGTAATCTTA
ATGTGGCCGATTTACCCTCTTTTGCAATCAGTTTCGCTACAGCGCCTGCTGCTCTAGCTAATTGTCCACCCTTTCCAAGTGTGATTTCTATGTTATGTAT
GGCCGTGCCTAAGGGCATATCGGTTGAAGTAGATTCTTCTTTTTTATCAAAAAAAACCCCTTCCCAAACTGTACAAGCTTCTTCCAAAGCATACGGCTTT
CTAGATGTATATGATGATATCTAGACAGATGGATCTTATATGAATCATATGATGAAGTACCACATAAGTGGATATATAGGAATCCAAATCTGCCGAATCA
CTCATGTTATGATCTTCTACATCCTAGGTCTCCCCGTTCCGTCATCTGGCTTATGTTCTTCATGTAGCATTCAGACCGAATGACTCTATGAAATTACGTC
GATACTTCCACATATTATGGGTAACGTAGGAGACATCTCTATTTTTCCCCGGGGGATCCTTATAATTATCACTGCTTAACTTTCAATTCGCCTCTGACCA
TCAAATTAAATGTGAATAACCCGCCTTCCTCTCTTTGAAACAAGAGGCGCTTCCGGTTCTGTCCGTGCTTCAAACAATTTTGTCTTCTCCATATTACCAT
ATCCCTAGAGTCAATAATTTTCTATGAGGAACTACTGAACTCAATCACTTGCTGCCGTTACTCAACAGTTTTCTGTTGAGGTCTATCCCGTAGAGGTACT
CAATTTGGATCAGTGATCGATTTCTAGGTTTCGTCGTAAACCTAATTGGTTACTTCCAATTACGTAAATCAATAGTTCAAACCGCACTCAAAGGTAGGGC
ATTTCCCATTGATATAGGAACTTCTGTACCAGAAACAATGGTATCTCCAATTATAGCCCCTCTGGGATGTAAAATATATCTCTTCTCACCATCCCCATAG
TGTATGAGACAAATGTATGCATTTCGATTAGGGTCGTATTCTATGGTTACGATTCTACCATATATGTCTTTTTCATTCCGTCGAAAATCGATTTTACGGT
ATAGACGCTTATGACCTCCCCCTCTATGTCCTGCGGTAATGATTCCTCTGGCATTACGACCTTTACCACAACGATGCTGTCCATAGATCAAATTATTTCG
TGGATTGGATTTCACTTTTCTGTCTACGGCTCCGTTGCGTGTGCTCGGGGTAGAAGTTTTGTATAAATGTATCGCCGTGTTATTAAGTATTTTGCTTTAA
GTTCTTTTCTCTATAAGAGGTGGAATAGAATAACCCGGTTGAAGCGTAATGATCATACGTCTGTAATGCATTGTATGTCCCATACTAGGTCCCCTTTTTC
TACCCTTTCTCGGGAGTCGATGACTATTCATAGCTATTACCTTGACACCAAAGAAGAGTTCGACCCAATGCTTTATTTCTGTCCTAGTTGATCCTGATTC
GACATTAGAAGTATATTGATTGTTTCCCAATAACCGAATACTTTTTTCTGTAAATACTGCATATTTGATTCCATCCATAAATCCATTTTCTTCCCTATGA
GTTTCCAGTATCGATAAGAATTCGAGTTCTTACTGTTCATATGTTATGGTATGAATATACCATACCAATTCGTTATGTATGGATGATGAGATTCCATTGA
TACAGAGCCAATTCCAATAGACTTATTGAATTGAACGTTCCCATTGGCGTGCATCCAGCAGGAATTGAACCTACGAATTTGCCAATTATGAGTTGGGCGC
TTTAACCATTCAGCCATGGATGCTTAACAGGGATCATCGTACATCGTGAATAACCAAATTCCAATTGAAATGAAATCTTTAGGAGGAATCAATGAAACGA
CATCAATTCAAATCCTGGATCTTCGAATTCAGAGAGATATTGAGAGAGATCAAGAATTCTCACTATTTCTTAGATTCATGGATCAAATTCGATTCAGTGG
GATCTTTCACTCACATTTTTTTCCACCAAGAACGTTTTATGAAACTCTTTGACCCCCGAATTTTGAGTATCCTACTTTCACGTGATTCACAGGATTCAAC
AAGCAATCGATATTTCACGATCAAAGGTGTAGTACTGCTTGTAGTAGCGGTCCTTATATCTCGTATTAACAATCGAAAGATGGTCGAAAGAAAAAATCTC
TATTTGATGGGGCTTCTTCCTATACCTATTCTTCCTATACGTATGAATTCCATTGGACACAGAAATGAGACATTGGAAGAATCTTTTTGGTCTTCCAATA
TCAATAGGTTGATTGTTTCCCTCCTGTATCTTCCAAAAGGGAAAAAGATTTCTGAGAGTTGTTTCATGGATCCGCACGAGAGTACTTGGGTTCTCCCAAT
AAATAAAAAGTGTATCATGCCCGAATCTAACCGGGGTTCGCGGTGGTGGAGTAACCGGATCGGAAAAAAGAGGGATTCTAGTTGTAAGATATCTAATGAA
ACCGTAGCTGGAATTGAGATCTCATTCAAAGAGAAGGATAGCAAATATCTGGAGTTTATTTTTTTATCCTATACGGATGATCCGATCCGCAAGGACCCTG
ATTGGGAATTGTTTGATCGTCTTTCTCTGAGGAAGAAGCGAAACATAATCAACTTGAATTCGGGACAGCTATTCGAAATCTTAGGGAAAGACTTTATTTG
TTATCTCATGTCTGCTTTTCGTGAAAAAAGACCAATTGAAGGGGAGGGTTTCTTCAAACAACAAGGAGCTGAGGCAACTATTCAATCAAATGATATTGAG
CATGTTTCCCATCTCTTTCTCTTCTCGAGAAACAAGTGGGGTATTTCTTTGCAAAATTGTGCTCAATTTCATATGTGGCAATTCCGCCAAGATCTCTTCG
TTAGTTGGGGGAAGAATCGGCACGAATCGGATTTTTTGAGGAACGTATCGAGAGAGAATTTGATTTGGTTAGACAATGTGTGGTTGGTAAACAAGGATCG
GTTTTTTAGCAAGGTACGGAATGTATCGTCAAATATTCAATATGATTCCACAGGATCTATTTTCGTTCAAGTAACAGATTCTAGCCAATTGAAAGGATCT
TCTGATCAATCCAGAGATTGTTTTGATTCCATTAGAAATGAGGATTCAGAATATCACAAATTGATCGATCAAACAGAGATTCAGCAACTAAAAGAAAGAT
CGATTCTTTGGGATCCTTCCTTTAGTCAAACGGAACGAACAGAAATAGAATCAGATCGATTCCCGAAATGCCTTTTTGGATCTTCCTCAATGTCCCCGCT
ATTCACGGAACGTGAGAAGCCGATAAATAATCATCTGCTTCCGGAAGAAATCGAAGAATTTCTTGGGAATCCTACAAGATCAATTCGTTCTTTTTTCTCT
GACAAATGGTCAGAACTTCATCTGGGTTCGAATCCTACTGAGAGGTCCACAAGAGATCAGAAATTTTTTAAGAAAAAACAAGATGTTTCTTTTGTCCCTT
CCAGGCGATCAGAAAATAAAGAAATGGTTGATATATTCAAGATAATTACGTATTTACAAAATACCGTCTCAATTCATCCTATTTCATCAGATCCGGGATG
TGATAGGGTAGTTCCGAAGGATGAACCGGATATGGACAGTTCCAATAAGATTTCATTCTTGAACAAAAATCCATTTTTGGATTTATTTCATCTATTCTAT
GACCGGAACAATGGGGGATACACGTTACGCCACGATTTTGAATCAGAAGAGAGATTTCAAGAAATGGCGGATCTATTCACTCTATCAATAACCGAGCCGG
ATCTGGTGTATCATAGGGGATTTGCCTTTTCTATTGATTCCTACGGATTGGATCCAAAAAAATTCTTGAATAGGGTATTCAACTCCAGAGATGAATCGAA
AAATAAATCTTTATTGGTTCTACCTCCTCTTTTTTATGAAGAGAATGAATCTTTTTATCGAAGGATCAGAAAAAAATCGGTCCGGATCTACTGCGGGAAT
TATTTGGAAGATCCAAAACTCAAAATAGTGGTATTTGCTAGCAACAACATAATGGAGGCAGTCAATAAATATAGATTGATCCGAAATATGATTCAAATCC
AATATAACACCTATGGGTACATAAGAAATGTATCGAACCGATTCTTTTTAATGAATAGATCCGATCGCAACTACGAATATGGAATTCAAAAGGATCAAAT
AGGAAATGATACTCTGAATCATATAACTATAATGAAATATACGATCAACCAACATTTATCGAATTTGAAAAAGAGTCAGAAGAAATGGTTTGATCCTCTT
TTTTCTCGAACCGAGAGATCCATCAATCGGGATCCTGATGCCTATAGATACAAATGGTCCAATGGGAACAATAATTTCCAGGAACATTTGGAACATTTCG
TTTATGAACAGGGGAACCGTTTTCAAGTAGTGTTGGATCGATTACGTATTAATCAATATTCGATTGATTGGTCCAAGGCTATCGACAAACAAGATTTGTC
TAAGTCACTTCGTTTCTTTTTGTCCAAGGCACTTCTCTTTTTGTCTAAGTCACTTCGTTTCTTTTTGTCCAAGACACTTCCTTTTTTCTTTGTGAGTATT
GGAAATATCCCCATTCATAGGTCCGAGATCCACATCTATGAATTGAAAGGTACAAACGATCAACTCTGCAATCAGTTGTTAGAATCCATAGGTGTTCAAA
TCGTTCATTTGAATAAATTGAAACCCTTCTTATTGGATGATCATGATACTTCCCAAAGACCTAAATTCTTGATAAATGGAAGAACAATATTACCATTTTT
GTTCAATAAGATACCAAAGTGGATGATTGACTCATTCCATACTAGAAATAATCGCAGAAAATCCTTTGATAACACGGATTCCTATTTCTCAATGATATCC
CACGATCGAGACAATTGGCTGAATCCCGTGAAACCATTTCATAGAAGTTCATTGATATCTTCTTTTTATAAAGCAAATCGACTTCGATTCTTGAATAATC
CACATCACTTCTGGTTCTATTGTAACAAAGGATTCCCCTTTTATGTGGAAAAGACCTGTATCAATAATTATGATCTTACGTATGGACAATTCCTCAATAT
CTTGTTCATTCGCAACAAAATATTTTCTTTGTGCGTCGGTAAAAAAAAACATATTTTTTTGGAGAGAGAGGCTATTTTACCAATCGATTCACAGGTCTCT
GACATATTCATATCTAACGATTTTCCAAAAAGTGGTGACGAAACGTATAACTTGTACAAATCTTTCCATTTTCCAATTCGACCCGATCCATTCGTTCGTA
GAGCTATTTACTCGATCGCAGACATTTCTGCAACACCTCTAACAGAGGAACAAATAGTCAATTTTGAAAGAACTTCTTGTCAGCCTTTTTCAGATATGAA
TCTATCTGATTCAGAAGGGAAGAACTCGCATCAGTATCTCAGTTTCAATTCAAACATGGGTTTGATTCACACTCCATGTTCTGAGAAATATTTAGCATCC
GGAAAGAGGAAAAAACAGAGTCTTTGTCTAAAGAAATGCGTTGAGAAACAGCAGATGTATAGAACCTTTCAACGAGATAGTGCTCTTTCAAATCTCTCAA
AATGGAATCTGTTCCAAACATATATGCCATGGTTCCTTACTTCGACAGGGTGCAAATATCTAAATTTAACCCTTTTAGATGCTTTTTCAGACTCATTGCC
GATACTAAGTAGCAGTCAAAAATTTGTATCCATTTTTCATGATATTATGCATGGATCAGATATATCATGGCCAATTCGTCAGAAAAAATGGTGGGCGATT
CTTTCACAATGGACTCCGATAAGTGAGATTTCGAGTAAGTGTTTACAAAATCTTCTTCTGTCCGAAGAAACGATTCATCGAAATAATGAGTCACCCGTTC
CATTGATATGGACACATCTGAGATCAACAAATGCTCGGGAGTTCCTCTATTCAATCCTTTTCTTTCTTCTTGTTGCTGGATATCTCGTTCGTATACATCT
TCTCTTTGTTTCCCGAGCCTCTAGTGAGTTACAGACAGAGTTAGAAAAGATCAAATCTTTGATGATTCCATCATACATGATTGAGTTGCGAAAACTTCTG
GATAGGTATCCTACATCGGAACTGAATTCCTTCTGGTTAAAGAATCTCTTTCAAGTTGCTCTGGAACAATTAGGAGATTCTCTGGAAGAAATACGGGGTT
CTGCTTCTGACGGCAACATGCTATTGGGTGGTGGTCCCGCTTATGGGGTCAAATCCATACGTTCTAAGAATAAATATTTGAATATCAATCTCATCGATCT
CGTAAGTATCATACCAAATCCCGTCAATCGAATCACTTTTTCGAGAAATACGAGACATCTAAGTCGTACAAGTAAAGAAATCTATGCATTGATAAGAAAA
AGAAAAAACGTGAACGGTGATTGGATTGATGATAAAATAGAATCCTGGGTCGCGAACAGTGATTCGATTGATGATGACGAAAGAGAATTCTTGGTTCAGT
TCTCCACCTTAACGACAGAAAAAAGAATTGATCAAATTCTATTGAGTCTGACTCATAGTGATCATTTATCAAAGAATGACTCTGGTTATCAAATGATTGA
ACAACCGGGATCAATTTACTTACGATACTTAGTTGACATTCATAAAAAGTCTCTAATGAATTATGAGTTCAATAGATCCTGTTTAGCAGAAAGACGGATA
TTCCTTGCTCATTATCAGACAATCACTTATTCACAAACCTCGTGTGGGGCTAATAGTTTTCATTTCCCATCTCATGGAAAACCCTTTTCGCTCCGCTTAG
CCCTATCTCCTTCTAGGGGTATTTTAGTGATAGGTTCTATAGGAACTGGACGATCATATTTGGTCAAATACCTAGCTACAAACTCTTATGTTCCTTTCAT
TACGGTATTTCCGAACAAGTTCCTGGATGACAAGCCTAAAGGTTATCTTATTGATGATATCGATATTGATGATAGTAACGATATTGATCTTGATGATACT
GACGATATCGATATTGATGATAGTGACGATATTGATAATGACCTTGAGACGGAGCTGCTAACTATGACGAATGTGCTAACTATGTATATGACGTCGAAAA
TAGACCGATTTGATATCACCCCTCAATTCGAATTAGCAAAAGCAATGTCTCCTTGCATAATATGGATTCCAAACATTCATGATCTGTATGTGAATGAGTC
GAATTACTTATCCCGCGGTTTATTAGTGAACTATCTCTCCAGGGACTGTGAAAGAAGTTCCACTAGAAATATTCTTGTTATTGCTTCGACTCATATTCCC
CAAAAAGTGGATCCCGCTCTAATAGCGCCGAATAAATTAAATACATGCATTAAGATACGAAGGCTTCTTATTCCACAACAACGAAAGCACTTTTTCATTC
TTTCATATACTAGGGGATTTCACTTGGAAAAGAAAATGTTCCATACTAACGGATTCGGGTCCATAACCGTGGGTTCCAATGCACGAGATCTTGTAGCACT
TATCAACGAGGCCCTATCAATTAGTATTACACAGAAGAAATCCATTATAGAAACTAATACAATTAGATCAGCTCTTCATAGACAAACTTGGGATTTGCGA
TCCCAGGTCAGATCGGTTCAGGATCATGGGATCCTTTTCTATCAGATAGGAAGGGCTGTTGCACAAAATGTACTTCTAAGTAATTGCCCCATAGATCCTA
TATCTATCTATATGAAGAAGAAATCATGTAAGGAAAGGGATTCTTATTTGTACAAATGGTACTTCGAACTTGGAACGAGCATAAAGAAATTAACGATACT
TCTTTATCTTTTGAGTTGTTCTGCCGGATCGGTCGCTCAAGATCTTTGGTCTCCATCCGGACCCGATGAAAAAAATGGGATTACTTCGTTTGGATTTGTT
GAGAATGATTCTGATCTAGTTCATGGCCTATTAGAAGTAGAAGGCGCTCTGGTGGGATTCTCACGGAAAGAAAAAGATGGCAGTCAGTTTGATAATAATC
GAGTGACATTGCTTCTTCGGTCCGAACCAAGGAATCCGTTAGATATGATGCAAAATGGATCTTGTTCTATCGTTGATCAGAGATTTCTATATGAAAAATA
CGAATCGGAGTTTGAAGAAGGGGAAGGAGCCCTCGACCCACAACAGATAGAGGAAGATTTATTAAATCACATAGTTTGGGCTCCTAGAATATGGCGCCCT
TGTGGCAATCTATTTGATTGTATCGAAAGGACCAATGAATTGGGATTTCCCTATTGGGCCAGGTCATTTCGGGGCAAACGGATCATTTTTCATAAAGAGA
ATGAGCTTCAACAGAAGGATTCGGAGTTCTTGCAGAGTGGAACCATGCAGTACCAGACACGAGATAGATCTTCCAAAGAACAAGGCTTTTTTCGAATAAG
CCAATTCATTTGGGACCCTGCGGATCCATTCTTTTTCCTATTCAAAGATCAGCCCTTTGTCTCTGTGTTTTCACGTCGAGAATTCTTTGCAGATGAAGAG
ATGTCAAAGGGGCTTATTACTTCCCAAAAAAATCCTCCTACATCTATATATAAACGCTGGTTCATCAAAAATACGCAAGAAAAGCACTTCGAATTGTTGA
TTCATCGCCAGAGATGGCTTAGAACCAATAGTTCATTATCTAATAGATCTTTCTGTTCTAATACTCTATCCGAGAGTTATCAGTATTTATCAAATCTGTT
CCTATCTAACGGAAGGCTATTGGATCAAATGACAAAGACATTGTTGAGAAAGAGATGGCTTTTCCCGGATGAAATGAAACATTTGATTCATGTAACAGGA
AAAAGATTTCCCATTCCTTAGCTGTAAAGATATGTGGCCATGAAAAAGAGATTAAGTGGAACAGAATTGACCGGGCGGTAGAGTCGTGGAAACACTTGTT
TATTCCATATTTTTGACCTTAGCTCCATGGAACAATATGCTACTGCTGAAACATGGAAGAATTTAAATCTTAGATCAAAACACTATGTATGGATGATATG
AACTGCCTAAACAAGAATTCTTGAATGGCGAACAACCAGAGCCTATTACTCACTATATCCAAAAATTTCCATTAATGAAACCATGTCAATCCATCGGAAA
ATAAAAAATACGCATGTCCGATGAAATGTGCTATCTGCTCCAATAACGAATCATTGGTTTAACTGAATCATTAAAGAAAATAGATAGACCTTTCTCTTCG
TCTCAGGTCGATGGATCTTCTCAATTGGAAGATCTCCCATATGGATAATACACATTCCAGTTGACTGAGCCTAATTCTAATTGTTATGTTCCGAAGCGAA
GCAAAGATATCCGCGGGGGCCAGTTCGGCCTATTCAGATATTCACGACCAAGAGAAGAGGTACTGGATTCTCTTTCGGATAGGCCTGAAAGGAGAAGGAA
GGCTGGAATGCAGAGGTCTGTCTATTCTCTAATTCACCCGACCCGATAGTACCCGTTTTGGGAACGTCCAGTGCCAAAGTCACTGAATGGGCAAGTCGCC
AATCCCTAAAACGGACTATGTAATGTACTTTATCTGCTGGGTTACGGGTGGGCATTTTACCATAGGTTTCTATGAATCTACCCTTGTGTGATTACTGTTG
AATCATATACTCGGGGGGTGGGTGCAGGGCAGACGATTTCAAAACGGACTCCTCATTCATTAGATAGAGAAGATCACCAAGATTTCGTGATCCGCTGCCG
AACCTATTCCAATTTCAACAGCTCGGATCGTGGGGATCGCCGGAATACTTCGTATCAACACAGATACTCGGTATATCAATATCGATTAGATCCGAGATCT
GTTATTGAATTGCTCATTCAATAAGCATTCTCAATATTATGCCTTGAAGAGGACTCGAACCTCCACGCTCTTTAGCACGAGATTTTGAGTCTCGCGTGTC
TACCATTTCACCATCAAGGCATCTTGAAAGTTAATCGTATTCCATGACTATGATATCTATCTAGTGTGATATATGGAATATATGACAAAGGTGGAGTGTT
GGAGTATTTCTATCAATCGGTCATATTCCTATAATATAGGCCCGAGTCAGACATCAAATTGCTTCGATTTGAATTATCCGGAGCATACCCTGTAGCATAC
CTTGTATATATATATCAATATCAAAAAATAGACTATAAATAATAAAATAATAATATAAATAATAAATATAATAAATAATATTAATAAATAATATTAATAA
ATTCTAAATTAAATATATAAAAATCTAAAAGATGTACAATCAAACTTATTTCTCGATTCAATAGAAGCCAAAAGAAGTTAATACGGTACCCAAATAACGA
TAGATATGTCAAAAGCAGGTCGGATTACGCCCATTACTAATCCTAAATAGAATGTCACGACGTAGGGATCCATATGTAAACATAGTATCTATTTACATAC
GCTCGAATGACCCCCTCTCATAATGAGAATGTACATAACCCTATTACGGTCTGGTCCGGTATGGAATGAACTTATAATCTGATGATCGAGTTGATTCCAT
GATTATAAGTTCATAACGCCAGCACATTCCCATTTTGGGCAGAACAGATCTACTAATTCTTTTATTCCAGTTAGTAAGAGGGATCTTGAACTAAGAAATA
GACCCTAGAAGCTAAAAGAGGGTATCCTGAGCAATTGCAAGAATTGGGTTCATTGATATTCCTGGTATAGTAGATGCTATCACACATACAGTCATACTCA
ATTCGATGGAATTGTTTGATCTTAAAGGGGATTTTCTATAATTTCGCACGTGAGGGGTTATTTCTTGGTTTCGTCCAGTCATTAATAACTTGATTATTTT
TAGATAATAGTAGATAGAAACAACGCTCGTAAGGAGTCCTATTGAAACCAAGAAATAAAGGCCTGCCTGCCATCCACACCAGAATAGATGGAGTTTTCCG
AAAAAACCTGCTAGTGGAGGAAGACCTCCTAGGGATAAGAGACATAGGGCTAAAGAGAGAGCCAAAAAAGGATCTTTCGTGTATAATCCTGCATAATCTC
GAATGTTATCAGTTCCGGTACGTAGACCAAACAATACAATGCGAGCAAAAGTTCCTAGATTCATGGCGATATAGAACAGCATATAAGTTATCATGCTTGC
ATATCCATCATTTGAGTCTCCAACAATTATTCCAATAATTACATATCCGATTTGACCGATGGACGAATAGGCAAGCATACGTTTCATGCTTGTTTGAGTA
ATAGCAATGAGATTCCCCAATATCATGCTAAGAATAGCTAGGATTTCCAGAAGAAGATGCCATTCATTTGATGAGAAATAAAAAGGAATATCGAAAATTC
GCGTGGCTAAAGCTGAAGCAGCTACTTTCGAAGTAACAGAAAGAAAAGCAACGACTGGAGTGGGAGAGTCAGAGTCGAAAAGAGGATTCCTCACTTCTTT
CTCTCATTCAAAACCGTGCATGAGACTTTCATCTCGCACGGCTCCTAAGTGATAAAAGAAAGAAAAACTCATCTTCTTTCTTTTTTGATTACCTTCCTCG
CGTGTGTATAAGACCGAATCCATTCGATTTCTAAAAAGGATTACTAATCCTTAACTTTTCGAGGAATCCTCCATCAGTGGTTGTGAATGACTGACTTTTT
CAATCTTTTCAACCTTGGTTGCGTAGGAGCAAGTCAGAAAGATTGAGAAAAAGAACCATCTGATTTGATTCGTTCTCAATAGCCATGAGATGATCATCTT
AGGGTGATCCTTTTGTTGACGGATGCTCCTATTATACTCGTAGTCTCTGAAGGATGAGAACCAACTATGTAGCATCTACATCGAAAATTCAAGTATTGTA
TACGTCATTAGTCCGATCCTTTGTAGTAACTACCCGTAATAACGAACTTGCAAAATGGATCTGTTTATCATAAAGAGATTCGTTGTTCCTAACCCTGCTT
CACCTTAATTGTTATTTGAACAAAGAGATCACAATAAACTTTTGGTAAAAGTTATGTCTTGGTCCGAGTGGGGATAGCATTTTTTTCTGCATGTCTATGG
AGTTTTGAAAAATCCAAACATCTCAGAGATAGATATAGAGGTAGGAATTTGTCGAACGAACCGCACTCCTTCGTATACGTCAGGAGTCCATTGATGAAAA
GGGGCTAGGGAAAGCTTGAACCCAATTCCTACAGTGATGAATATAAGCGCAATTGAAATTCCTGGGGAGTTATACATTTGTGTATTGATAAGACCATTCA
CTATTTCTTGAAGCTCGATCTCCCCCCCGGATAAACCATATAGCCAAGAGAAACCATGAACCAGAATAGAAGAGCTCGCCCCGCCCATGAGTAAATATTT
CGTAGTAGCCTCATTAGACCGTACATCTCTCTTGGTATATCCTGATAATAGGTAGGAGCATAAACTGAAACATTCTGGAGCTACAAAGATAGTTATTGAA
TCGTTAGCACCACATAAAAACATTCCTCCTAGAGTAGCTGTTAATACGAATAACAGAAACTCTGTTATAGCCATTTCTGTACATTCAATGTACTCTACGG
ATAGAGGAATACATAAAGTTGAACATAGTAAAATAAGAAATTGAAAGATTTCGTTGAAATTGTTCGTTTGGAAATTTCCCGAAAAGCTAATCATAGGTTC
TTCTCTCCATCGGAACAATAGGGCTGTTATGCTCATTACTAAACTTGTTGAAGAGATGAAATAGAACCAAGGTCTATCTTTTTGATCAGAGGTTGAATCG
ATCATCAGAAGAAGAATTAGGCCAAAAATGAGAATACATTCTGGGAAAATGAAACTTCCATTGAAGAGAAGCAAATGAAACGCTTTCATAAAAATTCTCG
TAGAATCGAGAATGAAAACTTCATTCTGTACATGCCAGATCATGAATTAGTAACTGCATCCAATCGCCGAAAAAGTCCCAATTGTTTCGAACTTTCTATT
TTTTTTTGGAATGGGATATTTTATTTACGGAATCCCCATGAATAGGATCAAATCTTATTCCATGATATTTCCATAATCTTCCTCTTTCTTATTCTTAAGC
AAGCCCCCGAGAGGGCTTAGTTGATCTATGATTTATGTTTCATTTTTCTTTTTGTTTGTTTCGAGAAAGATATCGATCAATTCCAATTCTTTCTTTTTCT
ATTGATTCTTTTCCGATCGAGATGTATGGATCCATGGATCTATGTATCTATATAGACCCTGTTCATGGATTAACGAAAATGTGCAAAAGCTCTATTTGCC
TCTGCCATTTTATGAGTCTCTTCCTTTTTGCGTATGGCATCGCCACTCCCTTTGGCAGCATCTACTAATTCGGAACTTAATTTGAAAGCCATATTTCGAC
CCGGACGTTTTCGGGATGCTGCTAATAACCAACGAATGGCAAGTGCTTTTCCTTGTGTAGATCCTATTTCAATAGGAACTTGATGAGTCGATCCGCCTAC
ACGTCTTGCTTTTACTGCTATATCGGGAGTTACTCCACGTATTGCTTGACGTAAAACAGATAGTGGATTTGTTTCTGTCTTTTGTTGAATCTTTTTCACG
GCTCGATAGATAATTTGATAAGCCAATGATTTTTTTCCGTGTTTCAGAATACGGTTAACCAACATGTTAACTAATCGATTACGATAAATTGGATCGGATT
TTGCAGTTTTTTTTTCCGCAGTACCTCGACGTGACATGAGCGTGAAAGAGGTTCAAGAATCATCTTTTTATAAGGGCTAAAAATGAATCACTTATTTTGG
CTTTTTGACCCCATATTGTAGGGTGGATCTCGAAAGATATGAAAGATCTCCCTCCAAGCCGTACATACGACTTTCATCGAATACGGCTTTCCACAGAATT
CTATATGTATCCATGAGATCGAGTATGGAATTCTGTTTACTCACTTTAAATTGAGTATCCGTTTCCCTCCTTTTCCTGCTAGGATTGGAAATCTTGTATT
TTACATATCCATACCATCGAGTCCTTGGGTTCCGAAATCGTGTAATGTAAAAAGAAGTGCTTCGAATCATTGCTATTTGACTCGGACCTGTTCTGAAAAA
GTCGAGATATTTCGAATTGTTTGTTGACACGGACAAAGTAAGGCAAAACCTTTGAAATGATTTCAATATTGGACCTTAGACATATAATAGTTACGAATGG
AATCTCTTTAGAAAGAAGATCCTTTGTCTCATGGTAGCCTGCTCTAGTCCCCTTACGAAACTTTCGTTATTGGGTTAGCCATACACTTCACATGTTTCTA
GCGATTTACATGGCATCATCAAATGATACAAGTCTTGGATAAGAATCTACAACGCACTAGAACGCCCTTGTTGACGATCCTTTACTCCGACAGCATCTAG
GGTTCCTCGAACAATGTGATATCTCACACCGGGTAAATCCTTAACCCTTCCTCCTCTTACTAATACTACAGAATGTTCTTGTAAATTATGGCCAATACCA
GGTATATAAGCAGTGATTTCAAATCCAGAGGTTAATCGTACTCTGGCAACTTTACGTAAGGCAGAGTTTGGTTTTTTTGGGGTGATAGTGGAAAAGTTGA
CAGATAAGTCACCCTTACTGTCACTCTACAGAACCGTACATGAGATTTTCACCTCATACGGCTCCTCGTTCAATTCTTTCGAAGTCATTGGATCCTTTTC
CTCGTTCGAGAATCTCCTCCCTTCTTCCACTCCGTCCCGAAGAGTAACTAACACCAATTCAGTCACGTTTTCATGTTCCAATTGAACACTTTCCATTTTT
GATTATGATCGAAGGAGAAGATTATTTACCAAACATATGCGGATCAAATCACGATATTATAATAAGAACAAGAGATCTTTCTCGATCAATCCCTTTGTCC
CTCAGTCTTCGAGAATAAGAAAGATCCTTTTCGAGTTTGAATTTGTTCATTTGGAATCTGGGTTCTTCTACTTATACTTATTTTTTTTTATTTACTTATT
GTATTGATTTCCATTTTCTTTTATTTTGTTTTATTCTTTATTTCATTTCGATTTTTTGTCTTTCCCTCTCTTTTTTTTATTCCCTTCCATCATTCCTTAA
GTCCCATAGTTTTGATCCTGTAGAATCTGACCCATTTTCTCATCGAGCGAAGGGTACGAAATAAATCAGATTGATTTTTCGATCAAAAGTAATATGTGAA
ATCTTCGGTTTTTTTCCTCTTCCTCTATCCCTATCCCATAGGTACAGCGTTTGAATCAATAGAGAACCTTTTCTTCTGTTCTGTATGAATCGATATTATT
ACATTACATTCCAATTCTTTCCCGATACCTTCCAAGGAAAATCCCAAATTGGATCCAAAAAAAATGAACGGGTTGGTGTGAGCTTATCCATGCGGTTATG
CACTCTTCAAATAGGAATCCATTTTCTGAAAGATTCTGGCTTTCGTGCTTTGGTGAGTCGTCCGAGATCTTTTCGATGACCTATGTTGTGTTGAAGGGAT
ATCTATATGATCCGATCCATTGCGTAAGGCCCGCGGTACGGTAGCAACGGAACCGGGGAAAGTATACAGAAAAGACAGTTCTTTTCTATTCTTTTCTATT
ATATTAGTATTAGTTAGTTACCCCGGCTCGGTGAGTCCTTTCTTCCGTGATGAACTGTGGGTACCAGTCCTATATTTTTTCTCTGTGGACCGAAGATAAA
GGGGGCTCCGCAGAGGGTTGTACCATGAAGAGAAGCAAGGAGGTCAACCTGTTTAAAATATACAACATGGATTCTAGCAATGCAATGTAGTTGGACCCTC
ATGTCGATCCGAATTAATCAAATCAGTCTTTCCACGGAAGTCTATTTTTGCCTGCTAGGCAAGAGGATAACAAGTGAAAAATTCTGTCTCGGTAAGACAT
GTATTTCTATGACTATTAAATTCATATCATAAATGAAGTAGTTAATTTAATGGTGGGGTTACCATTATCCTTTTGTAGTGACGAATCTTGTATGTGTTCC
TAAGAAAAGGAATTTGTCCATTTCATTTTTGTTTGAGGTTTCAAAAAAAGGGTGTGGAAATACATAGAACTCTTGAATGGAAATTGAAAAGAGATGTAGC
TACAGTTCCTTCGGAAATGGTAAGATCTTTGGCGCAAGAAGAACGGGTTGATCCGTATCATCTTGACTTGGTTCTGCTTCCTCTCCATTTTTTTTTTAAC
AATACCGAGTTGGGTTCTTCCCCTACCAGTATCGAATAGAACATGCTGAACAAAATCTCTTCTTCATGTAAAACCTGCTCGATTTAGATCGGAAAAATCG
TACGGATTTTATGAAACCATGTGCTATGGCTCGAATCCATAGTCAATCCTATTTCCGATAGGAGCAGTTGACAATTGAATCCCTTCCCATTATTTGACTA
TACGTAATAGTGCGAAAAGAAGGCCCGGCTACAGGCTACAAGTTAAGTTGTTTAGGAATAGTGGAATAGTGGCGTTGAGTTTCTCTACCCTTTGACTTAG
GATTAGTCAGTTCTATTTCTCGATAGGGGCCGGGAAGGGATATAACTCAGCGGTAGAGTGTCACCTTGACGTGGTGGAAGTCATCAGTTCGAGCCTGATT
ATCCCTAAACCCAATGTGAGTTTTTCTATTTTGACTTGCTCCCCCGGAGTGATCGAACGAGAATGAATAAGAGGCTCGTGGGATTGACGTGATAGGGTAG
GGATGGCTATATTGCTGGGAGCGAACTCCAGGCTAATATGAAGCGCATGGATACAAGTTATGCCTTGGAATGAAAGACAATTCCGAATCAGCTTTGTCTA
CGAACAAGGAAGCTATAAGTAATGCAACTATGAATCTCATGGAGAGTTCGATCCTGGCTCAGGATGAACGCTGGCGGCATGCTTAACACATGCAAGTCGG
ACGGGAAGTGGTGTTTCCAGTGGCGGACGGGTGAGTAACGCGTAAGAACCTGCCCTTGGGAGGGGAACAACAACTGGAAACGGTTGCTAATACCCCGTAG
GCTGAGGAGCAAAAGGAGGAATCCGCCCAAGGAGGGGCTCGCGTCTGATTAGCTAGTTGGTGAGGTAATAGCTTACCAAGGCGATGATCAGTAGCTGGTC
CGAGAGGATGATCAGCCACACTGGGACTGAGACACGGCCCAGACTCCTACGGGAGGCAGCAGTGGGGAATTTTCCGCAATGGGCGAAAGCCTGACGGAGC
AATGCCGCGTGGAGGTAGAAGGCCCACGGGTCGTGAACTTCTTTTCTCGGAGAAGAAGCAATGACGGTATCTGAGGAATAAGCATCGGCTAACTCTGTGC
CAGCAGCCGCGGTAAGACAGAGGATGCAAGCGTTATCCGGAATGATTGGGCGTAAAGCGTCTGTAGGTGGCTTTTCAAGTCCGTCGTCAAATCCCAGGGC
TCAACCCTGGACAGGCGGTGGAAACTACCAAGCTGGAGTACGGTAGGGGCAGAGGGAATTTCCGGTGGAGCGGTGAAATGCGTAGAGATCGGAAAGAACA
CCAATGGCGAAAGCACTCTGCTGGGCCGACACTGACACTGAGAGACGAAAGCTAGGGGAGCGAATGGGATTAGATACCCCAGTAGTCCTAGCCGTAAACG
ATGGATACTAGGCGCTGTGCGTATCGACCCGTGCAGTGCTGTAGCTAACGCGTTAAGTATCCCGCCTGGGGAGTACGTTCGCAAGAATGAAACTCAAAGG
AATTGACGGGGGCCCGCACAAGCGGTGGAGCATGTGGTTTAATTCGATGCAAAGCGAAGAACCTTACCAGGGCTTGACATGCCGCGAATCCTCTTGAAAG
AGAGGGGTGCCTTCGGGAACGCGGACACAGGTGGTGCATGGCTGTCGTCAGCTCGTGCCGTAAGGTGTTGGGTTAAGTCCCGCAACGAGCGCAACCCTCG
TGTTTAGTTGCCACCATTGTGGAACCCTGAACAGACTGCCGGTGATAAGCCGGAGGAAGGTGAGGATGACGTCAAGTCATCATGCCCCTTATGCCCTGGG
CGACACACGTGCTACAATGGCCGGGACAAAGGGTCGCGATCCCGCGAGGGTGAGCTAACCCCAAAAACCCGTCCTCAGTTCGGATTGCAGGCTGCAACTC
GCCTGCATGAAGCCGGAATCGCTAGTAATCGCCGGTCAGCCATACGGCGGTGAATTCGTTCCCGGGCCTTGTACACACCGCCCGTCACACTATGGGAGCT
GGCCATGCCCGAAGTCGTTACCTTAACCGCAAGGGGGGGGATGCCGAAGGCGGGGCTAGTGACTGGAGTGAAGTCGTAACAAGGTAGCCGTACTGGAAGG
TGCGGCTGGATCACCTCCTTTTCAGGGAGAGCTAATGCTTGTTGGGCATTTTTTTTGGTTTGACACTGCTTCACACCCAAAAAGAAGCGAGCTACGTCTG
AGCTAAGCTTGGATATGGAAGTCTTCTTTCGTTTCTTGACGGTGAAATAAGACCAAGCTCATGAGCTTATTATCCTAGGTCGGAACAAGTTGATAGGATC
CTTTTTTTACGTCCCCATGTCCCTCCCGTGTGGCGACATGGGGACGTAAAAAGGAAAGAGAGGGATGGGGTTTCTCTCGCTTTTGGCATAGCAGGCCTCC
CAGTGGGAGGCCCGCACGACGGGCTATTAGCTCAGTGGTAGAGCGCGCCCCTGATAATTGCGTCGTTGTGCCTGGGCTGTGAGGGCTCTCAGCCACATGG
ATAGTTCAATGTGCTCATCAGCGCCTGACCCGGAGATGTGGATCATCCAAGGCACATTAGCATGGCGTACTCCTCCTGTTCGAATCGGAGTTTGAAACCA
AACTTATCCTCAGGAGGATAGATGGGGCGATTCAGGTGAGATCCAATGTAGATCCAACTTTCTATTCACTCGTGGGATCCGGGCGGTCCGGGGGGGGACC
AACAAGGCTCCTCTCTTCTCGAGAATCCATACATCCCTTATCAGTGTATGGACAGCTATCTCTCGAGCACAGGTTTAGGTTCGGCCTCAATGGGAAAATG
GAGCACCTAACAACGCATCTTCACAGACCAAGAACTACGAGATCACCCCTTTCATTCTGGGGTGACGGAGGGATCGTACCATTCGAGCCTTTTTTCATGC
TTTTCCCGAAGGTCTGGAGAAAGCAGCAATCAATAGGATTTCCCTAATCCTTCCCGAAGGGAAGAACGTGAAATTCTTTTTATCTATCTCTTGACTCGAA
ATGGGAGCAGGTTTGAAAAAGGATCTTAGAGTGTCTAGGGTTGGGCCAGGAGGGTTTCTTAACGTCTTCTTTTTTCTTCCCATCGGAGTTTTTTCACAAA
GACTTGCCATGGTAAGGGGGAAGGGTGGAACAACCAAAGCACACTTGTAGAGCGCAGTACAGCGGAGAGCTGTATGCTGCGTTCGGGAAGGATGAATCGC
TCCTGAAAGAGAATCTATTGATTCTCCCCCAATTGTTTGGATCGTAGGTGCGATGATTTACTTCACGGGCGAGGTCTCTGGTTCAAGTCCAGGATGGCCC
AGCGGCGCCAGGGAAAAGAATAGAAGAAGCATCTGACTCCTTCATGCATGCTCCGGCTCGGGGGGATATAGCTCAGTTGGTAGAGCTCCGCTCTTGCAAT
TGGGTCGTTGCGATTACGGGTTGGATGTCTAATTGTCCAGGCGGTAATGATAGTATCTTGTACCTGAACTGGTGGCTCACTTTTTCTAAGTAATGGGGAA
GAGGACCGAAACATGCCACTGAAAGACTCTACTGAGACAAAGATGGGCTGTCAAGAACGTAGAGGAGGTAGGATGGGCAGTTGGTCAGATCTAGTATGGA
TCGTACATGGACCTTAGTTGGAGTCGGCGGCTCTCCTAGGGTTCCCTCATCTGGGATCCCTGGGGAAGAGGATCAAGTTGGCACTTGCGAACAGCTTGAT
GCACTATCTCCCTTCAACCCTTTGAGCAAAATGTGACAAAAGGAAGGAAAATCCATGGACCGACCCCATCGTCTCCACCCCGTAGGAACTACGAGATCAC
CCCAAGGACGCCTTCGGCATCCAGGGGTCACGGACCGACCATAGACCCTGTTCAATAAGTGGAACGCATTAGCTGTCCGTTCTCTGGTTGGGCAGTAAGG
GTCGGAGAAGGGCAATCACTCGTTCTTAAAACCAGCATTCTTAAAACCAAAGAGTCGGGCAGAAAAAGGGGGAGAGTTCTCCGTTCCTGATTCTCCTGTA
GCTGGATTCTCCGGAACCACAAGAATCCTTAGAATGGGATTCCGACTCAGCACCTTTTGATATTTTGAGAAGAGTTGCTCTTTGGAGAGCACAGTACGAT
GAAAGTTGTAAGCTGTGTTCGGGGGGGAGTTATTGTCTATCGTTGGCCTCTATAGTAGAATCAGTCGGGGAGGCCCGAGAGGCGGTGGTTTACCCTGTGG
CGGATGTCAGCGGTTCGAGTCCGCTTATCTCCAGCCCGTGAACTTAGCCGAAACTATGATAGCACCCAATTTTTACGATTCGGCAGTTCGATCTATGATT
TATCATTCATGGACGTTGATAAGATCCTTCTATTTAGCAGCACCTTAGGATGGCATAGCCTTAACGTTAATGGCGAGGTTCAAACGAGGAAAGGCTTACG
GTGGATACCTAGGCACCCAGAGACGAGGAAGGGCGTAGTAAGCGACGAAATGCTTCGGGGAGTTGAAAATAAGCATAGATCCGGAGATTCCCGAATAGGT
TAACCTTTCGAACTGCTGCTGAATCCATGGGCAGGCAAGAGACAACCTGGCGAACTGAAACATCTTAGTAGCCAGAGGAAAAGAAAGCAAAAGCGATTCC
CGTAGTAGCGGCGAGCGAAATGGGAGCAGCCTAAACCGTGAAAACGGGGTTGTGGGAGAGCAATACAAGCGTCGTGCTGCTAGGCGAAGCGGTTGAATAC
TGCACCCTAGATGGCGAAAGTCCAGTAGCCGAAAGCATCACTAGCTTACGCTCTGACCCGAGTAGCATGGGGCACGTGGAATCCCGTGTGAATCAGCAAG
GACCACCTTGCAAGGCTAAATACTCCTGGGTGACCGATAGCGAAGTAGTACCGTGAGGGAAAGGTGAAAAGAACCCCCATCGGGGAGTGAAATAGAACAT
GAAACCGTGAGCTCTCAAGCAGTGGGAGGAGAATATGATCTCTGACCGTGTGCCTGTTGAAGAATGAGCCGGCGACTCATAGGCAGTGGCTTGGTTAAGG
GAATCCACCGGAGCCGTAGCGAAAGCGAGTCTTCATAGGGCGATTGTCACTGCTTATGGACCCGAACCTGGGTGATCTATCCATGACCAGGATGAAGCTT
GGGTGAAACTAAGTGGAGGTCCGAACCGACTGATGTTGAAGAATCAGCGGATGAGTTGTGGTTAGGGGTGAAATGCCACTCGAACCCAGAGCTAGCTGGT
TCTCCCCGAAATGCGTTGAGGCGCAGCAGTTGACTGGACATCTAGGGGTAAAGCACTGTTTCGGTGCGGGCCGCGAGAGCGGTACCAAATCGAGGCAAAC
TCTGAATACTAGATATGACCCCAAAATAACGGAGGTCAAGGTCGGCCAGTGAGACGATGGGGGATAAGCTTCATCGTCGAGAGGGAAACAGCCCAGATCA
CCAGCTAAGGCCCCTAAATGACCGCTCAGTGATAAAGGAGGTAGGAGTGCAGAGACAGCCAGGAGGTTTGCCTAGAAGCAGCCACCCTTGAAAGAGTGCG
TAATAGCTCACTGATCGAGCGCTCTTGCGCCGAAGATGAACGGGGCTAAGCGATCTGCCGAAGCTGTGGGATGTAAAAATGCATCGGTAGGGGAGCGTTC
CGCCTTAGATAGAAGCACCCGTGCAAGCAGGTGTGGACGAAGCGGAAGCGAGAATGTCGGCTTGAGTAACGCAAACATTGGTGAGAATCCAATGCCCCGA
AAACCTAAGGGTTCCTCCGCAAGGTTCGTCCACGGAGGGTGAGTCAGGGCCTAAGATCAGGCCGAAAGGCGTAGTCGATGGACAACAGGTGAATATTCCT
GTACTACCCCTTGTTGGTCCCGAGGGACGGAGGAGGCTAGGTTAGCCGAAAGATGGTTATCGGTTCAAGGACGCAAGGTGACCTTGATTTTTCAGGGTAA
GAAGGGGTAGAGAAAATGCCTCGAGCCAATGTCTGAGTACCAGGCGCTACGGCGCTGAAGTAACCCATGCCATACTCCCAGGAAAAGCTCGAACGACCTT
CAACAAGAGGGTACCTGTACCCGAAACCGACACAGGTGGGTAGGTAGAGAATACCTAGGGGCGCGAGACAACTCTCTCTAAGGAACTCGGCAAAATAGCC
CCGTAACTTCGGGAGAAGGGGTGCCTCCTCACAAAGGGGGTCGCAGTGACCAGGCCCGGGCGACTGTTTACCAAAAACACAGGTCTCCGCAAAGTCGTAA
GACCATGTATGGGGGCTGACGCCTGCCCAGTGCCGGAAGGTTAAGGAAGTTGGTGACCTGATGACAGGGGAGCCAGCGACCGAAGCCCCGGTGAACGGCG
GCCGTAACTATAACGGTCCTAAGGTAGCGAAATTCCTTGTCGGGTAAGTTCCGACCCGCACGAAAGGCGTAACGATCTGGGCACTGTCTCGGAGAGAGGC
TCGGTGAAATAGACATGTCTGTGAAGATGCGGACTACCTGCACCTGGACAGAAAGACCCTATGAAGCTTTACTGTTCCCTGGGATTGGCTTTGGGCTTTT
CCTGCGCAGCTTAGGTGGAAGGCGAAGAAGGCCTCCTTCCGGGGGGGCCCGAGCCATCAGTGAGATACCACTCTGGAAGAGCTAGAATTCTAACCTTGTG
TCAGTACCTACGGGCCAAGGGACAGTCTCAGGTAGACAGTTTCTATGGGGCGTAGGCCTCCCAAAAGGTAACGGAGGCGTGCAAAGGTTTCCTCGGGCCG
GACGGAGATTGGCCCTCGAGTGCAAAGGCAGAAGGGAGCTTGACTGCAAGACCCACCCGTCGAGCAGGGACGAAAGTCGGCCTTAGTGATCCGACGGTGC
CGAGTGGAAGGGCCGTCGCTCAACGGATAAAAGTTACTCTAGGGATAACAGGCTGATCTTCCCCAAGAGTTCACATCGACGGGAAGGTTTGGCACCTCGA
TGTCGGCTCTTCGCCACCTGGGGCTGTAGTATGTTCCAAGGGTTGGGCTGTTCGCCCATTAAAGCGGTACGTGAGCTGGGTTCAGAACGTCGTGAGACAG
TTCGGTCCATATCCGGTGTGGGCGTTAGAGCATTGAGAGGACCTTTCCCTAGTACGAGAGGACCGGGAAGGACGCACCTCTGGTGTACCAGTTATCGTGC
CCACGGTAAACGCTGGGTAGCCAAGTGCGGAGCGGATAACTGCTGAAAGCATCTAAGTAGTAAGCCCACCCCAAGATGAGTGCTCTCCTATTCCGACTTC
CCCAGAGCCCCCGGTAGTATAGCCGAGGCAGCGACGGGTTCTCTGCCCCTGCGGGGATGGAGTGACAGAAGTATTGAGAATCCAAGATAAGGTCACGGCA
AGACGAGCCGTTTATCATTACGATAGGTGTCAAGTGGAAGTGCAGTGATGTATGCAGCTGAGGCATCCTAACAGACCGAGAGATTTGAACCTTGTTCCTA
CATGACCTGATCAATTCGATCAGGCACTCGCCATCTATTTATTTTCATTGTTCAACTGTTTGACAACATGAAAAAACCCAAAACTCTGCCATTCTATCCA
AGGGATGGAAGGGCAGAGTTTTGGGTGTCCCTTCCAGTCAAGAATTGGGGCCTCACAATCACTAGCCAATATGAATATGCTTTTCTCTCATGTCTTTTTT
CTTTGTTCATGGTTCGATATTCTGGTGTCCTAGGCGTAGAGGAACCACACCAATCCATCCCGAACTTGGTGGTTAAACTCTACTGCGGTGACGATACTGT
AGGGGAGGTCCTGCGGAAAAATAGCTCGACGCCAGAATGATAAAAAGCTTAACACCTCTTATTTTATAAAATATGCAAAATCAAATAAAATGCAAAATGC
AAAGGTCGTCTTATTCAAAACCCCAATTATGACATCTCTTCTCTCCCACTTCACACCTTGGAACGCACTGTTCTTATAGAGAGAAAAGCGCTTTCACATC
TTCTTATCTTAACCCGAAAGAAATGGCTGAGGAGAGGAAAGGTTCCTTTTTGAGGGTACTCCTGGGAACAGATCCGGTGGAGACGGGGTGGGGCCTGTAG
CTCAGAGGATTAGAGCACGTGGCTACGAACCACGGTGTCGGGGGTTCGAATCCCTCCTCGCCCACAACCGGCCCAAAAGGGAAGGACCTTTCCTTTACCT
ATGGGGTAGGAAAATCATGATCGGGATAGCGGACGCAAAGCTATGGAACTTGGGTATGGGTCTTTTGTCGAAATGGAATGGCCTTACTTTTTCTTTATCG
TGAATGTTAATATAATTACATATAGTATAGTACGCCTGGTCCGAATCTGCATATTTATGTTTTACCCCCCGTAACTCTTCCTCAGCCAGTCTTGGGCAGA
ATAACAGAACAAGTACAAGTATTAGTAGCATAGCAAAAATGCGTTCCTCATTATTGTTTGCTCGCGATAATTGTGGCCGATCGGGAGAATTGATGACTGC
ATCTTTGATGCACTGCTAGTACATCATCGGAGAATTCTTAATTGGCTAATTGGAAATAGCCCTCGGGCTTTTTACAAGGGATTATCCCGGATCTACGCCA
GGTATTGACGGTGATTCTCAAATATCGCAGAACAGAATGTGATACGATGAGATAGAATGCAATAGAAACAAAGACAGGGAACGGGTTACCTACTCCTAAC
GGTCAAAACGAGCCCTTTCATTCAATTCTTCATTTTTGAATAAAAAAATGAATTAAATCTCCCCAAGTAGGATTCGAACCTACGACCAATCAGTTAACAG
CCGACCGCTCTACCACTGAGCTACTGAGGAACAACGGGTGATTCGATCCCATAAAGTTCAACTACCGTTCTCAACCCACGAACAATATGAGTCCGAAGCT
TCCTTCGTAACTCCCGAACTTCTTCGTAGTGGCTCCGTTCCATGCCTCATTTCATAGGGAATCTCAAAGCGGCTCTATTTCATTATATTATATCTATATC
CCAATATATCCCAATTCCATTCATTTAATATCTCTTTGGTATCATTGACATAAGGGATGTCATTTATGGTCTTTTTCTTTCTATATATTTATAGTCTATT
CCATATAGAGTCTATATGGAAGTTAAAAAATCATCATATAATAATCGAGAAGTTGCAACACAAAAGAAAGGGAGGAGATTTGTGATGATTTTGAAATTTT
TTCTATTAGGTAATCCATTATCCTTATGCATGAAAATAATAAATTCCGTTGTTATAGTTGGACTCTATTATGGATTTATGACCACGTTCTCCATAGGGCC
CTCTTATCTCTTCCTTCTTCGAGCTTGGGTTATGGAAGAAGGAACCGAAAAGCAGATATCAGCAACAACCGGTTTTATTATGGGACAGCTTATGATTTTT
ATATCAATCTATTATGCGCCTCTGCATTTAGCATTGGGTAAACCTCATACAATGACTGTCCTAGTTCTACCATATCTTTTGTTTCATTTCTTCTGGAACA
ATAACAAGAACTTTTTGGATTATAGATCTACTACTAGAAATTCAATACGTAATTTCAACATTCAATGTATATTCCTGAATAATTTTATTTTTCAATTATT
CAACCATTTCATTTTACCAAGTTCAACACTAGCCAGATTAGTCAACATTTATATGTTTCGATGCAACAACAAGATGTTATTTGTAACAAGTAATTTTATT
GGTTGGTTAATTGGTCACATTTTTTTTATTAAGTGCGTTGGATTAGTATTATTCTGGATACGGCAAAATCATTCCATTCAATCTAATAAGTACCTTCTTT
CAGAATTGAGAAATTCTCTGGCTCGAATCTTTAGTATTCTCTTATTTATTACTTGTGTATACTATTTAGGCAGAATGCCTTTACCTATTATTACTAAAAA
ACTGAAGGAAACCTCAGAAACAGAGGAAAGCGAGGAAAATGAGGAAGAAAGCGACATAGAAATAACTTTGGAACCAAAAGAAACTAAACAGGACGAAGAG
GGATCCACCGAAGAAAACCTTTATTTTGGTTCCGAAGAAAAAGAAGATCTGTACAAAATAAATGAAACGAACAAAATCCCAGTGAATGGAAAAGAAAAAA
CAAAGGATGAATTCCACTTTAAAGAGACATACTATAAGGATAGCCCAGTTTACGAAGACTCTTATCTTGATAGGTATCAAGAACAAGAACTTTGGGAATT
AGAAAGTAAAGAAGATAAAAATCTTTTTTGGTTTGAAAAACCGCTTGTCACTTTTCTTTTCGACTGTAAACGATGGAATCGTCCATTTCGATATATAAAA
AATGATCGATTTGACAATGCTGTACGAAATGAAATGTCACAATATTTTTTTTATACATGTCCAAGTGATGGAAAACAAAGAATATCTTTTACATATCCAC
CGAGTTTATCGACTTTTTCAGAAATGATAGAACGAAAGATATCTTTGTACACGACCGAAAAACTATCCCACGAGGATAATTATTGGGTTTATACTAATGA
ACAAAAAAAGCACACCTTGAGCAATGAATTAATAAATCGAATAAAAACTCTAGAAAAAAAAACAGGATCCCTTGTTCGAGATGTGCTCGAGAAAAGAATC
AGATTATGCAATGATGAAAATGAAAAGGAATGCTTGCCTAAAATGTACGATCCTTTTTTGAACGGACCATATCGCGGAAAAATCACAAAATTATATTCAC
GTTCAATCAGGGATGATTTAATAACTTCTACAGATGCAGAGGAGTCCATAGAAATAGTCTGGATAAATAAAATTCACGGTCTACTTCCTAATGATTCCCC
CAAAAAAGAATTGGAATATCAAAAGAATCTCTTTGATGGAGAATTTTTATCGACAAATAGTGGTCATTCCTTAACCTCAATCGGCGAAGTCCCCTTGGAA
TACCCCCCCAGTCTTAATTTGAAAAAATTGTCTTTATTGGCAGAAGAAAAAAGAATTGATTCAGAAAAGCAAGCAAAATGTTTGCAATGGATATTCGATG
TAGTTACAACTGATTGCAATGATCAAACAATTAGAAATCAAAATAATAAATGGATTTTTCCTGGAATAGAAGAAATCAGAAAAGAGGTTCCTCGATGGTC
ATACAAATTGACCGATGATTTGGAAGAACAAGAGGAAGAAAATGAAGAAGAATCAATGGAAGATCATGAAATTCGTTCAAGAAAAGCCAAACGTGTTGTA
ATTTATACTGATAAAGAGGAAACTACCAACGCTATTAGTAATACTAGTGATAGTGATCAAGCGGAAGAGGTGTCTTTGATACGTTACTCACAACAATCGG
ATTTTCGTCGGGATCTAATCAAAGGATCCATGCGTGCTCAAAGACGTAAAACAGTTACTTGGGAAATGTTTCAAGCAAATGTGCATTCGCCACTTTTTTT
GGATCAAATAGACAAAACATTCTTTTTATCTTTTGATATCTCCGAAATGATGAATCTCGTTTTTAGGGGTTGGGTGGGTAGAGAATCAGAATTTCAAATT
TCCGATTCTGAGGAGGAAGAGACAAAAGAAAGAGAGAAAAACAAGGAAAAGAAAGAGGAAAATGAACGTATAACAATATCAGAAACTTGGGATAGCATTA
TATTTGCTCAAGCAATAAGGGGTTCGATGTTAGTAACCCAATCGATTCTTAGAAAATACATTGTATTGCCTTCATTGATAATAGCTAAAAATGTTGGCCG
TATGTTATTATTCCAATCCCCTGAGTGGTACGAGGATTTGAAAGATTGGAATAGAGAAATGCATGTTAAATGCACTTATAATGGTGTTCAATTATCAGAA
ACAGAATTTCCAAAAGATTGGTTAACGGATGGTATTCAGATAAAAATTCTATTTCCTTTCCGTCTGAAACCTTGGCGAAAATCTAAAGTACGATCCCATC
ATAGAGATACAATGAAAAAAAAAGGAAAAAAAGACAATTTTTGTTTTTTAACAGTCTGGGGAAGAGAAGCGGAACTCCCCTTCGGTTCTCCTCGAAAACA
ACCTTCTTTTTTTCAACCTATTTGGAAAGAGCTACAAAAAAAAATGAGAAAACTGGAAAAAACATTTTCTCTTTCTCTAGTTCTAAGAGTTTCTAAAAAA
ACGAGAAAATGGTTTTTAAAGATTTCAAAAGAAAAAACAAGATGGGTTAACAAAATAGTTCTAGTTATAAAACGAATAATGAAAGAACTTGAAAAAATAA
ACCCAATTTTCTTATTTGGATTCGGGAAAGTAAAAGTATATGAATCGAACGAAAATAGAAAAGATTCTATAATCAGTAATAAGACTACCGACGAATCAAC
CATTCGAATTCGATCCACGAATTGGACAAAACATTCACTTATAGAGAAAAAAATAAAGGATCTTGCTGATAGGACAACCACAATCAGAAATCAAATAGAA
CAAATCACAAAAGACAAGAAAAAAATAGTTGTAACTCCGGGTATAAGTATTAGCCCTAATAAGACAAATTGTGCTGATAAAAATTCAGAATTGCAAAAAA
ATATTTGGCAAATATTCAAAAGAAAAAGTACCCGATTAATACGCAAATTCTACTACTTTCTCAAATATTTCATTGAAAGAATATACAGCGATATCCTTCT
ATGTACCATTAACAGTCTTAGGACCAATGCACAGCTTTTCCTTGAATCAACAAAAAAAATGATCAATAAATTCTTTTACCACGATGAAACAAATCAAGAA
GGGATTGATCAAACAAATCAAAATACAATTCACTTTATTTCGACGATGCAAAAGTCGCTTTCTAATATTAGTAATAAGAATTCCACTATTTATTGTGACT
TATCCTCTTTGTCACAAGCCTATGTATTTTACACATTGTCACAAGTTCAAGTTAATAACAAGTATTACTTGAGATCTGTATTTCAATATCACGGGACCCA
TCTTTTTCTTAAAGATAGAATCAAGGATTATTGTGGGACACGAGGACTATTTGATTACAAACCAAAGCATAAGAAAGTTTATAAGTCTGGAATGAATGAA
TGGAAAAACTGGTTAAAGAGTCATTATCAATACAATTTATCTCAAACTCAATGGTCTCGATTAGTACCACAAAAATGGAGAAATAGAGTCAATCAAAGTT
GTACAATTCAAAAAAAAGACTCAATAATATTGGATTCAGATAAAAAAAAACCATTAATTCATTACGTGAAACAAAATTATTACGGAATAGACTCATGGAC
AGGACAAAAAGAAAAATTAAAAAAAAACTACAAATATGATCTTCTAGCACATAAATATATGAATTCTGAGGATGGAGCGGACTCATATATTTATGCATCG
CCATTACAAGTAAACAGAGACCCCAAAATTCCATATAATTTCAATACACAGAAAACACAGAAACCCGAATCATTTTATGCACTAGTAGGTATAGATATTA
GTGATTATCTAGGAGAAGAATCTAGTCTATATGGAGAAAAAAATTTGGATAGAAAATATTTTGATTGTAGAATTCTCCGGTTTTGTTTTAGAAAAAATAT
CGATATTGATACCTGGACTAATATGCATATTGGTACCAAGATTAATAAAAATACTAAAGCTGGAACTAATAATTATCAAAAAATTTATAATAAAGATATT
TATCCTCTCACGATTCATCAAAAAACAAAACCATCCCATAAAAGAAAAAAACTTTTTGATTGGATGGGAATGAATAAAGAAAGGCTATATCGTCCCATAT
CAAATCTGGAATCTTGGTTCTTCCCAGAATTTGGACTACTTTATGATGCATATAAGCTTAAACCATGGATTATACCAATCCAATTTATTCTTTTAAACAT
TCATAGAAATACAAATTTGAGTCCAAATAAGAACATCAACGGAAATCAAAAAAAGGATCTTAATCTACGATCTAATAAAAAAGAATATCTTGAATTAGAG
AATCAGAACCAACAAGAAAAAAAACAAAAGCTAAGCCAAAGAGATCTTGGATCAGATACACAACAAGATACACAAAAACAAAAGAAAAAAGAAGATGTTG
AAAAAAATTACACAGAATCAACCATTAAAAAACGTAGAAAGAAAAAACAATTCAAGAGCAAGAAGGAAGCAGAACTAGATTTTTTCCTGAAAAAATATTT
CCTTTTTCAATTAAGATGGGATGATTCTTTGAATCAAAGAATGATCAACAATATCAAGGTATATTGTCTACTACTTAGACTGATAAATCTAAAGGAAATT
GCTATATCCTCAATTCAAAGAGGAGAGATGCGTCTAGATGTAATGTTGATTCAAAAGGATCTATCTCTTACAGAATTGATAAAAAGGGGAATATTTATTA
TTGAACCGGTTCGTCTCTCTATAAAATGGGATGAAGAATTTCTTATATATCAAACCATAGGTATTTCATTGGTCAATAAGAGTAAACAACAATCTGAAAC
GGATAGAAGATATATAAAAAAATATCTTGATGAGAATCCTTTTGAGAAATCCATTTCACGACATAGCACTATGCTTGTGAGTGAAGATAAAAATTATTAT
GATTTATTTGTTCCTGAAAATATTCTATCTACTAGACGTCGTAGAGAGTTGAGAATTCTCATTTGTTTCAATTCCTGGAAGGGGAATGTTGTAGACGTAG
ATAGAAATCTAATATTTTTCAATGAAAACGACATAAGGAACTGTGGACAGTTTTTGAAAAAGGACAAGCATTTTAATACAGATCCAAATAAAAACAAATT
AATGAAATTAAAATTGTTTCTTTGGCCCAATTATCGATTAGAAGATTTAGCTTGTATGAATCGGTATTGGTTTGATACCCATAATGGTAGTCGTTTCAGT
ATGTCAAGAATACAGATGTATCCACAATTCAGAATTGATTGATGGTATATTTTATATACTATATAAAGATATAATATAGTGTAGTGTGTAGTGCGTGAGT
GAGATATTCGATATACAAAGGCCGAAAGATATACACATATGTTATGTTACATTATGATACATGATACTAAATTTAATGGCTTATCAACTGAATCTAGAAA
TGAATCGGCGAAATCTCCTTAGGTACAATACAAAGAAATCATTCTCTTTGGTGAGTGCAGAAATCTATTATACCTTTCTATCCAAATCAAATTAATAAAT
AAAAAAAATTCCAATTTGATTTGGATAGAAAAAATCGTATATATAAGAGTAAGAGGAAACCATTTTTGTATCTACCAGAAAATGACTAACATTATTTTTT
CTGATCAGTAAAATAAAAAAAAAAATGGAAAACTCTTTTTTTATGGTCAAAAATTCATTTATCTCAATTATTTCGCAAGAACAAGAAGAAAAAGAAGAAA
ACAAAGGGTCTGTCGAATTTCAAGTATTCAGTTTCACCAATAAGATACGAACACTTACTTCCCATTTGAAATTGCATAAAAAAGATTTTTCATCTCAGAG
GGGTTTACGAATAATCCTGGGAAAACGTCAACGGCTGCTAGCGTATTTGTCAAAGAAAAATAGAGTACGTTATAAGAAATTAATTGGTCAGTTGGATATT
CGGGAGCCAAAAACGCGTTAATTCGAAGATTCCTTTGAATTATTATTGTTTTGCTTATATTTTATTTGTTGACGAACCTCTTTTTACATTTTCATAGAAT
AATGTGTTATGTATTGTTTATTATATATGTACTATAGTAATAAGATATATGTACTATAGTAATAAGTTTTTTTCTTAGTTTTCGTTTCTTGTTTGGATAT
ATTCTTGTTAGTGCAATTATTAGATTATATATTTTTTTGTATTCTTATTTTATTTTCTAAATATATATATTTTTATATTAGGATAAATTTGTTATGATAA
CTTTCCTTTTTTTATTTATTCTGATATATATTTATATTTATTTTATACGAGTTAGTGTATAAAATTATTGAAATTAAACTTAGTATAGGAATTTTGTCTA
TTAATTAATAGTAAATTATGAAAATAGTAAATTATTAAGTTAATATATTAATCGTAGGGATATAACTTGATTTTTTTATAGAATTTAATTGTATTCTTCT
CACCGATATTTTTTATTTTAAAATTGTTTTTTCTCTTATCTTAGTCAACTAGGATTGATTTGTTGTCTTATTTCATATTTGATTCAAAGAAAAACCTTTT
TGATTTTATAAACTCAAAAACAAGAAATAAATGAAGACTAATATAAAAGATAAATAGAAAAAGAGATAAAACGAGATTCGCCCTCCTGCTACTAAATATT
TAATTGCTTCACCTCCAAAGAAACTTACAACCCCAACACTGTTCGTAATTCCATCAATTATGTATCTATCAAAAAAATAAGTTAGTTTAGCTAATTCTCT
TACACTCTGAGTTACTACATTTGCATAGAATAAATCTATATAACCTCGATTATAGGACCAATTATATACAACATTTGAAATTTTATCCAAAGAAACTCGT
TTCGTTTTAGTCGCTATTTTTACAAATGAATTAATTAAATCTAAATTTAGTAAAGTTGAATAAGGAGATCCATAAAAAATGGATGCTAAAAATATTCCTC
CAAAAGCTATACCTACTGAAAAACTTGCATTTGTGAAAAATTCATACAAGTTTATGGAATCTTCTGAATTTGGATGTAAAATATTGTTTGATGGAGCCAA
CCATTTGGCTAAAAAATTGAAGTCTATTTCTCCTTGAACTAAAGGAATTCCTATGAATCCAATAAACAAAGTAAATACTACTAATACAAGCAAAGGAAAT
AACATAGTATTTTCGGACTCATGAGGATACATAGAAGTCTTTTTTTTCAAAAAAGGAGTACTAAAGTATTGCATTTTATTTATTACATTCTTATCAAATT
GATTATAAAGAAAGAAAATGTTTTTATTTTCATTATTAGTATTCATTGTTGAGAAAAGTAAATTTACTGACTTAGGTTCTTCTTTTCCCCATAAAGATAT
CGAATAGGCTGAAGTATTTTGAGTTCCACTATAATTTTGAAAATAAACATGTAAATTACCCTCAAAGGTAAGTAAGTAGACCCGAAACATATAAAATGCA
GTAAGTCCTGCGGTAAAATAAGCTATTACTGCGAAAGTGGGTGAATATAGCCAACTTTCACTAAGAATTTCATCTTTAGACCAAAAACAAGCAAGAGGTG
GAATACCACAAAGAGAAAGTGTACCTAATAAAAATGTAGTTCTTGTAATTGGAATATATCTTGTTAAACCACCCATAAGAACCATATTTTGACTTTTATC
GGGTGAATATCCAACAAGAGGTTCCATTGAATGAATAATGGATCCAGAGCCCAAAAACAATAATGCTTTAGAATAGGCATGAGTGATCAAATGAAATAAA
GCAGCTCGATAAGACCCTAGTCCTAGGGCTAACATAATATAACCCAATTGAGACATTGTAGAATAGGCTAAACTTCTTTTAATATCTCTTTGAGCAAGGG
CCAAAGTAGCTCCTAATAGTAGTGTTATTACACCTATTAATGAAATGATATTCATTATATAAGGTATGCCTGAAAAAAGAGGAAGAAGCCTAGCCACAAG
AAAAATTCCCGCTGCTACCATAGTAGCGGCATGTATAAGAGCCGAAATGGGAGTAGGCCCCTCCATAGCATCGGGTAACCATACATGAAGGGGGAATTGT
GCGGATTTAGCAATTGCACCAAGGAATAATAGAAAGGCACACAGAGTTGGAAATAAAGAATTCCCCTCATTATTGAACTTATTAAATGTTTCAAACAAAT
CCCGAAATTCGAAGCTTCCTGTTATCCAATAAAACCCTAAGATTCCTAATAACAAACCAAAATCCCCTACACGATTGGTTATAAAAGCTTTTTGGCAAGC
ACTTGCTGCAGTTGGTCGGGTGAACCAAAAACCTATTAATAAATACGAACACATTCCCACCAATTCCCAAAAAATATAAATTTGTATCAAATTAGAACTA
GTAACTAATCCCAACATTGAAGCATTAAAAAAACTCATATAAGCAAAAAATCTCAAATATCCTTGATCATGAGACATATAATTATCACTATATATAAGAA
CCATAATTCCAACAGTAGTGATTAAAATTAACATAATGGAAGTAAGTGGATCAATAAAGTATCCGAACTCTAAGGAAAAATCATTATTGATGGTCCAAGA
CCATAGATATTGATAAATAAAACTTCCGTTTATTTGTTGAAAAGCCAGATTGGCCGAAAAAATAAGACCTATACTGAGCAGTAAAACACTAGGAAAAGCC
CACATACGACGAATGTTTTTTGTTGCTCTTGGAATAAGTAGAAGTCCAAATCCTATTGATATAGTAACAGTTAGTGGAAGGAGAGGTATTATCCATGCAT
ATTGATATGTATGTTCCATAAGAAAGCAAATTTGAAATTTTTTAATTATTAATTTAATAGTTTCCAATTCACCAACTCTTATCTCTTTCGGAAGGAACAA
GAATAAAAGAAATAAATCAGCAAAAAATTATGAAAAACTCCCAAATTGGAATTCTTAATTAATCTGACTTATCACATCTATTATTTTGAATAATTCAAAA
AGTTCCAATTCCTTTAATTGAATGATCTGACCAAATAACTAGATGAAAATTATTACTTGATTATTCTTTTAAGTTCCACAGAAGGTGACTCGGTTCAGAT
ATTAAGTATCGACTACTCAAATTATTCCCGAAAAAAGGGAACTTTATTATTATAGTTAATAAAAGTTAAACTGATTATCTACTTTAATGTGGAACTTGTT
GATTGAATTCAAATTCAATTATAAAACTTATTTTATGATAAACAGAATCTTATAAATAACCATTTTATTATTGGATAATTTTATTATTTGGTCTAGAATT
GAAATAAGATAACTGAAAAAAAGAAAGATATGACTTAAATTACTTTATCTGACAATCTCTTGTTTAACAAACAAATTGTGTTAAAAATGTATGGTCACTC
TCAACTTGATCAAATAATAGATAATATTAAATTTTGAGTTATTTTATTTAAAAAATTTAATTTAATAAGTAGATAGTAAAAGAGTATTACTCATTTAATT
AAATTAACATCTTATGCTATAAAAATATTAAATCAAAATAAAATATCAGTTCTAAACTCTTTGGTCTTTCTTAATAGCCAATTTAATTTTCCTCATACTC
ATTTTTGATACTATTTTATTTGTATGTAATAGAGATACAAAAAACATAAAATAATAAAACTTATTATCAATATTAAAATATTAAGTAAAAATGTCTTTTA
TAGTCTAAAATGTACACAAAACAAAATAAATCACTAGGACTAGAATATTTTTGGGATTTTATATGTGTAGAAACTATTTTTATGCTATGCAAATTTTTTT
ATCTATCTAATAAGTTAAGTAAATTATGGATAATTTAAATAAGGAAAAGATTATATCTGCTTTTTAAACAATACATGTCTTTGACATCCAATTATAAAAA
TAACTCACTTTTTTGTTGAATGGCAGTCCCAAAAAAACGCACTTCGATGTCAAAAAAACGTATTCGTAAAAGTATTTGGAAGAAAAAAGCATATTTGGCT
GCGCTAAAAGCTTTTTCTTTAGCTAAATCAGTCTCCACAGGACAGTCAAAAAGTTTTTTTGTGCGACAAACTCAAACTAGTAATAAAGCCTTAGACTAAC
CTGAATTGATATCGTTGAAATAATTCAAACTGTTATTTTGTAAGACCAATCAACTCAGTTTAAGTCTAATTAAATTTTTTTTTTGTTTTAAATTCTTAAA
CTAAATATGAGGCAACTCACTCTTGTGATATACCTAGTATAATAAAAAAAAGAATATTTTCTATTTCTACTATAACTAGAGTGGTTCTAAGCCTTATTAT
TTTTCTATTTTTTCTTTTATTTTAAATAAAAGAAAAAATAGAAAAATGAGATAATCGGTTCATTTCTTCTTTTCAAAAGAATTAAAATAGGGTCATTTTT
ATTTACCCCAACTCCATTTTTACAAAAAACTAAAAAAAAAGAAAACTATTCATTTTTTTTGTAAAAAGTACACTTACAATAGAGATTGGAACTCCTTTTT
TTGTTGTAGTCTAGTTTAAGCTCAAATACTATTAGTAATTAATTCTTAGTACATAATATTTAACTCTTTACAAAAAAAACTATAAGTCTAATTAATGTCG
ATTTAAACAAGATTAGATCTTTTAATCTCGACGATTAGAGATCCATAAGCTATTATTATCTCAAGCAAGCCGCCATGGTGAAATCGGTAGACACGCTGCT
CTTAGGAAGCAGTGCTAGAGCATCTCGGTTCGAGTCCGAGTGGCGGCATGCTATACTATATAACTAAATTATAAGATCTATAATTTATTTATATTTAATT
CCTGATTTTAATTCTGTAATTGGACTCTCTTTTTTATGATATTTGTAACTTTAGAACATATATTAACTCACATCTCTTTTTCAATTATTTCAGTTGTAAT
TATCATTCAGTTGATGACCTTTTTCGTTCAGGAAATACCAGGATTATCTGATTCATTGGAAAAGGGTATGCTAGCTACGTTTTTGTCGATAACAGGGTTA
TTAATAATTCGTTGGATTTATTCAGGACATTTTCCATTAAGTAATTTATACGAATCATTAATGTTCCTTTCGTGGAGTTTCGCTATAATTCATATGATTC
CTAAAATAGGGAATCATAAAAATGAAAATTATTTAAGTGCAATAACTACACCAAGCGCTATTTTGACTCAAGCCTTTGCCACTTCAGGTCTTTCAACAGA
AATGCATCAATCGGCCATATTAGTGCCTGCTCTACGATCCCATTGGTTAATGATGCATGTAAGTATGATGTTATTGAGTTATGCAGCTCTTTTAGTTGGA
TCCTTATTTTCAATTGCTCTTCTAGTAATTACATTTCGAAAAAATATAAAAATGGTTGTCGAAAACCAGAATTTATTAATTGGGTCATCATTTTTTTATC
AGATGGACTATTTGAATTTGAATGAAAACCTAAACGTTTTACAAAATACTTATTTTGATTCTTTTAAAAATTATTACAAATATCAATTGATAGAAAGATT
GGATTATTGGAGTTCTCGTGTTATTAGTATAGGGTTTACTTTTTTAACTATAGGTATTCTATCTGGAGCAGTATGGGCTAATGAAGCATGGGGATCCTAT
TGGAATTGGGACCCTAAAGAAACTTGGGCATTTATTACTTGGACAATATACGCTATTTATTCACACACTAGAACAACCAAAAATGGGCAAGGTGCGAATT
CGGCAATAGTAGCTTCTATAGGATTTTTGATAATTTGGATATGTTATTTTGGGGTTAATCTATTAGGAATAGGACTACATAGTTATGGTTCATTCATATT
AAATTAGCATCGAACTGAATAAACTTTTTCAAATTTAATAAATAAAAAAATAGGTCCACAGATAAAGAAATTTTGTGTCATTTTGTCTTTGAGAACCTTT
TTGAGTCAAGTCAAAAAGGTTCTCAAAAAAAAGTTGAGATTAATAATGCCATTACAATTGTAATTCACTTCTGATAATGACTTTCGCTTTTAGTCATGAA
GATTATCTATAGTAATAATTAGATAGAATTTCTTGGACTTTATCAACAGATAATGAAATAACTAAATCAGGATAGATACCAATCGCTAGTACGGGTAGAA
AGACACAGATTGAAACAAATAGTTCTCGTGGTCCAGAATCGACGAAAAAAGAGTTTGAAAGATTGAATAATTTATATCCATAAAACATCTGACGTAACAT
AGATAATAAATAAATAGGAGTTAATATGATTCCAAGTGCCATAACAAAAGTAATTAGTATTTTTGTCATTAAAAGATATTTTTGACTGGTAATTATCCCC
AAAAATACTATTGATTCCGCAACAAAACCACTCATTCCTGGCAATGCAAGAGAAGCCATTGAAAAACTACTGAACATAGTAAATATTTTTGGCATTGGGA
TAGAAATTCCTCCCATTTCGTCAAGATAAACAAGCCTTATTCTATCACAACTTGTTCCCCCCAAGAAAAAAAGGGCAGCACCAATGAATCCATGGGAGAG
TAATTGTAAAATAGCCCCATTAAGCCCTGTGTTAGTTAGTGAACCAATTCCTATAATTATGAAACCCATGTGAGATACAGAGGAATACGCTATTCTCTTT
TTTAAATTGCGTTGACCGAGAGAGGTTAAAGCGGCATAAACTATTTGTATGGTTCCCACAATTACCAACCATGGTGAAAATATGGAATGAGCGTGGGATA
AAAATTCCATATTAATACGAATCAATCCATATGCTCCCATTTTTAATAAGATTCCGGCTAGAAGCATACATGTACTGTAATGTGCTTCCCCGTGTGTATC
AGGTAACCATGTATGTAGGGGTATTATTGGTAATTTGACAGCAAAAGCAATAAGGAAGCCAAAATATAAAAGTATTTCCAATGCTAGGGGATACGATTGA
TTAGCTACTGTTTCAAAATTTAAAGTAGGTTCATTAGAGCCATATAAACCCATACCTAGAACTCCTATTAAAAGAAAAATAGAACCCCCTGCAGTGTATA
AAATAAACTTTGTAGCTGAATACAGACGCTTTTTTCCCCCCCACATGGATAAAAGTAAATAAACTGGAATTAATTCTAACTCCCACATCATAAAAAAAAG
TAAAAGGTCTCGAGAAGAAAATGATCCTATTTGACCGCTATACATTGCTAACATTAGGAAATGAAACAATCTGGAATCTCGAGTAACTGGCCAAGCTGCT
AAAGTGGCTAAAGTAGTGATAAATCCTGTCAGTAAAATGGGTCCTATCGAAAGTCCATCAATTCCCAGTCTCCAGTGAAAATCAAAAACATTTATCCATT
TAAAATCATCTTCAAATTGAATTAATGGATCGTCCAATTGAAAGTGATAGCAGAATACATAGGTCATTATAAGGAGTTCTAATAAACATATACCCATAGT
ATACCAACGAACTACCTTATTTCCTTTATGCGGGAGAAAAAAAATGAAACAGCCCGCAAATATAGGAAAAACAACAATTAGGGTTAACCAAGGAAAATAA
CTCGTGGTAAAGACAAGATACGCTTTGACCAGAACAGAAAAACCCGTACTCAATAATTTTTTTTATTTTATTGAGTACGGGTTTTTTGTCAGTGAGTAAA
GAGGAATCAAATGATTCAAGTGGATTTTATTTTCTAACGTATTAGTAAGCTAGGCCCATACTTCGAGTTGTCTCACTCCCTAAATAAACACGGACACTCA
AAAAATCTGTTGGACAAGCGGATTCACATCTCTTACAACCTACACAGTCTTCGGTTCTCGGAGCAGAGGCAATTTGCTTAGCTTTACATCCATCCCAAGG
TATCATTTCCAAAACATCTGTAGGGCAGGCACGAACACATTGAGTACATCCTATACATGTATCATAAATTTTTACTGAATGTGACATTGGATCTATAAGC
TCCCGTTTTGAACATAAAAAAATTTCGATCTGGTTCTGGCAAAATCAATAGTAAATAAATACATTGTAGACACCAGACGAATCAGTGGTTTACCAGAATT
TTTTTTATAATCCATATACTTCTGGATTTGTTCATAAGAAAAGGACCAAGAGACTTTGATTTATGTTTCCGCAAACATAATAATACAAATCGTACTACAT
CCTAATACTAACTAATACAAATAAACAAAAATGATAAAAAAAACTTTCGAATATAAATTACATTTATAATAAGTGTTAGTGAGATTTGTTAGTACTAATT
AATCGTATCAATATATATTATTTTATTCCGTTAATTTTATTTATTCAGTTACTTTTAGTTCAATTATTTTTTTAGTCATTTTTTATTGTTCAGTTTCCCA
TATTATGTCTATTTACTATATTATCCATTATAATTTATCATATTACACCTAATACAGATTTAGTATTAATCATATTACCCATGTATGATTATACATGAAT
TATACATAATATTAGAAATATATGTTTATATGTTATATGTTCTATTTATCTTGGTATAGCCAACTAGTATATAATATGTATGAAATTTGAGTATTCTTTA
TGTTTTATTTATGATATATTTATATAATGAGTAATAAGTCTATAATAAAAAATAAGTGTTTAAAATGAGTATAATGAGTATATTTAGTGTGTATGTAGAC
AATTCAATTATTGATTAGAATTTAGGTGTATTATACCAGTGCAGGATAGGACTATTTATTCAACAAATTGGATTGATTGATACGGATTGATTTTCTGTTA
CGATAGATCGACGAGACAATAGCTAGACCAATAGCTGCTTCAGCCGCTGCAATAGCTATAACAAAAATAGAGAAAATATCTCCTTTTAATTGTCGACTAT
CAAATAAATCTGAAAATGTAACAAGATTCAGATTCACCGAATTTAGTATAAGCTCAAGACACATAAGTGCTCTAACCATGCTTCGACTTGTAATCAATCC
ATAAATACCAATAGAAAACAAATATGCACTCAAAAAAAGTACATGCTCAAACATCATTGACTAACTCCTTCTGAATCTCAATTGATTTCAACAAAGAATT
CAACTGGTTAAAATTTTTTATAGAATGAAAATTGCATAGAGTAAGTAACATAACAATTTCAGGACAAAATCTAGCAAAAAAATCAAGTATTCCAAATAAA
GAGAAATCAAACAAATACTTGACTTTTTTATAGACAAGAGTTCTTAGATAAATATCATTTATATGAGCTATAAATATCACAATTTAAAGCAAAACAAAAT
AAATGTCTTACAATAATACATGACAACAAAAATTAAGACCTCTTGCTAATCTTAAACATTTTATCTTAACTATTGTATTAAAATTCCAAATTTAATATAC
TATATTAAATATAATATTATTTATATTTTTATATTATATTTAAAAATTATAAAATATATTTTTATATTATATATTTATATTATATTTTAAATAAAATATA
TAATTTTTAAATAAAATATATAATATAAATATATATATATAATAAATATATATATATATTATTAATATTCAATTTATTATATATATCAATTTATTAGATA
TATCTTATAATAAGAATTATATATATCTTATAATAAGAATATGTAAATCCAATTTCNAATATATAATTTTTAAATAAAATATATAATATAAATATATATA
TATAATAAATATATATATATATTATTAATATTCAATTTATTATATATATCAATTTATTAGATATATCTTATAATAAGAATTATATATATCTTATAATAAG
AATATGTAAATCCAATTTCTCATAAGAGACTACTTATATTACTAAACGAATTTTGACGAGCCATAGTAATCGCACCTATTAAGGCAACTAAACTAATTTT
GACGAGCCATAGTAATAGCACCTATTAAGGCAACTAAAAGAATTATAGAAATGAGTTCAAATGGAAGAAAAAAATCTGTTGATAAATGAATTCCAATCTG
TTGAACATTACTTATAAGGTCCTGCTCTATAATGTGGTTTGATTTTGTAGTCCAAATAATTCCGTACCATGATGTATCTGAGATAGTACTAATTAGTAAA
AAAAGAATACTTGTACAAACCAAGGAAGTAACTCCATCTCCCACAGTCCAAAGATGTAAATCATTGGAATATTCTGAACCTTTCATAAACATTACAGCAA
ATAAGATTAAGACATTTATAGCCCCCACATAAATAAGGAGCTGTGCAGCAGCTACAAAATAGGAGTTCAATAAAATATAGAATAAAGATACACAAATAAG
AACCAATCCCAAAGAAAAAGCAGAATAAATTGGATTGGTAAATAAAACGACTCCTAGGCCTCCTAATATAAGAACTAATCCCAGAAATACTACAAGAATA
TCATGTATTGGTCCAGTTAAATCCATTATGTATAATGTATAAAATATATATATATAAGTTGAAATTGTTTATCACCTTTTCGACTAATCCAGGGAAAAAG
TTATCCTATTTATTTTTTCTGTATATGTTCCGTCAATAATTGAATTAAATCTTAATCCAGTGTTAATTTATGTAGTGGATTATTTTATTGTATAGTATAT
ATTTATATATATATATATATTTTCTATTATATTATATATATGTTTATGATTTTTATTTGAGATTATTGAATATATTATCCAATATTGAAAAAACATTTTT
TTTTTATTCTTATTTAATTTAAATTTCTTTGTTATTTATTTATATATCCAAAATATATTTATCCAAAATATATTTATAGATAATATATATCAAAAATCTA
TATCAAATATCTCAAATATGAAATATAAAAAAAAAAGATCTTATTAATTGTTAATCGTCCCTGAATCCAGAGGTTTATCCTTGTCTATTTTGTTGATTTG
AGTTGAATTCATAATTGGTTGAATGGTGTAATCTCCCATTATGGATATTGGTAAACGACCCAATGCAATTTGATTATAATTCAATTCGTGACGATCATAA
GCAGAAAGTTCATATTCCTCAGTCATGGATAAACAGTTTGTTGGACAATACTCGACACAATTACCACAAAATATACATACCCCAAAATCAATACTATAAT
TAAGCAATTGTTTCTTTTTAATATTTGTTTCCAATCTCCAATCTACAACGGGTAGATTTATAGGACATACACGAACACATACTTCACAAGCTATGCATTT
ATCGAATTCAAAGTGTATTCGACCCCGGAAACGTTCTGATGTGATTGATTTTTCATAAGGATATTGAATAGTTACGGGTAAACGATTTGCATGCGATAAG
GTAATAATAAAACCTTGACCAATATACCTTGCAGCTCGTACTGTTTGTTGGCCATAATTCATGAATCCAGTCACCATAGGAAACATATCGTAGATATCTA
TGAAATAAAAAAGTTAATATTTTTTTCTCTTGTTTGATAGAAGTTATTAACCTAACCTAAAAAAGGGTTAGCTTACTCTATTATTTAGAGTGAAACAAGT
TGGAAAGAAGTTGTCAATAATAGATTCCCCAGAGAAATAGGTAAAAGAAATTTCCATCCAAGATTTAATAGTTGGTCCATTCTCATTCTAGGTAAAGTCC
ATCTTGTTGCGATAGAAATAAACAGGAACAAAAAGGCTTTAGCTAATGTGATAAAAAGACCAATTGTCATTGCAAAAATTTTACTCATTCCAAAAAGTTC
AGGACTAAACATGTATGGAAGAGATAAATTCCACCCACCTAAGTAAAGAACTGTTACAAATAATGAAGAGACTAATAAATTTAGGTAAGAAGCAACATAA
AACAAACCATATTTTATACCGGAATATTCGGTTTGATAACCTGCTACTAATTCCTCTTCTGCTTCTGGTAAATCAAAAGGTAATCTCTCACATTCTGCTA
GAGAAGAAATTAAAAAAACTATAAAGCCTATGGGTTGACGCCACAAATTCCATCCCCAAAAACCATATTTTGACTGTGCCTCAACGATATCAACTGTACT
TAAACTGTTAGATAATTATAGTCGACCATAACATCACTGTTTTCATCGCTATTCCAGAACCGTACATGAAACTTTCATTTCATACGGCTCCTCTCCGGTC
ATACTAATTTTAAGGACTAGTTTTCGATATTAACATTAATTATTTATTGGGTAATAAATAGAATAAAGATTTATTGTACAGCCCAAAATTAGACCGAGGG
AATTCTGTTTGCTATAAAAAGCACTTCGGAATTGATCTCATTCTCTTAAAAAAAAAAATTTCTTTGTTCAGTAATAATTTAGTATTTAAATTTTAATAAA
ATACTCATTTTTTTTGTCAATAGACAGTCCGACCTATCTTTTTTTTAATGAAAAAGAAAGAATTAGCTACAAAGTTATCAATAATCATATCATAAGATAA
GAATTACATATCTATGGATGTAGATGTAGTAAACAAACAATAACTAAATATTAGTTATTATTTAGTTTGTTTCCCGCTATACATATTGGTATTCCATTTT
CTTTCTTTTGTTCCTGTTCTGGTTTCTAACAAAAAGGCGGTGCTCTGAAAAAAGAGGATTAATTCGTTCTTGATAGTCATTTCTTTAATGAGTGAATAGG
AGCATACTCTAGATCGGAATCCTAAGGAAGTACTGCTTTAGAATTTCTACCAACTTAAAGTCCTTTTTGATTCACTTTATGTATAAACACCTCGTTTGTT
TTGATATCTTACATAATCTCTATTACTAATCTGTTGTGTATCTTGGTGTTCCTACCTATCCACTCATTTTTAATTGATCTCCCATATGGTAATAATAAAA
GGCTATACTATACAGTAGATTCTTTGTACCCGCTTCAAGACATGAAAACTAATCTCAATCTTGGGATAAACTGTTTACACTACTTATTGTATTTTCCTCT
TGTACATAGGGAATGAGACTTTATTTTCTTACTGCGAATTGAGAAGCTGTTTTGTTTGACTCATATGACTATGTAGTTTAACTCATTGAACTTAATCTTA
ATTATGAATAAAAAGAAGCATTTAATTAATCCTTTAAATCAAGAAAAAGTTCATATTTTACGAATCACACGTAGAGATATTGATAACACACATGGAGTTA
ATGGTATTTCATAACTAATCGATTGAGCAGCAGCTCGTAGACCACCTAAAAAAGAATATTTATTATTCGATCCATATCCTGACATAAGGAGTCCAATAGG
AGCAATACTCGAAATGGCGATCCATAAAAAAACACCTATACTGAGATCGGCTAGAACTAGGTGAGACCCAAAGGGAATTACTAAATAACTTAGTAAAATA
GATACGACTGCAATTGCTGGCCCGGCACTGAACAAACGTCTATCCCCTCTAGAGGGTAGTAGATCCTCTTTAAAAAGTAGTTTAGTTCCATCTGCTAAGG
CTTGAAGAATTCCTAATGGTCCCGCATATTCAGGGCCAATACGCTGTTGTATCGCGGCAGATATTTCCCTTTCTAGCCACACAATTACTAGTACACCTAT
TATGATCCCTAATATCAGAACAAAAATAGGGACAAAGAGCCATATAAGTTCATAAATTTCTTTTAAGAATTCCGATCCAGAAAAAGAATTGATAGTTTGC
ACTTCTCTTATATCAATTATCATTTCAACGATCAACTTCTCCCATAATAATATCTATACTACCTAGTATCGTCATGATATCAGCCAATTTCATTCTTTTA
ACTAGCTGAGGCAAAATTTGTAAATTGATAAAACCTGGAGGACGAATTTTCCATCTCCAAGGGAAAACGTTCTGATCTCCTATCAAAAAAATTCCCAATT
CGCCTTTTGGAGCTTCTACTCTTACATAAAGTTCTTGTTTTGACAATTCAAAATTGGGCGAAGGTTTTTTACTAATGAATCTATATTCAAAATCATTCCA
TTCGGAATCTTTTTTTCTATCAAAGCGTCGGACCTCTAAATTTTCATAGGGTCCCCCCGGAATTCCTTCTAAAGCCTGTTGAATTATTTTTATTGATTCC
CGCATTTCACTCATTCGTACTAAATAACGAGCTAGAGAATCTCCTTCTTTTTGCCATTGGACTTCCCAATCAAATTCATTATAACATTCATATTGATCAA
CTTTACGCAGATCCCATGAGATTCCGGAACCTCGTAACATGGGTCCCGACAATCCCCAATTTATTGCTTCCTCTCCACTAATAATCCCTACTCCCTCAAC
TCGTTCTAAAAAAATGGGATTTCGTGTAATAAGTTTTTCATATTCGTCAATTCCTGTTAAAAAATAATCGCAAAAATCTAAACATTTATCTATCCAGCCA
TAAGGTAAATCGGCAGCTACCCCTCCAATACGGAAATAATTATGCATCATTCGCATCCCTGTGGCAGCTTCAAATAGATCATATATTAATTCTCTCTCTC
TAAAAATATAAAAAAAGGGAGTTTGTGCACCAATATCTGCCATAAAAGGGCCAAGCCATAACAAGTGAGAAGCTATACGACTTAGCTCTAACATAATTAC
TCTGATATAGCTTGCTCTTTGAGGTACTTGAATATTTCCTAATTGTTCTGGTGCATTTACAGTTATTGCTTCTGTGAACATAGTAGCTAGATAATCCCAA
CGTGTTACATAAGGTAAATATTGTACAATTGTTCTATTTTCTGCAATTTTTTCCATCCCCCGGTGTAAATAACCTAGTATGGGTTCACAATCAATAACGT
CTTCACCATCCAGAGTCACGATTAATCGAAGAACACCATGCATCGATGGGTGCTGAGGACCCATATTGACTATCATAAGATCGTTTCTTGTAGTCGGTGC
AGTCATATCCATATCTTTTTTTTTCCCCGATTCCTTTTTCCCCAATTCATCACATTCATAAACAATACATAACACATTATTCTATGAAAATGTAAAAAGA
GGTTCGTCAACAAATAAAATATAAGCAAAACAATAATAATTCAAAGGAATCTTCGAATTAACGCGTTTTTGGCTCCCGAATATCCAACTGACCAATTAAT
TTCTTATAACGTACTCTATTTTTCTTTGACAAATACGCTAGCAGCCGTTGACGTTTTCCCAGGATTATTCGTAAACCCCTCTGAGATGAAAAATCTTTTT
TATGCAATTTCAAATGGGAAGTAAGTGTTCGTATCTTATTGGTGAAACTGAATACTTGAAATTCGACAGACCCTTTGTTTTCTTCTTTTTCTTCTTGTTC
TTGCGAAATAATTGAGATAAATGAATTTTTGACCATAAAAAAAGAGTTTTCCATTTTTTTTTTTATTTTACTGATCAGAAAAAATAATGTTAGTCATTTT
CTGGTAGATACAAAAATGGTTTCCTCTTACTCTTATATATACGATTTTTTCTATCCAAATCAAATTGGAATTTTTTTTATTTATTAATTTGATTTGGATA
GAAAGGTATAATAGATTTCTGCACTCACCAAAGAGAATGATTTCTTTGTATTGTACCTAAGGAGATTTCGCCGATTCATTTCTAGATTCAGTTGATAAGC
CATTAAATTTAGTATCATGTATCATAATGTAACATAACATATGTGTATATCTTTCGGCCTTTGTATATCGAATATCTCACTCACGCACTACACACTACAC
TATATTATATCTTTATATAGTATATAAAATATACCATCAATCAATTCTGAATTGTGGATACATCTGTATTCTTGACATACTGAAACGACTACCATTATGG
GTATCAAACCAATACCGATTCATACAAGCTAAATCTTCTAATCGATAATTGGGCCAAAGAAACAATTTTAATTTCATTAATTTGTTTTTATTTGGATCTG
TATTAAAATGCTTGTCCTTTTTCAAAAACTGTCCACAGTTCCTTATGTCGTTTTCATTGAAAAATATTAGATTTCTATCTACGTCTACAACATTCCCCTT
CCAGGAATTGAAACAAATGAGAATTCTCAACTCTCTACGACGTCTAGTAGATAGAATATTTTCAGGAACAAATAAATCATAATAATTTTTATCTTCACTC
ACAAGCATAGTGCTATGTCGTGAAATGGATTTCTCAAAAGGATTCTCATCAAGATATTTTTTTATATATCTTCTATCCGTTTCAGATTGTTGTTTACTCT
TATTGACCAATGAAATACCTATGGTTTGATATATAAGAAATTCTTCATCCCATTTTATAGAGAGACGAACCGGTTCAATAATAAATATTCCCCTTTTTAT
CAATTCTGTAAGAGATAGATCCTTTTGAATCAACATTACATCTAGACGCATCTCTCCTCTTTGAATTGAGGATATAGCAATTTCCTTTAGATTTATCAGT
CTAAGTAGTAGACAATATACCTTGATATTGTTGATCATTCTTTGATTCAAAGAATCATCCCATCTTAATTGAAAAAGGAAATATTTTTTCAGGAAAAAAT
CTAGTTCTGCTTCCTTCTTGCTCTTGAATTGTTTTTTCTTTCTACGTTTTTTAATGGTTGATTCTGTGTAATTTTTTTCAACATCTTCTTTTTTCTTTTG
TTTTTGTGTATCTTGTTGTGTATCTGATCCAAGATCTCTTTGGCTTAGCTTTTGTTTTTTTTCTTGTTGGTTCTGATTCTCTAATTCAAGATATTCTTTT
TTATTAGATCGTAGATTAAGATCCTTTTTTTGATTTCCGTTGATGTTCTTATTTGGACTCAAATTTGTATTTCTATGAATGTTTAAAAGAATAAATTGGA
TTGGTATAATCCATGGTTTAAGCTTATATGCATCATAAAGTAGTCCAAATTCTGGGAAGAACCAAGATTCCAGATTTGATATGGGACGATATAGCCTTTC
TTTATTCATTCCCATCCAATCAAAAAGTTTTTTTCTTTTATGGGATGGTTTTGTTTTTTGATGAATCGTGAGAGGATAAATATCTTTATTATAAATTTTT
TGATAATTATTAGTTCCAGCTTTAGTATTTTTATTAATCTTGGTACCAATATGCATATTAGTCCAGGTATCAATATCGATATTTTTTCTAAAACAAAACC
GGAGAATTCTACAATCAAAATATTTTCTATCCAAATTTTTTTCTCCATATAGACTAGATTCTTCTCCTAGATAATCACTAATATCTATACCTACTAGTGC
ATAAAATGATTCGGGTTTCTGTGTTTTCTGTGTATTGAAATTATATGGAATTTTGGGGTCTCTGTTTACTTGTAATGGCGATGCATAAATATATGAGTCC
GCTCCATCCTCAGAATTCATATATTTATGTGCTAGAAGATCATATTTGTAGTTTTTTTTTAATTTTTCTTTTTGTCCTGTCCATGAGTCTATTCCGTAAT
AATTTTGTTTCACGTAATGAATTAATGGTTTTTTTTTATCTGAATCCAATATTATTGAGTCTTTTTTTTGAATTGTACAACTTTGATTGACTCTATTTCT
CCATTTTTGTGGTACTAATCGAGACCATTGAGTTTGAGATAAATTGTATTGATAATGACTCTTTAACCAGTTTTTCCATTCATTCATTCCAGACTTATAA
ACTTTCTTATGCTTTGGTTTGTAATCAAATAGTCCTCGTGTCCCACAATAATCCTTGATTCTATCTTTAAGAAAAAGATGGGTCCCGTGATATTGAAATA
CAGATCTCAAGTAATACTTGTTATTAACTTGAACTTGTGACAATGTGTAAAATACATAGGCTTGTGACAAAGAGGATAAGTCACAATAAATAGTGGAATT
CTTATTACTAATATTAGAAAGCGACTTTTGCATCGTCGAAATAAAGTGAATTGTATTTTGATTTGTTTGATCAATCCCTTCTTGATTTGTTTCATCGTGG
TAAAAGAATTTATTGATCATTTTTTTTGTTGATTCAAGGAAAAGCTGTGCATTGGTCCTAAGACTGTTAATGGTACATAGAAGGATATCGCTGTATATTC
TTTCAATGAAATATTTGAGAAAGTAGTAGAATTTGCGTATTAATCGGGTACTTTTTCTTTTGAATATTTGCCAAATATTTTTTTGCAATTCTGAATTTTT
ATCAGCACAATTTGTCTTATTAGGGCTAATACTTATACCCGGAGTTACAACTATTTTTTTCTTGTCTTTTGTGATTTGTTCTATTTGATTTCTGATTGTG
GTTGTCCTATCAGCAAGATCCTTTATTTTTTTCTCTATAAGTGAATGTTTTGTCCAATTCGTGGATCGAATTCGAATGGTTGATTCGTCGGTAGTCTTAT
TACTGATTATAGAATCTTTTCTATTTTCGTTCGATTCATATACTTTTACTTTCCCGAATCCAAATAAGAAAATTGGGTTTATTTTTTCAAGTTCTTTCAT
TATTCGTTTTATAACTAGAACTATTTTGTTAACCCATCTTGTTTTTTCTTTTGAAATCTTTAAAAACCATTTTCTCGTTTTTTTAGAAACTCTTAGAACT
AGAGAAAGAGAAAATGTTTTTTCCAGTTTTCTCATTTTTTTTTGTAGCTCTTTCCAAATAGGTTGAAAAAAAGAAGGTTGTTTTCGAGGAGAACCGAAGG
GGAGTTCCGCTTCTCTTCCCCAGACTGTTAAAAAACAAAAATTGTCTTTTTTTCCTTTTTTTTTCATTGTATCTCTATGATGGGATCGTACTTTAGATTT
TCGCCAAGGTTTCAGACGGAAAGGAAATAGAATTTTTATCTGAATACCATCCGTTAACCAATCTTTTGGAAATTCTGTTTCTGATAATTGAACACCATTA
TAAGTGCATTTAACATGCATTTCTCTATTCCAATCTTTCAAATCCTCGTACCACTCAGGGGATTGGAATAATAACATACGGCCAACATTTTTAGCTATTA
TCAATGAAGGCAATACAATGTATTTTCTAAGAATCGATTGGGTTACTAACATCGAACCCCTTATTGCTTGAGCAAATATAATGCTATCCCAAGTTTCTGA
TATTGTTATACGTTCATTTTCCTCTTTCTTTTCCTTGTTTTTCTCTCTTTCTTTTGTCTCTTCCTCCTCAGAATCGGAAATTTGAAATTCTGATTCTCTA
CCCACCCAACCCCTAAAAACGAGATTCATCATTTCGGAGATATCAAAAGATAAAAAGAATGTTTTGTCTATTTGATCCAAAAAAAGTGGCGAATGCACAT
TTGCTTGAAACATTTCCCAAGTAACTGTTTTACGTCTTTGAGCACGCATGGATCCTTTGATTAGATCCCGACGAAAATCCGATTGTTGTGAGTAACGTAT
CAAAGACACCTCTTCCGCTTGATCACTATCACTAGTATTACTAATAGCGTTGGTAGTTTCCTCTTTATCAGTATAAATTACAACACGTTTGGCTTTTCTT
GAACGAATTTCATGATCTTCCATTGATTCTTCTTCATTTTCTTCCTCTTGTTCTTCCAAATCATCGGTCAATTTGTATGACCATCGAGGAACCTCTTTTC
TGATTTCTTCTATTCCAGGAAAAATCCATTTATTATTTTGATTTCTAATTGTTTGATCATTGCAATCAGTTGTAACTACATCGAATATCCATTGCAAACA
TTTTGCTTGCTTTTCTGAATCAATTCTTTTTTCTTCTGCCAATAAAGACAATTTTTTCAAATTAAGACTGGGGGGGTATTCCAAGGGGACTTCGCCGATT
GAGGTTAAGGAATGACCACTATTTGTCGATAAAAATTCTCCATCAAAGAGATTCTTTTGATATTCCAATTCTTTTTTGGGGGAATCATTAGGAAGTAGAC
CGTGAATTTTATTTATCCAGACTATTTCTATGGACTCCTCTGCATCTGTAGAAGTTATTAAATCATCCCTGATTGAACGTGAATATAATTTTGTGATTTT
TCCGCGATATGGTCCGTTCAAAAAAGGATCGTACATTTTAGGCAAGCATTCCTTTTCATTTTCATCATTGCATAATCTGATTCTTTTCTCGAGCACATCT
CGAACAAGGGATCCTGTTTTTTTTTCTAGAGTTTTTATTCGATTTATTAATTCATTGCTCAAGGTGTGCTTTTTTTGTTCATTAGTATAAACCCAATAAT
TATCCTCGTGGGATAGTTTTTCGGTCGTGTACAAAGATATCTTTCGTTCTATCATTTCTGAAAAAGTCGATAAACTCGGTGGATATGTAAAAGATATTCT
TTGTTTTCCATCACTTGGACATGTATAAAAAAAATATTGTGACATTTCATTTCGTACAGCATTGTCAAATCGATCATTTTTTATATATCGAAATGGACGA
TTCCATCGTTTACAGTCGAAAAGAAAAGTGACAAGCGGTTTTTCAAACCAAAAAAGATTTTTATCTTCTTTACTTTCTAATTCCCAAAGTTCTTGTTCTT
GATACCTATCAAGATAAGAGTCTTCGTAAACTGGGCTATCCTTATAGTATGTCTCTTTAAAGTGGAATTCATCCTTTGTTTTTTCTTTTCCATTCACTGG
GATTTTGTTCGTTTCATTTATTTTGTACAGATCTTCTTTTTCTTCGGAACCAAAATAAAGGTTTTCTTCGGTGGATCCCTCTTCGTCCTGTTTAGTTTCT
TTTGGTTCCAAAGTTATTTCTATGTCGCTTTCTTCCTCATTTTCCTCGCTTTCCTCTGTTTCTGAGGTTTCCTTCAGTTTTTTAGTAATAATAGGTAAAG
GCATTCTGCCTAAATAGTATACACAAGTAATAAATAAGAGAATACTAAAGATTCGAGCCAGAGAATTTCTCAATTCTGAAAGAAGGTACTTATTAGATTG
AATGGAATGATTTTGCCGTATCCAGAATAATACTAATCCAACGCACTTAATAAAAAAAATGTGACCAATTAACCAACCAATAAAATTACTTGTTACAAAT
AACATCTTGTTGTTGCATCGAAACATATAAATGTTGACTAATCTGGCTAGTGTTGAACTTGGTAAAATGAAATGGTTGAATAATTGAAAAATAAAATTAT
TCAGGAATATACATTGAATGTTGAAATTACGTATTGAATTTCTAGTAGTAGATCTATAATCCAAAAAGTTCTTGTTATTGTTCCAGAAGAAATGAAACAA
AAGATATGGTAGAACTAGGACAGTCATTGTATGAGGTTTACCCAATGCTAAATGCAGAGGCGCATAATAGATTGATATAAAAATCATAAGCTGTCCCATA
ATAAAACCGGTTGTTGCTGATATCTGCTTTTCGGTTCCTTCTTCCATAACCCAAGCTCGAAGAAGGAAGAGATAAGAGGGCCCTATGGAGAACGTGGTCA
TAAATCCATAATAGAGTCCAACTATAACAACGGAATTTATTATTTTCATGCATAAGGATAATGGATTACCTAATAGAAAAAATTTCAAAATCATCACAAA
TCTCCTCCCTTTCTTTTGTGTTGCAACTTCTCGATTATTATATGATGATTTTTTAACTTCCATATAGACTCTATATGGAATAGACTATAAATATATAGAA
AGAAAAAGACCATAAATGACATCCCTTATGTCAATGATACCAAAGAGATATTAAATGAATGGAATTGGGATATATTGGGATATAGATATAATATAATGAA
ATAGAGCCGCTTTGAGATTCCCTATGAAATGAGGCATGGAACGGAGCCACTACGAAGAAGTTCGGGAGTTACGAAGGAAGCTTCGGACTCATATTGTTCG
TGGGTTGAGAACGGTAGTTGAACTTTATGGGATCGAATCACCCGTTGTTCCTCAGTAGCTCAGTGGTAGAGCGGTCGGCTGTTAACTGATTGGTCGTAGG
TTCGAATCCTACTTGGGGAGATTTAATTCATTTTTTTATTCAAAAATGAAGAATTGAATGAAAGGGCTCGTTTTGACCGTTAGGAGTAGGTAACCCGTTC
CCTGTCTTTGTTTCTATTGCATTCTATCTCATCGTATCACATTCTGTTCTGCGATATTTGAGAATCACCGTCAATACCTGGCGTAGATCCGGGATAATCC
CTTGTAAAAAGCCCGAGGGCTATTTCCAATTAGCCAATTAAGAATTCTCCGATGATGTACTAGCAGTGCATCAAAGATGCAGTCATCAATTCTCCCGATC
GGCCACAATTATCGCGAGCAAACAATAATGAGGAACGCATTTTTGCTATGCTACTAATACTTGTACTTGTTCTGTTATTCTGCCCAAGACTGGCTGAGGA
AGAGTTACGGGGGGTAAAACATAAATATGCAGATTCGGACCAGGCGTACTATACTATATGTAATTATATTAACATTCACGATAAAGAAAAAGTAAGGCCA
TTCCATTTCGACAAAAGACCCATACCCAAGTTCCATAGCTTTGCGTCCGCTATCCCGATCATGATTTTCCTACCCCATAGGTAAAGGAAAGGTCCTTCCC
TTTTGGGCCGGTTGTGGGCGAGGAGGGATTCGAACCCCCGACACCGTGGTTCGTAGCCACGTGCTCTAATCCTCTGAGCTACAGGCCCCACCCCGTCTCC
ACCGGATCTGTTCCCAGGAGTACCCTCAAAAAGGAACCTTTCCTCTCCTCAGCCATTTCTTTCGGGTTAAGATAAGAAGATGTGAAAGCGCTTTTCTCTC
TATAAGAACAGTGCGTTCCAAGGTGTGAAGTGGGAGAGAAGAGATGTCATAATTGGGGTTTTGAATAAGACGACCTTTGCATTTTGCATTTTATTTGATT
TTGCATATTTTATAAAATAAGAGGTGTTAAGCTTTTTATCATTCTGGCGTCGAGCTATTTTTCCGCAGGACCTCCCCTACAGTATCGTCACCGCAGTAGA
GTTTAACCACCAAGTTCGGGATGGATTGGTGTGGTTCCTCTACGCCTAGGACACCAGAATATCGAACCATGAACAAAGAAAAAAGACATGAGAGAAAAGC
ATATTCATATTGGCTAGTGATTGTGAGGCCCCAATTCTTGACTGGAAGGGACACCCAAAACTCTGCCCTTCCATCCCTTGGATAGAATGGCAGAGTTTTG
GGTTTTTTCATGTTGTCAAACAGTTGAACAATGAAAATAAATAGATGGCGAGTGCCTGATCGAATTGATCAGGTCATGTAGGAACAAGGTTCAAATCTCT
CGGTCTGTTAGGATGCCTCAGCTGCATACATCACTGCACTTCCACTTGACACCTATCGTAATGATAAACGGCTCGTCTTGCCGTGACCTTATCTTGGATT
CTCAATACTTCTGTCACTCCATCCCCGCAGGGGCAGAGAACCCGTCGCTGCCTCGGCTATACTACCGGGGGCTCTGGGGAAGTCGGAATAGGAGAGCACT
CATCTTGGGGTGGGCTTACTACTTAGATGCTTTCAGCAGTTATCCGCTCCGCACTTGGCTACCCAGCGTTTACCGTGGGCACGATAACTGGTACACCAGA
GGTGCGTCCTTCCCGGTCCTCTCGTACTAGGGAAAGGTCCTCTCAATGCTCTAACGCCCACACCGGATATGGACCGAACTGTCTCACGACGTTCTGAACC
CAGCTCACGTACCGCTTTAATGGGCGAACAGCCCAACCCTTGGAACATACTACAGCCCCAGGTGGCGAAGAGCCGACATCGAGGTGCCAAACCTTCCCGT
CGATGTGAACTCTTGGGGAAGATCAGCCTGTTATCCCTAGAGTAACTTTTATCCGTTGAGCGACGGCCCTTCCACTCGGCACCGTCGGATCACTAAGGCC
GACTTTCGTCCCTGCTCGACGGGTGGGTCTTGCAGTCAAGCTCCCTTCTGCCTTTGCACTCGAGGGCCAATCTCCGTCCGGCCCGAGGAAACCTTTGCAC
GCCTCCGTTACCTTTTGGGAGGCCTACGCCCCATAGAAACTGTCTACCTGAGACTGTCCCTTGGCCCGTAGGTACTGACACAAGGTTAGAATTCTAGCTC
TTCCAGAGTGGTATCTCACTGATGGCTCGGGCCCCCCCGGAAGGAGGCCTTCTTCGCCTTCCACCTAAGCTGCGCAGGAAAAGCCCAAAGCCAATCCCAG
GGAACAGTAAAGCTTCATAGGGTCTTTCTGTCCAGGTGCAGGTAGTCCGCATCTTCACAGACATGTCTATTTCACCGAGCCTCTCTCCGAGACAGTGCCC
AGATCGTTACGCCTTTCGTGCGGGTCGGAACTTACCCGACAAGGAATTTCGCTACCTTAGGACCGTTATAGTTACGGCCGCCGTTCACCGGGGCTTCGGT
CGCTGGCTCCCCTGTCATCAGGTCACCAACTTCCTTAACCTTCCGGCACTGGGCAGGCGTCAGCCCCCATACATGGTCTTACGACTTTGCGGAGACCTGT
GTTTTTGGTAAACAGTCGCCCGGGCCTGGTCACTGCGACCCCCTTTGTGAGGAGGCACCCCTTCTCCCGAAGTTACGGGGCTATTTTGCCGAGTTCCTTA
GAGAGAGTTGTCTCGCGCCCCTAGGTATTCTCTACCTACCCACCTGTGTCGGTTTCGGGTACAGGTACCCTCTTGTTGAAGGTCGTTCGAGCTTTTCCTG
GGAGTATGGCATGGGTTACTTCAGCGCCGTAGCGCCTGGTACTCAGACATTGGCTCGAGGCATTTTCTCTACCCCTTCTTACCCTGAAAAATCAAGGTCA
CCTTGCGTCCTTGAACCGATAACCATCTTTCGGCTAACCTAGCCTCCTCCGTCCCTCGGGACCAACAAGGGGTAGTACAGGAATATTCACCTGTTGTCCA
TCGACTACGCCTTTCGGCCTGATCTTAGGCCCTGACTCACCCTCCGTGGACGAACCTTGCGGAGGAACCCTTAGGTTTTCGGGGCATTGGATTCTCACCA
ATGTTTGCGTTACTCAAGCCGACATTCTCGCTTCCGCTTCGTCCACACCTGCTTGCACGGGTGCTTCTATCTAAGGCGGAACGCTCCCCTACCGATGCAT
TTTTACATCCCACAGCTTCGGCAGATCGCTTAGCCCCGTTCATCTTCGGCGCAAGAGCGCTCGATCAGTGAGCTATTACGCACTCTTTCAAGGGTGGCTG
CTTCTAGGCAAACCTCCTGGCTGTCTCTGCACTCCTACCTCCTTTATCACTGAGCGGTCATTTAGGGGCCTTAGCTGGTGATCTGGGCTGTTTCCCTCTC
GACGATGAAGCTTATCCCCCATCGTCTCACTGGCCGACCTTGACCTCCGTTATTTTGGGGTCATATCTAGTATTCAGAGTTTGCCTCGATTTGGTACCGC
TCTCGCGGCCCGCACCGAAACAGTGCTTTACCCCTAGATGTCCAGTCAACTGCTGCGCCTCAACGCATTTCGGGGAGAACCAGCTAGCTCTGGGTTCGAG
TGGCATTTCACCCCTAACCACAACTCATCCGCTGATTCTTCAACATCAGTCGGTTCGGACCTCCACTTAGTTTCACCCAAGCTTCATCCTGGTCATGGAT
AGATCACCCAGGTTCGGGTCCATAAGCAGTGACAATCGCCCTATGAAGACTCGCTTTCGCTACGGCTCCGGTGGATTCCCTTAACCAAGCCACTGCCTAT
GAGTCGCCGGCTCATTCTTCAACAGGCACACGGTCAGAGATCATATTCTCCTCCCACTGCTTGAGAGCTCACGGTTTCATGTTCTATTTCACTCCCCGAT
GGGGGTTCTTTTCACCTTTCCCTCACGGTACTACTTCGCTATCGGTCACCCAGGAGTATTTAGCCTTGCAAGGTGGTCCTTGCTGATTCACACGGGATTC
CACGTGCCCCATGCTACTCGGGTCAGAGCGTAAGCTAGTGATGCTTTCGGCTACTGGACTTTCGCCATCTAGGGTGCAGTATTCAACCGCTTCGCCTAGC
AGCACGACGCTTGTATTGCTCTCCCACAACCCCGTTTTCACGGTTTAGGCTGCTCCCATTTCGCTCGCCGCTACTACGGGAATCGCTTTTGCTTTCTTTT
CCTCTGGCTACTAAGATGTTTCAGTTCGCCAGGTTGTCTCTTGCCTGCCCATGGATTCAGCAGCAGTTCGAAAGGTTAACCTATTCGGGAATCTCCGGAT
CTATGCTTATTTTCAACTCCCCGAAGCATTTCGTCGCTTACTACGCCCTTCCTCGTCTCTGGGTGCCTAGGTATCCACCGTAAGCCTTTCCTCGTTTGAA
CCTCGCCATTAACGTTAAGGCTATGCCATCCTAAGGTGCTGCTAAATAGAAGGATCTTATCAACGTCCATGAATGATAAATCATAGATCGAACTGCCGAA
TCGTAAAAATTGGGTGCTATCATAGTTTCGGCTAAGTTCACGGGCTGGAGATAAGCGGACTCGAACCGCTGACATCCGCCACAGGGTAAACCACCGCCTC
TCGGGCCTCCCCGACTGATTCTACTATAGAGGCCAACGATAGACAATAACTCCCCCCCGAACACAGCTTACAACTTTCATCGTACTGTGCTCTCCAAAGA
GCAACTCTTCTCAAAATATCAAAAGGTGCTGAGTCGGAATCCCATTCTAAGGATTCTTGTGGTTCCGGAGAATCCAGCTACAGGAGAATCAGGAACGGAG
AACTCTCCCCCTTTTTCTGCCCGACTCTTTGGTTTTAAGAATGCTGGTTTTAAGAACGAGTGATTGCCCTTCTCCGACCCTTACTGCCCAACCAGAGAAC
GGACAGCTAATGCGTTCCACTTATTGAACAGGGTCTATGGTCGGTCCGTGACCCCTGGATGCCGAAGGCGTCCTTGGGGTGATCTCGTAGTTCCTACGGG
GTGGAGACGATGGGGTCGGTCCATGGATTTTCCTTCCTTTTGTCACATTTTGCTCAAAGGGTTGAAGGGAGATAGTGCATCAAGCTGTTCGCAAGTGCCA
ACTTGATCCTCTTCCCCAGGGATCCCAGATGAGGGAACCCTAGGAGAGCCGCCGACTCCAACTAAGGTCCATGTACGATCCATACTAGATCTGACCAACT
GCCCATCCTACCTCCTCTACGTTCTTGACAGCCCATCTTTGTCTCAGTAGAGTCTTTCAGTGGCATGTTTCGGTCCTCTTCCCCATTACTTAGAAAAAGT
GAGCCACCAGTTCAGGTACAAGATACTATCATTACCGCCTGGACAATTAGACATCCAACCCGTAATCGCAACGACCCAATTGCAAGAGCGGAGCTCTACC
AACTGAGCTATATCCCCCCGAGCCGGAGCATGCATGAAGGAGTCAGATGCTTCTTCTATTCTTTTCCCTGGCGCCGCTGGGCCATCCTGGACTTGAACCA
GAGACCTCGCCCGTGAAGTAAATCATCGCACCTACGATCCAAACAATTGGGGGAGAATCAATAGATTCTCTTTCAGGAGCGATTCATCCTTCCCGAACGC
AGCATACAGCTCTCCGCTGTACTGCGCTCTACAAGTGTGCTTTGGTTGTTCCACCCTTCCCCCTTACCATGGCAAGTCTTTGTGAAAAAACTCCGATGGG
AAGAAAAAAGAAGACGTTAAGAAACCCTCCTGGCCCAACCCTAGACACTCTAAGATCCTTTTTCAAACCTGCTCCCATTTCGAGTCAAGAGATAGATAAA
AAGAATTTCACGTTCTTCCCTTCGGGAAGGATTAGGGAAATCCTATTGATTGCTGCTTTCTCCAGACCTTCGGGAAAAGCATGAAAAAAGGCTCGAATGG
TACGATCCCTCCGTCACCCCAGAATGAAAGGGGTGATCTCGTAGTTCTTGGTCTGTGAAGATGCGTTGTTAGGTGCTCCATTTTCCCATTGAGGCCGAAC
CTAAACCTGTGCTCGAGAGATAGCTGTCCATACACTGATAAGGGATGTATGGATTCTCGAGAAGAGAGGAGCCTTGTTGGTCCCCCCCCGGACCGCCCGG
ATCCCACGAGTGAATAGAAAGTTGGATCTACATTGGATCTCACCTGAATCGCCCCATCTATCCTCCTGAGGATAAGTTTGGTTTCAAACTCCGATTCGAA
CAGGAGGAGTACGCCATGCTAATGTGCCTTGGATGATCCACATCTCCGGGTCAGGCGCTGATGAGCACATTGAACTATCCATGTGGCTGAGAGCCCTCAC
AGCCCAGGCACAACGACGCAATTATCAGGGGCGCGCTCTACCACTGAGCTAATAGCCCGTCGTGCGGGCCTCCCACTGGGAGGCCTGCTATGCCAAAAGC
GAGAGAAACCCCATCCCTCTCTTTCCTTTTTACGTCCCCATGTCGCCACACGGGAGGGACATGGGGACGTAAAAAAAGGATCCTATCAACTTGTTCCGAC
CTAGGATAATAAGCTCATGAGCTTGGTCTTATTTCACCGTCAAGAAACGAAAGAAGACTTCCATATCCAAGCTTAGCTCAGACGTAGCTCGCTTCTTTTT
GGGTGTGAAGCAGTGTCAAACCAAAAAAAATGCCCAACAAGCATTAGCTCTCCCTGAAAAGGAGGTGATCCAGCCGCACCTTCCAGTACGGCTACCTTGT
TACGACTTCACTCCAGTCACTAGCCCCGCCTTCGGCATCCCCCCCCTTGCGGTTAAGGTAACGACTTCGGGCATGGCCAGCTCCCATAGTGTGACGGGCG
GTGTGTACAAGGCCCGGGAACGAATTCACCGCCGTATGGCTGACCGGCGATTACTAGCGATTCCGGCTTCATGCAGGCGAGTTGCAGCCTGCAATCCGAA
CTGAGGACGGGTTTTTGGGGTTAGCTCACCCTCGCGGGATCGCGACCCTTTGTCCCGGCCATTGTAGCACGTGTGTCGCCCAGGGCATAAGGGGCATGAT
GACTTGACGTCATCCTCACCTTCCTCCGGCTTATCACCGGCAGTCTGTTCAGGGTTCCACAATGGTGGCAACTAAACACGAGGGTTGCGCTCGTTGCGGG
ACTTAACCCAACACCTTACGGCACGAGCTGACGACAGCCATGCACCACCTGTGTCCGCGTTCCCGAAGGCACCCCTCTCTTTCAAGAGGATTCGCGGCAT
GTCAAGCCCTGGTAAGGTTCTTCGCTTTGCATCGAATTAAACCACATGCTCCACCGCTTGTGCGGGCCCCCGTCAATTCCTTTGAGTTTCATTCTTGCGA
ACGTACTCCCCAGGCGGGATACTTAACGCGTTAGCTACAGCACTGCACGGGTCGATACGCACAGCGCCTAGTATCCATCGTTTACGGCTAGGACTACTGG
GGTATCTAATCCCATTCGCTCCCCTAGCTTTCGTCTCTCAGTGTCAGTGTCGGCCCAGCAGAGTGCTTTCGCCATTGGTGTTCTTTCCGATCTCTACGCA
TTTCACCGCTCCACCGGAAATTCCCTCTGCCCCTACCGTACTCCAGCTTGGTAGTTTCCACCGCCTGTCCAGGGTTGAGCCCTGGGATTTGACGACGGAC
TTGAAAAGCCACCTACAGACGCTTTACGCCCAATCATTCCGGATAACGCTTGCATCCTCTGTCTTACCGCGGCTGCTGGCACAGAGTTAGCCGATGCTTA
TTCCTCAGATACCGTCATTGCTTCTTCTCCGAGAAAAGAAGTTCACGACCCGTGGGCCTTCTACCTCCACGCGGCATTGCTCCGTCAGGCTTTCGCCCAT
TGCGGAAAATTCCCCACTGCTGCCTCCCGTAGGAGTCTGGGCCGTGTCTCAGTCCCAGTGTGGCTGATCATCCTCTCGGACCAGCTACTGATCATCGCCT
TGGTAAGCTATTACCTCACCAACTAGCTAATCAGACGCGAGCCCCTCCTTGGGCGGATTCCTCCTTTTGCTCCTCAGCCTACGGGGTATTAGCAACCGTT
TCCAGTTGTTGTTCCCCTCCCAAGGGCAGGTTCTTACGCGTTACTCACCCGTCCGCCACTGGAAACACCACTTCCCGTCCGACTTGCATGTGTTAAGCAT
GCCGCCAGCGTTCATCCTGAGCCAGGATCGAACTCTCCATGAGATTCATAGTTGCATTACTTATAGCTTCCTTGTTCGTAGACAAAGCTGATTCGGAATT
GTCTTTCATTCCAAGGCATAACTTGTATCCATGCGCTTCATATTAGCCTGGAGTTCGCTCCCAGCAATATAGCCATCCCTACCCTATCACGTCAATCCCA
CGAGCCTCTTATTCATTCTCGTTCGATCACTCCGGGGGAGCAAGTCAAAATAGAAAAACTCACATTGGGTTTAGGGATAATCAGGCTCGAACTGATGACT
TCCACCACGTCAAGGTGACACTCTACCGCTGAGTTATATCCCTTCCCGGCCCCTATCGAGAAATAGAACTGACTAATCCTAAGTCAAAGGGTAGAGAAAC
TCAACGCCACTATTCCACTATTCCTAAACAACTTAACTTGTAGCCTGTAGCCGGGCCTTCTTTTCGCACTATTACGTATAGTCAAATAATGGGAAGGGAT
TCAATTGTCAACTGCTCCTATCGGAAATAGGATTGACTATGGATTCGAGCCATAGCACATGGTTTCATAAAATCCGTACGATTTTTCCGATCTAAATCGA
GCAGGTTTTACATGAAGAAGAGATTTTGTTCAGCATGTTCTATTCGATACTGGTAGGGGAAGAACCCAACTCGGTATTGTTAAAAAAAAAAAGGAGAGGA
AGCAGAACCAAGTCAAGATGATACGGATCAACCCGTTCTTCTTGCGCCAAAGATCTTACCATTTCCGAAGGAACTGTAGCTACATCTCTTTTCAATTTCC
ATTCAAGAGTTCTATGTATTTCCACACCCTTTTTTTGAAACCTCAAACAAAAATGAAATGGACAAATTCCTTTTCTTAGGAACACATACAAGATTCGTCA
CTACAAAAGGATAATGGTAACCCCACCATTAAATTAACTACTTCATTTATGATATGAATTTAATAGTCATAGAAATACATGTCTTACCGAGACAGAATTT
TTCACTTGTTATCCTCTTGCCTAGCAGGCAAAAATAGACTTCCGTGGAAAGACTGATTTGATTAATTCGGATCGACATGAGGGTCCAACTACATTGCATT
GCTAGAATCCATGTTGTATATTTTAAACAGGTTGACCTCCTTGCTTCTCTTCATGGTACAACCCTCTGCGGAGCCCCCTTTATCTTCGGTCCACAGAGAA
AAAATATAGGACTGGTACCCACAGTTCATCACGGAAGAAAGGACTCACCGAGCCGGGGTAACTAACTAATACTAATATAATAGAAAAGAATAGAAAAGAA
CTGTCTTTTCTGTATACTTTCCCCGGTTCCGTTGCTACCGTACCGCGGGCCTTACGCAATGGATCGGATCATATAGATATCCCTTCAACACAACATAGGT
CATCGAAAAGATCTCGGACGACTCACCAAAGCACGAAAGCCAGAATCTTTCAGAAAATGGATTCCTATTTGAAGAGTGCATAACCGCATGGATAAGCTCA
CACCAACCCGTTCATTTTTTTTGGATCCAATTTGGGATTTTCCTTGGAAGGTATCGGGAAAGAATTGGAATGTAATGTAATAATATCGATTCATACAGAA
CAGAAGAAAAGGTTCTCTATTGATTCAAACGCTGTACCTATGGGATAGGGATAGAGGAAGAGGAAAAAAACCGAAGATTTCACATATTACTTTTGATCGA
AAAATCAATCTGATTTATTTCGTACCCTTCGCTCGATGAGAAAATGGGTCAGATTCTACAGGATCAAAACTATGGGACTTAAGGAATGATGGAAGGGAAT
AAAAAAAAGAGAGGGAAAGACAAAAAATCGAAATGAAATAAAGAATAAAACAAAATAAAAGAAAATGGAAATCAATACAATAAGTAAATAAAAAAAAATA
AGTATAAGTAGAAGAACCCAGATTCCAAATGAACAAATTCAAACTCGAAAAGGATCTTTCTTATTCTCGAAGACTGAGGGACAAAGGGATTGATCGAGAA
AGATCTCTTGTTCTTATTATAATATCGTGATTTGATCCGCATATGTTTGGTAAATAATCTTCTCCTTCGATCATAATCAAAAATGGAAAGTGTTCAATTG
GAACATGAAAACGTGACTGAATTGGTGTTAGTTACTCTTCGGGACGGAGTGGAAGAAGGGAGGAGATTCTCGAACGAGGAAAAGGATCCAATGACTTCGA
AAGAATTGAACGAGGAGCCGTATGAGGTGAAAATCTCATGTACGGTTCTGTAGAGTGACAGTAAGGGTGACTTATCTGTCAACTTTTCCACTATCACCCC
AAAAAAACCAAACTCTGCCTTACGTAAAGTTGCCAGAGTACGATTAACCTCTGGATTTGAAATCACTGCTTATATACCTGGTATTGGCCATAATTTACAA
GAACATTCTGTAGTATTAGTAAGAGGAGGAAGGGTTAAGGATTTACCCGGTGTGAGATATCACATTGTTCGAGGAACCCTAGATGCTGTCGGAGTAAAGG
ATCGTCAACAAGGGCGTTCTAGTGCGTTGTAGATTCTTATCCAAGACTTGTATCATTTGATGATGCCATGTAAATCGCTAGAAACATGTGAAGTGTATGG
CTAACCCAATAACGAAAGTTTCGTAAGGGGACTAGAGCAGGCTACCATGAGACAAAGGATCTTCTTTCTAAAGAGATTCCATTCGTAACTATTATATGTC
TAAGGTCCAATATTGAAATCATTTCAAAGGTTTTGCCTTACTTTGTCCGTGTCAACAAACAATTCGAAATATCTCGACTTTTTCAGAACAGGTCCGAGTC
AAATAGCAATGATTCGAAGCACTTCTTTTTACATTACACGATTTCGGAACCCAAGGACTCGATGGTATGGATATGTAAAATACAAGATTTCCAATCCTAG
CAGGAAAAGGAGGGAAACGGATACTCAATTTAAAGTGAGTAAACAGAATTCCATACTCGATCTCATGGATACATATAGAATTCTGTGGAAAGCCGTATTC
GATGAAAGTCGTATGTACGGCTTGGAGGGAGATCTTTCATATCTTTCGAGATCCACCCTACAATATGGGGTCAAAAAGCCAAAATAAGTGATTCATTTTT
AGCCCTTATAAAAAGATGATTCTTGAACCTCTTTCACGCTCATGTCACGTCGAGGTACTGCGGAAAAAAAAACTGCAAAATCCGATCCAATTTATCGTAA
TCGATTAGTTAACATGTTGGTTAACCGTATTCTGAAACACGGAAAAAAATCATTGGCTTATCAAATTATCTATCGAGCCGTGAAAAAGATTCAACAAAAG
ACAGAAACAAATCCACTATCTGTTTTACGTCAAGCAATACGTGGAGTAACTCCCGATATAGCAGTAAAAGCAAGACGTGTAGGCGGATCGACTCATCAAG
TTCCTATTGAAATAGGATCTACACAAGGAAAAGCACTTGCCATTCGTTGGTTATTAGCAGCATCCCGAAAACGTCCGGGTCGAAATATGGCTTTCAAATT
AAGTTCCGAATTAGTAGATGCTGCCAAAGGGAGTGGCGATGCCATACGCAAAAAGGAAGAGACTCATAAAATGGCAGAGGCAAATAGAGCTTTTGCACAT
TTTCGTTAATCCATGAACAGGGTCTATATAGATACATAGATCCATGGATCCATACATCTCGATCGGAAAAGAATCAATAGAAAAAGAAAGAATTGGAATT
GATCGATATCTTTCTCGAAACAAACAAAAAGAAAAATGAAACATAAATCATAGATCAACTAAGCCCTCTCGGGGGCTTGCTTAAGAATAAGAAAGAGGAA
GATTATGGAAATATCATGGAATAAGATTTGATCCTATTCATGGGGATTCCGTAAATAAAATATCCCATTCCAAAAAAAAATAGAAAGTTCGAAACAATTG
GGACTTTTTCGGCGATTGGATGCAGTTACTAATTCATGATCTGGCATGTACAGAATGAAGTTTTCATTCTCGATTCTACGAGAATTTTTATGAAAGCGTT
TCATTTGCTTCTCTTCAATGGAAGTTTCATTTTCCCAGAATGTATTCTCATTTTTGGCCTAATTCTTCTTCTGATGATCGATTCAACCTCTGATCAAAAA
GATAGACCTTGGTTCTATTTCATCTCTTCAACAAGTTTAGTAATGAGCATAACAGCCCTATTGTTCCGATGGAGAGAAGAACCTATGATTAGCTTTTCGG
GAAATTTCCAAACGAACAATTTCAACGAAATCTTTCAATTTCTTATTTTACTATGTTCAACTTTATGTATTCCTCTATCCGTAGAGTACATTGAATGTAC
AGAAATGGCTATAACAGAGTTTCTGTTATTCGTATTAACAGCTACTCTAGGAGGAATGTTTTTATGTGGTGCTAACGATTCAATAACTATCTTTGTAGCT
CCAGAATGTTTCAGTTTATGCTCCTACCTATTATCAGGATATACCAAGAGAGATGTACGGTCTAATGAGGCTACTACGAAATATTTACTCATGGGCGGGG
CGAGCTCTTCTATTCTGGTTCATGGTTTCTCTTGGCTATATGGTTTATCCGGGGGGGAGATCGAGCTTCAAGAAATAGTGAATGGTCTTATCAATACACA
AATGTATAACTCCCCAGGAATTTCAATTGCGCTTATATTCATCACTGTAGGAATTGGGTTCAAGCTTTCCCTAGCCCCTTTTCATCAATGGACTCCTGAC
GTATACGAAGGAGTGCGGTTCGTTCGACAAATTCCTACCTCTATATCTATCTCTGAGATGTTTGGATTTTTCAAAACTCCATAGACATGCAGAAAAAAAT
GCTATCCCCACTCGGACCAAGACATAACTTTTACCAAAAGTTTATTGTGATCTCTTTGTTCAAATAACAATTAAGGTGAAGCAGGGTTAGGAACAACGAA
TCTCTTTATGATAAACAGATCCATTTTGCAAGTTCGTTATTACGGGTAGTTACTACAAAGGATCGGACTAATGACGTATACAATACTTGAATTTTCGATG
TAGATGCTACATAGTTGGTTCTCATCCTTCAGAGACTACGAGTATAATAGGAGCATCCGTCAACAAAAGGATCACCCTAAGATGATCATCTCATGGCTAT
TGAGAACGAATCAAATCAGATGGTTCTTTTTCTCAATCTTTCTGACTTGCTCCTACGCAACCAAGGTTGAAAAGATTGAAAAAGTCAGTCATTCACAACC
ACTGATGGAGGATTCCTCGAAAAGTTAAGGATTAGTAATCCTTTTTAGAAATCGAATGGATTCGGTCTTATACACACGCGAGGAAGGTAATCAAAAAAGA
AAGAAGATGAGTTTTTCTTTCTTTTATCACTTAGGAGCCGTGCGAGATGAAAGTCTCATGCACGGTTTTGAATGAGAGAAAGAAGTGAGGAATCCTCTTT
TCGACTCTGACTCTCCCACTCCAGTCGTTGCTTTTCTTTCTGTTACTTCGAAAGTAGCTGCTTCAGCTTTAGCCACGCGAATTTTCGATATTCCTTTTTA
TTTCTCATCAAATGAATGGCATCTTCTTCTGGAAATCCTAGCTATTCTTAGCATGATATTGGGGAATCTCATTGCTATTACTCAAACAAGCATGAAACGT
ATGCTTGCCTATTCGTCCATCGGTCAAATCGGATATGTAATTATTGGAATAATTGTTGGAGACTCAAATGATGGATATGCAAGCATGATAACTTATATGC
TGTTCTATATCGCCATGAATCTAGGAACTTTTGCTCGCATTGTATTGTTTGGTCTACGTACCGGAACTGATAACATTCGAGATTATGCAGGATTATACAC
GAAAGATCCTTTTTTGGCTCTCTCTTTAGCCCTATGTCTCTTATCCCTAGGAGGTCTTCCTCCACTAGCAGGTTTTTTCGGAAAACTCCATCTATTCTGG
TGTGGATGGCAGGCAGGCCTTTATTTCTTGGTTTCAATAGGACTCCTTACGAGCGTTGTTTCTATCTACTATTATCTAAAAATAATCAAGTTATTAATGA
CTGGACGAAACCAAGAAATAACCCCTCACGTGCGAAATTATAGAAAATCCCCTTTAAGATCAAACAATTCCATCGAATTGAGTATGACTGTATGTGTGAT
AGCATCTACTATACCAGGAATATCAATGAACCCAATTCTTGCAATTGCTCAGGATACCCTCTTTTAGCTTCTAGGGTCTATTTCTTAGTTCAAGATCCCT
CTTACTAACTGGAATAAAAGAATTAGTAGATCTGTTCTGCCCAAAATGGGAATGTGCTGGCGTTATGAACTTATAATCATGGAATCAACTCGATCATCAG
ATTATAAGTTCATTCCATACCGGACCAGACCGTAATAGGGTTATGTACATTCTCATTATGAGAGGGGGTCATTCGAGCGTATGTAAATAGATACTATGTT
TACATATGGATCCCTACGTCGTGACATTCTATTTAGGATTAGTAATGGGCGTAATCCGACCTGCTTTTGACATATCTATCGTTATTTGGGTACCGTATTA
ACTTCTTTTGGCTTCTATTGAATCGAGAAATAAGTTTGATTGTACATCTTTTAGATTTTTATATATTTAATTTAGAATTTATTAATATTATTTATTAATA
TTATTTATTATATTTATTATTTATATTATTATTTTATTATTTATAGTCTATTTTTTGATATTGATATATATATACAAGGTATGCTACAGGGTATGCTCCG
GATAATTCAAATCGAAGCAATTTGATGTCTGACTCGGGCCTATATTATAGGAATATGACCGATTGATAGAAATACTCCAACACTCCACCTTTGTCATATA
TTCCATATATCACACTAGATAGATATCATAGTCATGGAATACGATTAACTTTCAAGATGCCTTGATGGTGAAATGGTAGACACGCGAGACTCAAAATCTC
GTGCTAAAGAGCGTGGAGGTTCGAGTCCTCTTCAAGGCATAATATTGAGAATGCTTATTGAATGAGCAATTCAATAACAGATCTCGGATCTAATCGATAT
TGATATACCGAGTATCTGTGTTGATACGAAGTATTCCGGCGATCCCCACGATCCGAGCTGTTGAAATTGGAATAGGTTCGGCAGCGGATCACGAAATCTT
GGTGATCTTCTCTATCTAATGAATGAGGAGTCCGTTTTGAAATCGTCTGCCCTGCACCCACCCCCCGAGTATATGATTCAACAGTAATCACACAAGGGTA
GATTCATAGAAACCTATGGTAAAATGCCCACCCGTAACCCAGCAGATAAAGTACATTACATAGTCCGTTTTAGGGATTGGCGACTTGCCCATTCAGTGAC
TTTGGCACTGGACGTTCCCAAAACGGGTACTATCGGGTCGGGTGAATTAGAGAATAGACAGACCTCTGCATTCCAGCCTTCCTTCTCCTTTCAGGCCTAT
CCGAAAGAGAATCCAGTACCTCTTCTCTTGGTCGTGAATATCTGAATAGGCCGAACTGGCCCCCGCGGATATCTTTGCTTCGCTTCGGAACATAACAATT
AGAATTAGGCTCAGTCAACTGGAATGTGTATTATCCATATGGGAGATCTTCCAATTGAGAAGATCCATCGACCTGAGACGAAGAGAAAGGTCTATCTATT
TTCTTTAATGATTCAGTTAAACCAATGATTCGTTATTGGAGCAGATAGCACATTTCATCGGACATGCGTATTTTTTATTTTCCGATGGATTGACATGGTT
TCATTAATGGAAATTTTTGGATATAGTGAGTAATAGGCTCTGGTTGTTCGCCATTCAAGAATTCTTGTTTAGGCAGTTCATATCATCCATACATAGTGTT
TTGATCTAAGATTTAAATTCTTCCATGTTTCAGCAGTAGCATATTGTTCCATGGAGCTAAGGTCAAAAATATGGAATAAACAAGTGTTTCCACGACTCTA
CCGCCCGGTCAATTCTGTTCCACTTAATCTCTTTTTCATGGCCACATATCTTTACAGCTAAGGAATGGGAAATCTTTTTCCTGTTACATGAATCAAATGT
TTCATTTCATCCGGGAAAAGCCATCTCTTTCTCAACAATGTCTTTGTCATTTGATCCAATAGCCTTCCGTTAGATAGGAACAGATTTGATAAATACTGAT
AACTCTCGGATAGAGTATTAGAACAGAAAGATCTATTAGATAATGAACTATTGGTTCTAAGCCATCTCTGGCGATGAATCAACAATTCGAAGTGCTTTTC
TTGCGTATTTTTGATGAACCAGCGTTTATATATAGATGTAGGAGGATTTTTTTGGGAAGTAATAAGCCCCTTTGACATCTCTTCATCTGCAAAGAATTCT
CGACGTGAAAACACAGAGACAAAGGGCTGATCTTTGAATAGGAAAAAGAATGGATCCGCAGGGTCCCAAATGAATTGGCTTATTCGAAAAAAGCCTTGTT
CTTTGGAAGATCTATCTCGTGTCTGGTACTGCATGGTTCCACTCTGCAAGAACTCCGAATCCTTCTGTTGAAGCTCATTCTCTTTATGAAAAATGATCCG
TTTGCCCCGAAATGACCTGGCCCAATAGGGAAATCCCAATTCATTGGTCCTTTCGATACAATCAAATAGATTGCCACAAGGGCGCCATATTCTAGGAGCC
CAAACTATGTGATTTAATAAATCTTCCTCTATCTGTTGTGGGTCGAGGGCTCCTTCCCCTTCTTCAAACTCCGATTCGTATTTTTCATATAGAAATCTCT
GATCAACGATAGAACAAGATCCATTTTGCATCATATCTAACGGATTCCTTGGTTCGGACCGAAGAAGCAATGTCACTCGATTATTATCAAACTGACTGCC
ATCTTTTTCTTTCCGTGAGAATCCCACCAGAGCGCCTTCTACTTCTAATAGGCCATGAACTAGATCAGAATCATTCTCAACAAATCCAAACGAAGTAATC
CCATTTTTTTCATCGGGTCCGGATGGAGACCAAAGATCTTGAGCGACCGATCCGGCAGAACAACTCAAAAGATAAAGAAGTATCGTTAATTTCTTTATGC
TCGTTCCAAGTTCGAAGTACCATTTGTACAAATAAGAATCCCTTTCCTTACATGATTTCTTCTTCATATAGATAGATATAGGATCTATGGGGCAATTACT
TAGAAGTACATTTTGTGCAACAGCCCTTCCTATCTGATAGAAAAGGATCCCATGATCCTGAACCGATCTGACCTGGGATCGCAAATCCCAAGTTTGTCTA
TGAAGAGCTGATCTAATTGTATTAGTTTCTATAATGGATTTCTTCTGTGTAATACTAATTGATAGGGCCTCGTTGATAAGTGCTACAAGATCTCGTGCAT
TGGAACCCACGGTTATGGACCCGAATCCGTTAGTATGGAACATTTTCTTTTCCAAGTGAAATCCCCTAGTATATGAAAGAATGAAAAAGTGCTTTCGTTG
TTGTGGAATAAGAAGCCTTCGTATCTTAATGCATGTATTTAATTTATTCGGCGCTATTAGAGCGGGATCCACTTTTTGGGGAATATGAGTCGAAGCAATA
ACAAGAATATTTCTAGTGGAACTTCTTTCACAGTCCCTGGAGAGATAGTTCACTAATAAACCGCGGGATAAGTAATTCGACTCATTCACATACAGATCAT
GAATGTTTGGAATCCATATTATGCAAGGAGACATTGCTTTTGCTAATTCGAATTGAGGGGTGATATCAAATCGGTCTATTTTCGACGTCATATACATAGT
TAGCACATTCGTCATAGTTAGCAGCTCCGTCTCAAGGTCATTATCAATATCGTCACTATCATCAATATCGATATCGTCAGTATCATCAAGATCAATATCG
TTACTATCATCAATATCGATATCATCAATAAGATAACCTTTAGGCTTGTCATCCAGGAACTTGTTCGGAAATACCGTAATGAAAGGAACATAAGAGTTTG
TAGCTAGGTATTTGACCAAATATGATCGTCCAGTTCCTATAGAACCTATCACTAAAATACCCCTAGAAGGAGATAGGGCTAAGCGGAGCGAAAAGGGTTT
TCCATGAGATGGGAAATGAAAACTATTAGCCCCACACGAGGTTTGTGAATAAGTGATTGTCTGATAATGAGCAAGGAATATCCGTCTTTCTGCTAAACAG
GATCTATTGAACTCATAATTCATTAGAGACTTTTTATGAATGTCAACTAAGTATCGTAAGTAAATTGATCCCGGTTGTTCAATCATTTGATAACCAGAGT
CATTCTTTGATAAATGATCACTATGAGTCAGACTCAATAGAATTTGATCAATTCTTTTTTCTGTCGTTAAGGTGGAGAACTGAACCAAGAATTCTCTTTC
GTCATCATCAATCGAATCACTGTTCGCGACCCAGGATTCTATTTTATCATCAATCCAATCACCGTTCACGTTTTTTCTTTTTCTTATCAATGCATAGATT
TCTTTACTTGTACGACTTAGATGTCTCGTATTTCTCGAAAAAGTGATTCGATTGACGGGATTTGGTATGATACTTACGAGATCGATGAGATTGATATTCA
AATATTTATTCTTAGAACGTATGGATTTGACCCCATAAGCGGGACCACCACCCAATAGCATGTTGCCGTCAGAAGCAGAACCCCGTATTTCTTCCAGAGA
ATCTCCTAATTGTTCCAGAGCAACTTGAAAGAGATTCTTTAACCAGAAGGAATTCAGTTCCGATGTAGGATACCTATCCAGAAGTTTTCGCAACTCAATC
ATGTATGATGGAATCATCAAAGATTTGATCTTTTCTAACTCTGTCTGTAACTCACTAGAGGCTCGGGAAACAAAGAGAAGATGTATACGAACGAGATATC
CAGCAACAAGAAGAAAGAAAAGGATTGAATAGAGGAACTCCCGAGCATTTGTTGATCTCAGATGTGTCCATATCAATGGAACGGGTGACTCATTATTTCG
ATGAATCGTTTCTTCGGACAGAAGAAGATTTTGTAAACACTTACTCGAAATCTCACTTATCGGAGTCCATTGTGAAAGAATCGCCCACCATTTTTTCTGA
CGAATTGGCCATGATATATCTGATCCATGCATAATATCATGAAAAATGGATACAAATTTTTGACTGCTACTTAGTATCGGCAATGAGTCTGAAAAAGCAT
CTAAAAGGGTTAAATTTAGATATTTGCACCCTGTCGAAGTAAGGAACCATGGCATATATGTTTGGAACAGATTCCATTTTGAGAGATTTGAAAGAGCACT
ATCTCGTTGAAAGGTTCTATACATCTGCTGTTTCTCAACGCATTTCTTTAGACAAAGACTCTGTTTTTTCCTCTTTCCGGATGCTAAATATTTCTCAGAA
CATGGAGTGTGAATCAAACCCATGTTTGAATTGAAACTGAGATACTGATGCGAGTTCTTCCCTTCTGAATCAGATAGATTCATATCTGAAAAAGGCTGAC
AAGAAGTTCTTTCAAAATTGACTATTTGTTCCTCTGTTAGAGGTGTTGCAGAAATGTCTGCGATCGAGTAAATAGCTCTACGAACGAATGGATCGGGTCG
AATTGGAAAATGGAAAGATTTGTACAAGTTATACGTTTCGTCACCACTTTTTGGAAAATCGTTAGATATGAATATGTCAGAGACCTGTGAATCGATTGGT
AAAATAGCCTCTCTCTCCAAAAAAATATGTTTTTTTTTACCGACGCACAAAGAAAATATTTTGTTGCGAATGAACAAGATATTGAGGAATTGTCCATACG
TAAGATCATAATTATTGATACAGGTCTTTTCCACATAAAAGGGGAATCCTTTGTTACAATAGAACCAGAAGTGATGTGGATTATTCAAGAATCGAAGTCG
ATTTGCTTTATAAAAAGAAGATATCAATGAACTTCTATGAAATGGTTTCACGGGATTCAGCCAATTGTCTCGATCGTGGGATATCATTGAGAAATAGGAA
TCCGTGTTATCAAAGGATTTTCTGCGATTATTTCTAGTATGGAATGAGTCAATCATCCACTTTGGTATCTTATTGAACAAAAATGGTAATATTGTTCTTC
CATTTATCAAGAATTTAGGTCTTTGGGAAGTATCATGATCATCCAATAAGAAGGGTTTCAATTTATTCAAATGAACGATTTGAACACCTATGGATTCTAA
CAACTGATTGCAGAGTTGATCGTTTGTACCTTTCAATTCATAGATGTGGATCTCGGACCTATGAATGGGGATATTTCCAATACTCACAAAGAAAAAAGGA
AGTGTCTTGGACAAAAAGAAACGAAGTGACTTAGACAAAAAGAGAAGTGCCTTGGACAAAAAGAAACGAAGTGACTTAGACAAATCTTGTTTGTCGATAG
CCTTGGACCAATCAATCGAATATTGATTAATACGTAATCGATCCAACACTACTTGAAAACGGTTCCCCTGTTCATAAACGAAATGTTCCAAATGTTCCTG
GAAATTATTGTTCCCATTGGACCATTTGTATCTATAGGCATCAGGATCCCGATTGATGGATCTCTCGGTTCGAGAAAAAAGAGGATCAAACCATTTCTTC
TGACTCTTTTTCAAATTCGATAAATGTTGGTTGATCGTATATTTCATTATAGTTATATGATTCAGAGTATCATTTCCTATTTGATCCTTTTGAATTCCAT
ATTCGTAGTTGCGATCGGATCTATTCATTAAAAAGAATCGGTTCGATACATTTCTTATGTACCCATAGGTGTTATATTGGATTTGAATCATATTTCGGAT
CAATCTATATTTATTGACTGCCTCCATTATGTTGTTGCTAGCAAATACCACTATTTTGAGTTTTGGATCTTCCAAATAATTCCCGCAGTAGATCCGGACC
GATTTTTTTCTGATCCTTCGATAAAAAGATTCATTCTCTTCATAAAAAAGAGGAGGTAGAACCAATAAAGATTTATTTTTCGATTCATCTCTGGAGTTGA
ATACCCTATTCAAGAATTTTTTTGGATCCAATCCGTAGGAATCAATAGAAAAGGCAAATCCCCTATGATACACCAGATCCGGCTCGGTTATTGATAGAGT
GAATAGATCCGCCATTTCTTGAAATCTCTCTTCTGATTCAAAATCGTGGCGTAACGTGTATCCCCCATTGTTCCGGTCATAGAATAGATGAAATAAATCC
AAAAATGGATTTTTGTTCAAGAATGAAATCTTATTGGAACTGTCCATATCCGGTTCATCCTTCGGAACTACCCTATCACATCCCGGATCTGATGAAATAG
GATGAATTGAGACGGTATTTTGTAAATACGTAATTATCTTGAATATATCAACCATTTCTTTATTTTCTGATCGCCTGGAAGGGACAAAAGAAACATCTTG
TTTTTTCTTAAAAAATTTCTGATCTCTTGTGGACCTCTCAGTAGGATTCGAACCCAGATGAAGTTCTGACCATTTGTCAGAGAAAAAAGAACGAATTGAT
CTTGTAGGATTCCCAAGAAATTCTTCGATTTCTTCCGGAAGCAGATGATTATTTATCGGCTTCTCACGTTCCGTGAATAGCGGGGACATTGAGGAAGATC
CAAAAAGGCATTTCGGGAATCGATCTGATTCTATTTCTGTTCGTTCCGTTTGACTAAAGGAAGGATCCCAAAGAATCGATCTTTCTTTTAGTTGCTGAAT
CTCTGTTTGATCGATCAATTTGTGATATTCTGAATCCTCATTTCTAATGGAATCAAAACAATCTCTGGATTGATCAGAAGATCCTTTCAATTGGCTAGAA
TCTGTTACTTGAACGAAAATAGATCCTGTGGAATCATATTGAATATTTGACGATACATTCCGTACCTTGCTAAAAAACCGATCCTTGTTTACCAACCACA
CATTGTCTAACCAAATCAAATTCTCTCTCGATACGTTCCTCAAAAAATCCGATTCGTGCCGATTCTTCCCCCAACTAACGAAGAGATCTTGGCGGAATTG
CCACATATGAAATTGAGCACAATTTTGCAAAGAAATACCCCACTTGTTTCTCGAGAAGAGAAAGAGATGGGAAACATGCTCAATATCATTTGATTGAATA
GTTGCCTCAGCTCCTTGTTGTTTGAAGAAACCCTCCCCTTCAATTGGTCTTTTTTCACGAAAAGCAGACATGAGATAACAAATAAAGTCTTTCCCTAAGA
TTTCGAATAGCTGTCCCGAATTCAAGTTGATTATGTTTCGCTTCTTCCTCAGAGAAAGACGATCAAACAATTCCCAATCAGGGTCCTTGCGGATCGGATC
ATCCGTATAGGATAAAAAAATAAACTCCAGATATTTGCTATCCTTCTCTTTGAATGAGATCTCAATTCCAGCTACGGTTTCATTAGATATCTTACAACTA
GAATCCCTCTTTTTTCCGATCCGGTTACTCCACCACCGCGAACCCCGGTTAGATTCGGGCATGATACACTTTTTATTTATTGGGAGAACCCAAGTACTCT
CGTGCGGATCCATGAAACAACTCTCAGAAATCTTTTTCCCTTTTGGAAGATACAGGAGGGAAACAATCAACCTATTGATATTGGAAGACCAAAAAGATTC
TTCCAATGTCTCATTTCTGTGTCCAATGGAATTCATACGTATAGGAAGAATAGGTATAGGAAGAAGCCCCATCAAATAGAGATTTTTTCTTTCGACCATC
TTTCGATTGTTAATACGAGATATAAGGACCGCTACTACAAGCAGTACTACACCTTTGATCGTGAAATATCGATTGCTTGTTGAATCCTGTGAATCACGTG
AAAGTAGGATACTCAAAATTCGGGGGTCAAAGAGTTTCATAAAACGTTCTTGGTGGAAAAAAATGTGAGTGAAAGATCCCACTGAATCGAATTTGATCCA
TGAATCTAAGAAATAGTGAGAATTCTTGATCTCTCTCAATATCTCTCTGAATTCGAAGATCCAGGATTTGAATTGATGTCGTTTCATTGATTCCTCCTAA
AGATTTCATTTCAATTGGAATTTGGTTATTCACGATGTACGATGATCCCTGTTAAGCATCCATGGCTGAATGGTTAAAGCGCCCAACTCATAATTGGCAA
ATTCGTAGGTTCAATTCCTGCTGGATGCACGCCAATGGGAACGTTCAATTCAATAAGTCTATTGGAATTGGCTCTGTATCAATGGAATCTCATCATCCAT
ACATAACGAATTGGTATGGTATATTCATACCATAACATATGAACAGTAAGAACTCGAATTCTTATCGATACTGGAAACTCATAGGGAAGAAAATGGATTT
ATGGATGGAATCAAATATGCAGTATTTACAGAAAAAAGTATTCGGTTATTGGGAAACAATCAATATACTTCTAATGTCGAATCAGGATCAACTAGGACAG
AAATAAAGCATTGGGTCGAACTCTTCTTTGGTGTCAAGGTAATAGCTATGAATAGTCATCGACTCCCGAGAAAGGGTAGAAAAAGGGGACCTAGTATGGG
ACATACAATGCATTACAGACGTATGATCATTACGCTTCAACCGGGTTATTCTATTCCACCTCTTATAGAGAAAAGAACTTAAAGCAAAATACTTAATAAC
ACGGCGATACATTTATACAAAACTTCTACCCCGAGCACACGCAACGGAGCCGTAGACAGAAAAGTGAAATCCAATCCACGAAATAATTTGATCTATGGAC
AGCATCGTTGTGGTAAAGGTCGTAATGCCAGAGGAATCATTACCGCAGGACATAGAGGGGGAGGTCATAAGCGTCTATACCGTAAAATCGATTTTCGACG
GAATGAAAAAGACATATATGGTAGAATCGTAACCATAGAATACGACCCTAATCGAAATGCATACATTTGTCTCATACACTATGGGGATGGTGAGAAGAGA
TATATTTTACATCCCAGAGGGGCTATAATTGGAGATACCATTGTTTCTGGTACAGAAGTTCCTATATCAATGGGAAATGCCCTACCTTTGAGTGCGGTTT
GAACTATTGATTTACGTAATTGGAAGTAACCAATTAGGTTTACGACGAAACCTAGAAATCGATCACTGATCCAAATTGAGTACCTCTACGGGATAGACCT
CAACAGAAAACTGTTGAGTAACGGCAGCAAGTGATTGAGTTCAGTAGTTCCTCATAGAAAATTATTGACTCTAGGGATATGGTAATATGGAGAAGACAAA
ATTGTTTGAAGCACGGACAGAACCGGAAGCGCCTCTTGTTTCAAAGAGAGGAAGGCGGGTTATTCACATTTAATTTGATGGTCAGAGGCGAATTGAAAGT
TAAGCAGTGATAATTATAAGGATCCCCCGGGGAAAAATAGAGATGTCTCCTACGTTACCCATAATATGTGGAAGTATCGACGTAATTTCATAGAGTCATT
CGGTCTGAATGCTACATGAAGAACATAAGCCAGATGACGGAACGGGGAGACCTAGGATGTAGAAGATCATAACATGAGTGATTCGGCAGATTTGGATTCC
TATATATCCACTTATGTGGTACTTCATCATATGATTCATATAAGATCCATCTGTCTAGATATCATCATATACATCTAGAAAGCCGTATGCTTTGGAAGAA
GCTTGTACAGTTTGGGAAGGGGTTTTTTTTGATAAAAAAGAAGAATCTACTTCAACCGATATGCCCTTAGGCACGGCCATACATAACATAGAAATCACAC
TTGGAAAGGGTGGACAATTAGCTAGAGCAGCAGGCGCTGTAGCGAAACTGATTGCAAAAGAGGGTAAATCGGCCACATTAAGATTACCTTCTGGGGAGGT
CCGTTTGATATCCAAAAACTGCTTAGCAACAGTCGGACAAGTAGGTAATGTTGGGGTGAACCAAAAAAGTTTGGGTAGAGCCGGATCTAAGTGTTGGCTA
GGTAAACGTCCTGTAGTAAGAGGAGTAGTTATGAACCCTGTAGACCATCCCCATGGGGGCGGTGAAGGGAGAGCACCCATTGGTAGAAAAAGACCCATGA
CCCCTTGGGGTTATCCTGCACTTGGAAAAAGAAGTAGGAAAAAGAAAAGATATAGTGATAGTTTTATTCTTCGTCGCCGTAAATAGGCATATTTACAATA
GCATTTTTGAAATTTTGGAATAAAAGGAGTAATCTGCTGTGACACGTTCAAT
