# Supplementary material for: Phylogenic study of Lemnoideae (duckweeds) through complete chloroplast genomes for eight accessions
Source: PeerJ. 2017 Dec 22;5:e4186. doi: 10.7717/peerj.4186 (PMC5742524; doi:10.7717/peerj.4186)
Supplement: Supplemental Information 1 [file peerj-05-4186-s007.zip › genome data/genomes/Landoltia punctata strain ZH0202.fa]

>strain_ZH0202
AAAAAAAAATCCTTTTAATAATTTAATAATATATTATATTTAATAATATCTATATTATTAAATATATTCTTTTATTATTAATATATTATATTTTAATATTATTATTAGAATTGTATATCATAATACAATAATTAAGGGCGAACGACGGGAATTGAACCCGCGCGTGGTGGATTCACAATCCACTGCCTTGATCCACTTGGCTACATCCGCCCCCTTACTTAAGCTTAGCTAAAGTATTGCACTTTTTTATTTCTTTTATGCCTGAAACTCGAAATGTCAAAAATCCTTATGTAGACAAAATACCATTGTACTAACTCATACAAAAGGAGTAATACCAAACCTCTTTATTAGAGGTTTGGTATTATTCCTTGATCAAGCCCTATACACTAAGACAAAAAGTCTTATCCAATGGTAGATGGAGCTTCAACTGCAGCTAAGTCTAGAGGGAAGTTGTGAGCATTACGTTCGTGCATAACTTCCATACCAAGGTTAGCACGGTTGATGATATCAGCCCAAGTGTTAATAACACGGCCTTGGCTGTCAACTACAGATTGGTTAAAGTTGAAACCATTTAGGTTGAAAGCCATAGTGCTAATACCTAAAGAAGTAAACCAAATACCTATTACAGGCCAAGCAGCTAGGAAGAAGTGTAAAGAACGAGAGTTGTTAAAACTAGCATATTGGAAGATCAATCGGCCAAAATAACCATGAGCAGCTACGATATTGTAAGTTTCTTCCTCTTGACCGAATCTGTAACCTTCGTTAGCAGACTCGTTTTCAGTGGTTTCCCTGATCAAACTAGAAGTTACCAAGGAACCATGCATAGCACTAAATAGGGAGCCGCCGAATACACCAGCTACGCCTAGCATGTGGAATGGATGCATAAGGATGTTGTGTTCTGCCTGGAATACAATCATGAAGTTGAAAGTACCAGAAATTCCTAGAGGCATACCATCAGAAAAACTTCCTTGACCAATAGGGTAGATCAAGAAAACAGCAGTAGCAGCTGCTACAGGAGCTGAATAGGCAACAGCAATCCAAGGACGCATACCCAAACGGAAGCTAAGTTCCCACTCACGACCCATGTAGCAAGCTACGCCAAGTAAGAAGTGTAGAACGATTAGTTCGTAAGGACCACCATTGTATAACCATTCATCAACAGATGCTGCTTCCCAGATTGGATAAAAATGCAAACCAATAGCTGCAGAAGTAGGAATAATGGCACCAGAAATAATGTTGTTTCCGTAAAGTAGAGATCCAGAAACAGGTTCACGAATACCATCAATATCTACTGGAGGAGCAGCAATGAAGGCGATAATAAATACAGAAGTTGCAGTCAATAGGGTAGGGATCATCAAAACACCAAACCATCCGATGTAAAGACGGTTTTCAGTGCTGGTTACCCAGTTGCAAAAACGACCCCATAGGCTTGTACTTTCGCGTCTCTCTAAAATTGCAGTCATGGTAAAATCTCGGTTTATTCAAATTTCAAGGACTCCCAAGCACACGTATTAGCTAGAACAAAAGTAGCTAATGGAAGGCTTGTTATTTAACAGTATAACATAGCTTCTATGTCAATGTCAACCAATATGAATAGATATATAGCTATATATAATAGCTAACTTTATGAGAACTATTTAAAAATGAAGTAAATGAAAATAGAAAAACAAATATTTCTTTTTCCATTTTATGTATGGGTTGCCCGGGACTCGAACCCGGAACTAGTCGGATGGAGTAGAAAATTTTTCTTTATATAAAAAAGATCCCTCCCCAAACCGTGCTTGCAGTTTTCATTGCACACGACTTTCCCTATGTATACATCTAAAATTTAGATTAGATCCCGAAAAGAAAGTGTAAGAAATCTGACTACTCAGTTGATTCAACCACTACTGTATGAGCATTTCATAATAAAGATGACTAACATAACATGTTTTTTTACTTGATAATTTTGTTTTCTATTCTATATTGATTTACACTACACGGTTTTATCATTTATGAATCATAAATGATTCACCAAGTCATTTATACGAACAATATCCAAATACCAAATAGGTTCTCTATATAACTGATGTAAAGGATAAGAAGTTCTTGGTAAAATTAAAGAAAGAACTTTTTCTTCTTCCATAAAGAATTCTTCGAAAAACTCTGAACCTAATCTTTGCAAAAAAGCACGTACTGTACTTTTATGTTTACGCGCCAAAGTTCGAGCACATGAAAGTCTAAGTATATACTTTATTCGATATAAACTCTGTTTTTTTGAAGACCCACTGTAATAATGAGAAAGGTTTCTACATATTCTACCAAATCGATCAATAATATCAGAATCTGACAAATCGGCCCAAACTGGCTTGCTAATAGGATTCCCCGATAGATTACAAAATTTAGCTTTTGCCAATGACCCAATCATAGGAATAATTGATATCATCGTTTCAAATTTTGGAGTAACGGTATCTATTAAAAAAGAATTCTCTAGCATTTGACTCTTCACGGATGAAGGATTTATTGGTACACTTGAAAGATAACCCAAAAAATAGAAAGAAAAATGGGGGAATTGGTTTATGTGTATCCTACTGGGTTGAGACCAAAAGTGAAAATGACATTGCCATAAATTCACAAAGTAAGATTTCCATTTCTTCATCAGAAGATGAGTCCCTTTTGAAGCCATAATGGATTTTCCTTGATACCTAACATAATGCATGAAAGGATCCTTGAACAACCATAGGGTTTTCTGAAAATCATTACAACAAGTTACTCCAATATGTTTCATTTTTCCATAGAAGTGTGTTCGCTCAAGAAGGGATCCAAAAGATGTTGATCGTAAATAAGAGGATGATTTACGAAGAAAAACAAATATGGATTCGCATTCGACTACATAAGAATTATATAGGAACCTATAGAGTCTTGGATTATCTTTTGAAAAACCATAACTAGATTTTTTTGGAGTAATGCAATTACTCCCATTATGATAGTCATGAAAAAGCAATCGTAATAAATGTAAAGCGGGAACATCCTGTACCCAGCATTGTAGAATTTGAACCAATATTTCTAGATGAACCGGATAAGGTATCAGTATATCTGATACATAATTTAAATGTGCAAATTTATCCTCTAAAAATGGGAATATTGAATGAATAGATCGTAAATTCTGATATTTCGGTATTTCTTTTTTTTTGAGAGAAGATACTAATCGCATTGAAAACGGAATTTCTACTACGATAGCAAAACCCTCGGATATCATTTGATAATAAAAATTCTTGTTGTGTCCAATGAATCTATTTTGCTTAGAATCATTAACAGAATGGATCAAACTATTCTGTTGGTATATTCGAGTAATTAACCGTTTCACAAGTAATGAGCTATATTTATTGTCATAACCGGAAATTTCAGCGGGTTCATTAAAAGTTGATGCATTCACATTGAAACCCTGATCATGAGCAAGTGCATAAATATACTCTTGAAAGAGAAGTGGATATAGTAAGTGTTGTTGTTTAAATCCACCTTTTTGTAAATATCCTTTTAATTCTTCCATTAAAAATTATACTTGAACAAGAGATAGGAAGCTTTTCTTGGGTGATCAAATGATACATAGTGCGATATGGTCAGAACTAGTATGTATATAAAATATGCATACAGTAAAAAAAAGTAACCCCCTAAAAAACAGAGAGTCCAATCCCTAGATTTTCTTCCTATCTTTCCGGATAAAATGAGTTTATGTTAGTTAACATACCCGAAAAAGGTGAAAAATCCTTTATTTTTGCAACACAATCGCTCTTTTGATTTTGGAATTTATTTTAGTTATCAGTATGCTCTTTCTTTTACACACTCATCTCCACTCTACCCTATCTATAATGGAGAATAGTTAGGATTAAAAAAAGTCATTAATGATTCACTCATAGGCGAATCCTTTCCCGTATCAGGCACTAATCTATTTTTAACGTGTAATTAGATTAGATCGGGTAATCATTCAAATTAAGAAGATAAGCTCGTCACTTTTTCTTTTCTTAGAATTGGAGCCATAAAACTCTATCCATTTATTCACTTGACCAAAGGGTAAAATTCAATGTGAACTCATTTTGTCCCCTTACTTAATAAAAAAAGTTTTGATTGATGCAGTAAGGATGACCTGTTTTCAGAGTTCTACGTTAGTAATTTAGAGTAATTTATTACTATTACGACATGCTATTTTTTCCATTCATTACCTTTCAGGATCAGTCGTGGTCTTATAGACTCTACCAATAGTCTGGACGAATTCGTTACTTCATCCAAATGTGTAAAAGATTATAGCCGCACTTAAAAGCCGAGTACTCTACCGTTGAGTTAGCAACCCTGTATAATATATGAATAGAATATGTAAAAAGTGGATACAATCGCAATTTAAATACAAACAACTAAACTAATAAAATAGGATTTATTTCAATTCCAAAAATTTTCATATTTTTAGTAAGAAATATTTGAAGTTATTAAGTGAAGTTATTAAGTCATAATTGAAGTAAAGAACCCATATAACCAATATAAATATGAATGGGTATAAATAGATCCATTTATTTACAATCGAATTATATTTGTTGAATACACCATTGTCAATATGAATTAGATTAAAACAAATCCAATTTTGTAAATAAAAAAGACTTGTGTTGGATTGGCACAACATAAAATATATATATAATATAATAAATTAAATATTTCAAAATAAGGAACAAGTGAAGAATATATCAAGTTTAGTCAGTCACTAAAACTACAATAAGAAAGATTAACTCCTTTTGCTTGTTAAATTACTAAAACAAGAAAAAGGTGGTTTCAATAGAAAAAAAGACAAATGTTGAGTAACAAATAATACAAAGCTAGACGATATAAAGGATATTAATGCTAGATATTAGGCACCCACTTTTTCTATTTTTAAATCCTTTTGATTTGATTAATTCAAAGTTCCTTAAATAATTCCGCCTTCTTAAAAATATCATGAACAGTTCTTGTGGGTTGAGCCCCTTTTTCAAGAAAATCTAGAATAGCCGGAACATTTAAATAAGTTTGATTCTTTATCGGATCATAAAAACCCACTCTCCGAAGATCTCTTCCTTCTCTTCGGGATCGAACATCAATTGCAACGATTCGATAGATTGCTCATTGGGATAGATAAGCAAAGCCCCCCCCCGCAGAAACGTATAAGAGGTTTTCTCCTCATACGGCTCAAGAAAGAATGATTCTAAAAAGATTCATTTTAATCCAAAATTTCCATTTTTATTTAGTTTTAATATATATATTTTGAAACTTAATAGTTTTAAGTTAATTAAATTTTTAAATACCAATAAAAATAAATAGTCATGTAATAATATAGTCCTCTAATGATACAATGTAATGGCAAACCCATCTATAAAAAAACTAAAATCATGAAATGAATTAGACTATTATTTAAATTGTTTTATTTTTCCATAAATAAAAAAATAAACTTCATTCATTTGTACTCCTAACTCAAGTTGGGTAACTTTGTAAAGAATTTGAATACAAATCCTTAGAATTTTTTGAGTCGTCTCTAACCCTTTTTGTTTGTCTCATCTCAAATCTGTTTGAATTTTATTCTTTATTACAATTCCTAAATTGGATATAATTTAATTGTTGAGACAGTTTAAAATAGTGTTTGCTTGTTCCGCAATCCTTAATCTTTGCTTTATCGAATCCTTGGGTTTAGACATTACTTCGGTGATCTTACTTCTTTGAAAATGGCAGCAACATACCCTTTCTAGGAAAAAATTTATACGAAAAATGCATTCCCTTGTAATACACTTTTGATCGAAATAGTTTTACCTTACCAATTCCAACAAGTTTGACTTTTTCATTTGAAATGAAAATTGTTAGAATTTGAATTTTTCGATTTCGAAATAAAAAATATATGTTTTACAAAGTAGTCCAGCTTGTTAATTTGCATTAACCCTAGATTCGTCCCCCCGATATGATAAATTAATCATTATTTTATACTCGAGCTTCATCGTGTACTATTTACTTATAACCCCAAAAATGGGGTTCTTAGTAAAACAGAACAAACCATGTCGAGCCAAGAGCATCCTCATTTCTATAGAAAATGGTGGATATAAAAATCCACACAAAGGATCACGTCCTTCAAGTCGCACGTTGCTTTCTACCACATCGTTTCAAACGAAGTTTTACCATAACATTCCTCTAATTTCGAACCGGGATGGAATTGATTCAATATGGAATCATGAATAGTCATTGACTCAGTCGTTTTTAGTCCATACTTTTTGATCTAGTTAGGAATAAAATGAGTTAGCAATAAAATCAAAAGTCTTTATCCTGATAAGTCTCAGCAAGAAAACAAATAAATCAAAGTATTAACCCCTATTTTCTAGTTAAACCTAGTTTTTTTCCAAAAAATGAGATTTAAAGGGTCTTTGATTTTCATTTTTAATTACATTAAATTTCCATTTGAATTAGGGAACTTAAGAAAAATTCTTATGAAAAAAAGTTATTTATTAAGAAAAAAAAACTATAACTATTCCACTATCGAAAATGCCAATGAATCTGAAGGATCAAATCCGAAGTGTATTTTCTCAATACTCAATAAAATGGATTTCTCACACTTGCATTTCTTCAAGTGCCAAGGATATAAATTGATAAAAATGGTTTAGTTTAATTAAAGAATCTTATCTTCCACTTTAATTCAAACCATAACTGTAAATATGTTATGTTTTCAAAAAAATGACTGAATTTAATTTATTCTTCACTAAAGCAGTATTCGTAATGATAAACCTCAAAATCTTTAGTGGATATCATATCTCATTCATTAAAGTAAAAAAAAAAAAAGTAGACTAGATCCATTAATTTGCCTATGTCCAATTGAATGATACATTTTTAATTTAAATATATAGATTGAAAAAGCTAAACCAACGTGGTTTATAGATGGGTATATAATATAAAATGTCTTATATAAGGTAAGATAGGATTAAGGTCTATAAGGTAAGATAGGATTAAGGTCATTATTTTTTTTTTTTCAGATAAAAAAATAAATAATAACCGGAGGAGTATGATATTTCCATATCCATTATATACAAGGAGCATTTATTACGAAGTCCACTTGGTAATTATGTCGATTTCATTTTGGCAATTATGTCATTTAATAATGATATATTTTTTTTTCTTAACCCAAAGAAAAGACCTTATTAACCACGTAAATCGAACACAAAGAATACATAATATAGAGGGTATGGTCATAAAATTCGGTCATTTTTTGTTTTACAAATTTCCTTTACACTTTAAATTTTTGATTAATGAATTTTATTAATTCAATTTAATAGAATATATCTAATTGCTCCCCCTAGTTGCTACATTAACTTCAAATTGTTTATGTATTTGCATCGGAAACAAACGACTAAATGGTTCTAAATAGGTTTCATATTCCTATTTGAATTTGACTCCATCCTAGTTAGTCTTAGAGTCTTTAACGGAAACTTAAAGAACCAGTAAAGTAATAATGGAATAGAATTATATCCAAAAACCTCTATTCTTTCCTTTAGTCTTTACCTACATAGATTGTGCTGTAGAATACCCTATTCACTTACCTTTAGGCTTTAATTAAACGGAATGGATAGAAGTTTTTTTGCATTTTGAGCCTGCAGAATGGATCTGGGACGGAAGGATTCGAACCTCCGAATAGCGGGACCAAAACCCGTTGCCTTACCACTTGGCGACGCCCCATTTATATTTATATTTGATACTAATCAAGATTATTATTATTGTGCGACATTCGTCAATTCTCGATTTAATTCCAGACAATATGAGAATAAAGAAATAAAATACCTCTATATATAAGTTAATCCTGTAATTCTTTCCGGTATTCTAATATTCAATACGCGTAGATATAGAATTAAATTGAAATTCATTGATCATTACATATAATTCAATTAAGATATTGTATGAAAGTAGAATTCCTTGTATTCTCATTTGAAAATGTAAGGATTTTTGATTTGGATTTTTTGGGGGAGTTCAAATCAAAGAAAAAGAAGGATTTTTTACTTATTACTTACCTCCCTTATTAAAATTCCTTTATATCCATTATTTCATAAAAATTTAATTATCTCTAAAAACAAATCTTTGTTATGCTTAATATATTTTTGAATTTAATCTGTATCTGTCTTAATTCTGCTCTTTCTTCAAGTAGTGTTTTCTTCGGAAAATTGCCTGAGGCTTATGCTATTTTCAATCCAATCATAGACATTATGCCCGTTATACCTTTATTTTTCTTTCTCTTAGCGTTTGTTTGGCAAGCTGCTGTAAGTTTTCGATGAAGTTATTAAAACTCTATTGAAAAAATTCATGATTTATTTGATAAAAAAAGATTCTAATAAAGATAAGATAATATCAATTTTACGTTATACATCCTCATTCCAAAATTTGGAATTCTTGTATATTGAATAAAAAGAGCGATAAGTTTTGATCAGTCCATTTCGGCCTTCTGGAGGCTCTTCCAGTGAGCAAGTACTTTATTTATTAGCTTCTGTTTTCCACAATAATTTATTGAATATTAGAGTTAGTATTAGAAAAACCTTTTGGGTAACGAACAAATCATAATCTTAATTTCAACAACAAAAAATTCATGAATTTTGTAATTCAGTTTTTTTAGAAAAAAACACTTAATAAAGAAAAAATTGTTCTTTATTTTTACTAGTTTTTTTTGTGGCATGTCAAAATAAGACATGTGTTACATAACTCAAATGGATAATCTATTCCCTTTTACCCCAAAAATGATCCTATCTTGGAGATTGTGTAATGCTTACTCTCAAACTTTTCGTTTACACAGTAGTGATATTCTTTGTTTCTCTCTTCATCTTCGGATTTTTATCTAACGATCCAGGACGTAATCCTGGGCGCGAGGAATAAAAAAAGAAGATATTTCCAAAATTTCTCCTTGTTTTTGAATAATATTTAGAAAAAACAAAGGATGGATATTTTTGAATTCAAAGGTATCAAGTGATCAGAGAAAACGGAGAGAGAGGGATTCGAACCCTCGGTACGAATAACTCGTACAACGGATTAGCAATCCGCCGCTTTAGTCCACTCAGCCATCTCTCCTAATTTGGAATTGGGATTTTTTATCTTTATATGATACTTAAATACTAATTGATTGATAAAAATCTTACCTTACAATTAAAATATTACTTAATTAAGTTATTTAATATTAAATAATTTAAATTTATTTATCTTTATTTTATCTAAAATCTCAATATTTATTTTATTATAATTTAAAATTATCTATTTGTATATAAATTTTGTCTAAATATATATATATAAACTACATCATTTAAGTCTAATTCTATTTATCTATTTATTTTATATAACATTATAACTATAGATTATAACTATCCATATTAATTACATAATCAAGTTATATATGATTATATCATCATTAATTATAATATCATATGGATTATTTATTATAATCTAACTATTTTTATAAATATTTTTCTAATATAAATAAATATAATCTAAATAATATAAATAAAAAAATGACTATTCTATTTAATTTAATATTTATTAACTATTTAATATTTATTAACTATTAATATTAAAAAACTATTAAAATATAAATTAAGAAAGATATATAAATATAAAATATAAAAAAGATATATAAATATAAATATAAATTAAGAAAAATATATAAAAATTAATAATAACATATTAATACTAAGTATATAACTAAAGTATATAGGTATAATATATAAATTAAATACAAAAAAAGAGGTATATAAGATAAAGGTAAATAAGATACCTATCGATCTGATTTGACTTGAACAAGAATCCTATTTATATAGTGCTAATAATTCAAAATATATATCTCCAATAGAAAAAATACCTTTTTTTTTTCATCATTTTTTTTTTTATTTTATTCACCCGGCCTGGCTAGTACCTAGCTGGGCCATTACTCTTTTTTCCGATGAACTATTCAGAAATAAATTGATTTTTTTGTTTATTTTATTGGAATTTGAAATTCAATTGTTTTTGAAGCAACAAAAACACCACTACAATAAATGAGGTCAATTTCTATTTCTATTACTAGAGTCTAGGTATAGGTGTCATTTTATATTTAAATGGAATTTATTATTAATATTATAATTATATTTAATTCTTAATATTATATGTAGTATATCATTATACGAATCATGAATAGACTCTTTATTCTATGACTTCTCTAATAATCTTATTACATATTATGATCTTATTACATATATATTATGTTATTTACTAAATATCTAAGTAGAACTTAGAATTATATTTAGAATTATATAACTATAAATATATAAATGTTTATACAAATATTGGAGTTATAATTATAAACTTATTATATTTTATAGTATTGTTTTAGAGTAGCTATCTATATATATATAATATAACTCAGATACTTCACTTGTTCAAGTAAAGTAACAAACTTTGTTAAATTTGAAAACTTAAGACCCATCTAATTTTCATTTAATTGACCTAAAATCCAAAAAATCTGACCCTCCATAAGGGAAGTGTCAAATAAAAATCAAAAACAGAATGCGTAGTATTGTAGAATTTGTTTTATGTCCAACTGAAATAGCTCCTTCAAGTCAGAACTTTCAGTAATGACTTACCATGAACCGAAAAGTAAAAACTTTTATTTATTTTATAGTTAAATAAAATTCTTGATAGTCTGTATTCACTTATTTTGTTGGGGTGATTTTTTATCAAGTCACTAGCAAAACGGAATACGTATCAAGATTCAAATTTGCATCATTTTGATACAATCTTGATTATATATCAATCCTTTAGTCGACAAATAACTCATTAATATATAATAATGAAATTGTAGCGGGTATAGTTTAGTGGTAAAAGTGTGATTCGTCCTATTAAAAACTTAAATAGTTAAAGGGTCTTTTGGTTAATATTCCAATAGGAAACTTTATTTCTTAAAAAAGGTTAATCCTTTATCTCTTAATGCTAGAGAAAAAATATAAATTCTCGTGATTTGTATCCAAACGTCAGTCTTTTTTGAAGAAAAAATTTGGATTATATGGAATCGCGAAGCATAATTTAATTTTTTTCGAGTTGATTCAACTCTTCCAATAAAATGAGTATTAGTAAAGGGATCCATGAATGAATATAAAAAGTGTATTTCTAATCGTAACTAAATCTTCAATTTTTATATTCAAAAAGGAATTGAAGCTAAATAGCTAGAAAATAGTGGCTTTGGTTTACTAGAGCCATCAGCATATTGTTTCAGCTCGGTAGAAACCAAATTCTTTTTTTTTCTCAGGATTCCGCGAGTCGAAATAAAGAACGAAGTAACTAGACAGATTTGGTTAAATTTTCCTCTTCTAGAAGGATCATCTATAAAGCAAGTAAAAGAAGCTGACATAGATGTTATGGATCTCATTTTTCAGATTTACAATGACTCACTCTTCATACAATACAGCATAATTTATTTATGTTTTTCTTCTTGTATGCCTTAGATCTGGGACAAATTTCCATAAAGGAGCCGAATGAAACGAAAATTTCATGTTCGGTTTTGAATTAGAGACGTTAAAAAAGATCAACTAACGTCGACTATAACCCCTAGCCTTCCAAGCTAACGATGCGGGTTCGATTCCCGCTACCCGCTTTATAACTTATATACATCTAGCATTGATTCAGATATGCATCCTTTTTTACCAAAACCTTCCGCATGCAATCCAATTCTTTATCTTTCTTTTTTTTTATACATATTAATTATACATATAAGAGAAAGAAAAAAGAAAAAAGGAATTAAAAGCAGCGTCCATTGTCTAATGGATAGGACAGAGGTCTTCTAAACCTTTGGTATAGGTTCAAGTCCTATTGGACGCAATTTATTTCCATCTATTTTTTTTTTTTAGATTATTATCTCTTTTCGATTGTTATCCCAATTATTTGGTTGAATAAAAATTCGAATCAGAGAAATTTCCCGATAATTACTCTTGTAGTTGTAGTAAGAATAAGACTATAGGAGTCATAAAAAAGACTCATAATCTTAGGTTTCCTCCTGTTGTAGAAACAATTCCATGTATTCCTGAAGAGCCTCTTTCAAAAGGCCTTCTGCTTCCGGGGTGAATGTCTTGGTGGAAGATATAATTTCTTGGAACTGAGGTTTATTCTTTTTTAAGTAGGTACGCAACTGAACCAGAAATTTCCTTACCTGTCCAAGTTCTAACGAATCAAGATAGCCATTTGCTCCAGTAAAAATAGTAGCTATCTGTTCGTCCACTCCAAGGGGTGCAGATTGTGATTGTTTTAGCAATTCGCGTAATCGTTGGCCTCTTGCCAATTGATTTTGAGTCGCTTTATCAAGATCAGAAGCGAATTGTGCAAAGGCTTCTAATTCTGCGAATTGAGCTAGTTCCAGTTTTAATTTACCAGCGACTTGTTTCATGGCTTTAATTTGAGCCGCGGATCCTACTCGAGACACGGAAATACCCACATTAATAGCAGGTCGGATTCCAGCATTGAAGAGATCAGCGGATAAGAAAATTTGTCCATCTGTAATGGAAATGACATTAGTAGGAATATAAGCTGAAACGTCTCCCGATTGAGTCTCTACTATTGGTAAAGCAGTCATACTTCCTTCACCCAACTCATTACTTAATTTAGCGGCTCTTTCCAAAAGGCGGGAATGCAAATAAAAAACATCTCCTGGATAAGCTTCACGACCCGGAGGTCTTCTTAATAGAAGAGACATTTGGCGATACGCTTGTGCCTGTTTGGAGAGATCATCATAAATTATTAAAGTATGCTGTTTGCGGTACATAAAATATTCAGCCAAAGCTGCTCCTGTATACGGAGCAAGGTATTGTAATGTAGCAGGCGAATCAGCCGTTTCCGCTACCACAATAGTGTATTCCATAGCCCCGCGTTCCTGTAAAGCATTTACTACTTGAGCTACAGAAGATGCTTTTTGACCAATAGCTACATAAACACATATTACATTTTGACCTTTTTGATTTAGAATCGTATCTGTAGCTACTGCTGTTTTACCAGTCTGTCTATCCCCAATAATTAATTCTCGCTGACCGCGTCCTATAGGTATCATTGCATCAATAGCAATAATCCCTGTCTGAAGAGGTTCATAGACGGAACGTCTAGCAATAATGCCTGGAGCGGGAGATTCAATTAAGCGAGATTCAGAAGATGAAATTTCGCCTCTTCCATCAATAGGTTTCGCTAGAGCATTTAGAACACGACCCAAATAACCCTCACTTACCGGTATTTGAGCAATTCTTCCTGTTGCTTTTACAGAACTTCCCTCTTGTATCAGCAAACCATCGCCCATTAACACAACTCCAACATTATTTGATTCCAAATTCAAAGCAATACCTACGGTACCCTCTTCAAATTCTACTAACTCACCTGCCATTACTTTATCAAGACCATGAACACGAGCAATGCCGTCACCCACTTGAAGTACGGTGCCGGTATTCACAACCTTTACTTCTCTAGTATATTGTTCAATACGTTCACGGATAATACTACTAATTTCGTCGGCTCGAATGGTTACCATTAGCGTCTCTTAATTCTTTTTCGGAAGCAAAGGAAAAAAAATCATGCCTAAATTCTAAACTTTCTAAACTAAAGTAGAAGGACTATTCTTCCATAACCCCGAGAATGCCAATATTAGCACTGATGGTACGAAAATGTAACTCATTATTCAAACAACTATTCAGAGTACCTAGAGCTCCTTGTAAGGCTTGTTGGAAAACCCGTTGTCGGACTTGATTAATCGCTCTTTGTTGTTCAAAAAGAAGAGTTTCATTTTTGTAATTTTCTAATCGTTCCAAATTCTCAGAAGTAGCCTTAATCAAATTTTGTTTTTCTCGTTCTATCTCGGAGTATCCATTGACTCGATAGTCATTGGCTTCTGTTTCCACTTTACGTAAGCGCGCCCGGGCTTTTTCGAGCTGTTCAATAGCTGCTTGACGTAACTCTTCTGAATTTCGAATAGTACTCAAGATCTTCTGTTTTCGATTATCTAATAAATCATTTAATGAAAGTAGATTCTGTTAACATTAATTTAATAACTTACATTATCTCTTCCCGAACCAAACATGAACCTTTAAATTCATTTGGCTCTCACGCTTCATTTTTTAATTTATGGGGCTTCCATATATTTTAATGTAATGAGCCTACCCTCTTTTTTTTTCTGTTCGAAAGATATCCAAAATTATCTTATACAAGACCAGACTCTTTTTGAGGACTCTTCTGACCAGACAAGAAATCTTTAATAGTCAGCAAAGTTGTTTTTTTATTCTTTATTTGATTTGATTTGTATTTTATTATATAAATTCTAAAATGAGTTAGAATTTCATTAGTCTATTTATATAATATAATAATTTCTAATTTGAAATTAGAATTAGTATAATGAAATGAGGTTTAGTTTTTTAGTTTTATTTATTCAATATCCCTCGTCATTTTTAAAATCCAAAAATTTGTATTCTATACATAGGTTGTCGATTCAGCATTAGATAAAAAAGGAGGTGCCTTTTTTATATTTCGTTAGGAAATGGTTCAAATCCCAATTTTTTATCGATATGAGTGTTCTATATCCGATAAATTATCAACTATGTATTTTTTTTTAACCCTATTAGTAATAACATAGTGGTAGAAAGAATACCATGTTTACTGTGCTTGGACTTCAAGCAGTTTAGCTTTAACCATGTTAATCGTCTCACATTATTGGTTGATAGAGAATCAAAATCAATTTACCAATGAATCACGAAATGCTATGGTTCTTACATATGATTTATTAATTTATTCAGAAGTAATTCGTCGAGATCATACACATTTTTTATCCTATTTTCTTATCAAAATAAAATAAAGTGCAGTTGGTCAGATCCAACTTATTTTTGAAATACACAACTCGCACACACTCCCTTTCCAAAATAAATCACTACACCAAGTACTACGCTTAGATTTATTGGATTTGTTGCTAAAATATCGGTATTAAACCCAAAACCCACGGCGGATGGCCCCTGGGCCAAGGAAACAAAAGAATCAGTTACATTTTGCATATACTCTCCTCTTATAGATAGGACTAACAAAGAACAGAGTTCTTTTTGTATTACTTCGCCCCCTTTGGTTGATTTCTTTTTTTTTTATGGTATGGGATTTTAAAATGGAATATATTGAATTAATTAATTGAGAACTTTTTAATTTATTTATTATTTTATAATAATTAAATATTCTAAATTAAATATTCTAATTAAATTAAAGTTTACAATTACAAGAAGATACTTATTGGGTTAGGTCCTGGGTATTTTGTCAATTGATAAATACCTTGTTTGTTGCGTTGCAACGCATACTAAAAAAAGGTTTCCATTATACTAAGAACTAAAAACGGGAAGGAAGAAAGCGAGAGGATCTCCTAATTACTAATCCTAAAATCAGTCCTTCCCGGAGGTATTCTATCAACTAATAAGTAATTGTTAGAGTGCAATGTTGATATAATTCGAAGAAGCAGAAAACAAGTCTAAGTAAAAAAAGTCTATTATGTACTTTTTTCTTATAGAATTAAACAAATGGATTCGCAAATAAAAGTGCTAATGCCACGACCAGTCCATAAATTGTTAAAGCTTCCATAAAAGCCAGACTTAACAATAAAGTACCTCGTATTTTACCCTCTGCTTCTGGCTGTCTCGCAATACCTTCTACAGCTTGACCCGCAGCAGTACCTTGTCCAACCCCAGGTCCAATAGAAGCAAGTCCTACAGCCAATCCAGCAGCAATAACAGAAGCGGCAGAAATCAGTGGATTCATGATAAACTAAGCTCCTCGCAAAAAAAAAAGAAATGGTTAATGATACAATCAAGGAATAAATCAGCATAAATACATTTAAATATCGCTTTTGGTTCTTATCTGTGATAGAGTTTTAGATAAACCTATATGCATACCATTATAGTTATTACATTTGTTTATTCTAAACCCATTTTTTATTCAATTAGTCATTCTTTACTCTTTGACTTCCTTGAGTTGATAGTTCATCTGTTTATTTGTGCAATCTCCAATCACAGACAAAGCCGAAGGACTTTCTATTGGAATCTCATCTAAGTGGAGTGAGCTGCTAAATGAAATATTAAATATATATAAGATAGCTAAATATATCTAAGATATAAGAACCTCACTATAACTAGTTAATTTATAATATCACATATACATTTGTTTCTTCTATAACGTAAACCGCTTATTCAAAATAATTCTAGAATCATTTTTTGAAGCATAGACGAGGGCTAGATAGACTTATAACTATATACTGATTTTCATTTTTATAAGATAAGCTAGTTTTTTTATTTAGTTTTACGTCAGAAAAAGATACCAATTATTATTCAACTAAAAAACCATAATTAATATTAATTTAACAAAAACAAATAAAATATAAATACAATAGAAATTTATATATAAATGGAAGAAGTCTATAATCTATTATTTAAATAAAAAAAAATCTTAGGAGTTTTCCTAAGATTTTTTTTTATTTAAATAATAGGGTACATCTTTCCTGCTATGATTCTATACCCTATATAAATTTATTTATATAATCCATTAGAGTTCCTAGACAAATCGATTATATAAAAAGGAACTTTCCTATAAAAAGTCACTCTACTCTCTATGAACTGGAATAAAGGGGAAAAAAAAACAAGATTTCAAAAGGTAGTCAATGGTGACCTTCCATGGATTCACCTATATAAGCCGCGGCTAAAGTTGCAAAAATAAGAGCTTGAATACCGCTTGTGAATAATCCAAGAAACATAACAGGTATAGGAACTACTAAAGGTACTAAAGAAACAAGAACAACAACTACTAATTCATCAGCCAATATATTTCCGAAAAGTCGAAAACTAAGTGATAAAGGTTTTGTGAAATCTTCTAAGATGTTAATTGGTAAAAGTATTGGAGTTGGTTGAATGTATTTACCAAAATAACTTAAACCTTTTTTGCTAATACCCGCATAAAAATAGGCGACTGAGGTGAGTAAAGCTAAAGCAACAGTAGTGTTTATATCATTCGTGGGCGCAGCTAACTCACCATGAGGTAACTGTATGATTTTCCAAGGTAAAAGAGCACCGGACCAGTTAGAAACAAAAATAAATAAGAACATAGTTCCAATAAAGGGAACCCAAGGACCATATTCTTCTCCAATCTGAGTTTTACTCAAGTCTCGAATGAATTCAAGCACATATTCGAAGAAATTCTGACCGTCAGCCGGAATGGTTTGTGGATTCCGAACAGCTAGCGTAACTGAACCTAATAAGATAGCAATTACGACCCAAGAAGTAATAAGTACTTGGGCATGGACTTGTAAACCTCCTATTTGCCAATATAAATGTTGGCCTACTTCTACACCCGATATATCATATAGCCCTTTGAGTGTGTTAATGGAACATGGTATAACATTCATATTATCCTCTGACAGAAATCTAACTTAAAAAAAGAATTATTTTGATTTGATTAAACCATCTCTTTCTCAACTGACCCATTTTAATCATTAGTGGTCCATTTAGGATACTAAGTAATGATATAATATCCCAAGTCCGAGTACTTTATTTTTGATTTTTTTTTATGAAATCCAGGAATAGTAACCGATCCCATAAATAAAATCTATGGAGTTTCCCGAAATAATTAACTTATCTTATTAATAATAATAATCAATGATTTCTTATATAGCTAGAACGACCTTCAATGATTGCAGATACTAATTTGTTAAGAATTAATCGGATTGAAGCGATAGCATCGTCGTTAGCTGGAATCGAAATATCTGCGAGATCTGGGTCACAATTTGTATCGATTAAACAAATCGTCGGAATTCCTAAAATGACACATTCTCGAAGAGCCGTATATTCTTCTTGCTGATCAACAATAATTACAATATCGGGTAATCCTGTCATATATTTGATCCCACCTAGATATGTTTGCAGGGTGGATAATTGTCTCTTCAACATTGCTGCATCCCTTTTTGGGAGACTGTTCAGTTTTCCCATCCTTTGTTCAGCTCTTAAATCCCTGAACTTTTGAAGTCTCGTTTCTGTAGTGGACCAATTCGTTAGCATACCACCAAGCCATTTTTTATTAACAAAATGGCAACGAGCTTTTATTGCAGCGGATGCTACTAAATCAGCTGCTTTATTTTTTGTCCCAACGATCAAAAAGTGTTTTCCTTTACTTGCTGCATCAAAAACTAAATCACAGGCCTCTGATAAAAAACGCGCAGTTCTTGTAAGATTTATAATATGAATACCTTTACGTTTTGCGGAGATGAAAGGTGCCATTCTAGGATTCCATTTCCTAGTCCCATGACCAAAATGAACTCCTGCTTCCAGCATTTCTTCCAAAGTGATGTTCCAATATCTTCTTGTCATTTTTCCCTACACTTGCTCTTTGTTAAAAAAAAAAAGAGACGAGGTATCTAAAATAAATAATTGTTCCGATGGAACTTTATACGAAAGATTGACCGTTGATATACGATCAAAACCATTAATTTTAATGCATTATGATCTAGCTTTATCCTCAAATAAGAAAATGGGACCGGATAATAAAATTATAATAAATAAATAAATGAGCCTGCCTTTAGTTTAGGAATCATTAAATGATTATTATGATCTCTAATGAAAATTGGTTTGGCTGCAAGAACTCAAAAATTCTCTATGGTGAAATAAGATATCTCTCATCTTTCCTTCGAACAAATTCTTATTTTTGGTTTCCAAATGAATGTTTTTATGCTGCCTTGAATGATGTACTAATTTTTTGAATCCGGTACCAACAGGTATAATTCCCCCCAGAACAACATTTTCTTTCAGGCCTTTCAACCAATCAATACGACCTCGTAGAGCAGCTTTTGCTAAAACTCGAGCAGTTTCTTGAAAACTAGCTTCGGATATGAAACTTTGAGTATTAAGAGATGCCCTGGTTATTCCTAATAAGATTGCTCGATAGCAGATCGCTTCATCCAAAGCACGCCCGGCTCGTTCCGCTCGCAACAATCCTATAAGTTCTCCGGGTAAAAAAACATTAGACATTCCATCTTCTGAAACCACTACTTTTGATGTTACTTGACGTACAATAATCTCTATATGTCTATTATGGATCTGTACCCCTTGGGATCGGTAAACCTTTTGGATCTTATTAACCAAAGAGATACGGCTTTGGGCGATGGTTAACTCCGTGCTGATCAAGAATCCCCACGGGGTCCCAAGAATTCTTGATATACGTTCATTCCAAGCTTTAACCCTCTTTTCCAGATTTATCGATATTGAATCAATCGAACGCACTTCTAACACTTGTTCCACTTTTGGAAGACCTTGCGTTATGTCACCAGATCTTGATTTTTCATATATAAATGTAACTAATGTATCTCCCTCATGAAGGGTTTCTCCATAATGACCGTGAACCGTCGCTCCTGGAGTAGCTAAATAAGGCTTAGCTGATCTTATAACTAAGTAGTCAACATGAACAATTAGAACTTGACCCGATTTTTTCTGTGATCCGTATTTGAATAGACATACATTTTCACAAAAAATTTGTCCAAGGCTAATAAGTGTGGATGGTTCATCACAATAATCGTGATGGAAAAAACGCCAATTTAAATCGAATGGATTCAAAACTATCTGACTGCATGGATCAGGATTATAAATACCCCTATTTTCATCTATTAAATTAAATTTAAGTCCTTGAAAAGTCTCACTAAATTGATTAAGTAATAAATATTTTTTTAACAAAGTCTTATTATAAGTTATTAAATGGCAAGATGAATAAAAGTTCGCAATTTTGAATACTACTGTACCTAAAAGGCCTAAAGAATTCCTAATTGGAGTTACAGGATCCGCTTTAATTGATTGTTTTGTCACAGTGTTAGTGTTATATTTCAAACCATTGACTGGACCAATTCGAGAATAGTTGGATGATAACAAAATTTTCAAAGATTGACATTCCTTATTTCTATTCAACAACGTACCACCAGTTCCTTTATGTTTGGTAAGTGATGGAATCTTTGCTTTGGAATAAAAAGGATTAATATTGATGTAATCTAAACCGTTATGGTTAATCAATCCTGAACCCACCGTACTATTTCTTTTTCCGGTATACAAAAGGGGGGACTTACCTAACTCAATTCTTATGAAATCGCAAATTAGATCATTTGTCTTTATTTCAACAAAAGAAGCATTAATACCCTCGATAGAACTATTTTGTTCTTGGTCCCAATTCAATACTAAGCAAGTGCGAACTAATTGAATACTTGTGTGAGAAATTCCTCGAATTGGCTTGCCATTTCCATAAAGGATATAATTAACAACTCTAAGTTGGATGTTATCCCCTTCCTGCAAAAGATCTTGTGGAAAAAATGTTGCTAAATTGATCCCATCGGCTATTTCATATGTGACTACGGGTCGAACTGAAACAAAATACTTTTTCTTAGTAGGTGTGATCCGTTGGACATAGATCCAATTTCTCAATTTTTTGGATTCCTTGGAATTCATTTTTCCCGTTACCGGTGGTATCAAGATGCCGCTGTGCCTGGATATCTTATCTGTCTCTCCAGGAAAATGGATATCCCCAGAAAATATTTTTACTTCAATACTTTTTTTTTTTCTCTCCACTCGGACCAATCCACCTACTCGGCTTCTTGTATTTAAAGTGAGTGATGTATCCACACCTATAATACTATTGTTACGGACCATTATCAACGAAGATCCTGGGAAGACATGCACTTCTTCGGGAATAAAAAAAAATCGATCTACTTTCATTTGATATTTTGGACTCAATTCTTTTGTTCCTCGATATTCAATCACATCCTCTTTTTTGAGGATTGAATCGACCTCTATAGCCCCATATTTAGTAATTCCGGAACTGTTTCTTCGGTATCGGGGATCGTCGAAATAAGCAAGAATACTATTTCTACGTAAAATACCATTTCTGGGTATTTCAATCGAAACACCAAACTGGGGTATTAGTTCTTTATCACGTTCTTGATCATATTGTAGTGGAATGATGAATTTATTTCTTCGCCTCTTGGCCAAAAAATCAGAATTTTCGTGCAGAATAAAAGGATATTGTAAATTCCAATGACCATTGGATATCCTGGCATCAGGTCTTGAATAATCACGAGTCCCCCACCTTTTTTTACTAGAAGAATCCCAACTAAACAATTGATGTCTCACTAGATCCTTAGTTCCTGATAAGTCAGAGATATATCTTTCTTCGAGAGAGAGAGAATGAGCGTTTATTTGATCTTGATCCTTGTGAAGGGAAAAAGAGACAATACTGTATCTGCACGTACCTACTGCTAATATCCATAAATGACTTGTTTTTGGTAATAGATGCACATTGCCATAAGTATATTCAGGTGCATGGTAGACATCGGTACTCCAGTGCATTTCTCCTTCTGATTCAGAATAAATATGTTTTCGAACCTTCTCTTTAAAATTTAAAGTGGCTGCTCCGGCACGAATCTCAGCAATCACTTGTTCTGATTCTACGTATTGATCATTTTGAACTAAAATCAAACTTTTAGGGGGAATATTTACATTATGGATAATATCCTGACTTTCAAGAGTTACATAGAGGTCTATTGAGCATAGAAAAGCAGGATGCCCATGACGGGTACGTGTGGGATGAACTAAATCCTCATTGAATTTGATTTTTCCATTAAAGGGAGCTCGTACATGTTCAGCAGTACCCCCCGTGAATACTCCGCCAGTATGAAAAGTTCTTAATGTTAGTTGAGTCCCTGGTTCCCCAATTGACTGACCCGCAATAATACCTACCGCTTCTCCCAATTCGACCAGGTCTCCGTGAGTGGGACTACGACCATAACATAATTGACAGATCCAAGATGTACTCCTGCAAGTAAATGGAGTTCGAATATGTATTGGTTGTGCTCGAAAGCTTATGAATCGATTGACAAGGCCAATCCCAATATCTTGATTTCGGGCGGCAATGCATCGTGGACCTATATATATATTGTCTGCTAATACACGACCAATTAGTGTTTGGATAAAAATGCGTTCTGGCATCCCATTTCGAGGACTTACGGAAATACTTCGAATAGTACCACAGTCTGTTCTACGGACTATAATGTGTTGAACCACTTCAACAAGTCTACGTGTGAGGTAGCCAGCATCTGATGTTCGTACAGCAGTATCGACAACTCCTTTACGGGCCCCATAGCAAGAAATTATATATTCCGTCAAAGAGAGCCCTTCGCGTAAATTGCTTTGAATGGGTAAATCAATCATTTGTCCTTGGGGATCCGACATTAATCCTCTCATACCTACTAATTGGTGTACCTGAGATGCATTTCCTCTAGCTCCTGAAAAGGACATTAAATGGACTGGATTAGAGGGATCAGTCATCCGAAAATTAGGATTCATTTCTTGTCTCAAATATTCGCTGGTAGCATACCATATTTCAATGGATTGACGTAATTTTTCTACCGCGTGTACATTTCCATAATGATGGTGTTTTTCCAAAATTAAACTTTGTTGTTCAGCATCTTGGACTAACCATCCTTTAGAAGGTATTGTTAAAAGATCCTCAATTCCTAATGAAATAGATGTAGCAGTGGCTTGCTGGAAACCCAGAGTTTTCACTTGATCTAGAATGTGTGATGTATATGCCATCCCGAAGTGATCTATTAATCTGCTAATAAGTCGTTTCATGGCAGCTCCATCTATCACTTTATTGTGAAAGACCAGATCGGCCCGTTCTGCCATAAGTACCTCCCTATTCTGCTGAGTAGGATTCTACAATGGGTCTGAGTCAGTGATTCGAAAACTTCCTTTCCTCAATCTTGATTCACGTAGAAATTCAGGAATTATGATACCAGTAAGGCATCCAGATAAATTCTCATGAGTATCTCCTAATTAGTTAGTTTAGCTAGCATACGAATAGGCTCGATAAAATCCTTGTATGGCTTCTTCTATTTCTCTATAAAAAGAAATATGACCAACAGTGGTTCGAATGTATATAGAACGGATTTCTTTTTTTACACTTCTGACTATTAAATAGTGTCTATAAATTTCATGGTAGGTACCAAAAGATTCATATTGAACTTCGAGCGGAACTTCCCTGGATCCAATAATGACACGTTGATCTAGTCGCCATCGGAGCCACAAAGGACTATCCAAATGGATTCGTTTTCGACGATAAGCTCCAAGTGCGTCATAAGAACTAGAAAAATAGGGTTCCTTCTCTTTCGTAGACTGATAATTCTTATTGCCAATAGTTTCATTTTTATCGTTTTTGCAATTAGATAAATTATACCTATTTGCACAAATACCTCGACGATTCCCTATCGTTAATACATAAAGTCCAATTAGCATATCTTGAGTTGGTACAGAAATGGGATCACCAATAGCTGGAGACAAGAGATTCATATGAGAAAACATAAGTAAACGAGCCTCTGCTTGAGCTTCTAAAGATAACGGTACATGAACAGCCATTTGATCCCCATCAAAGTCTGCATTAAAACCCTTACAAACTAATGGATGTAAACATATAGCACGACCTTCCACTAAAATGGGTTGAAACGCCTGTATGCCCAATCTATGCAGGGTCGGTGCTCTATTGAGCAACACAGGATGCCCCTGCATGACTTCTTGAAGTATCTCCCATACAATGGGCTCTTTTTCTCGAATTTTGCTTTTAGCAATCCCGATGTTGGAAGCAACGTGTTGTCTTATTAGACCACGAATTACAAATGTCTGGAAAAGTTCTATTGCTATTTCTCGAGGTAATCCACATTGATGTAATGAAAGTGAAGGGCCCACAACAATGACGGAACGCCCCGAATAATCGACTCGTTTACCAAGCAAGGTCTCGCGGAATCTTCCCTCTTTTCCTTCAATTACATCTGAAAATGATTTGTAAACTTTATTATGACCGTCCCTCATTGGTTGTCCGCGGATACCATTATCCAGAAGTGTATCTACGGCTTCTTGTACCAATTTCTCCTGACACATTACTAATTCACCTGGTGTAGATCTACTTGTTGTTAGTAGATCAGTAAGAGTATTGTTCCGATAAATAACTCTTCTATAGAGTTCATTAATATCCGAACTCATTAATTTACCCCCATCTATCTGAATGATAGGTCTTAACTCAGGAGGAAGAACTGGTAATAGGCACAAAACCATCCGTTCTGGTTCTACATTTGTTCGAATAAAATGTTTAGCTAATTCCATGCGTCTAACCAAAAAATCCTTTCTTCTTCGAATTTTTCTATCTTCCCATTCATTCCCAGTGGACCCTTCATCTCCTAATTCTTTCCATTCTATCAATGAATTATCTGTAATAATTCGCAAATCCAAATCCGCTAATTGTTCTCTGATAGCACCTGCTCCAGTAGAGATTTCTCTATTTCGAAATGTTTCAAAGCCTTGGGTAGTAAAAAAAAGTGGGATGCTGTATTTCCAGGATTGGATTTCATATTCGAATGAACCTCGTAATCGTAAGAAAGTGGGTTTTTTAGCTATGGGCCTAGCAAAAGAAAAATCAAGATAGGTTCCTAGAGGATTCCCCCCTTCAAAATCGGACGTGAGGGTTTACTCTCATCCGGCTCAAGTAGTTAAGTCAAATAAACAAAGGGGTTCTTTATCATTTTTATGTTTTTGTTTGAAAAACCCCAAAAGAGCTACTCTACTCTTTACTCAAGTTCTCAGTAAATAAAGGCAAACCCATATTTCATGGATTCATTCTTCATCTAACACTTCAATTTTCTGAATTACTTATTCAATTACGACGTAATAAATGAAATAGAAAAATTTTGAGTAGTCTACTTCCCACGAATGATGAATCCTTTTTTGAAAAGAATACTTTTGAACTCGTAAGGGATTTACTTGTCGATATATTATGCTATTCGATCTTTTAGGTCCCTACTCACCTCGATGGTTATGCCGTGATGTCCCTTGAAGTATATATGCGATGGATAAACTCCTATAACCATTTTATATTTGCTTACTTGAACATAAAAAGTTTTTTTCACGAGGTATAACTAGCAATTCTTATTTATCTGTTAAAGAATCGACCATGGATCAATTCCCCTTTCATTTGGAAGTATTGAATACACCCATAAATCTGAGCTTCATGTTACTCGTCCCAATAGACATGTCAAACTAGGGGCATCCCAATCAGGGATGACAGTTTCTCAGTTCGAATCTGTAAAATGATAATTTCGATCAAATCACACATCGCAGTATACTAGGCCTTCTAATTCCTTAAGTGGTTTATCTAAAAGATTCGCGATATAACTAGGAAGCCGTTTTAAATACCACACATGAGTCACCGGACAGGCGAGTTTTATGTATCCCATTTGATATCTTCGTACACGAGAATCAACAAATTCGACCCCACATTGTTCACAAAATTTGGGGTCTTCCTTTTCAGCTCCGATCACTCGATAATTTCCACAAGCACAAATTCCACTTTTTATAGGTCCAAAGATTCTTTCACAAAACAATCCGTCTTTTTCTGGTTTATTGGTTTTGTAATGAAAAGTGTAGGGTTTTGTCACCTCTCCGACTACCTCCCCATTAGGTAGAATTTTATTAGCCCAAGCACTTATTTGTTCAGGAGAAACTGGTCCAATTCGAAGTTGTTGATGTTTATACCGGTCAATCATAGAATAGAAATTCTGATTCATTCAGATCAGATCAAGCTTCCTTCCTATTAATCTGAAAATTTTTCTCAGATACAAGGAAATGATTCAGTTCCAGAGCCAAAGATCGTAGTTCTCTAACAAGCAATCGAAAAGATTCTGGAGCATCCTCAGGATTAACTATTGTTCCTCCAATAATCGTAGTACCAAGGACTTCCTGACGAGCTCTAATATGATCAGATTTATAAGTAAGCATCTCTTGTAAAATATGAGCAACGCCAAATCCCTCTAAAGCCCAAACTTCCATTTCTCCCACTCGTTGTCCCCCTTGTTTTGCCCTTCCTCTAAGGGGTTGTTGTGTAACAAGTGCATAATGTCCACTGGAACGTCCATGGATTTTATCATCAACTTGATGAATTAATTTAAGTATATAGGACTTTCCTATTAGTACAGGTTGTTCAAAAGGATCTCCAGTTCTTCCATCAAATATTTTACTTTTTCCTGGATATTCGGGTTCAAATACCCATGGATTTTTTGTTTGCTTACTGGCTTCATATAATTCTGAAAACACTAGTTTTCTTGAAGCCTCTTGCTCGTATCTCTCATCAAAAGGGGCTATTCTATAATGTCTATTTAAAAGATCTCCCGCTAAGCCGAGCGAACATTCAAATATCTGTCCCACATTCATTCGCGAGGGTACTCCTAAAGGGTTGAAGACCATATCAACCGGGGTTCCATCTTGTAAATAGGGCATGTCTTGTCTAGGCAAAATTTTAGAAATAATACCTTTATTCCCATGTCTTCCTGCTACTTTATCACCCACTTTGATTTCACGTTTCTGTGAAATATATACACGAATCATTTCTGGGTTATAACTGGAACCTCCTTTTTTCTGGATCCATCTCACATCAATTACTCGACCCCTTCCCCCTATAGGTAGTTTTAGAGAAGTCTCCTTTGCAGTGGAAACCTGAATACCAAGTATGGCTCGTAATAATCTATCCTCTGGGGCATACGACGCTTCGTTCGCTATCTGCGGCGTTAATTTACCTACTAAAATATCACCTGTTTCCACCCAAGATCCCAGCATCACGATTCCATTTCTGTCTAAATTGCGGAGTAAATGAGCCTCTAAATGAGGTATTTCATTAGTAATTCTTTCAGGGCCCTGACTTGTCATATGAGTTTGAATTTCATATTTTCGGATGTGAAAAGAAGTATAAATATCGCTATATACCAAACGCTCACTAATAAGTACCGCATCTTCAAAATTGTAGCCTTCCCATGGCATATAAGCTACTAATACATTTTTTCCCAAAGCGAGTTCTCCACCAACGGTAGCCGCCCCGTCGGCCAAAATTTGTCCCTTTTTAACGTATTTACCACGTTGAACCTGAGGTTTTTGGTGCATACAAGTATTTTTGTTGGAACGTTGATACATAACTAATGGAATATTTAGAGTGTTTCCATTACCTGAGAAAACAATTCGGTGAGTATCAGTAGAAATGACTTTTCCCTCGTGTTCGGCTATAACTGAAACTCCAGAATCTAAAGCCGCTTGGCGTTCCAATCCGGTTCCTACAATGCACTTCTCGGACCGAGAAAGCGGAACTGCTTGACGCTGCATATTAGAACTCATTAAAGCCCTATTCGCATCATTATGCTCAATAAAAGGAATGAGAGAGGCTCCAATAGAAAAATATTGGAAGGGAAAAATGCTTCGAAGATGAACCTGTTCCCAGGCAATAGTCAGGAATTCTTGACGGTATCGAGCCGGAACAACCTGTTCTTCCTGAATACCGCGATTTAAGGCCAAAGAATTTCCTGCCGCTATCATATAATATTCATCCCTACTTGGTGATAAATAAACCATCCGTGCTTCTTTTTCTTTTGATCTCTCAGAGATTTCATAAAATGGAGTCTCTATGGATCCCCAATGACCAATCCTTACATGAATAGCTAAGGATCCGATAAGTCCAACATTGATTCCTTCGGAGGTGTCAATTGGGCAAATACGTCCATAGTGACTAGGATGGATATCTCGTATCCGAAAACTTGCCGTTCGCCCTGTCACCCCTCCAGGACCTAAATAACTCAATTTTCGACCATGAACAATTTGTGTCAATGGATTAGTTCGATCCAAAACTTGAGATAATGGGTGTAGACCGAAAAATGATTCATAAGTGGTTGTTAATGAAGTTGAAGTTACCAAATTTTGAGGAGTTGGTATCAATTTATGCCTGATTGCTCCCGATATAGTTCCTCGAACAGCATTTTCTAAACGAACAAGAGCCAGTCCGAATTGATCCTGCAACAGATCTGCTACAGAACGAATACGTTTATTTTTCAAGTGGTTCATATCGTCAAGTGTACCCATTCCAAATTTCATTCCGATCAAATGATCTGCAGCAGCCAATACATCTCGTGGTAACAAAAATGTATTGTTCTGAGGTATATCAAGATTCAATCTTTGGTTGATATTTCGCCGACCTATTCTTCCTAATTCACATCTTTGTTGAAAAAATTTCTTTTGTAATTCCTTACACAAGGACTCAGAAAATACTGGATCCCCACCTACACAAGCAAATTGTTGATAAAACTCCAAAATGGCATTTTCTTTTGAGCCGATCTTTTTTTTTTCCTTATCATTCAGGAAAGACAAGAAAATTTCCGGATAACAAACATTATCTAGAATTTCTCTTAGATTTAAACCCATAGCTGATAATAGAACGAGAATAGAGATTTTTTGTTTCCTACTCACACGGGCCCATATCCTTGCTTTTCTATCAATTTCTAATTCTGATCTTCCTCCCCAATCTGATATTATGGTGCTCGTATAGACCGAAATTCCGTTATGGTCCAATTCAGAACGGTAATAAATACCGGGACTTTGCAATATTTGATTAATTACAATTCTGTAAATTCCATTTACTATAAAGGTTCCGAGGGAATTCATCAGAGGAATGTTTCCAATAAATACTGTTTGTTCTTTCATATCTCTATTGGTTTTCCAAATTAGTCCCGCAAGGACATATAATTCAGAAGAATATGTGAGTGATTCATACACAGCATCTCTTTCTTTTATCAAGGGTTCTGCCAATTGATATGTTTCCAAAAATAATTTAAATTCAATTTCTTGATCTGTATCTTCAATTTTTGGAAACTTATTAAATTCTTCCATTAAGCCCTGATTAATAAATCTACAAAATCCCTCAAATTGTATCTGACTAAATCCGGGTATTGTGAACATTCCCTCATTTCCATCGCGGAGCATTTTAATCTTAAGTTTCCTGTTTATCGAAAAATCCCATTATTGATTCGCGTTCGGCTCTTCACCGATATGGATCGATCTAGCAATGATGGAATATATATTCTGTTTACTGAATTACATAAAATTTTAGACAACTCCATATATGTATTTCATACATATCAACGGATATGAGAAAAAGAGGGTGAATAAAACAAAGAGAATTTTCGGCGCAAAGCAAATTTGAATCGAATTGGCGAAAGATACAAATGGAAATAAATTGATAAATTACTGGAAAATGTTATGCCGCTTTGTAGACTTGACTTATGGAGTCTTGTATAGAATATCCAAATTTATCCAATTTCTACTTATTATTTATGATATTATGATTAGATTGAGTAACAAAAAAGTGGATTCGGGATTTAATTGGCTCTCGAGGAATGAGATAAAACCGTAATAATATGGAGGAGTATAGAGTTTTTTTAATACTGCATACTCAACAAATGATTAGCAGATCCTTTAGTAGAATTCGAATTCATAGAATATAATTAAAGTGCATAGTAGGGATTTGTTGTATTTATTAAGTACAGTTATCTAGTCATAAATTTTATCTGTTATAATAGTTCTACTTAGGGCAACACAAGTTGTGCCATATTCTCTTCTATTCGATGAAAAATTAAAGCACGATAATTCTATTATTTATATATAGAAATATATAAAGAAGATACCCACTCCGTATCTATTATTTGTGTTCTGGGGTTTATATTTACATATATGTACATATAGACATAATTATTGTTATGAGTAAAAACCCAAATTTAAAATAAAAAAAAGATGGATTTATGTCTTATAGTATATTACTTATATAAATATAATAATATTTTATTAGATATTAGATTATTAGATATTAGATTTGATTTAAAATGTATTGATATTTTTATTACATTATTATATAATATAGTTTACTTGAGTTTATCTCTATTAATATTGATACTTATTGAATTGGTACTTTTTATTTACTTAGTGGAAAATCCATTTGATTTTTTTCTCATTAAATGAAGGAAATACACTTTTAAATCCCATCGTCAAATCGTTCATTAATTCAAAATTAATAGTGTAGTTAATGGTTCAATTTGACCCGCATTTTTTAGTCATAAATTCATTTTTGTCTTTTGACTTTTTTTTATTAAATTAATTGAAATAAAACTTTTTATTTTAATTTTAAATCGAATAAATATATCTGAAGATACAATACAATAAATTGAACAAAATCATCTCAACTAGATCCAATAAAAAAGAGGAATGCCTTTTTAGAAAAGGATAAGTCCAATGAATGAAATTCAGGATTCAAATTGAATAGTCAAAAAACAAATGGTTGAGTAATCCCCCATTAAGGAGTCTATTATATTATATAATAGAACTATTACTAAAAATTAATATAATAATTAATATAATAAATTTATAAATTTAATAAATTAAATTAATAAAATATAATTAAGTAAATAATATAATTAATAAGTAAATAATATAAATATATAAATATTAATAATTTGAAATTGAAATAATTTATGTTTCTAATATAAATAGTAAATAGAATTTATAGCCATCTTTTATTCTTTTGGCGACATGGCCAAGTGGTAAGGCAGGGGACTGCAAATCCTTTATCCCCAGTTCAAATCTGGGTGTCGCCTGATCAAGAAAAAACTCGAGATTTCTTATCCTGGTGATAGAAACCTAAATCGACTAATTCTTCCCTAACAGAAACAGAGGTAAAGGCTTAGGCCTTGTCAATACTGGATTCTAAGAAGGATCCATAGGTTCTAGAAAAGCAAAGCCTGTTATTCTTCAAAATAGGGAGTTTTTTTTTAAGTATGGTACGAACAAACCGGTACTAGGGGGATAATCTAAATCCAAATATAAATAAAATAAATATTAAGAGACAACTCTAAGATTCAGACCCACGAAAACGAGAGTCAAAAAAAATATTGTAAATCTTACCTTAGTAGTCAAAGAACAGAGTCCAAAAAAAAGCCCTCTATTTTTTTTGTTTTTAGGCTTAGGTTTAAATTAAATGGTAGGAAAGACTCTAAAATCTTACTAATTTAATTACTCTACAATACAATACTAAGCTAAGAGAGTAAGTATCTACTGCTTCAATTGGATAGGCTGATGGTAAATTTATTTAATTTAGGAGTTGTGTAAGGGAATAAAAAAAGAGACGTTGTTTCTAAACTCATAAGACAATCCTAGTGCTCAATAATCATTATGGATTATTGATTGTACCTTATAGAGATAGAATAAAGGTTCAAATTTTCTCTTTCAGGAGATTGCAAAAAAAGAACACGATAATGTCGCATGGCATTTCCAATTCTTTCACAGAACGATAACAGGCTTAGATAAAATCTAAAATATAGGTATTAAACAGCTAGTTCTTTCTATACCTTGCTGGTAGTTATATCTTTTTGTTTATGTTTTTTTGTTGCTTATAAAAGTCAACAAAAAGAAAGTCTTAGTCTTAATATTCCTTTTTATTAGGATAAAAGTCTTCGCTTGATAAAGGGGATTTGTGTCTAATTTTTGTCAGATAATTCTACCAGAAATGCTATAAATATAGGAACTTTTTACGAATCAATTTATTGGATTGCTTCATCAATAGGCTTAAGTCATAATTCCATTTTGACTCTGCACCATTGATTCCACTATGATTAGTGATCAATAATGGATTAATTCTTTCATTTCATAAGGATAGGAGATATATCACATGGATATTGTAAGTCTCGCTTGGGCTGCTTTAATGGTAGTCTTTACATTTTCCCTTTCACTCGTAGTCTGGGGTAGGAGTGGACTTTAGAGGTACTATTAATTGAGTAATAAAATTGTATCAGTTGTTTAATGTTTTACGAACTGTTTCAAATCAAGATGCTTCCGTTTTCAAATTCTGGTTAAATAGAGTAAAATAGCAATAATAAAATACACTAATAAATAATAACCATTTGAGCAGAAAATGCATAATTTCTATAGTTGTATTTGGAAAATCAACGGAATGCCTATATATAATAGGCTTTTTCATGATAGGATTTATTTCCAACCAAGTTCTTATTAGTCTATTTTTTTTATTTGTTGAATTGGTTCTTACCAGAATTAGGGATATTATATTAGAATAAAAAAAGTCAACTTTATTTCTTGCTTTATTTGTTTTCTTCTTTGTTTACTTTTACTGTTCCAAGAGAAAGTTGTTCTGTTATTACTATTACAGCAATACATACTTTCTACTCAAGCTCATAGGAGTTGTGCAAACACAGGTCCTACGGATCAAAAATCTTGCTTGCGTTGAGCGATCTACATATCATACATTTCACATTTGAGACTTGTAGAAATTTTATTTATTTAGGCTTTATCAACTCATCTCATGTAATGTGATGTTTAAGCATCACTGACAAATCGGCAAATCTACTTCCCTTTTCCAGATCCGAAGAAGTTACCATACAACTTCATGGATGATCTGTTTCTAGCCCAATCAATTACTTCTTTATAATGCTGAAAAAAGAAAACGGATTCTATTTCTTGATTTCATTTTTTTATATGTTTTATATAAAACTAGCCCACACTTTTTTCCTAAATTGAAAAGTTTTCATATATCTCAGGATACTAATCATAACGGGATACTCAATATAAATTATAAGAAACCTATAAATTAGAATAGAACTGTTGACCTTCAAATAAATTATTATTTATTTCTTATTGGTCAAAATTAATACAAATAGCTGCAGCGACGAAAATAAAATCCAAAATAACTCTAATCTAAATTTGAGATATTTTATTTCAATTTAACTATTTCTTTACATAAAAAAATATTATGTGTACAGACGTATTGGAGATTGATCTATGTTGTCAAGCCTATCTCTGTATACAAATATATATTCTCTAATAATAGAGAGTCTACAATACAACACTTGATAGTGTGGTAGAAAGATTTATATTATATAGTTTAGTTCTTTCTACCATACTATCTCAGATAGTGTCGATTCCAGTCCAATCATTTCATTTAAGACTTGGAGTTTAAATCCCTTTCTTCAATTTCAATGACTGATAATAAATCAAAGTATCAGTTAACTTAATCATTTTGGCTCACTGTTTTTACGTAGATGATAAGTAAAAAAGCAGTAGGAACTAAAATGAACAGTGCAGTAGCAATAAATGCGAGAATATTTACTTCCATAATCTTATTGTTTTTTTTTCTTCGCAATAACTCGGGATCTAATCCCATAGAGGTAAGAAATTTGACTGCTGTAATGTAAATTGGATTAATTGCATCCTAATGATACTAAATCGAATCCGTGTTATGAATAACAATATATAATCTATCAAATGGATTCAGCGTCGAGAATTGAATAGTATAACATAGGAAGATCTTTTATCCATACCAAGTAAAAAAAGGTATTCCTAATCTGATAATGAATTCATTGAGTTTATCTTTTCACTCTTTCTTTTTTATAATATAAAAGGTACCCTTCATTTTTTCTTAGATTTATACAATTAATTATCTGATGAGATATCATAGGACCGGTATTCCATTGGCCACCCAAACAGTAGAAGTGCAATAAAAAAAAATGATGAGTTATAATCTAAGCTAATTTTGTTGTGATGACCTAAATTTGGAATACGAAGAAATATGATAAATATGTGTCCGAGTCCGAGTATAGTATCAAAAATAGACTATTGTACTAAAGTGACTCAAATTGACGAAAAAGGGCCTTGTTTGGTTTTTCTTTGATTTTCTTAGGATACGATCCTCATCAACCCTTAAATTAGGACTGGAACACCCTGATCAAAAATTCCATGTACATTTTGAATGAGAATAAGATGCATTTTTTATAATTAGAAATTGAGGTTACCCAAAAATCGTAGCTATACTATCAACTAATGGATTACTATTAAATAAATTAACAAAAAAAATATTAAAATTTTATTTTGATTTTAAATTTCTTATTAATTGAATAATTATCCAATCCAATTGTATTTATTTCTATTTATTCCTATTAAAATGAAAATATATATATATAATAAGTAATGGTTATCTAGTATAGAGTATTAAAGAATTAAAGAAATAGTATTATAAAAAAAAACTAATATAACTTAAAAAAAGTTTTTTTATATGAAAAATTATCTGTCAAGGTGATTTATTTTGGCAACATCATTGTGTACCATACAATAAATACCATTTATATATATACTCCTTATATTTGTACTCCTATCGGAGAAGAAATATTAATACTCTAATCTATTTCATGGATTAAGAGCAATCGAAAACTCATACCTTTAGAGTATCCAAAAAAATAATGAATATAGTGATACCACAAATGGAATTGTACCAATTCACATATGTCTCCTTGTTCTTAAATTAAGGGATATGGGTAGTCCCTGTAAGTATAAATTGTTAGATTTGTCCGATAATAAATCAAAAATGAAAACAAAAAAAAGAGATAAAGATGCTTACATGGAATTATATCTTGCTCCCTGTTTTCTCTTTTTGGGTCGGGAAGAATAGAGAGATTTATAGGGTCGTCGGATCTTAGTTCGGGACTGACGGGGCTCGAACCCGCAGCTTCCGCCTTGACAGGGCGGTGCTCTGACCAATTGAACTACAATCCCAGCAGGATGCACAGTGTGTAGAGTCTTAGGGTTTCATAACAACATTCTGTTTGATGTGTTATAACATAGACACCAATGAGATAGGTATATACACATAGACTAGATATAGACTCTACTCTATCTAGTGATTCATATAGTAAGAGTAACACAGGTTCACTAGTAATCCTGTGATTATTACTATTTATTTCTATAATATTGATTATGAATTATGGATTATTGATTATCAACCCTTGAATGATATGATAAAAACCCCAAAAATGGGCCTTTTTCTTTATTCTGACATATCAGGTATTTAGGGAAAAAAATGGGTCATATCATACTCAAAAGAAAGCGGCGAGGCAAACTTTTGGGCCGAGCTGGATTTGAACCAGCGTAGACATATTGCCAACGAATTTACAGTCCGTCCCCATTAACCGCTCGGGCATCGACCCAGGAAGAATCCATATCATATACGTATATGATATATAATTGATATGGATATGGGCTTATCAATTATTAATAAGCCACGATCAACTTACTTTCCCAGTACCCTATACCCCTAGGGGAAGTCGAATCCCCGCTGCCTCCTTGAAAGAGAGATGTCCTGAACCGCTAGACGATAGGGGCATATCCGCCCAACCACCATCATACTATGATCATAGTATGATCAGTTTTTTGGAATTGTCAATACAATCGATAGAATCTAAAAAATAAATAAATAAATAATCTATTTAAATATAAAATCAATACAAAATAATGTGAGAGTAATTGTAATAACATAAGTATAATAATGTTAAGTAATGGTCTGATTCTGATTATATCCGAACGAAGGACCTTTTCTACTTGGATGAGTCCATTCCATCCAAATTGGGAGTTCCTAAATGTCTCATTATCCCATTCATTATTATTAGATTATGCGCTATCATACATTATATATTCATTATACTACTCTAATAGAATTATATTCTAATATAATTATATATATTATATAATACAATAGTATAAAGTTATTTATATTTTATTTATATCATTTTATTTATATTATATTTGTTTATATAGTTATTATATAGTGAGTTATACTAAAGATAATAATATATTTAGTTATACTAAACATAATATTAAAATTCCCTATTTTAAGATATTTTAAGATATGAAAATTAAGATAAGATATTAAGATAGAGTTTATATTAAGATAGAATAGAATAGATAAGAAGACAGATAAGTTTAGTAAAAAAAAAGTAATGTAATAATAAGAAAAATTAATTAGAAATTATTCAATATTAAACTTCTAATTAAAAATGAAGAGAAGATATATAGATATATTATTAAGATATATATATATGTTTTATATATGTTTTATATATATATATATGTTTTATATATGTATATGTTTTATATATGTTTTATATGTTTTATATTAAATATGGTTAAATATGTATTAATATTATGTATTAATATTAAGTTATATATTATATTAGAATTAGAGTAATAATTTATTATAGAGTAAGAATTTATTAGCAGATTAAGAATTCCATTTGGAAATTAAGTTAGGTTAAGTATTATAAATAGTATTAAGTTAAAATTAAGTTATATTAATAAAATAATAAAATTCAATTATATTAATATATAAAATTAAGTTATATTATAAAATTAAGTTATATTAATATATAAAAACCAAAGACAGTATTCTTTTAGTTGAAGTAGTGATTGATCCAACAAAAAAAGTATAGAAGTTTCATTTATTGAATTTGCACTCATTGATTTGTTCAAATAAAACATGATTTTCTCCATTTTCATAAATCTATGTGGTATTTTTACATGTCTCAATTAAGTCAATTTTATTCTCATGATCGGTCAAATAAAAGCAAATACAATAGATAAAGTAACATTAGGCTTGAAATAATTATTGGTTTTTAAAAAAAGATTTTATCTTAGACTTCTGACTTCACTCCTTTGTTTTGAAGTCAATCTAATTTATTGTTCCTGATTAGGTTCCTATACATACATCTATCTATGTATGTAATATATGTACATATATACCTGCAGCAGACTCATAATGGAAAATTGATAATTCATTTTGTTTTAAGCCCTTTTAACTCAGTGGTAGAGTAACGCCATGGTAAGGCGTAAGTCATCGGTTCAAATCCGATAAGGGGCTTTTTCACCCAAACTTGAATCTTCATGTTTCAGTGGAGAGTAGAATAGAGAGATCTGGTTGATATTTGTCAAAAAGATAACCACCATTATAAACATAAACCACGATTTATAATGAGTAGTTTTAGTTATAGTTATAAACTAGTTATAAAGTTGTTGAATATATTATAGATATTAATAAATCTTTACATTTTTTAGCCTAGTAGAATTCGACCCTCTAGTGGTTGAGTAGTTGTTCTCAGGCTTCCTTTTATATATTTTTCATACTAGGGCATTACTATTCTAGATATCTCATCTTAGGTATTAATCACCAAACCAAAGTATTCCTATTTCTCCAGTATCCCAATCAAAGCCATTGTTAAACTAAAAAAAAATAAGTGGACCTGACCCGTTGAATCATGACTATATTGGCTATTCTGATATTAAAATTCTATAGAGATTAAATTGTAAAAGCGGACTCTTTTTTTTCCTTAACCATCCAAGAATTTGTCGATATCTCCCGTTTTCATCTTATTTTTACTGGATGCTCCATAGGAATAAATTGCTATTCCTTTACCAAAAAAAGAAAAGTTTATTTCAATAATAAAATTTTCAATCTCTTTTTTTGATTCTAAAATCAGATATTATTGTTCATCCAATGCAATAGAGAACAAATACAATAAAGGGGTTTTCATTTCTAGTTTACCTTTATTTAATATTGAGTTTAGTATTTCAAATTTTATTTAGATTTAGGGACAGAGAAAAAACAATACGAAATTTGAGGATCTACCGAATAAAGGTAAAGTCAAAAGATAAATATTCAAAGTTTATTTTCTTGGTTAGACCCGCTAAAAGAAGTACTCTACATTTGAGTCATAGGAAAATTTGGGGTTCAGTTCAAAACGTTTGTTTTTAATAAAAAATAGTAATACTAAAGACTAATCAAATCAAACTAACTAATGAATTTATCTAGGTAGGTTTGTAGTCTACTAGTTTGTAGTCTACTATTAGTAGTCTACTAAAAGAAGAATTTATATCTTCGAAACCCATTGGAAGGGGTATTGGGCGATTCTTCTTATCGTACATAGATAATCGAACTATGATATACCCTGGAAATAAAATGAGATGAGGTGTTCGAAAATGGTTGAAGTAGTTAAATAGGAGGATCACTATGACTATAGCCCTTGGTAGATTTACCAAAGAAGAAAATGATTTATTTGATATTATGGATGACTGGTTACGTAGGGACCGTTTCGTTTTTGTGGGTTGGTCCGGCCTATTGCTATTTCCTTGTGCCTATTTCGCCTTAGGAGGTTGGTTCACCGGTACAACTTTCGTAACTTCATGGTATACCCATGGATTGGCGAGTTCCTATTTGGAAGGCTGCAATTTTTTAACTGCTGCAGTTTCTACTCCTGCGAATAGTTTAGCACATTCTTTGTTGCTACTGTGGGGACCAGAAGCCCAAGGAGATTTTACTCGTTGGTGTCAATTGGGTGGTCTGTGGACTTTTGTTGCTCTTCATGGGGCTTTTGGACTAATAGGTTTCATGTTACGTCAATTTGAACTTGCTCGATCTGTTCAGTTGCGACCTTATAACGCAATCGCTTTTTCCGGTCCAATTGCAGTTTTTGTTTCTGTATTCTTGATTTATCCACTGGGTCAGTCTGGTTGGTTCTTTGCACCTAGTTTTGGTGTAGCAGCTATATTTAGATTCATCCTTTTCTTCCAAGGGTTTCATAATTGGACGTTGAATCCATTTCATATGATGGGAGTTGCTGGAGTATTAGGCGCTGCTTTGCTATGCGCTATTCATGGTGCTACTGTAGAAAATACTTTATTCGAAGATGGTGATGGTGCAAATACATTCCGTGCTTTTAACCCAACTCAAGCGGAAGAGACTTATTCAATGGTCACTGCTAACCGCTTCTGGTCCCAAATCTTTGGGGTTGCTTTTTCCAATAAACGTTGGTTACATTTCTTTATGTTATTTGTACCAGTAACTGGTTTATGGATGAGTGCTCTTGGAGTAGTCGGTCTGGCTCTGAACCTACGTGCCTATGACTTCGTTTCCCAAGAAATCCGTGCAGCAGAAGATCCTGAATTTGAGACTTTCTACACCAAAAATATTCTCTTAAACGAAGGTATTCGTGCTTGGATGGCGGCTCAGGATCAGCCTCATGAAAATCTTATATTCCCTGAGGAGGTTCTACCACGTGGAAACGCTCTTTAATGGAACTTTATCTTTAGCTGGTCGTGACCAAGAAACCACCGGGTTTGCTTGGTGGGCCGGGAATGCCAGACTTATCAATTTGTCCGGTAAACTACTTGGGGCTCACGTAGCCCACGCCGGATTAATTGTATTTTGGGCCGGAGCAATGAACCTATTTGAAGTGGCTCATTTCGTACCGGAAAAGCCAATGTATGAACAAGGATTGATTTTACTTCCCCATCTAGCTACTCTAGGTTGGGGGGTAGGTCCGGGCGGGGAAGTTATAGACACTTTTCCATACTTTGTGTCTGGAGTACTTCACTTAATTTCCTCTGCAGTCTTAGGCTTTGGCGGCATTTATCATGCACTTCTGGGACCTGAAACTCTTGAAGAATCCTTTCCATTCTTTGGTTATGTATGGAAAGATAGAAATAAAATGACCACAATTTTAGGTATTCACTTAATTTTGTTAGGTCTAGGTGCTTTTCTTTTAGTATTCAAAGCTCTTTATTTTGGTGGTGTATATGATACCTGGGCTCCAGGAGGGGGAGATGTAAGAAAAATTACCAACTTGACCCTTAGCCCGAGTGTTATATTTGGTTATTTACTAAAATCTCCTTTTGGAGGAGAAGGGTGGATTGTTAGTGTGGACGATTTAGAAGATATAATTGGGGGACATGTATGGTTAGGTTCCATTTGTATACTTGGTGGAATTTGGCATATCTTAACTAAGCCTTTTGCGTGGGCTCGCCGCGCATTTGTCTGGTCTGGAGAGGCTTACTTGTCTTATAGTTTAGCTGCTTTAGCTGTTTTTGGTTTTACAGCTTGTTGTTTTGTGTGGTTCAATAATACTGCTTACCCTAGTGAATTTTATGGGCCAACCGGACCAGAAGCTTCTCAAGCTCAAGCTTTTACTTTTCTAGTTAGAGACCAACGCCTTGGGGCTAATGTGGGCTCCGCTCAAGGACCTACTGGTTTAGGTAAATACCTAATGCGTTCTCCAACTGGAGAGATCATTTTTGGAGGGGAAACCATGCGTTTTTGGGATCTCCGAGCTCCTTGGTTGGAACCTCTAAGAGGTCCAAATGGGTTGGACTTGAGCAGGCTGAAAAAAGACATACAACCTTGGCAAGAACGTCGTTCAGCGGAATATATGACTCACGCTCCTCTAGGTTCTTTAAATTCCGTGGGTGGCGTAGCTACTGAAATCAATGCAGTCAATTATGTATCTCCTAGAAGTTGGTTAGCTACTTCTCATTTTGTTCTAGGATTCTTCTTTTTCGTGGGTCATTTGTGGCATGCGGGAAGGGCCCGTGCAGCTGCAGCAGGATTTGAAAAAGGAATCGATCGTGATTTGGAACCTGTTCTGTTCATGACCCCTCTTAGTTGATATTTTTGTATTTATATCTATTTTTTTGTTCTGGCTCGGCTATCCCATCCCGTCTAGCCGAGCCAGAACAATTTATAACAGCCTATTAGTCCAATAAAGAAACATTCAACAAGAAAAAGGAGAGAGAGGGATTCGAACCCTCGATAGTTCTTTAGAACTATACCGGTTTTCAAGACCGGAGCTATCAACCACTCGGCCATCTCTCCAAAAGACAATTTCTATTTTATTTCTACAAATAGAACATGGCCATATGAGTTGATACACTACCCATTTATAGTTACATCCTAGATGGGATGTATCCATCTGTATGTATCCATCTGTATACTGATAGATATATGCAGGATCTAGTATATGCGTTTGTTTGTAAAATATATACTAAACTAAATAAAATGATAAAGTGGTAATAAGTTTTAAAGAATCAATTGATTAATGGTTAAATCCCGCCATGATGCATTTTATCACAATTTTAACTAAGCAAGGGATCAAATGGTATAGTTTATTTGTTGGTAGCTTGGAGGATTACAAGCATGACTATTGCTTTCCAATTGGCTGTTTTTGCATTAATTGCGACTTCATCAGTCTTACTGATTAGTGTACCTGTTGTATTTGCTTCTTCTGATGGTTGGTCAAGTAACAAAAATGTTGTATTTTCGGGTACATCATTATGGATTGGATTAGTCTTTTTGGTAGCTATCCTTAATTCTCTCATCTCTTGAACTTTTTCTTCGGTATTTCTCCGATCCAAAAAAAAGGCGTTCCTTCTAATTCGTATTTTGAGATAGATTTTAATTAAATCTGAGTTTCAAAACAAACAAAGAAATCCATTTCTTTTGTTTTTTTTTTATAACTTATTTTATCGTATCGGTTTTTTGGAATCGGAATCTTCCTGAAGGAAGAGATAATATCAGGTCCTGCACAAATATGATCCAGACGCATATATGATATATCATATATGTCATATATGTGTGGACATATGTGTGCGTATCAAAAAAGCGGATATGGTTTAATGGTAAAATTTCTCCTTGCCAAGGAGAAGACGCGGGTTCGATTCCCGCTATCCGCCCGTGGGCAAGTAATCTACTATGATAACTAATTTGTTATAGTTTACTACGATAGTGTCGTAGTTCTATCGTTCTGTTTTTTTACCTACCATCCAAAAACCAAAAGCTTATTAACCACTAGATAATAGAATCACACCACACCTAAATATCCATATATATTCTATAGATATGTATATTTCTATTATCTATCCATTTTGATTTGAAAAAAAAGATGTTGCATTGCGGAGACAGGATTTGAACCCGTGACCTCAAGGTTATGAGCCTTGCGAGCTACCAAACTGCTCTACTCCGCGCTAAAGAACTAAGAACTATTGGACAAAAATAAGATATGCCCCTCTACCATACCTATATAATTAGAATAGTCTATTTATACAGAATGGTAAAGAGGGGCCCCTCCATGATCATAGATCATAGAGGCGAAAACATAGTAAACGGTATTTTTATCCTTACCAACTGGACCTTGTAGCGCCCGGTAACAAGCATGTATTAACCATCTCTCGAAGTATGTGTCCGGATAGTCCAAAGTCGCGATAGTTACCTCTTGGTCTTCCGGTCAAAAAACAACGTCGATGAAGACGTGTGGGTGCACTATTACGCGGTAGGGATTGCAATTTTCCATGAATTTCCCATTTTTCACTCAACGACGGAATTTGGCTTATTTCTTTTTTTAAGGATCGACGAATCAAATGATATTTCTGCTCCAATTTCTGTCTCTTCCTCTCCCTCTGAATCAAACTTTTTCTTGCCATAATGTGCAGTTCCTATTATTTTAATATCAAAAATATAGTTCGGATCCTAGATGTAGAAATATAATAAGGGGATCCCCTTATTCATCGAAAGAAAAGGAATGAAATTCTTGCCGATACAGGACATAAAATAAATAACTAAATTAACCAAATTTTGCTGATGTAGAGGCAATCAAGAAAGCGGCATAAGTGAATATATAACCGACAGAAAAATGGGCCAATCCAACCAATCTTGCTTGCACAATGGAAAGGGCCACTGGCTTATCTCTCCATCGAATCAAATTTGCTAAAGGTGTGCGCTCATGAGCCCATGCTAAAGTTTCAATTAATTCCTGCCAATACCCACGCCAGGAAATTAAAAACATGAATCCAGTAGCCCAAACAAGATGTCCAAATAAGAACATCCACGCCCAGACCGATAAACTATTCATACCAAAAGGGTTATAGCCATTGATAAGTTGGGAAGAGTTTAACCATAGATAATCTCTTAACCATCCCATCAAATAAGTGGAGGATTCATTAAATTGTGAAACATTACCTTGCCATAATGTAATGTGTTTCCAATGCCAATAAAAAGTAACCCATCCAATGGTATTTAACATCCAGAAAACTGCCAAATAAAATGCGTCCCAAGCCGAAATATCACAAGTACCACCTCGTCCCGGGCCGTCGCAAGGAAAACTATAACCGAAATCCTTTTTGTCCGGCATTAACTTAGAACCACGTGCATCTAAAGCACCTTTTACTAAAATCAAGGTAGTTGTATGCAAACCTAGAGCAATAGCATGATGAACCAAGAAATCTCCAGGACCTATCGTTAAGAAGAGTGAATTACTACTCTCATTAACAGCATTCAACCAGCCCGGTAACCATATGCTTTTACCGGCATTAAATGCGGGACCAGTCGTTGAAGATAAGAGTACATCAAACCCGTATGAAGTCTTACCATGAGCAGATTGTATCCATTGGGCAAATATAGGTTCAATTAAGATTTGTTTTTCCGGAGTACCAAAGGCAAGCATGACGTCGTTATGAACATAAAGGCCTAAAGTATGGAATCCTAAAAACAAGCTAGCCCAACTTAAATGAGATATGATAGCTTCCTTATGGGCCAACATTCTTGCCAATACATTATCTTCATTCTGTTCTGGATTGTAATCTCTAATGAAGAATATAGCTCCATGAGCAAAGGCTCCTGTCATGATGAACCCTGCGATATATTGGTGATGAGTATATAACGCAGCTTGAGTAGTAAAGTCTTGGGCTATAAATGCATAAGCAGGTAAGGAGTACATGTGTTGAGCTACTAAAGAAGTAATAACGCCTAAAGAAGCTAGAGCAAGACCTAATTGAAAATGAATCGAATTATTGATTGTGTCATAAAGACCTTTATGGCCACGTCCTAATCGACCTCCAGGTGGGTTATGAGCTTCTAAAAGATCTTTTATACTATGCCCAATCCCAAAGTTAGTTCTATACATATGACCAGCAATCAGAAAAATAAATCCAATAGCTAAATGATGATGAGCCATATCAGTGAGCCATAAACTTTGGGTTTGTGGATGGAATCCACCAAGAAGGGTTAAAATGGCCGTTCCCGCTCCTTCGGAGGTACCAAATAAATGACTACTAGAATCCGGGTTTTGGGCATAAAGATTCCACTGACCTGCAAAAAGTGGGCCCAACCCTTGGGGATGTGGTAATACATCTAGGAAATTATTCCATCTGACATACTGCCCCCTGGATCCAGGAATTGCTACATGAACTAAATGTCCTGCCCAAGCCAAGGAACTTACTCCGAAAAGTCCTGACAAATGATGATTAAGACGAGATTCGGCATTTTTGAACCACGAAACACTTGGTTTCCATTTAGGTTGTAGGTGTAACCAACCTGCTATTAAAGATATAGCAGAAAGAAATAATAGAAAAAGAGCTCCAGTATAAAGATCCTCGTTGGTGCGTAATCCGATTGTATACCACCACTGATAAACACCAGAATAAGCAATGTTAACTGGGCCGAGAGCACCTCCTCTAGTAAAGGCTTCTACTGCCGGTTGACCAAAATGAGGATCCCAAATTGCATGAGCAATGGGTCTTACATGTAAAGGGTCCTTTACCCATAACTCAAAGTTTCCTTGCCAAGCTACATGAAACAGATTTCCGGACGTCCACAGAAAGATTATTGCTAACTGCCCAAAGTGAGAAGCAAAAATGTTCTGATAAAGACGTTCCTCAGTAATATCATCATGACTCTCGAAGTCATGCGCAGTAGCAATACCAAACCAAATACGACGAGTAGTGGGGTCCTGAGCTAAACCTTGGCTAAACCTTGGAAATCTTAATGCCATAATGCCTTTCAAATCCTCCTAGCCATTATCCTACTGAAATAATTCTTGCTAAGAAGAATGCCCATGTTGTGGCAATTCCACCCAGAAGGTAATGGGTTACTCCTACAGCACGTCCTTGTATAATGCTCAAGGCTCTAGGCTGAGTAGCAGGAGCAACTTTTAATTTGTTATGCGCCCAAACAATAGATTCAATAAGTTCTTGCCAATAACCACGACCGCTGAATAGAAACATTAAACTGAAAGCCCATACAAAATGAGCACCTAAGAAGAAAAGACCATATGCAGATAATGAAGAACCATAAGACTGAATTACTTGAGCTGCCTGTGCCCATAAAAAGTCTCGAAGCCACCCATTAATAGTAGTGGAACTCTGTGCAAAGTTTCCTCCTGTGATATGAGTTACGACCCCTTGATCACTTACAGTACCCCAAACATCCGATTGCATTTTCCAACTGAAATGGAATATGACTATCGAAATGGAATTGTACATCCAGAATAGACCTAAGAAAACATGATCCCATGCGGATACTTGACATGTACCCCCTCTTCCAGGCCCATCACAAGGGAAACGAAAACCAAGATTTGCTTTATCAGGTATTAAACGGGAGCTACGAGCAAATAGAACACCTTTTAGTAGTATCAATACAGTCACATGGATCGTAAATGCATGAATGTGATGGACCAAAAAGTCTGCGGTACCTAATGGAATAGGTAATAAAGCGACTTTTCCGCCTACTGCTACTAATTCACCTCCCCCCCAAGTTAAGCTGGTGCTTGCTGTTGCACCAGGGGCTGTTGTACCAGGTGCTAAAGCATGGGTGTTTTGTATCCATTGGGCAAAGATAGGTTGTAATTGTATAGCGGTATCTGAAAACATATCTTGAGGACGCCCTAAAGCACTCATGGTATCATTATGAATATACAAGCCGAAACTGTGAAAACCTAGAAATATACAGACCCAGTTGAGATGTGATATGATTGCATCGCGGTGCCTAAGGACACGATCTAATAGATCGTTGTATCGAGTAGTTGGATTGTAGTCTCTTACCATAAAAATGGCTGCATGTGCAGCAGCTCCAACTATGAGAAATCCACCAATCCACATATGATGTGTGAACAATGAAAGTTGGGTACCATAGTCAGTAGCTAAGTATGGATAAGGGGGCATAGCGTACATGTGGTGAGCTACAATAATGGTTAAAGAGCCTAACATAGCCAGGTTAAGAGCTAATTGAGCATGCCATGACGTTGTTAGGATTTCATAGAGACCTTTATGGCCCTGACCGGTAAATGGACCTTTATGAGCCTCTAAAATGTCTTTCAAGCCATGACCAATACCCCAGTTGGTCCTATACATATGACCAGCTATCAGGAAAAGAATAGCAATGGCTAAATGATGGTGTGCAGTATCGCTCAGCCATAGACCCCCAGTTATTGGATCTAAGCCTCCACGAAAACTCAGAAAATCTGAGTATTTTGACCAATTCAAGGTGAAAAATGGGGTTGCTCCCTCAGCAAAACTAGGATAAAGCTGAGCCAAAAGATCCCGATTTAAGATAAATTCATGAGGAAGTGGTATCTCCTTAGGATCTACTCCAGCATTAAGAAATTGGTTAATCGGCAAAGATACATGGATTTGGTGTCCTGCCCAAGAGAGAGACCCAAGTCCTAGTAACCCCGCTAAGTGGTGATTCAACATGGATTCCACATCTTGGAACCAAGCCAGTTTTGGGGCAGCTTTGTGATAATGGAACCAACCCGCAAAAAGCATTAATGCTGAAAAGACCAATGCACCGATTGCAGTACAATATAGTTGTAATTCACTAGTTATTCCAGATGCTCGCCAAAGCTGAAAAAAGCCAGAGGTTATTTGTATTCCTCTGAAACCGCCGCCCACATCACCATTTAATATTTCTTGACCCACTATTGGCCAAACCACCTGGGCACTGGGTGCAATGTGAGTAGGATCACTTAGCCATGCTTCATAATTAGAAAAACGAGCGCCATGGAAGTACATGCCACTCAGCCAAAGAAAGATAATGGAGAGTTGACCGAAATGAGCACTAAATACTTTTCGAGAGATCTCCTCCAAATCATTGGTATGACTATCAAAATCGTGAGCATCAGCATGTAGGTTCCAGATCCAAGTGGTAGTTTCAGGACCCTTGGCTATTGTTTTTGAGAAATGGCCGGGTTTGGCCCATTGCTCAAAAGACGTTTTTACGGGATTCCTATCCACCAAAATTTTAACTTCTGGTTCCGGCGAACTAATAATCATTGAGTCCTCCTCTTTCCGGACAACACATACAAAGAGACCTGCCAACAGTCAAGTTTTTAGTGAACCTCTGAGAGATAGATATTTATGATGAGTTCCCTTCTTTGTTACTTACCATCTATCCATTTATTTTTTTTAGTTATTCACTAGAGCAATTATGATATTGAAGTCAATTCGGGGCAAGTGTTCGGATCTATTATGACATAGCGATTAGGTGCTCAACGGACCTTTTTCACTTTTAATAACTTTTCAGGTCTGACAAAAAAACGCTTTTTTTGCAATCTCGTGTATTCCTATCTGAATGTGGAAGTGTCATGTGCATCCACTTGGATGGAACATAATAAATTAAATCCCTTAATTACTCTACTCTAATTACAAATACTTGAATTAGAAATAAAAAGATAACTTCATTAGTAATTAATAATATAAATATAATTCCAATATCTTATGTTTCTCTCTATTTCTATATTTATTTAACTTTAAATTTAAACGACCAAAAGTTTCTTTTTTTAGCTATATTCTCTTCTCTACTCTATTCCTACATCCGATACCTTAACACCATACAAAACAAAATAGAATTTTTTTACAAAGGGAAGGGATATAATGAAATTCCTTGATTGGATCTTATCAGGAAAAGGAGCCAGTTATTTCATTTTATTTAAGAAATGAGATTTGATGGACTCAACAAACCTATTATCATGAATTACAAAAGAGAGTGGTCTTATTCGAACCGTCTCGTTATCTTCAACCAATTATGTGCTTCAATATAATTACTCGGAGTAAGCGCTATAGCTTGTTTCCAATACTCAGCAGCTTGATCGAACCAAGCCTCTGCAATTTCAGAATCACCCTGTCGAATGGCCTGTTCTCCCCGGTCGGAATAGGTAAATCAATTCCTTTCCTTAGAACCGTACTTGAGAGTTTCCTAACTCATACGGCTCAGCAATCAGTTATTTAGACGGCCCATCTTAATCTATCCTATCTAACTTAACTGAATTCCATTTCTGATAAATTTATCCCTTTTGGGGGGTTAACCAGAAGAAATTAATGACATAAGTTTCAAACTCTAATTTGAATCAATAAATTAGTTTTATCTTTTCTCCCACCTTCAGAATAATGAAACATAGGTAGGGTATTTCCTATATCGTTAGAATTTTCTGAAAGGTAACTATCTCGGTTTCATAGATGAAATTCATATAGAATTTTGGAAAAAGACTTTCTTCTATTTCTTCTATAATATATATATAAAAAAAGACTTACTATCTTTGGGATCTGATGCTACACCGCTGCTCAATACTTTAGTGGATCAACTCTATTACATAAGTTGATTCCTAATTTTTATCTCATATCATGAGATAAATAAGCAGTTCTTATTGTATTAACTGAGAACCTTGCTAATGGATCTTTACGGTGCTTCTTCTATCAATTTGATCCTTTATCCATAGAAAGAATATATAGGCCTCATGTTTGGTATTTATTTTGTTCCCCTGAAATCTTTTTCTTTGCTACAGCTTATAAAAATCGTTGCTTTAGACGATGCCTATGTAGAAAGCCCATTTATTTTTTTCTAGTATTTGTATTTCATTTACTAGTCGATTTGATCCTTTTTTCTTTGTTTCTATAGTGGAGATAGTCGCACGTAATGACAGATCACGGCCATATTATTAAATGCTTGTGGTAAGAATGGATTGCGTTCTAGTGCCCGAAAATAATATTCCAAAGCCTTTGTATGCTCCCCATTACTTGTGTGTATAAGGCCTATGTTATAGAGTATGTAACTTCGATCATAAGGATCAATTTCTGGTCGCGTAGCTTCATAATAATTTTGTAAAGCTTCCGCATAATTTCCTTCAGATTGAGCCGACATCCGTTACGGTTGTCATTCTATTCAAAGAATCCCCGTTCCAGAACCGTACGTGAGATTTTCATCTCATACGGCTCCTCCTTTCTGTGCATAGTATTAAAAGGAATAATCCGTAGGATCAAGAAATACAAATATCCTTCCTTTTTTTATGAACTGATAGGGGCTGGTATTTTTACAAGAAATCTCTAGCCATCCTTCCTGCAAGAGGTTTTTTATTAACAATAATCATATAAGTGTTAGATAGAAAAGGTAACTCCAACAATTTCTTTGTCCCTAACGCCCCATTTTCAGGAATTAGTCACTTCAACGATCTTCGATGGTTATACGGGTATCCAAAATACAAACGAGATGGATGTTTGTTGTCCCAACCATTTTTCTTAGTCCCGATACCGATAAGTAAAAGGGGTCATTTATAACAAAGTTTTTGCGTTGTTGATTTCTAAGTGTAGTGCTTCTTCCCCTATGCCACCCATTAGTACTACTAATGTAGACTAAAATTGACCTACCATTGCAATATCTATAGGTGTAACCTTTCGCTCAATACTCAAATCAACGATTGAAGCATCTGAGGCCGCATCAATCGAGGATACACGACAGAAGGCATTGTTTTTGTTTTATCTCCAAGCTTAACTTCACCTTCACCAAGCGTAGGTTTATTTTTATAATTTTTTTCTTTCTATCTTGAACCCGAAATATGTCTCTTTCTAGTAAGACTGATAGCTAAAAAAAAAAAGAATCAAATCGCACCATCTCTGTAATAGGTAAATGCTTCTTTTTCTCCTGAAGTTGTCGGAATTATTCGTAATAAGATATTGGCTACAATTGAAAAGGTCTTATCAATAAAATTTCCATTTATCCGAGATCTAGGCATAATTAGCAACCCATTCTACAATTCTTCTCATTTACCTTGAGGAAAATGATCTAACAAACAAAGGAATTGTACAGTACGAAATAACATAAAAACAGACTAATTCTCAAAAAAGATAGACTTTCCACTCAAATTGTGCCTTTCCCAGGGAGAGATAAGAAATAGTGGAATATGATTGGATTTCATCCAAATTTGTGAGCATCTCAATGAAGGGAACTATTATCCATTTAATTTAACTAAGTTTTTTAAGAATCAAGGGCTTTATGTTCCGACACTACAGATTCTGAGAACTTAAGAAGTTTTGATCATGATTCAAAAAAAAAGAAAATATAAAAAAGTCACCTGTTTGTTTTTATAATGTTATAATAAATTATACAGTCGAAATAGAAAAACTTATGGAACAATTCATCCATTTGTAATAATCCATGGGGTAGGTAATTAGAGGAGTTGTCGTTTAGAAATCAGGAATTAGAATGGAAAAGCGTTTTTTCCCATAGAACCATAGTGTAAATGTAACCATAGTCTAAAATAGAGATCCTTCAGTCAGTTGATTTATTCTAAGTTAAGTCATTGGTCTTATTCAGTCTAATATAAATAAAAAATAAGAAACGATCTTCGTCTTACCAAAGATTAATGTAATGGATATCTCCTTTTTGCTTAATTGTTCAAAAATGGATTCTGTTATCTATTGAATATTTTTTTTATTTGATTATTTTGGGAAAAGTTTTTCTATTTCCATTAGAATAGATTGGTTGTACCTATACTGCAAGCAAGAATAGGAATTACTCGCTATTCACTGAGTTTATGTTCAATAATAAGATTATGTTATGTAGGAGAGATGGCCGAGTGGTTGAAGGCGTAGCATTGGAACTGCTATGTAGGCTTTTGTTTACCGAGGGTTCGAATCCCTCTCTTTCCGTTTCTGTACCTTCACCTAATTCACCAAAGCTACTTACCACAATGTATTAAATAACAATTTCTACCTTTATTTCTATTCTATAAGACTTATACCCTTATTTGATTTGAGATGAGAGAGATTTTCTATTCCTAATTACTACTGTGGTCTAAAAATACAATACCGAAAAGCACGAAAAAGCAATGATAATTTAACTCCCGATTGTTATAATACATAAATGGGAAAAATCTGGATCAAAGAGCCCTTAGCTTAAACTTAGATTTCCATTAGATATTTTTATATCTTCGAAAAGGGGGCAAAATTGTCCGAACCTTTCCTTGTGATTTTTGTTAGTTTAAGTCTGACGAGAATAATATTCTACAACTAAGAGTTCATTTATTTTCAAACCAATCCACTTACTATCTATTATTTGGTTTACTAATCCTTTATTCTGGATTGAGTCAAGAGTCAAATGTTTTGGGACCTCTTCATGGGGGGATGAAGCCATATTATTTTGAATCAGAGCTTTTGATCTTTGATTATCCTTTGTTGAAATAATATCCTGGGGTTTGCAACGATAACTTGGTATATCTACTATACGACCATTAACAAAAATATGTCTATGGTTAACTAATTGCCTGGCTGCAGGAATGGTCGAAGCCATGCCCAATCGAAAAAGGATGTTATCCAAACGCATCTCAAGTAGTTGTAGTAAAACCTGCCCTGTTGATCCTTTAGCTTTTCCAGCGATATGGACATATCTAAGTAATTGGCGCTCTGTCAAACCATAATGAAAGCGCAATTTCTGTTTTTCTTCTAGACGAATACGATATTGTGATCTTTTACCAGAACGCAATTGGTTTTTAAGATCACTTCCGGATTTAGGTCTTTTACTAGTTAGTCCTGGTAAAGCCCCCAGACGGCGTATTTTTTTGAAACGAGGTCCTCGGTAACGAGACATAAAAACTCCTTGATTTTATTATTGAAATTTAAGTTTACAGAAAAAATCTAAATTAAGTTAAGGCTGAACTAAAGCATAAACAAAGCAAAGAAAAATCTACGTAAGTATTAGAAACAAGAATGAAATGGATTGTATCCATATGCATTTTTTTGATATGTTTTATTAACTATTTTATATTATATTTTATTTAGATTTTATAGTTATAGATAGATATCCCTATCTATATATCTAGATACATGTATAGAGATATACATACGAGATTAAGGCTACGTTTTCGGATTTATTTGTTCTATTCTATAGTTGTTCGATAGAGGTCTAATTACTCCCATTTTTTATTCATAGTTCGAAGTGACTGTCGCATAACATAATAAATGAGCAACTCAACATTTGAAGAAAGCAAAAATAGAGCAGTCTTTTCCATATTTCTTGAGGATATCATCAATCATGGAAAAATAAAATAAGATAATAGGGAAAAAGCCCGCTATCGGAGTCGAACCGATGACCATCGCATTACAAATGCGATGCTCTAACCTCTGAGCTAAGCGGGCCCACATAACAGAAAAAAAAATAATGTATAGCAATTAAGCCAATTGCGAGGATCTTCACTATTAGTGAATTCATTTTCTTTTTTTCTTATCTTCATTTCATACTTATTGTATAGTCTTTTCTTTGTATGTTATATTTTTTGTATTTTATATCATTATCTTATATATTCCATAGATTATATCTCTCTAGGCATAACATACTATGTTCTAGTATTATAGTCCATATTATGTAATAGTATAGAGTTGTCTAGTTATTGTTTAACATTCATTAACATTAATGAATATATATTACTTAACTAAATTATAATTACTAAATTATAATTACAAAAAACAAACAAACTATATTAGTTAAACTATATTAGTTAAATATTCTATTAATTAACTATACTATTTATTATATAATTTATATAATTAACATATATATAATATAATTAACATATATATAATTATAGAATTAACATATAATTAAATATACTATTTATTATATTTTAATATATTTATTTATTATATTTTATTATATTTATTTATTTATTATATAATTAACTCTATGATAAGTATATTAGAGTTCATAGTACTCTAATACTACAACATAGTAATATATATATATATTATAGTCATATCATTTTTTTATAAAACAAAAATAATAATAAAAAATAAATGAATTTTTATTATTATTTATTAATATATAATGATATTAATAATATTTAATAATGATATTAATAATATTTAATTTAATTTAAAATAATATTTAATTTAAAATAATATTTAATTTAAAATAATATTTAAATTATAATTTTTTTCTATAATTAAATTATAAAAAGTTATCAAAATGTATTTAATACAATATGAATTTATGAATTGAATAAAAACTTTTCATTTTTTTAGGAAAATCCAAAAAAATTCAATTGGAACAATTATAGTTAGACTATATTCTTATTATATATTATTTAAATTTAATTTAGTTTAGGCCTATAGCGGCGGATCTATTCTAAGAAAAAAGATAAGGATAAAGATACAATCCAGATCATAGAAAAAAGATAAGGATAAAGATACAATCCAGATCATAATCAGAGAGTCTAATCTTTTAGTCTCATTTGTAAATCAAGGAAATAGGACAAGAGAAGAACAAATATCGACCGTTCCAGTATTCCAAATACCGCTGGAAAAATTTAGTGGGTAGAGACATAGATCTAGGGATATATCTTATCCCTATTGAATTGGAGATACATCAATGATAGAATCAATTTCGATTGGATATTGGATGAATATGGATCATTTGATAAGATTAAAAGAATAGGTCAAAAAATAGGAGTAGATACTTTTTCGCTATCGAAATCAGTATCTAATTAATTCAACATTTCTATTTCTAAAATAAAATAGAAATAAAAGAAGTGGAAGGGATCACAATGGAATTCCGGTCTCAAATCAAAAGGGGATATGGCGAAATTGGTAGACGCTACGGACTTAATTGCATTGAGCCTTGGTATGGAAACCTACTAAGTGGTAACTTCCAAACTCAGAGAAACCCTGGAATTAAAAATGGGCAATCCTGAGCCAAATCCTTGTTTTGAGAAAAAAGGATAGGTGCAGAGACTCAATGGAAGATGTTCTAACGAATGGAGTTGATTGCATTGGTATCTGGAATTATGCTTTCTCTCTAAGAAAGAGTAACCCTCTATACCTAACACGCACGTATATATACTGACATTTCAACTGATTAATCAGGACCCGAATCCATAATTTTTATTTCTATATTTAATTTATATAAAAAATATATTAAATATATATCTAATTTAAGAGTTATTCTGAATTCATTCCAAATTAAAGTAATAGTGGAATGTTCAGTTATCAAATCATTCACTCCAGAGTCTGATTATTTTATTTTTTCACAAAAAAAATAATAAAAAAATAATAAAATAAAATATAAATAATATATAATATTAATATATATAATATTAATAATATATATTTAATAATATATATAATATTAATATTATATAATAATAAATTGGACGAGAATAAAGAGAGAGTCCCATTCTACATGTCACTACCGACAACAATGAAATTTATAGTAAGAGGAAAATCCGTCGACTTTAGAAATCGTGAGGGTTCAAGTCCCTCTATCCCCAAAAAAACGATTTGACTTCCTAAGTCTTTTTCCTCTTTTCCATTGGTTGGTGACTCAAAATTAACTCTATTTTAGAGTTATTCTACTCCTTCACTAAAAGATCCGAGCATTTTCCAAGTTTTTGTGTAATACACGTCCAAATGAAGATATATGGACAAAGATAGTGAATGGAATTATTCACTATTAACAATCTCTATTCTTAGGTTAGGTTATCTTTACACTTATAATATAAATGTTCAAATTCCTTTTTAAGACCAAAAAAAGAAAAAGGTAAGGGTTTCAAATAAAACTTTTTTTGTCCTTTTGTTAATGGACAAAAACAGAAGCCCTGGAGTAAGATAAGGTGATGCATGTAAAACAGTCGGGTCGGGATAGCTCAGTTGGTAGAGCAGAGGACTGAAAATCCTCGTGTCACCAGTTCAAATCTGGTTCCTGACACATAATTAATTTGCGGAATAATACTCAGACAAATTCATCAAGACAGGTCTCATTACATTAATAGTATAGAGCTTGATACATACTTATTCATCCAGGTTTATAGTTAGAGAGCTGTATTTCATGACAGTGATGTGTGCTAAAAAATTCCATTATACTCGCTTTTTTTGTGTTTAGATTATGACTGATCTCAGTCATTCAAAAAGATCTTTTAGTTTTTCATTTTATGAAATATCATTATATATTGATTGAATTTTAGAATAGAATTCTATTCTATTAATAATAATAATATATAATATTATATTTATATTTATATAATATTAGATTAAATTATATAATTAAATTATATAATATTAGATTCATTTATATTTTAGATTAATTTATATTAATAAATAATAAAAATGCATAATACTTCCAAGAAAAAAGTTCAATAACTTTATATTATATAATTGTTATTTATATTATATAAAATAAATTTTAATTTCTCTTTATTATAATAAAATAACTCAAAAATACTTCTTAAAAAATTAATACAATAAAATAACTAAAAAATAAAATATCAAGAAAACTCAAAATCCCACCCCAAACTAGTCTCTAGGGGTTGAAGGAGAAAAGAAAAGTAGATAAAATCCCTTTTTTTTATATACAGTTACCGTACAAATTAAATCCGATCCTTTTTTTATTGTTGAATTTCTTATTTTTTCTATTTATTTTTTCTTGATTTTTACTTGTTTTACTTTCTTTTCTGAGATTTATCTACTTGATATGATATGCGCGGTACAAAGTTCATGGTACAGAACCCTTTTGATTCATTCTATGGTCTCTGCTTATCAAAAACGGATAGCAAATGGGTTTGGGAATAATATAAATTAACCCTTTTTTAGCTCATCCAGAATACGAATTAGAATCAAGTAACTCTGTTTTATAGGGAACAGAACTCAAGTCAAAGTATTCTTTGACTTGAAATGTGACGTTGTGTCATATACGTGAAGTTTCTTATCATTCAATGAGCATCTTGTATTTCATAGAAATTGGGGGTAATATAGTCCTTACGTAAGGGCCAACCTATCCAACTTTCAGGCATCAAAATACGTTTAAGGCGTGGATGATTATCATAAGAAATTCCCAACATATCATAAGATTCACGTTCTTGAAAATCAGCACTCCTCCAAACCCAGAAAACAGATGGGACTATAGGATTTGCCCTTGGGACAAATACTTTTATACATACTTCCTCCGGTTGATCCACTCCATACTGGATTCTCGTAAGATGGTATACGCTAGCTAAAAATCCACCTGGTGCGACATCATAGGCACACTGAGAGCGTAAGTAATTGTAACCATACACATATGAAATGACAGCAATGGAGTCCCAATCTTCCGGTTTTATTTGTAAAGTCTCTATTCCTTGGTAATCAAAGCCCAAGGATCTATGAACAAGCTCATGCTTGACTAGCCAAGCAGATAAATGACTCTGCATCTTCTTGATCTCTCCCACATTTGGATTTGTATAAGTATTTCATATTTACAATGAAATTTATAAAGATTGAAGCTTTTTTTTGTCATTCTCCGCAAAAGCAACCTGCTCAATTCACTAATTTGTGGGAAGATATTGAACTTTTGGATCTAAAAAATTCTTCAGAAGTTATTTCTGAAGTAGATGGTGATTGATAGAGCAATTCTTGATTGTAATTTCCAGTATGAATACTGCGCTGAACATTAAACTTGTGATTGGTAGTAAAACATCGATTTTCTTGTTGATAACCAATTCTATCTTCATATATTTCTCGAGATATCTTCTTACGAAGTTTCGTTATTGCATCTATAACTGCCTCTGGTTTAGGCGGGCAACCCGGCAAATAGACATCAACAGGAATTAACTTATCGACTCCCCGAACAGTACTATAAGAATCGGTACTAAACATCCCTCCTGTAATAGTACAGGCTCCCATAGCAATGACATATTTAGGTTCAGGCATTTGTTCATATAATCTCACTAAAGACGGAGCCATTTTCATTGTGACTGTGCCGGCTGTTAAAATTAGGTCCGCTTGCCTAGGACTTGATCTTGGTACCAGTCCATAACGATCAAAGTCAAATCGTGAGCCTATTAATGCAGCAAATTCAATAAAACAACAACTGGTACCATATAAAAGTGGCCATAAACTCGAGAGTCTTGACCAATTTGAAAGATCATTCAACGTAGTTGAAATAACTGAATTTGTGATTGTTTGGTCAAGTGACGGGAACTCAATCAAATTCATAACTGTCTCAATGGACTCTTTTTTATTGTTTGAATATTCAGGAGCTAAGACCATTCCAATGCTCCTTTTCGCCATGCATAAACTGAACCAACAATTGGGATAAGCACAAAAATTAAAGCTTCTATAAATACGGATACACCTAATACATCAAAACTCATTGCCCACGGATAAAGAAAGACCGTTTCAACATCAAAAACAACAAAAACTAAAGCAAACATATAATAGCGAATTCGGAATTGTACCCAAGCATCTCCTATAGGTTCTATACCCGATTCATAACTAGAGAGCTTCTCCGGTCCTTCACTAAGGGGGGCTAAAACTCCAGAAATTATAAATGCCAAGATAGGAATAACACTTGATATTATCAGAAATGCCCAGAAAATATCATATTCGTAAAGCAGAAACATAGATTCACTCCTATTAATTAATGTGGAAGATAGTGAATTAGTCGATTCGAATTGGAATTAATTGTCAATTCGTCCAGAACAGTTTAAGTTAAGTCAAATAAGGATTCTATTGTTCTTAGTTTTAGTGATATAACATATAGGCGCAAAAAGGACCAGGGATTTATAGTATATTCTATTCTAAGTATTTTTTTATAAAAAAATTTAGTTATAGGATTATGGTGCCTATTGACTTAATAAAAATATGTCAAAAAAATCTAATACATCGAACGATTATATTCTCTCTTCTTGACCTATCCTAGATTTATAGTATTTATATGCCTATAATTCTATAAAATAGATATAATTTTTAATTTAATTAATTAAATCTCTGTAAGTGCTAGGAAACAAAGCAAAGTATAAAAAGTTTTTTTCCATATCAAAGAAACTTTAGTTGGATTGTCCCTACAGACTATCTAACAAACAAGAAAAATTAAGGTGTTTTTTAGCGTTATAATGCAAAAATATTTCGAATAAATTATTAATACTAAACTAAAGTAAAAAAAAATGGTGATTTGAAATCAACCAACTTATTTTTTTTATTACAGGAATACTACTTAGTAAGACTAACCCATATTAGTAAGGCCAACCTAAATTTTCGCTACAAGAGAAAGTTTTTGTTTTGAAGCAAAGCCACAGAAGTCTAGTAGAGTTTTATAATCGGTGGACTCCTAAATTTGACATAAGATACTTTGTATGTAATAGTAATACAAAATAATAACATAGTATCAAAATCGAACGATTTGATAAATCAAATCTACAAACCAGCTCAATTCATAGAAATGCAACAGGGTCAAAATAGTGATTTGATACATTTATGACCAATTCATTTTCTTTAAAAAAATAAATTGGCGTTGCTCTTCTACCAAAAAGCTATTTATTTGTTAGGGTATTCCACAAATACAATAAAAAAACTAAACAAATAGGTACTAGACTCATGTGACTTAGAGTTAGATTAGGTTGAGTAGGTTTGTAGTTTTTAACCGAAATCATGTCATGATTTTAATTTAACTTTAATTCAAGGGTATAAATACCAAAGCAAAAGTCTATCAAAAACTATTTGACAGTAAAAGAAAAAGGTTTTATGTCATTCACCGACGACGATTAACAAAAAAGAATGCTTTTTTGATCCGAGATTTTATAAATATCAATATTAATTGTATCTATTCAATTCAACTAAATTGTATCCATTCAATTCAAATAAATAAAATTTGGGTTTTAATTTTCCTGTACCTATTAATTGATATTAGCATAGGGTAATGCTTCTAGTTCTAGGGACTCATCTTCTGACTAGCCCAAAACTAGTACTAATGAGACGAGGAAATAAAAAAAAAAGAATATAATGTAAATATTACATATAATGTATAGGGCTATACGGACTTGAACCGTAGACCTTCTCGGTAAAACAGATCAAACTTTTTAGTATAAAAATGATTCGAACTGTTTCAAAGACCCAACATGCATTTTGTTGCATTGGGCTCTTTCATTAACTGATGAAAAGATCAGTTAGTCCACCATGTTTTTTCTTCAAGGAAAACAAGAAGATAATGAGATGGCTCCACTTGCTCTGATTCATTATTGGAATTCTGATATAAGAGCAATACCAAAGTGTTTCAAAGAAGGATTACTTTGACGTAGGTCTGTTTATGGTTATGGCCTAGATCCACCTAAGTTAAAGTTTAATGGAGTCTCCATCGTTCCGCTCTAAGAGTCAAATATGAGACTTCTTACACCTTAAAGTTCATAGGACGAAAAGAGATTTTTTTGAGGCCCTTATACTCGTTATGCCTAGCATTGAATAGACTGGGTATTCACCTTATCAATTCTCAAATCAATGATGGGCTTTGGCATCAGAATTCACACTCGAATCGGATTGACCAAATATTTGTTATGTCAGGCTATTGTTCTCTTGTTCTCTCGAATCCCTAGAGTAAGACATTGATTTATCAATAAGATCAATTATTTGATGACTTGATCGACTCCTTTGAAAAACATTGGCGCACGTGTAAACGAGTTGCTCTACCAACTGAGCTATAGCCCTTGTGATAAACATCTTAACATATAGATAATTTGTTGTCAAGATGGGTATTTGACGATCTCCAGAATAGTTCTTTTGCCCTTTCTTTTTAATTAAGTTAAGAATTGGTATTGCTTACAAGTAATATTCTATATATAATCCCAAAAGTGATAAGTTTATTTTTCTTTGTAGTGATAAAAGACCTACTTAACTCAGTGGTTAGAGTATTGCTTTCATACGGCGGGAGTCATTGGTTCAAATCCAATAGTAGGTAGAACTTATTAGATACCGGAATCAATGGTATCTAATAAGTTTTTATACTCATTTTATTTTTTTTTGTTTTATTTATTATATTAGATTAGACTTAATTGTTTTCCATTTTTGGAATCAAAATATACAGTCTTGTCTAATAAAGAACTTCTTTTGATTGTTCCGATGCATCAACTAGCAGAAATAACATTGATAGCCTCTACTCGTGTCTTAGCTCGTCTCAGAGCTAGATTCGCCTCAATTGCTTGTCTTTTACCTTCTGCTTTACGCAAGTTATCTTCCGCTTTTTCAAGAGCTTGTTGAGCTTCTTGCGGATCAATGTCAGTACTTATCTCTGCATCATTTCCTAGAATCGTGATCTCATTATTACCTATTCGAGCAAACCCACCCATCAAAGCCACCGTTACCCATTGGTCAGTTAGGCGTATTCTCAATAGACCTATATCTACAGCTGTGGCAATAGGAGCGTGGCTTGGTAATACACCAATTTGGCCACTATTAGTCGATAAAATTATTTCTTTCACTTCTGAATCCCAAACAATTCGATTAGGGGTCAGTACACAAAGATTTAAGGTCATTTCTTCAATTTGCTCTCCACTTCTAAGTTTATAGCTTTCGCGGTAGCTTCATCGATGTTACCCACCAAATAAAAGGCCTGTTCGGGAAGACTGTCTAATTCTCCGGAGAGGATAAGTTTAAAGCCCCTAATGGTTTCTTCAAGGCCAACATATTTTCCTGGAGAACCAGTAAATACTTCCGCTACAAAGAAGGGTTGTGATAAGAAACGCTCAATTTTTCGTGCTCTTGCTACGGTTAAACGATCCTCTTCGGATAATTCGTCTAATCCAAGGATAGCGATAATGTCCTGCAGTTCTTTGTAACGTTGTAAAGTTTCCTTAACTTTTTGCGCAGTTTCATAATGTTCCTCACCAACGATCCCAGGTTGGAGCATGGTTGACGTTGAATCTAAAGGATCCACTGCTGGATAAATACCTTTAGCAGCTAATCCTCTTGATAGTACGGTAGTAGCATCTAAATGTGCAAATGTTGTTGCAGGCGCAGGGTCAGTCAAATCGTCTGCAGGTACATAAACTGCTTGAATAGAAGTTATAGATCCCTCTTTTGTAGACGTAATTCTTTCTTGCAAAGAACCCATTTCTGTACTAAGGGTAGGTTGATAACCCACCGCAGAAGGCATTCTCCCTAATAAAGCAGATACTTCGGATCCTGCTTGGACGAATCGAAAGATATTGTCAATGAATAGAAGTACGTCTTGTTCATTAACATCTCGAAAATATTCCGCCATGGTTAGTGCGGTCAAACCAACTCTCATACGAGCTCCTGGCGGTTCATTCATCTGACCATAGACGAGAGCTACTTTTGATTCTGCAATATTTTTTTCATTAATAACTCCGGATTCTTTCATTTCCATATAAAGGTCATTACCTTCACGAGTACGTTCCCCTACTCCACCAAATACGGATACACCTCCATGAGCTTTAGCAATGTTGTTGATCAATTCCATAATGAGTACTGTTTTACCCACTCCAGCTCCCCCAAATAGTCCAATTTTTCCTCCACGGCGATAAGGAGCTAAAAGATCCACTACTTTAATCCCTGTTTCAAAGATTGATAATTTCGTATCTAACTGGATAAAGGCGGGTGCGGATCTATGAATAGGAGATGTTGTGACAGTATCTACAGGACCTAAATTATCAACAGGCTCACCAAGAACGTTGAAAATTCGTCCCAGAGTGGCTCCACCGACTGGAACGCTTAAAGCAGCTCCCGTATCAATCACGTCCATTCCTCTCGTTAGACCGTCTGTAGCACTCATAGCTACAGCTCTAACTCGATTATTTCCTAATAATTGCTGTACCTCACAAGTCACTTTTATTTCCTGACCATCGGCATCTTGACCTTTAACTACTAAGGCATTATAAATATTGGGCATTTTACCCGGGGGAAAAACGACATCCAGTACTGGGCCAATAATTTGAGCAATACGCCCTAGGTTTTGTTCTTCCAATTTGGAAGCCGCAGTACCAGAAGTAATAGGATTTGTTTGCATAATGATGATAAAGTGAAATATTTCGAAATTTTTTGGAATATTATATTTCCGAATAAAAAAATGTCCGATAGCAAGTTGATCGGTTAATTCAATAATAAATGAAAGTTAGCACTTGATTTAGTTGGTACCATCCAACCGAATCTAATTCAATCATTTACTCATTCAATGAATGAATTTTCAAGTTTAACCACAATACTTTTTCAAATAAAGTAGATGAAGATGAATAAGAAGCATGAAGAAGTTTGTTTCTTTTATCTACCATTATAGATAATTCCATACATATCATATCCCATTTTATAATTTATGTAATTATGTAATTCGAACCTGAACTCGATTTATTAGTCATTTTTCGATCTCATTGTTCGTTATTATTTATTTTTTCATAAGGATTTTCGCCCATTTGTGGTTTAGACTATACCTTTTTGATGGATGAGTTATGCTTTTTTTTACATCTAGGATTTACATATACAAGATATATCACTGTCAAGAGGGAATTTTTTGAGTATTTAGATATATTTGGATAAGACATTTAGATCAAAAAAAGAAGGGGATAAACTACAAACTTTCAAAACAAGGGTTGGGTTGCGCCATACATATCAAAGAGTATACAATAATGATGTATTTGACGAATCAAATACATGTTATTATTAATTAATTGAGAATATTAATTGATTGATAATTGAATTGAAAATTGTTTGAAAAATTTCTTTTCAAATGTTTCATTCACGCCCAATCCATGTCGAGTAGACCTTGTCGTTGTGAGAATTCTTAATTCATGAGTTGTAGGGAGGGACTTATGTCACCACAAACAGAGACTAAAGCAAGTGCTGGATTCAAAGCTGGTGTTAAAGATTACAAATTGACTTATTATACTCCTGAGTATGAGACAAAAGATACGGATATCTTGGCAGCATTCCGAGTAACTCCTCAACCTGGAGTTCCTGCTGAAGAAGCAGGGGCTGCAGTAGCTGCCGAATCTTCTACCGGTACATGGACAACTGTGTGGACTGATGGACTTACCAGCCTTGATCGTTACAAAGGACGATGCTACCATATCGAACCCGTTGCTGGAGAAGAAAATCAATATATTGCTTATGTAGCGTACCCATTAGACCTTTTTGAAGAAGGTTCTGTTACTAACATGTTTACTTCCATTGTAGGTAATGTATTTGGGTTTAAAGCTTTACGAGCTCTACGTCTGGAAGATTTGCGAATTCCTCCTGCTTATTCCAAAACTTTCCTAGGCCCACCTCATGGGATCCAAGTTGAGAGAGATAAATTGAACAAGTATGGTCGTCCTCTATTGGGATGTACCATCAAACCAAAATTGGGATTATCCGCGAAAAACTACGGTAGAGCGGTTTATGAATGTCTACGTGGTGGACTTGATTTTACCAAGGATGATGAAAACGTAAACTCACAACCATTTATGCGTTGGAGAGACCGTTTCTTATTTTGTGCTGAAGCAATTTATAAAGCACAAGCTGAAACAGGTGAAATTAAAGGGCATTACCTAAATGCTACTGCAGGTAATTGTGAAGACATGATGAAAAGGGCTGTGTTTGCTAGAGAATTGGCAGTACCTATTGTAATGCATGACTACTTAACAGGTGGATTCACTGCAAATACTAGTTTAGCAGATTATTGCCGAGACAACGGCCTACTTCTTCACATCCACCGCGCAATGCATGCAGTTATTGATAGACAGAAAAATCATGGTATGCATTTCCGTGTACTAGCTAAAGCATTACGTATGTCTGGTGGGGATCATATTCACGCTGGTACAGTAGTAGGTAAACTGGAAGGTGAACGTGAGATGACTTTAGGTTTTGTTGATTTATTACGTGATGATTTCATTGAAAAAGACAGAAGTCGTGGTATTTTCTTCACTCAAGATTGGGTCTCTATGCCAGGTGTTCTGCCTGTAGCTTCCGGGGGTATTCATGTTTGGCATATGCCTGCCCTGACCGAGATCTTTGGAGATGATTCCGTACTACAGTTTGGTGGCGGAACTTTAGGACACCCTTGGGGAAATGCACCTGGTGCAGTAGCTAACCGTGTAGCTTTAGAAGCGTGTGTACAAGCTCGTAATGAGGGACGTGACCTTGCTCGTGAAGGTAATGAAATTATCCGTGAAGCTGCTAAATGGAGTCCTGAATTAGCCGCTGCTTGTGAAGTTTGGAAAGCGATCAAATTTGAATTCGAACCTGTAGATAAGCTAGATGTTAAATAAAAAAAAAGCTAAGCTTGGATAATTCAGTAATTCCTGTTTGTTCTCCTAATTGAAATTAAACTCGGCCCAATCTTTTACTAAAAAAGGATTGAGCCGAAAAAATGAGGATCCTTATGTATTTTGTATTTGCATATATCTTTTTTGCATATACCTTTTCTTTTATGTATCAATATATAAAGAATGTACAGGTACAAGGACCTTACTTACAATCAATATATACACGATATAAATACAAGATAAGATGTAAGTTAAACAACAAAATACTTCTTTTTGTTATATTGGATACATAAGAAATCCTATGGATCCTTGGGATTGGTGGATTAGTTAATATACCAGACCCTAGCTCAAGCTAGGGGAGTGTGCCTTCTACTGATCCTGTATATTGTCTTTTTCGTTCCGTGTCCCTGGTATACGAGAATGAATTCAGGAAACTATTATTTATACTTTTAATAAGAATTTGTACATACTATGAGAAGAAACCCTTCTTTTTTTCTATTATACTTGAGGAAAAGATTCCATCATTTAAATCATAAACCTAAATCATATAAATCATAATCTATATTGATATTGAAATTAGACCCCGCATTCCATAACACAAAATGAGTTCTTTCAATTAAATACTTATTGGTATTAGTTACTGGTCCAAATGAAACGGCTGAATCCATATATGCTTAATTCCGATATGAAATCCAATAAAAAAAGAATTATTTATCGAATGACTATTCATCTATTATATTTTCAATCAAATAAGGGGTGGTAATACTATATGGAAAAGTTGTGGTTCAATTGGATGTTCTCTAATGAGAAGTTAGAACATAAGTATAGGTTAAGTAGATCGATGGATAGTCTTGGTCCTATTAGATATACCAGTGGAAGTGAAGACCCGGTTTTAAATCCTATGGATAAGAACGTTTCTAGTTGGAATGATAGTGGTAGTTGTAATTTCAGTAATGTTGAGCATTTTTTTGATATCATAGACATTTGGAGTTTCATTTCTGACGATACTTTTTTAGTTAGGGATAGTAATGGGGACAATTTTTCTATATATTTTGATATTGAAAATCAGATTTTTGAGATTGACAATGATAGTACTTTTATGAATGAACTAGAAAGTTCTTTTTCTAGTTATCTGAATTCTAGTTATATGAATAGTGGATCTAAAAATAGTAGTCGCTACTATTATCGTTCCATGTATGATACTGAATCTAGCTGGAATAATCATATTAATAGTTGCATTGATAGTTATCTGCGTGATGAAATCAGTATTGATAGTTACATTTCAGGCGAGACCCATAACTACAGTGATAACTATGTTGAGAATTTTATTTGTAATGAAAGTATAAGTGGTAGTGAAAGTACTAATTCTGGTATCAGAACTAGTGTTAATGGCAGTGATTTTAATATAAGAGGAAGATCTAATGATTTAGATATAAATAAAAAATACAGACATTTATGGGTTCAGTGCGAAAATTGTTATGGATTAAATTATAAAAAATTTTTTAGGTCAAGACTTAATATTTGTGAACACTGTGGATATCATTTGAAAATGAGTAGTTCAGAAAGAATCGAACTTTTGATTGATCCGGGCACCTGGGATCCTATGGATGAGAATATGGTCTCGACCGACCCTATTGAATTTCATTCAGAGGAAGAACCCTATAGAGATCGTATTGATTCTTATCAAAAAAAGACAGGTTTAACTGAAGCTGTTCAAACAGGCATAGGTCAACTAAATGGTATTCCCCTAGCAATTGGAGTCATGGATTTTCAGTTCATGGGAGGTAGTATGGGATCCGTAGTAGGCGAAAAAATAACCCGTTTGATCGAATATGCGACTAATAAGTCTTTACCTGTTATTATTGTATGTGCTTCTGGCGGAGCACGTATGCAAGAAGGAAGTTTGAGCTTGATGCAAATGGCTAAAATATCTTCTGCTTTATATAATTATCAATTAAATAAAAAGTTATTCTATGTAGCAATTCTCACATCTCCGACAACTGGTGGGGTTACAGCCAGTTTTGGTATGTTGGGAGATATCATTATTGCTGAACCTAATGCCTACATTGCATTTGCGGGTAAAAGAGTAATTGAACAAACATTGAATAAGACAGTACCAGACGGTTCACAAGCAGCTGAGTATTTATTCCAGAAGGGTTTATTTGACCTAATCGTCCCACGTAATCTTTTAAAGGGTGTTCTGTGTGAGTTATTTCAGCTCCACGGTTTCTTTCCCTTGACTTAAAATTGTTATTTGTTATTTATTCCATTTTTTGTTATTTAATATAATTAAATTATTAGAATTAGAAATTCTATTTTCTATGTTTTAGGGAAAAAATGTAAATTTAATGTAAATGTACTAGTGTCAATGTAATATATTAAAAATAAATAATATCTAACCCAATTCAAAATATAATAAAAAAAAAAATATAAATTAAATAATATATCTCAATTTGACTAATAATTTTAAAAATGGAATATCAACTAATATATATATACTAATATATATATATATTATATGATATGAATCTAAAACGGATATATTTAATATAAAATCATTATATTATATATAATGACAATAATTTAATTATATATAATAATAATTATTATAATATTTATATAATAATATATTTATATAATAATATATAATATTTATATAATAATAATTATTATAATACTATAGATATATTATAATACTATAGATAATATAAGTGGATAAAAAGGATAATATAAAAAAGAAATAAAATATACCTATTATATACCTATTTGATAAAATACAAATAAATATGTAGTAATAGATGTAACCTCTATAACTTACGAAAACCCATTTTTTTACTATAAATCCCCCTGGAATTAGTTAGAGTCGCGAACTTATAAAAACTTATTATTATTTTAGAAAGAAGATAAGAATGAAAACATAATAAGAAAAAGTTTATTAAATGGAATTATCATACATATTCGCGTAGAAAAAAAAAATAGGTACACTTAATGTAGTTTTACATTTGTTGCACTTATTAACTACTTTATATATATTACTTTACTTTTTTATATTACTTTACATTTATTAACTACTAAATATTACTTATAATAGATATATATTTATCATAAGATATCTTTATAAGAGGTTAAAATATTAAATCGAGGCACCCATTCTATGACAGATTTCAACTTACCCTCTATTTTTGTGCCCTTAGTAGGCCTAGTATTTCCGGCATTTGCAATGGCTTCTTTATTTCTTTATGTTCAAAAAAATAAGATTGTCTAGCTAAGATGTATAAGACCAAAATAAAGTTATTTCAATCAACACTGGATCATCTTTTTGGTCTCTATTTTTTTAGTAGAATGTGGATATGATATGTAGTTCCTTGTGACTACAAATTAACAAAAAAAACCATTTTCCGTGCGTATACATTATATCCGTATAAATACATGTATATGCAGGTCTAGCTGGTTAAAAATGGATCAGCAAATATTTGATATAAAGTGGAAAATCAATGTATCTAACCATCCTAATGGTTCACATCAAGTGTTAGTTGATGAGAGTTACCTCGGGAGCAGGAAAAGAAAAGTCAAATTAATTTGGTTTATTCTCCCAATTCCAATCGAATGCAATTGGATCTAGTATAGTATGAACTGGCGATCAGAACATATATGGATAGAATTTATAACAGGGTCTCGAAAAACAAGTAACTTTTTCTGGGCCTGTATCCTTTTTTTAGGTTCACTAGGATTCTTAATCGTTGGAACTTCCAGTTATCTTGGTAGGAATCTGATATCTGTATTTTCATCTCAGCAAATATCTTTTTTTCCACAAGGGATTGTAATGTCTTTCTATGGAATTGCGGGTCTATTCATTAGTTCCTATTTGTGGTCCACAATTTTGTGGAATGTAGGTAGTGGTTATGATCGATTCGATAGAAAAGAAGGAATAGTGTGTATTTTTCGTTGGGGATTTCCTGGCAAAAATCGTCGTATATTTCTTCGATTCTTTATGAATGATGTTCAATCAATCAGAGTGGAGGTTAAAGAAGGCCTTTATACTCGACGTGTGCTTTATATGGAAGTCAGGGGCCAGGGAACTATTCCCTTGACTCGTACTGATGAGAATTTAACTCCGCGAGAAATTGAACAAAAAGCGGCTGAATTAGCCTATTTCTTGCGCGTACCTATTGAAGGTTTTTGAAATAAAATGTGGAATGAATACTTTCTAAGCTAAGCATGAGGGAAGGAATTCGGTAATCCTCCTACTCTTTTTTAAAAACAACTAAAGTGTCTCTTCACAATGCTCGTTCGAGTATAACATGTTAGATTATATTTATTTGTTCTGTTGATGTGGTGACCTATAGAAAAAAACAAAGGGGGGGCACAGCGCATATGTAATAAAAGGACTAAAATAGAATAAGAATCGATTTTTCGTCTGACCTTTTTTTATATGTATGAAATTCAACTCAATTCTTTCAGACTAGTACCCAGTGGAATAAGTATGGATTCATCACATAACATATACCCCAACCGGAGATTTTGAAATAGAGAATTCATGTTTTCTTTTTAGTTGAGGCAAAAATGCAATTTTCTAATTGATAGGTTAGATACAAAAAAATCATATCTCATTTAATTTATTTATTTTGTCAACCTATCTTTTATCTTCTTACTCAGAAACAAATAATTGGATCTCTCATCGAATTTATCTCTAGTTTTGCCATGCCACCTATTTCGGATTTCATCATCAATATTCTTCATAAACATTAAATATCGCCTATTTTCATGGGGGTAAAACTTTTTTCAAAAAATGAGTGGATCCCCGGGTGGAGTTCTTTTGTCTCGAAAAAAAACCAAAGAATAGTCTTTGAGTTTTGTTTCGAACATTGACTGAAAAGAGAACAAAAAAGGATGCAATACAATTGTTTCTAATTTGTTAAATTGAAATATCTGAGAACTCTATTCGCTTTTTTTTTTTATTTTATCCGAAACAAACCCTATTTTTTTTTATTTCGATATTACTTTTAGATCTAAGGACTAAATAAAGGACTAAACTTAATAATTATACAAAAAATGGGAATAGATCCATAGGTTCCATACCTTGTTATAGAACTCATGCTTCAAGGCAAGATCAGATAAGATAAATCAACAAATGAAGCAGGTTTAATAACAATTCACAAAAAAATCAAAGTGAAAAAAAAAAAAATAAAGCATTTATTTTCCTTCCATATCTTGCATCTATAGTCTTTTTACCCTGGTGGGTCTCTCTCTCATTTAATAAATGTCTGGAACCTTGGATTAATGATTGGTTAAATAACAGGCAATCCGAAACTTTCTTGAATGATATTCAAGAGAAGAACGTTCTAGAAAAATTCATAGAATTAGAAGAACTTTTTCTGTTGGACGAAATGATAAAGGAGTACCCCGAGACACATTTACAAAAGCTTCGTCTAGGAATCCACAAAGAAACAGTACAATTGGTCAAAATACATAATGAATATAATTTACATAGTATTTTGCATTTCTCGACAAATATAATCTGTTTCGCTATTCTAAGTGGTTATTTTATTCTGGGTAATGAAAAACTTGTCATTCTTAATTCTTGGATTCAGGAATTCTTATATAACTTAAGTGACACAATAAAAGCGTTTTCTATTCTTTTAGTCACTGATTTATGGATCGGATTCCACTCTCCACATGGTTGGGAATTAATGATTGGTTCGGTCTACAACGATTTTGGATTGGCACATAACGATCAAATTATATCCGGTCTTGTTTCCACTTTTCCAGTCATTCTAGATACAATTGTCAAATATTGGATTTTCCATTATTTAAATCGTGTATCTCCTTCACTTGTAGTGATTTATCATTCAATCAATGAATGAGACTGAAGAATTCATTTGATCTCCTCATATCAATCTAATTTGAATCTTTCTTCGTGCATAACGAAATTTTAATTTGACTTACTCTTTTTTTATACTTCTACCTGTTTATTTAAAGTATTTGTATTCCAGTACAACAACAGACTCATGGATAGGGAACTATACTAGCTACCTACCTAATTTATTGTAGAAATTTGGGGATCAATAATAATAATTGGACCATGCAAAATAGAAATACTTTTTTTTGGGTAAAGCAGCAGATCACTCGATTTATTTCTGTATCGATCGGGATATATGTAATAACTCAGACATCTATTTCAAATGCATATCCCATTTTTGCGCAGCAGGGTTATGAAAATCCACGAGAAGCAACGGGACGAATTGTTTGTGCAAATTGTCATTTAGCTAGTAAACCCGTGGATATTGAGGTTCCGCAATCTGTGCTTCCTGATACTGTATTTGAAGCAGTAGTTAGAATCCCTTATGATACGCAAGTGAAACAAGTTCTTGCTAATGGCAAAAAAGGGGGTTTGAATGTGGGGGCTGTTCTTATTTTACCTGAGGGATTTGAATTAGCCCCTGCCGATCGTATTTCCCCCGAGCTGAAAGAAAAGATAGGCAATATTTCTTTTCAGAGTTATAGTCCGACCAAAAAAAATATTCTTGTCGTAGGTCCAGTGCCTGGTCAGAAATATAGGGAAATAGTCTTTCCTATTCTTTCTCCAGACCCGGCAACTAGTAAGGATGTTTATTTCTTAAAATATCCTATATACGTAGGCGGAAACAGGGGAAGGGGTCAGATTTATCCCGATGGCAACAAGAGTAACAATACTGTCTATAATGCTACATCCGCAGGTGTAGTAACCAAAATAGTACGTAAAGATAAGAAGGGATATGAAATAACCATAACTGATCCATCGGATGGTCATGAAGTGGTTGATATTATACCTCCAGGACCGGAACTTCTTGTTTCAGAGGGTGAGTCTATCAAGCTTGATCAACTATTAACCAGTAATCCAAATGTGGGGGGATTTGGTCAGGGAGATGCTGAGATAGTTCTTCAAGATCCGTCACGCGTCCAAGGTCTTTTGTTCTTCTTAGCATCTGTTGTTCTAGCACAAATCTTTTTAGTTCTTAAAAAGAAACAGTTTGAAAAGGTTCAATTGTTTGAAATGAATTTTTAGATACAGGGATTTCTTAATACTCAGTTGATAAAAAATAACGGCCGCCCTTTTTTGATTGATACGATCATGTATAATGATCATAACGATTGATTTGTAAAGTCGTTTTTTCTGTTTTATTTATACGCTTCTTTTGAGAGATATATAGACTTTATTACCTTTTAAATATAGACCATTCATAGTACTAGTATTCGACAAAAGAAAAGGGATTTCCTTTTCTTTTGTCGAATCGAAGAATAATATAATGATTCTTTCTCCTGTTCGTCAAAGCTAAATGAAATGACTATTTTTTATTTTTTCGGGTCTATTAGAACTTTGAAAAATGAGTGAACAAACAAAAAAGGGCGGTTGTTTGTTAATAATTCATTGAGGAAATGTAATTCCTTCAATTAATCAATTCGCTTAATAAATTGAGTTAAATAAATAGAATTTAAGCAAACTCTTTTTTTCTTTTTGCGCTGTGATATTGGAAAGTCAATAATTTAGGCATATCTTTCTATTTTTACGCATATCTAATATGATCTTATCACAGTGAAATTTGTCTCTATTATAGAGTAAGGTTATATGATTATATAAATGATTTATTTGTAGGATGTTTAATCTGTGGAAGTCTATTACATATACATATAGATATAATTTAATTTGGATCATTGAGAAAATGGATGAATTCCTTGATTAAAGTGAAAAAGATGCTATAGTAAGAATAGAGAAGAGAGCCACTCTCAATTCTGATTAGATTAACGAATTCAATTCTTCAAAAAGATAATCCAATTCAAATGAAAGTAATGTAATATGCAATAAATAAAATATTAAAACATCAGAACAAGCTATTTAGTTTATTATATTTCCAAGCCAAGTAAAACTCTTTTTTTTGATTGTGTTGACTAGATAAGTTTCCTACTTTCTTTTAGCTTATGGAATGAATCAAAGCTTCGCTATACTATACAAAGTAATAACTCAGCCGGACCGTACCCTTTGTTTTATCTGATTCGAGGGTTATGGTCCGGCTGAGTTATTACTTTTTCATGTGTACAATCCAGCTCATCTTATTACTACAGAGATGAGCCTAATCCGGAATATGAACCGTAAAAGAAAAGACCAACTGAACCAATCACAAGAATACCAGCTACAGTACCTATCAGCCAAAGAGGAATCCTTCCAGTAGTATCGGCCATTTATCCCACCTTCCTCCACATTTCATCAAGTGATCATGCTAGAGACAAAAACAGTCATGGATAATTATGAAGATAGTATCCTTCCGAATGGGATAAGAGAATCCTTACTATTTTCGTTCTTTCCCTTAATTGAAGAAATAATTAGAAAATAAAACAGCAAGTACAAAAATGAGTAATAACCCCCAGTAGAGACTGGTACGATTTAATTCAACATTTTGTTCATTTGGATTTGATTGTGTCATAGCTCTATAATTTGGATTAGGTTTATCGTTGGATGAACTGCATTGCTGATATTGATCCCAAAAAAGAAACGGTAGGTACAGCTAGTCCATGAACAGCCAACCATCGCACTGTAAAAATTGGATAGGTTCGATCTATAGTCATTGGGGACCTCCTAAAAGGATCTACTAAATTCATCGAGTTGTTCCAAAGAATCAAAACGGCCAGTTATTAATGGAATACCTTGTCGGTTCTCTGTAAAATATTCGTTTGGCCGAGGGCTTCCAAACACATCATAAGCTAAACCTGTACTGACGAATAACCAACCCGCAATAAATAGCGAAGGTATAGTAATACTATGAATGACCCAGTATCGAATACTGGTAATAATATCAGCAAAAGAACGTTCTCCCGTGCTTCCAGACATGCTGAGCTCCACATATTCTTGTACAGTCAAAAAGGGGAATCGATTCTGTAAAAGATGGGATCAGTAAATAGAAAACTACTGATATTTCATCTTTGTAAGATCGTCAATATTGTACCGAAGGTGTATTTAGAGTATACCAAATCAGTATAGCTATCCTTCCTCTGACACAGCAACGCATTTTCGAGCAGTATTAAAATGAAATCCTACATAATTTTTTTCTTCTTTTATTGTTGTTTGTCTATGCATAACTGTGTGTTATTCAATAGAATTTAAACTTCACGTCTTTGTTAGTATAAAGTTTTTATTACGGGTTTCCTAATAGAAATTCATTATCTTACTAAAGTGCGAATCAAAGGTTTCTATTTCTAATATAATTACTAATTAATTAAAGATTTTTATCCTATTCATACAAGAAATGCCAAATCCATTTTTTTTTTACTTTTTTTGCTCTAACTTGAATTTCAACAAATGGGTGCGCCATACAATATACTATAAAAGAATAGTATATAGACATTAATGAAGAGAATAAATAAGACAATAGTTGTAAAAATCTTTGTAATGCAAACTTTCTTGTATTTGATCCAAAGCAAAGATTCCTTTTCGACCGAACCACAATACAATGAGAATCTAATGATAGAACTCCCTAATATGGCAAAAAAAATCTAGAATCTCCAAAGATAATGTAGTGGAAAATCCTAACCCTCAAATTGACTTGGGTTGTACAAAAATAAAGTAAAATGGGATTTTCTTCAATAAATCATGGGATACCTTTTTTTATCTTATCATTGGAGATATTTAATTTATTATGTTATGGCCAAGGCAATTGCTTACTACTAAATCTAATGAGTTAAAATATGAAAATATATAACTAAATGGGTTTCAAGCATTAATGTACGAGTTGCACAATGAATTGCCGATTCATAATTACAGGATTAATCGATGTTAGAGCCAAAAAAAAAATCAATCTTTTTTTTATCTCTATGTCACCCTATCTTTGTTAGTATTGCTTATAATGACTAATGAATGAAGAATTTTCAATTTGAATTAATTCTGTCAATTGGTATTTTTTTATTGTATCTTGCAAAAATAGAAGCTTAGGTAAATGTTTTATCAGCATATGTAGCAAAAGAAGATATTTTATTTGGGTGTTTCATGCTTACTATAACTAGTTATTTCGGTTTTCTATTGGCTGCTTTAACTATAACCTCAGTGCTTTTCATTGGTTTGAACAAGATACGACTTATTTGAAGTTAACTGAATGAGCAATAAAAAAATTAATATTTCTCTGAGATTTCAAGTATTCTAAGGTTCTTGTCCATGTCAATTGCCAAAATTGGGTGATTGAGATTCACGTACGATTCAGATTAATATTTAGGAATAAATTTTCCCTCTCTTTTTTCCTTTAAAGAAATCGAAATGATTGAAGTTCTTCTATTTGGAATTGTGTTAGGTCTAATTCCTATTACTTTGGCAGGATTATTCGTAACAGCGTATTTACAATACAGACGTGGTGATCAGCTGGACCTTTGATTGATTAAGTAACATTTGTGTGTTTTTTTTATTTTGATTGACCTCCTCTCTGCAGGAGGTCAAATTTGAGTTGTAATTCCACTTTTTTAAGTTAGTTTATTGTTATTCACTGTAACAAAGAACATATTCACGCTCTGTAGGATTTGAACCTACGACATCGGGTTTTGGAGACCCACGTTCTACCGAACTGAACTAAGAGCGCTTTCTTATGACAGAAGATACAACTGTAAGGGAAAGAATTCCTTTTGTACTCTTACTTAAATCAAGAAAATAAATCTGGGATGCCTATAGTATGATAAAATGAAAGATTATGTCCAATTCTAACGGATCTCAATTAATCCCCCGTTACTGCCCATAGGAGGAGTAATAGGTAGGGATGACAGGATTTGAACCCGTGACATTTTGTACCCAAAACAAACGCGCTACCAAGCTGCGCTACATCCCTTTTTTAAATTGTTGTACAGTGTCATTGTACAAAAGCCCTGTCTTGTTTTCCACCTCATTATTCTCTTCTTTATCTATCATATCATAAAATTTTCTTGCCATTTCTTATTTTTTGTTTCATATAACATATAATAAACTATATACATCTGAAATGATGTATAAGAAAAAAAAGAATGACAATTTTGTGTTGATGTTCAGGAAGAGGGGGTCTTTTTTTTTCTGTTTTATAGGGGCAAGGGCCATCTACTAGCTCATTGCACATAGACATTTTAGTTATAAATGTTGCATAACATAAAAATATGAGGGATCCTTAAGTTACTTTCAGCATCTAATCATACATGTATTACAATAAAGAAGGAGAATTTTCAATGCAAGATCTAAAAACATATCTCTCTGTGGCACCTGTACTGAGTACTCTATGGTTTGCGCTTTTAGCAGGTTTATTGATAGAAATTAATCGTTTATTCCCGGATGCCTTGTTATTCCCTTTTTTTTAATTCTAGTTATAGTTATTGATATCAGAATAAATCAAGCAATTTAGAGATACAAAGAGTTCGATGTGACTAATTTATCTCAACCCCCTTTCTTTTGATTTCATTTATTTAGTATAGGAAGAAAATATAAATAATAAAAGGTTCCGGCATCTAATTGGTGGTCTAAGATAGAATTTAATTAGTAGGATTGAAATGGAAATGGGGGACAAAGACAGGCTCCACAAAACAAAATAGTATAAAATACATAAATCAAGTACTATTGATTAGACTAAAAAAAAATGGATAATTAGAAAAAGTCGTATTAGTTAATTATTACGTTATAATGAAAACTTTCGAAATGAAATTTGAGTAATTTCTATTGAATTTTTTATTTTATCTTCCTTTCTTCTTCTTCGGTTCGGGTTGAAAATCGAAGAGTTGAGTCGATCCAAAATCCAAATCAAAGGAGGTCTATGGCCAAAGGTAAAGATGTCAGAGTCAGAGTTATTTTAGAATGTACCAGTTGTGGCAAAAATGAAAAGGGTGTCACTAAGGAAGTTCCGGGTGTTTCTAGATATGTTACTCAAAAGAATCGACACAATACACCCAGTCGATTAGAATTGAAAAAATTTTGTCGCTATTGTAACAAGCATACAAGTCATGTGGAAGTCAAGAAATAGATAGAACAGAGCTTGTCGTCGATTCTTTCAATCCAAAGAGCAGGAAGATATTAATAAGATATATTATAGAATAATATTATAACATTAATATATATAGAAATATAGAATATAACATATATAAATATAGAAATAAAACCCTATTTCGGTCGTATCTAAAATGTATGAAGAAATAGGATTTTAGAGATAAGGAATAAACTATGGATAAATCCAAGCAACCCTTTCATAAAACCAAGCGATCTTTTCGTAGGCGTTTGCCCCCAATTGGATCGGGGGATCGAATTGATTATAGAAACATGAGTTTAATTAGTCGATTTATTAGTGAACAAGGAAAAATATTATCTAGACGAGTGAATAGATTAACCTTGAAACAACAACGATTAATTACTATTGCTATAAAACAAGCTCGTATTTTATCTTCGTTACCTTTTCTTAATAATGAGAAACAATTTGAGAGAACCGAGTCGATCCCTAGAACTACTGGTCCTAGAACCAGAAATAAATAGGCATACTATACTCTTCAATTGACTAAAAACTTCAATCTTAACTCAACATTGAAGTTGAAGTTTTTGAAAAAGACTCGAATTAGAATCCGTATTTCATTATTGTATTGTGTTGTAATAAAAAAATGGAGAAGAATAAATCCTTTTTTTTATTGAAACATGTTCGTTCATTTATACTACTTATCTTCATTTTTTTTTTATTCTATGTTCCCGGAGTTTATTCTCCGGGGAATTTTTTTTCAACCATTCCTATATATAATTTAAAAATATCTTTTATTTAATGATCTTTTTAGAAATGATACAAAGACAATTCTTATTTGATATAGCTATTTGCGCAAGTATTTTACGATTAAGAAGCAATTGCCTCTTGTACATATTATGTATCAATCTACTATAACTATAGGAAACCTCGTTCTCTCGAGTTACTGCATTTATTCGAGTAATCCACAAACGACGAAAATCTCTCTTTTGCCTACCTCTATCTCTATAAGCAGAAACTAAAGCTCTCATTTTCTGTTGAGTAATAGTTCGAGTAAGTCTTGAATGCGCCCCTCGAAAGCTTGATGCAAATAAACGAATTTTTGTTCGGCGTCTCCGAGCTATATATCCTCGTTTAACTCTGGTCATTTAATCAAATTAAACTTTGATGAACAACTAATTGATTTCTGTTCGTTCAGTCATTCTTTTCCCCCCCGGTTCTATTAATAACAAAACGGATTATTCCGATATATAAAATATAAATTCCAATGGCTTTTGCTACTATAACCTTCCTAACCACGATTTTTGAGTTCTTTCAGTCAGGCCTTTCGCTTGTGTGTATATAAATTCGACTGCTAAAAAAAATTGTAAAATCAATCACAATTTTTGTGAATTAAAAAAAATAGTGGATTCCTTCGTTTCTATGGTTACTTCTTAAACGGTGAGGTCCTCTCTATACACCGGAGCTCTTTCTCCCATCCCATTTAATCAATGTTTTTGGTAACTTGTACAGTTCGCACTTTTTGGCTCTACCCAAGAATTATACAGTAATAGGTCTTTTCACCATGAGAGCTATCCATACAGTGACGGCATTTAATTATGAAAGTTGGTTAGGTAACTGACCCTGTTAGTCCGTTATTTCAAGAATAGGAGCATAATAGTTTTGTTTCTTAAACATCGTTTCCCCGCTTAATGGATAACTTTTTGCTACCAATGGAGAATTGATTTTCATCTCAATTTGAGGTGATTGGATTTCCACCAACAGAAACCATAAAATTCATAAACAATCAATAGAGGGGTATGATGAATATTTATTTTTATTTTAGATATATTCTTCCATTTTTTCTATTCTCTCTATTCATTGGTACTGGTCATTGATACTGGAACAATTGTCTCATTTGTTCGAGCTCATGATCTAAACGAGTCGCACATACACCCTAGTACATGTTCCTCGACGCTGAGGGCATCCTCGAAGAGCGGGAGATTTCGTGACATTTCTGATTGGCTGTCTTGCATTTCTAATAAGTTGTTTAATAGTTGGCATATTGAATCGTATATTTATATGATGTGATTATAGTGGGCTGGTTTAGATCGATCTTAACCTGATAATTCTTAATTATTTCCCTTCAATTGAATAAATATTTTCATTGGATAAAATCCAAATATTTAATATCAACTTACGAAACGAAAAATTCCAATTACCCCTTGAAATGGAATCATGAATTTATGTGAAATCCCTCGTATTTTCGACTGCCACAAGATCAATAAGGCCATAAGCTTGGGCTTCCGTTGCTGACATAAAAACATCCCTTTCCATGTCTTCGGATACAACCCATAACGGGTTACCGGTTCTTTGTACATAAACCCTTGTGAGGGTTTCGCGAAGTTTCAGTAGTTCTTCTGCTTCCAGGATGAATTCCCCTGCTTGTGCCTCATAAAAAGAACTAGCAGGTTGGTGAATCATAACCCTGATTATATAACATCCATCATGAATGGCTTCTCTATCTTACATGATTAGTTGAAGGTAAGTACAAATAACAAATAAAAGATAGAATTGAACAACCGTACAGGCATCTTTTGTACATTGCATACGGCTTCGCAATGGAATTGACCTTTCCCTTCCGTACACGAAAGAACGGTACAAAGAGACTAGGGAAAAATAGAATCCATCCGATCCAGATCGTTGAATGATCCATTTACCACCCTTCCTTTCGTAGAAGTCCAAAATACTATGATGGTTCTGTTGCTTTATATATTTATTATTTATCTCATCTTTAATTTAGCAATCCCAAGGTTTTTTCTGACCCGATCATAGGGTAAGGAAAAAAAGATCTTCTTTTTTGATTTTTTTATAACATAAATATCAGAAGGGCACTTCTGATGTGTAAGAAAAATCGTTTGTGACGCTGAAACAGACTGACTTCCAAGATATAAGATTAAATCGGAAATAACCTTTGTTTCATACTCCTATCTCGATACATAATTTCATATTATAGAAAAACAAAAAAGTTTGTTCATATCGAACTTAAAATGCCATGCTATTTTTACTTATTATTAATGTTCCATATGGCGAAGGCATAGTCTTTTTTTCTCAAACAAATAAAAAACTCATTGGCGCCAAGCGTGAGGGAATGCTAGACGTTTGGTAATTTCTCCTCCCACCAAAATGAAAGATCCCATTGAAGCCGCTAATCCCATGCATATTGTATGTACATCAGGTGGAACAAATTGCATAGTATCATAAATGGCTATTCCTGGTATTACCCACCCACCGGGGGAGTTTATAAACAAATAAAGATCCTTAGTATCATCCTCTATACTAAGATATACCATAAGACCAACAAGTTGATTCGAGATTTCGCTATCAACCTCTTGGCCTAAAAAAAGTAATCTTTCTCGATAAAGTCGGTTGATTAGGACAAAAAGGTATCCTTTAGGAACCGTACATGCACCTTTTGATGCATACGGTTCAACAAATTGCGAAAAAAAATCAATGTGTTGATTCCAGTCCTATTTCTTTTTTTTAACAGGTTTTTAGGGACTTTTTCTTGTATTCTATTGTCAAGTTTTCAAAAAAACTCACGAGTTTTTGTTTCCTTCCCTAGGAACCTTATAAAAAATTCAAAAAACTTTTTGAACTAACCTCTCATTGATGTATTGTCTCATCGAGATTGAAATCACGATGTTATTTTCTTGTTCCTAAATGGGCCCTTTTAATTCTTTTAGGTTCATGTTCTACTCCGGGCAAATATTTCTCCGAATTCTATTTGCACATATAGGACAAATTGTGTCAATGCCACTTTTTTTTGTCAATTAGTTTCATGTTTCCGGCAAACTATTTGAGATATTTATTATTTTCTTATACTATTCCATTGATTGGAAGTTTCAGATAACCCCTAGGCTAGGGAAATCTTTTCTTTATAATACAAGTAATAATGGTACCTATATTACCAATTTGGTATCTTCTGAACGGAGCCTGAATATTTCCTTTTTTTGGTACAAGCCAACCATAAGTTCTTATAATTTAGATTATTGATCTCTAAAACAATTGATTTAATTGTACTTCGCGCTCCGAGTTTTTGATTTGACAGTTCAATCAATCTTTCTTGGGCGAAACAGAGGATATCTCCATCGGGGGAGATAACGGGTAAATCCCATATGAGCCAATATGTCTGACAAGTCGCACTATACGTCAACCCAAACTGCATCTTCCTCTCCAGGACTCCGAAAAGGTACTTTTGGAACACCAATGGGCATTAAAAAAAAAAATTAAATTACTATATTTGACTTTAATGTGGAAACGTAACAATGCATTTATTGTTTGTTTTCATAATTTGAATTTCTGTTTCTCCTATTTAATACATAGATTGTAGGGTTCATACAGAAATACGGAATGAATAAAGAAAAATTCTTATGAGGGGATCATTCAAATAATCAACACAAGTGTTGAGGTATTCATTTTGCAAAAATAAAACCAATTCCCCATTGCGTATTGTTACTTATCGGGTATAGAATAGATCTGCTTCTCTTTGTTCCTACGAACAGAATTTTTCCATTATTTCCAATGTAACGGAATAAATATTAACCCTTATTCATAGATAATCTACTGAAAAAGGTTAGGTACATAGTATATATATATATATAACTATATTTTTGAGTTAGTCCAATGTGATAAAGTTACATAGTGTCTATTTATGTTTGATAAAGGGGTATTTCCATGGGTTTGCCTTGGTATCGTGTTCATACTGTTGTATTGAATGATCCCGGTCGATTGCTTTCTGTCCATATAATGCATACAGCTTTAGTTGCTGGTTGGGCCGGTTCAATGGCCCTATACGAATTAGCGGTTTTTGATCCTTCTGACCCCGTTCTTGATCCAATGTGGAGACAGGGTATGTTCGTTATACCTTTCATGACTCGTTTAGGAATAACCAATTCATGGGGCGGTTGGAGTATTACAGGGGGAACTCTAACTAATCCAGGTATTTGGAGTTACGAAGGTGTGGCAGGTGCACATATTGTGTTTTCCGGCTTGTGTTTCTTGGCAGCTATTTGGCATTGGGTGTATTGGGATTTAGAAATATTCTGTGATGAACGTACAGGAAAACCTTCTTTGGATTTGCCTAAGATCTTTGGAATTCATTTATTTCTTTCAGGGGTGGCTTGCTTTGGCTTTGGTGCATTTCATGTAACAGGGTTGTATGGTCCTGGAATATGGGTGTCTGATCCTTATGGGCTAACTGGAAAAGTTCAACCCGTAAGTCCAGCGTGGGGCGCCGAAGGTTTTGATCCTTTTGTTCCAGGAGGAATAGCTTCTCATCATATTGCAGCGGGGACATTGGGTATATTAGCGGGTCTATTCCATCTTAGTGTTCGCCCGCCTCAACGTCTATACAAGGGCTTACGTATGGGAAATATTGAAACTGTTCTTTCCAGTAGTATCGCTGCTGTGTTTTTTGCAGCTTTCGTTGTTGCTGGAACTATGTGGTATGGTTCAGCAACTACCCCGATTGAATTATTTGGCCCTACTCGTTATCAGTGGGATCAGGGATATTTTCAGCAAGAAATATATCGAAGAGTTAGTGCTGGATTAGCAGAAAATCTGAGTTTATCGGAAGCGTGGTCTAAAATTCCTGAAAAATTAGCTTTTTATGATTACATTGGTAATAATCCGGCAAAAGGAGGACTATTCCGAGCGGGCTCAATGGACAATGGGGATGGAATAGCTATTGGATGGTTAGGCCACCCTGTTTTTAGAGATAAAGAAGGACGCGAGCTTTTTGTACGTCGTATGCCTACTTTTTTTGAAACATTTCCGGTAGTTTTGGTAGATGGGGATGGAATTGTGAGAGCCGATGTTCCTTTTAGAAGGGCAGAATCCAAGTATAGTGTCGAACAAGTAGGTGTAACTGTTGAATTCTATGGTGGCGAACTTAATGGAGTTAGTTACAGTGATCCTGCTACTGTGAAAAAATATGCTAGACGCGCCCAATTGGGAGAAATTTTTGAATTGGATCGGGCTACTTTGAAATCCGACGGTGTTTTTCGTAGCAGTCCAAGGGGTTGGTTCACCTTCGGGCATGTCTCATTCGCTTTGCTGTTCTTTTTCGGACACATTTGGCATGGGTCTAGAACCTTGTTCCGGGATGTTTTTGCTGGTATTGATCCAGATTTGGATGCTCAAGTGGAATTTGGAACATTCCAAAAACTTGGAGATCCAACCACAAAGAGACAGGCAGTATAAGAAAAAATTTCTCTCGTATTTTTCGCCTACATTTGCATTTTTTTTATTTTTACATGGAATAGGTCAAGGAGAAATAGTCACTTAAAGCACTGTTTTTTCTTTGACTCTTTACCTTTCTTTTTTTTATAAATGATCCCAAATAAATAGGTTTGGAAGCTATAATTGTAAACCACGATCGAATCTATGGAAGCATTGGTTTATACATTCCTGTTAGTCTCTACTCTGGGAATAATTTTTTTCGCTATCTTTTTTCGAGAACCTCCTAAGGTTCCGACTAAAAAATGAAATGATTTTGCATTATCCCAATTGAAGTAATGAACCTCCCATATTATATATGGGGAGGTTCATTACTTCAACTAGTCCCCGTGTTCCTCGAATGGGTCTCTTAGTTGTTGAGAGGGTTGCCCAAAGGCAGTATATAAGGCGTACCCAGTAAAGCTTACAAGTAAACCAGATATGGAGATGGCGACTAAGGTTGCTGTTTCCATTATTAGATTTTCAAATCGCGATGGATTTACAATAAGGTTGTTTATTTACAACTACAACGGAATGGTATACAAAGTCAACAGATCTCAACCAATGAAATTGTATTTATGGCTACACAAACTGTTGAGGGTAGTTCTAGATCTGGGCCAAGACGAACTCGTGTAGGGGATTTATTGAAACCGTTAAATTCGGAATATGGTAAAGTAGCTCCGGGCTGGGGGACTACTCCTCTTATGGGAGTCGCTATGGCTCTATTTGCGGTATTCCTATGTATTATTTTGGAGATTTATAATTCTTCTGTTTTATTGGATGGAATTTTAGTGAGTTAGGTTCATAAGAGCACTGAAGTCCTAGTTAAAAAACTTAGGGCTCGCCTTGCTAGTCTATTTTAGTTGGTAGTTCGACCGTGAAATTTCTTTGTTTCGGTATTTGCGGAATATGAGTGTGTGACTTGTTATAATTGATCCTATTGATATACAGAAAATGGATCTGTCATCTTGATAGAGATGATTCTACCTCGTCGGAAATTTATTTGAGTTTCCGGAGCACGGAATATATTTACTAGATCAAGAAAAGAAATATTTGAACTAGGATTCATACCTACTATTCAAACCTCGTAACCGGACTCTAAAAAATGGGAAAAAGGCTAACTAAATCAAACCATTTTTCTTATTTCAGAACTGTGTGTTAGAAGTACAACTAGTTATCTGGATTTTGTTGAGTCATTACATCTTTTTCAGTAAATAAATGATGATCAAATGGTTCTTACTCAGCGAACTTTTGAGCTTTGTTTTTGGACTTATTGATAAATCATCGTGGTTCTAGTATGAATCTGAGGTTGCAATTTATTTATAGGGTCTGAACAAGAGAATCCCTATTAAATAAAGATAAAAAAAAGAAAATTAAAATACTAAATAGGGAAAAAGAAGATTCAAGAGGCCTGTAATAATCAATATAAAAACGAAAGATGGATGAGCTAACTTGATATTTTTTGGCATTATCATCACAAAGAACAGATTCCGGATTTTTATTTTTTTGGGTTAGATTGAATCAAGTGGTTAAGAAGTTTCAATTTTCTATGACATATCCGTTAAAAGAGTATTTGGATGTTTTCGCTTGAGCCGTATGAGATGAAATTCTCATATACGGTTCTCGGGAGGGGGAGTTACCTTGATTTACCTATCTCAATAAAGTTTATGACTGGTTCGAAGAGCGTCTTGAGATTCAGGCGATTGCAGATGATATAACTAGTAAATATGTTCCTCCTCACGTCAACATATTTTATTGTCTAGGGGGGATCACACTTACTTGTTTTTTAGTACAAGTAGCTACGGGTTTTGCTATGACTTTTTACTATCGCCCAACTGTTACAGAGGCCTTTTCCTCTGTTCAATACATAATGACTGAGGCGAACTTTGGTTGGTTAATCCGATCAGTTCATCGATGGTCAGCAAGTATGATGGTTCTAATGATGATTTTACACGTATTTCGTGTGTATCTCACAGGTGGATTTAAAAAACCTCGCGAATTAACTTGGGTAACCGGTGTAGTTCTGGGTGTATTGACTGCATCTTTTGGTGTAACTGGTTATTCCTTACCTTGGGACCAAATTGGTTATTGGGCAGTCAAAATTGTAACAGGCGTACCTGACGCCATTCCGGTAATAGGATCACCTTTAGTAGAGTTATTACGTGGAAGTGCTAGTGTGGGTCAATCCACTTTGACTCGTTTTTATAGTTTACACACTTTTGTATTACCTCTCCTTACTGCCGTATTTATGTTAATGCACTTCTTAATGATACGTAAGCAAGGTATTTCAGGTCCTTTATAAAGAAGACAGATCATAGATATTTGTAATTGATAATATATCATATATTATTTTGGAAAGGAATAATAGTATCTCATTGCTAGAAATATGGATTATTGAAAAATAAGACATGTTATTTGGATATTTCTCTTCAACTTTCAAGTATTGTATTATTTATTTTATACTTTGATATGACTAGTTGAAGTGGATTCTCCGAAGAGAAGATGGATTATGGGAGTGTGTGACTTGAACTATTGATTAGGCCATGCGTATATATGGATTTTATCCGCCACATTAAAATTCAAAAACAAATGTGTCTCCGCGTCCAATCACCGCACGAGTTCCCTCACGTGGCGGAAGATAGGCTGGTTCGCTTGAGGAGAATCTTTTCCATGATCATACCCGAATCCATGTCATGCATGAACAGGCTCCGTAAGATCCCGTAAAATGGGTGATGTGACATAATATATATTATGTTCTATCTATTCTACTTACTTATTTATAGTTTATAGTATGGAAATGCATCCATTTCCTTTGCATCCATCAAGATACATCATACTATCGGAGTGAAATAAGGGATCTAAGGAAAAACAGAGGCTAAACTTTATTAGTAACAAGTAAATTCTTTTCATTTAAGAAGACTCACAATATTGTGAGAAATACTACCAGTGACAAGATATGAGATAATCCAAAAAGCACTTGATCACGATCAAATTTGTAAGCCCACGTGGATATTGAGCATTTACTTGTATGTAAGAACTTAATTCTTGCCATAGAGTCATTATATACATGTGGATATGGCGGAAATACAGATTTTATATGTATCTATTTCTGTCATTCCTTTAATTTTATTCTTGCTCGAGCCGGATGATGAAAAATTCTCATGTCCGGTTCCTTCGGGGGGTGTATACATAAGAATTCACCTATCCCAATAACAAAGAAACCTGACTTGAATGATCCTGTATTAAGAGCTAAATTGGCTAAAGGGATGGGACATAATTATTACGGAGAACCCGCATGGCCAAATGATCTTCTATATATTTTTCCAGTAGTTATTTTTGGTACTATAGCATGTAACGTAGGCTTAGCGGTCCTAGAACCCTCAATGATTGGTGAACCGGCAGATCCATTTGCTACTCCTTTGGAAATATTACCTGAATGGTACTTCTTTCCTGTGTTTCAAATACTTCGCACAGTACCTAATAAGTTATTGGGTGTTCTTTTAATGGTTTCAGTACCTGCGGGATTATTAACCGTACCTTTTTTGGAAAATGTGAATAAATTCCAAAATCCATTTCGTCGACCAGTAGCTACAACAGTCTTTTTGATCGGTACTGTAGTAGCTCTTTGGTTAGGTATTGGAGCAACATTACCTATTGATAAATCTCTTACTTTAGGTCTTTTTTAAATTGATTTAATTTACTAAATTAAATCAACCGTCAAATACTGGACGGAGGTATCTAGGGAAAATTCACTTTGAATCTACTATTCCCTAGATACACTATTTTTAATCTATCTTAATACGAATTGTGCTTAAGATTCCAAATTTTCTTCTTTTTTTCTATATATTCTAATTCTAAAATAGAAAAGAAAAATAAGGAAAAAGATGAAGTAAATGTGCTTCATTTAAAATGCAAATTTATTCTTAGGTAAATTAATTGTGAAATGCTTCTGTAGAATGTCCACTATCTGTTGTATATCTTCTAGACGAAGATATTCAATTTTCATAAGGTCTTCTTGGCTGTTACTCAAAAGGTCCGATAATGTATGTATATTGGACCTTTTGAGACAGTTATAGGTCCTGGAAGACAATTCTAATTGGTCAATAAAAATACATTTCAATGCTATTTCTTTTTTGTTTTTCGTTAGATTAGATAATTTATCATGAAAGGTAAAAAGGGGTAGAGTAAATCTGCTCTTATTTTCTTCCAAATTAATATCTTTTTCCTCTGCATGTATGAAAGGAATAAATAAATCAATCAAATTACGAGAAGCTTCATGGAGTGCTTCTTTAGGAGTTAAGCTTCCATTTGTCCATATTTCTAGAAAAAGGATCTCTTGTTTTTCATTCCCATTTCCATAAGAATAAATACTATGATTGGCATTTCGAACAGGCATAAATACGGCATCTATAGGATAACTTCCATCTTGGGAGTCATTTGTGGGTCTCATACGATATCCGCGATCTCTTTGGATTTGTAATCCAATACATAAATCGAGAGGTTCTGTCAGGGTAGCTATATACTGTGTCGTGTCAACTATTTCCACAGAAGCCGGTAAGATAATATCTGCAGCTGTTATGTTTTTGGGGCCTTTGACGCAAATGGATGCGTCTCGAGTGCCATATAGATTACTTCTCAATACAATTTCTTTCAAATTCATTAAAATTTCATGTACTGATTCTTCAATACCTACTATTGTAGAATATTCATGTGGTACTTTTTCAGATTTTGCACGTGTTATACATGTTCCTTCCATTTCTTCAAGTAAAGCCCGTCGCATAGCAATACCTATGGTATCAGCTTGACCTTTCATAAGCGGGGACAGAACGAAACGCCCATAATGAAGACGTTTACTGTCTACTCTTGATTCAACACACTTCCACTGTAGTGTTCGAGTGGATCCTGCTATTTCCTCTCGAACCATAATTATATATTAGTCTTTAATAGATTATTGAATCGTTTATTTCTCTTGAAATACCTTCAATTCTAATTTCTATACACGTCTTTTTTTGGGGGGTCTACATCCATTATGTGGCATAGGAGTTACATCACGTACGAAACTTAAAAGTATACCACTTCGACGAATAGCTCGTAATGCTGCATCTCGTCCGGGACCGGGCCCTTTTATCATGACTTCTGCTCTTTGCATACCTTGATCCACCACTGTACGAATAGCATTTACCGCCGCCGATTGAGCAGCAAAAGGTGTCCCTCTTTTTGCCCCTTTGAATCCAGAAGTGCCCGCAGAGGACCAAGAAACCACCCGTCCCCGTACATCTGTAACTGTTACAATGGTATTGTTGAAACTCGCTTGAACATGAATAATGCCTTTTGGTATTCTACGTCCAGTCTTACGCGAACCAATACGTCCATTCCTACGTGAACTAATTCTTGGTATAGGTTTTATCATATTTTATCATCTCATACATATGAGTCATAAATTTACGGAGATATCCATTTCATGTTAAAACAGATTCTTTATTTTCACATGGATGCTTCCTTTATAAAAAAGCTCCAAAGATTATCCTTGTCTTTGTTTATGTCTTGGATTCGAACAAATCACTATAATGCGTCCGCGCCTACGGATCAGTCGACATTTTTCACAAATTTTACGAACAGAAGCCCTTATTTTCATATTTATGATTCCTTATCTTAATTCTATTCTGAATCTATTCTTTGAAATAAAAAACGTTTCCTTTATTTTTTTTTTAACTTCTACATGAATTAAATTAAACAAATCCACTAATCGATTGAATCTTTGCTGCGAAGTCTATAAATTAGACGTCGCAGGTTGAATCATAACTACTTATTTCCATTTTTTTTTACTTTATCCACTGGTAGTATCCGGATAAAAAAAACTGTGTCGTATCTGCTCCAAAGGATAAGCTAGAATTAGATTTTCAGTGTTTAAACGGAGCCATAACATCCCATTTGAAAGTGATTCAATTCAGTAATTAAATGTGGATGAATCCTTTTTTGTTCTCTCTCAGTCGAGGTAACCCCATCATTGAAGTCTCAATTTAAAGGGGAGCAGCCATATAACTTACTTTTCCTCTCTTTTTCTTTTCACAACTGTGAAATTAGAGAAATCATTAGGATACCATAGAAAAAGTATCACCATATATAACACCAAATTTCTCCTCCAACTCCTTTTAGGCGAGCTTCTCTATCTGTCATTATACCTTGAGAAGTCGAAAGAATAGCAATTCCCATTCCGCCTAAAATCCTAGGAATTCGTTGAGAGTTGGAATAAATTCGTAGACCAGGTCGGCTGATACGCTTCAAAATAGTTTTATATATTATTTTCCTAGTTCTTTTATGTCGCAGGGTTGAAACCAAGAAATTTTTATTATTTTCTCTATGTTTTCTAACGTTTTCAATAAACCCTTCTTGGAGAAGTATTTTAACAATGTTTTCGGTGATATTAGTAGATGCTATTCGAACCGTTCCTTTTTTATTCATCTCAGCATTTCTAATAGAAGTTAGTATTTCAGCAATGGTGTCCCTACCCATGATGAACTATAAATTATAGTTGCCTCCTAATTTTGATATAATCAACGTGTTTATTTTGAAATTCATAAATAAAAGTATATGCTTCATACACAATCTACTATTTTTTTGTCTATTTCAGACATTTGACTTACTCTATCATAATTTAATCTACTACTATAATACTTCTGGAGCTAATGAGACGATTTTTGTGAAATTCAATTCTCTCAATTCCCTGGCGATGGCACCAAAAACTCGAGTCCCTTTTGGATTTCCTTCTTGATCAATGACAACTGCTGCATTGTCATCATATCTTATTCTCATACCGTTTTCACGCTTGAGTTCTTTACGCGTACGTACAATTACAGCTCTAATAACTTCTGATCTTTCAAGTGGCATATTTGGCACTGCTTCTTTGATTACAGCAACAATAACGTCACCAATATTAGCATATCGGCGATTACTAGCTCCTAAGACTCGAATACACATCAATTCTCGAGCTCCGCTATTATCCGCTACATTCAAAAGGGTCTGAGGTTGAATCATATCATTTTTTATCTGCTCTTTCAATGCAAAGGATGAAGAAAGAAAAGAAATATTATCTGTCCATAAATAAACCCATAATTAGATTTTTTTCATTTCTAATAACCCTTTATTTGGTTTGACATTTCTATTCCTCAATAATAAATTGAGTTCGTATAGGCATTTTGGACGCAGCTAGTAACATAGCTGTTCTGGCGACAGTTTCGGATACCCCCCCTATTTCATAAAGTATTCGACCTGGTTTAACAACGGATACCCAGTATTCGGGAGATCCCTTCCCCGAACCCATACGTGTCTCGGCAGGTCTTAGTGTAACGGGTTTATCGGGAAATAAACGTACCCATATTTTTCCACCACGACGCGCATATCGGCTGATTGCTCTTCGCCCGGCTTCTATTTGTCTAGCTGTGATCCAAGCGGGTTCAAGTGCTTGAAGAGCGTATCTTCCGAAACTAATATGATTGCCTCTATAAGATGTTCCTTTCATTCTTCCTCTATGTTGTTTACGGAATCTGGTTCTTTTGGGGTTATAGTTGATGGTTATTTCCCTATTCCATCTCTACTACAGAACCGGACATGAGAGTTTCTTCTCATCCGGCTCCTCGCGATCGCGAAAGAAGAAACAATTCAATATAAAAGATTCCATAATATTACATTATGGATACACATGTGTTTTATGAATATTACATGAGATTTATTGATATTACATAGTAAATAAATCTAGAAAAAAGATTCTATTTAATTTAATATCAATATCAGATTCTATTTATTACTTACTTATTACAAATTTGATTTATTACAATATATTACAATATGAGACAAGATATATTTTATATAAGATATATTTGACATATGTTTTATTCTTTATAAAAATAAAATAAAAAAACGATTATTTTTATATAAATTATCCCTATTTATTGTTTATATATATTATATATAATTTATATATTTATATATAATATAATAAGAATTTGTCTAGAAATCCTATTATTTTTATTGATTGCAATTTTGATATATAATTTTGAGTATTAGTTAATTTATACGTTTATAGTTAAATTAATTAGAATGCATTTATGCTAATTTGTTTTAATCTAACACCATTATAGCATAACGAATTTCGTTTTTTTTTTTAACTTGAAATTGGACTTCAATATAATGAAATAATTGAATTAGAATTCATTACATTATTACTAAATCTAAATAATATTAAATTGGAATAATATTAAATTGGAATTTCCAATTATAATTATATATAATTCGAAATTATATGAAATTATTATATATATATATAAATTTATATAAATTAAATTAAAAATATAAATATTAAAAATATAAATTAAATATAAAAAAATGGTCAAATAATAGTATTTATTCAACTAATATTTAGTTATTCAGTATTCAGAATTCAAATGAAAAAAATATTATTTATCTATAATGTATCATATAATGCAATAATGGAAAATGGATTAATCCAATAAATAATAAATCTTCAATTAAATCAATGGTTCGCGTTCGCGGGCGAATATTGACTCTTTTCCGGTTTATTCACAGGTAAACCTGTCACTGTTTCAGAAAAATCAAATAGATTCCTGGTCTGTTCCGCCATCCCACCCAATGAATCATTAGGATTAATTTTCAATAGAATCCTATGTGGTCACGGGTTCCGTCGTTCCCATAGCTTCTCTATTAATGATTAGGCTTAAACTCGACAATGGAGCTCCCGACAAAATTTGTTATTCGTTTCAGAGTCAATTTCCTCAGTTTTTATTAACTCAGGGCTCTTTACCTTTTTGAGTATTGATGCTTTATCACACTGTCTTTTATAATATAAAATTTTTAATAAACCATACATATTGGAATAATATATCATTAATTTTTTTTTTTTTCTTTCTATCTATCATCTTTCCATTTATCTATACATCCCCTTTTTATTTTATTCAAACCCGGAATCCCAGTTATTTTGATCTAAAATTTTGCAGTTGCTACAACTATATGATGAATACCTCATAGAGTGACTGTTTGGGGGATATCGACAATAAGAAGCCATAAGTTGGTTAGTAGTTTCTATAGTTATGAGTTTCTATAGTTACTGGTTCATAGTAAGATTAAGTCTATTTTTTTATCCTAACTATAAAGAAAAACCAAGACAACGAGTCACACACTAAGCATAGCAATTATACCAAAATAGTAAATGAAATTTTTATTTATCCCTATAGAATTAATTTAATGTTTGATTGAATCAAGAAAAGGAAAATAAAAGAATTTGTTATTTTATTTTTCTATTACTTACTAGAATAGTAAGACAACTAAAGGTCCATTATTTTCCGTCTACAAATATCCAAATTTTTATACCTAATACTCCATAGATAGTTCGAACTGTATAGGCACAATAATCGATTTTAGCACGAATGGTTTGTAGAGGAACCCTTCCTTCTCTGATCCATTCGACACGTGCAATTTCTTTTCCGTCAATACGTCCTGCAATTTGCACTTGAATTCCTTTTGTATCGGTTTGTTCAGTTAATTCAATAGCTTTTTTCATTGCTTTACGAAATGAAACTCTATTTTTTAACTGTAAAGCTATGTATTCCGCTAGAATATTAGGTTGTCCATAAGGTTTTTCAATTCTTGTGATAGCAATGTTAAGTCGCCGGTTGGCTGAATTCAACTCTTTTTGTACATTCGTTTGTAATTCTTCGATTCCTCGTCTTCGGCCCTCTATTAATAAATTGGGGAATCCAATATGGATTATGACCTGAATAAGATCAATTCTTTTTTGTATTTCTATACGTGCAATTCCTTCGAAACCCGAAGATATTCTCATGTTTTTTTGTACATAATTCTTGATACAATCTCGTATTTTTTCATCTTCCTGGAGACCCATCGAAAAACTTTTTGGCTGTGCGAACCAAAAGGAATGATGATTTTGTGTTGTACCAAGTCTGAAACCAAGTGGATTTATTTTTTGTCCCATATTATTCTATTATCTTTCCATCCATATATTATTTCTAAATATGAATCTAAATCTTAGATTCCTCTAAAGATTTTTTCGATTTATCTTTTAACACAATTGTTATATGACAGCTGGGGCGTTTTATTCGATAACTGCGTCCTCGAGCCCTAGGTCTTAACCTTTTTAGAACCGTACCCCCATTAACTTCGGCCTTACTAATGAATGAATCTGCTTCGTTCAAACCAAGATTGTTAGCATTTGCTGCTGCAGAATAAACCAATTTTAAAATAGAAAATGATGCTCGATAAGGCATGAGTTCCAGTATCATAAGTGTTTCCTCATAGGAACGTCCGCGAATTTGGTCAATTACTCTTCGTACTTTGAAAGGAGACATATGTATATTTTGAGCTATAGCTTTCACTTCTGTACGCGTCGAGTTCTTCGTTATCATATTTTTATTCCCTCTTACACCAATGAATGATGAACATTTTTTCTTTTATTTTTATTTATTAATATTTTTTATAGCTTTTTGTGATTAATATTAGAATTATAAAAAATTTTAACTATAAATTTAAATAGAAAATTCATTTAAATATTATTATTAGTTTAGTTATTAGCGACGAGATTTAATATCGTTTCTCGCATGTTTTCCGAAACTACGAGTAGGTGCGAATTCTCCCAATTTGTGACCTACCATACGATCTGTTATATAAATCGGCAAATGTTCTTTCCCATTATGAATAGCGATTGTATGCCCAATCATTGTGGGTATAATAGTAGATGCTCTAGACCAAGTTACTATTATTTCTTTTTCCTGCCTTATGTTGAGTTTCTCAATTTTTACCAATAAATGGTTAGCTACAAAAGGATTTTTTTTTATTGAACGTGTCACAGCAGATTACTCCTTTTATTCCAAAATTTCAAAAATGCTATTGTAAATATGCCTATTTACGGCGACGAAGAATAAAACTATCACTATATCTTTTCTTTTTCCTACTTCTTTTTCCAAGTGCAGGATAACCCCAAGGGGTCATGGGTCTTTTTCTACCAATGGGTGCTCTCCCTTCACCGCCCCCATGGGGATGGTCTACAGGGTTCATAACTACTCCTCTTACTACAGGACGTTTACCTAGCCAACACTTAGATCCGGCTCTACCCAAACTTTTTTGGTTCACCCCAACATTACCTACTTGTCCGACTGTTGCTAAGCAGTTTTTGGATATCAAACGGACCTCCCCAGAAGGTAATCTTAATGTGGCCGATTTACCCTCTTTTGCAATCAGTTTCGCTACAGCGCCTGCTGCTCTAGCTAATTGTCCACCCTTTCCAAGTGTGATTTCTATGTTATGTATGGCCGTGCCTAAGGGCATATCGGTTGAAGTAGATTCTTCTTTTTTATCAAAAAAAACCCCTTCCCAAACTGTACAAGCTTCTTCCAAAGCATACGGCTTTCTAGATGTATATGATGATATCTAGACAGATGGATCTTATATGAATCATATGATGAAGTACCACATAAGTGGATATATAGGAATCCAAATCTGCCGAATCACTCATGTTATGATCTTCTACATCCTAGGTCTCCCCGTTCCGTCATCTGGCTTATGTTCTTCATGTAGCATTCAGACCGAATGACTCTATGAAATTACGTCGATACTTCCACATATTATGGGTAACGTAGGAGACATCTCTATTTTTCCCCGGGGGATCCTTATAATTATCACTGCTTAACTTTCAATTCGCCTCTGACCATCAAATTAAATGTGAATAACCCGCCTTCCTCTCTTTGAAACAAGAGGCGCTTCCGGTTCTGTCCGTGCTTCAAACAATTTTGTCTTCTCCATATTACCATATCCCTAGAGTCAATAATTTTCTATGAGGAACTACTGAACTCAATCACTTGCTGCCGTTACTCAACAGTTTTCTGTTGAGGTCTATCCCGTAGAGGTACTCAATTTGGATCAGTGATCGATTTCTAGGTTTCGTCGTAAACCTAATTGGTTACTTCCAATTACGTAAATCAATAGTTCAAACCGCACTCAAAGGTAGGGCATTTCCCATTGATATAGGAACTTCTGTACCAGAAACAATGGTATCTCCAATTATAGCCCCTCTGGGATGTAAAATATATCTCTTCTCACCATCCCCATAGTGTATGAGACAAATGTATGCATTTCGATTAGGGTCGTATTCTATGGTTACGATTCTACCATATATGTCTTTTTCATTCCGTCGAAAATCGATTTTACGGTATAGACGCTTATGACCTCCCCCTCTATGTCCTGCGGTAATGATTCCTCTGGCATTACGACCTTTACCACAACGATGCTGTCCATAGATCAAATTATTTCGTGGATTGGATTTCACTTTTCTGTCTACGGCTCCGTTGCGTGTGCTCGGGGTAGAAGTTTTGTATAAATGTATCGCCGTGTTATTAAGTATTTTGCTTTAAGTTCTTTTCTCTATAAGAGGTGGAATAGAATAACCCGGTTGAAGCGTAATGATCATACGTCTGTAATGCATTGTATGTCCCATACTAGGTCCCCTTTTTCTACCCTTTCTCGGGAGTCGATGACTATTCATAGCTATTACCTTGACACCAAAGAAGAGTTCGACCCAATGCTTTATTTCTGTCCTAGTTGATCCTGATTCGACATTAGAAGTATATTGATTGTTTCCCAATAACCGAATACTTTTTTCTGTAAATACTGCATATTTGATTCCATCCATAAATCCATTTTCTTCCCTATGAGTTTCCAGTATCGATAAGAATTCGAGTTCTTACTGTTCATATGTTATGGTATGAATATACCATACCAATTCGTTATGTATGGATGATGAGATTCCATTGATACAGAGCCAATTCCAATAGACTTATTGAATTGAACGTTCCCATTGGCGTGCATCCAGCAGGAATTGAACCTACGAATTTGCCAATTATGAGTTGGGCGCTTTAACCATTCAGCCATGGATGCTTAACAGGGATCATCGTACATCGTGAATAACCAAATTCCAATTGAAATGAAATCTTTAGGAGGAATCAATGAAACGACATCAATTCAAATCCTGGATCTTCGAATTCAGAGAGATATTGAGAGAGATCAAGAATTCTCACTATTTCTTAGATTCATGGATCAAATTCGATTCAGTGGGATCTTTCACTCACATTTTTTTCCACCAAGAACGTTTTATGAAACTCTTTGACCCCCGAATTTTGAGTATCCTACTTTCACGTGATTCACAGGATTCAACAAGCAATCGATATTTCACGATCAAAGGTGTAGTACTGCTTGTAGTAGCGGTCCTTATATCTCGTATTAACAATCGAAAGATGGTCGAAAGAAAAAATCTCTATTTGATGGGGCTTCTTCCTATACCTATTCTTCCTATACGTATGAATTCCATTGGACACAGAAATGAGACATTGGAAGAATCTTTTTGGTCTTCCAATATCAATAGGTTGATTGTTTCCCTCCTGTATCTTCCAAAAGGGAAAAAGATTTCTGAGAGTTGTTTCATGGATCCGCACGAGAGTACTTGGGTTCTCCCAATAAATAAAAAGTGTATCATGCCCGAATCTAACCGGGGTTCGCGGTGGTGGAGTAACCGGATCGGAAAAAAGAGGGATTCTAGTTGTAAGATATCTAATGAAACCGTAGCTGGAATTGAGATCTCATTCAAAGAGAAGGATAGCAAATATCTGGAGTTTATTTTTTTATCCTATACGGATGATCCGATCCGCAAGGACCCTGATTGGGAATTGTTTGATCGTCTTTCTCTGAGGAAGAAGCGAAACATAATCAACTTGAATTCGGGACAGCTATTCGAAATCTTAGGGAAAGACTTTATTTGTTATCTCATGTCTGCTTTTCGTGAAAAAAGACCAATTGAAGGGGAGGGTTTCTTCAAACAACAAGGAGCTGAGGCAACTATTCAATCAAATGATATTGAGCATGTTTCCCATCTCTTTCTCTTCTCGAGAAACAAGTGGGGTATTTCTTTGCAAAATTGTGCTCAATTTCATATGTGGCAATTCCGCCAAGATCTCTTCGTTAGTTGGGGGAAGAATCGGCACGAATCGGATTTTTTGAGGAACGTATCGAGAGAGAATTTGATTTGGTTAGACAATGTGTGGTTGGTAAACAAGGATCGGTTTTTTAGCAAGGTACGGAATGTATCGTCAAATATTCAATATGATTCCACAGGATCTATTTTCGTTCAAGTAACAGATTCTAGCCAATTGAAAGGATCTTCTGATCAATCCAGAGATTGTTTTGATTCCATTAGAAATGAGGATTCAGAATATCACAAATTGATCGATCAAACAGAGATTCAGCAACTAAAAGAAAGATCGATTCTTTGGGATCCTTCCTTTAGTCAAACGGAACGAACAGAAATAGAATCAGATCGATTCCCGAAATGCCTTTTTGGATCTTCCTCAATGTCCCCGCTATTCACGGAACGTGAGAAGCCGATAAATAATCATCTGCTTCCGGAAGAAATCGAAGAATTTCTTGGGAATCCTACAAGATCAATTCGTTCTTTTTTCTCTGACAAATGGTCAGAACTTCATCTGGGTTCGAATCCTACTGAGAGGTCCACAAGAGATCAGAAATTTTTTAAGAAAAAACAAGATGTTTCTTTTGTCCCTTCCAGGCGATCAGAAAATAAAGAAATGGTTGATATATTCAAGATAATTACGTATTTACAAAATACCGTCTCAATTCATCCTATTTCATCAGATCCGGGATGTGATAGGGTAGTTCCGAAGGATGAACCGGATATGGACAGTTCCAATAAGATTTCATTCTTGAACAAAAATCCATTTTTGGATTTATTTCATCTATTCTATGACCGGAACAATGGGGGATACACGTTACGCCACGATTTTGAATCAGAAGAGAGATTTCAAGAAATGGCGGATCTATTCACTCTATCAATAACCGAGCCGGATCTGGTGTATCATAGGGGATTTGCCTTTTCTATTGATTCCTACGGATTGGATCCAAAAAAATTCTTGAATAGGGTATTCAACTCCAGAGATGAATCGAAAAATAAATCTTTATTGGTTCTACCTCCTCTTTTTTATGAAGAGAATGAATCTTTTTATCGAAGGATCAGAAAAAAATCGGTCCGGATCTACTGCGGGAATTATTTGGAAGATCCAAAACTCAAAATAGTGGTATTTGCTAGCAACAACATAATGGAGGCAGTCAATAAATATAGATTGATCCGAAATATGATTCAAATCCAATATAACACCTATGGGTACATAAGAAATGTATCGAACCGATTCTTTTTAATGAATAGATCCGATCGCAACTACGAATATGGAATTCAAAAGGATCAAATAGGAAATGATACTCTGAATCATATAACTATAATGAAATATACGATCAACCAACATTTATCGAATTTGAAAAAGAGTCAGAAGAAATGGTTTGATCCTCTTTTTTCTCGAACCGAGAGATCCATCAATCGGGATCCTGATGCCTATAGATACAAATGGTCCAATGGGAACAATAATTTCCAGGAACATTTGGAACATTTCGTTTATGAACAGGGGAACCGTTTTCAAGTAGTGTTGGATCGATTACGTATTAATCAATATTCGATTGATTGGTCCAAGGCTATCGACAAACAAGATTTGTCTAAGTCACTTCGTTTCTTTTTGTCCAAGGCACTTCTCTTTTTGTCTAAGTCACTTCGTTTCTTTTTGTCCAAGACACTTCCTTTTTTCTTTGTGAGTATTGGAAATATCCCCATTCATAGGTCCGAGATCCACATCTATGAATTGAAAGGTACAAACGATCAACTCTGCAATCAGTTGTTAGAATCCATAGGTGTTCAAATCGTTCATTTGAATAAATTGAAACCCTTCTTATTGGATGATCATGATACTTCCCAAAGACCTAAATTCTTGATAAATGGAAGAACAATATTACCATTTTTGTTCAATAAGATACCAAAGTGGATGATTGACTCATTCCATACTAGAAATAATCGCAGAAAATCCTTTGATAACACGGATTCCTATTTCTCAATGATATCCCACGATCGAGACAATTGGCTGAATCCCGTGAAACCATTTCATAGAAGTTCATTGATATCTTCTTTTTATAAAGCAAATCGACTTCGATTCTTGAATAATCCACATCACTTCTGGTTCTATTGTAACAAAGGATTCCCCTTTTATGTGGAAAAGACCTGTATCAATAATTATGATCTTACGTATGGACAATTCCTCAATATCTTGTTCATTCGCAACAAAATATTTTCTTTGTGCGTCGGTAAAAAAAAACATATTTTTTTGGAGAGAGAGGCTATTTTACCAATCGATTCACAGGTCTCTGACATATTCATATCTAACGATTTTCCAAAAAGTGGTGACGAAACGTATAACTTGTACAAATCTTTCCATTTTCCAATTCGACCCGATCCATTCGTTCGTAGAGCTATTTACTCGATCGCAGACATTTCTGCAACACCTCTAACAGAGGAACAAATAGTCAATTTTGAAAGAACTTCTTGTCAGCCTTTTTCAGATATGAATCTATCTGATTCAGAAGGGAAGAACTCGCATCAGTATCTCAGTTTCAATTCAAACATGGGTTTGATTCACACTCCATGTTCTGAGAAATATTTAGCATCCGGAAAGAGGAAAAAACAGAGTCTTTGTCTAAAGAAATGCGTTGAGAAACAGCAGATGTATAGAACCTTTCAACGAGATAGTGCTCTTTCAAATCTCTCAAAATGGAATCTGTTCCAAACATATATGCCATGGTTCCTTACTTCGACAGGGTGCAAATATCTAAATTTAACCCTTTTAGATGCTTTTTCAGACTCATTGCCGATACTAAGTAGCAGTCAAAAATTTGTATCCATTTTTCATGATATTATGCATGGATCAGATATATCATGGCCAATTCGTCAGAAAAAATGGTGGGCGATTCTTTCACAATGGACTCCGATAAGTGAGATTTCGAGTAAGTGTTTACAAAATCTTCTTCTGTCCGAAGAAACGATTCATCGAAATAATGAGTCACCCGTTCCATTGATATGGACACATCTGAGATCAACAAATGCTCGGGAGTTCCTCTATTCAATCCTTTTCTTTCTTCTTGTTGCTGGATATCTCGTTCGTATACATCTTCTCTTTGTTTCCCGAGCCTCTAGTGAGTTACAGACAGAGTTAGAAAAGATCAAATCTTTGATGATTCCATCATACATGATTGAGTTGCGAAAACTTCTGGATAGGTATCCTACATCGGAACTGAATTCCTTCTGGTTAAAGAATCTCTTTCAAGTTGCTCTGGAACAATTAGGAGATTCTCTGGAAGAAATACGGGGTTCTGCTTCTGACGGCAACATGCTATTGGGTGGTGGTCCCGCTTATGGGGTCAAATCCATACGTTCTAAGAATAAATATTTGAATATCAATCTCATCGATCTCGTAAGTATCATACCAAATCCCGTCAATCGAATCACTTTTTCGAGAAATACGAGACATCTAAGTCGTACAAGTAAAGAAATCTATGCATTGATAAGAAAAAGAAAAAACGTGAACGGTGATTGGATTGATGATAAAATAGAATCCTGGGTCGCGAACAGTGATTCGATTGATGATGACGAAAGAGAATTCTTGGTTCAGTTCTCCACCTTAACGACAGAAAAAAGAATTGATCAAATTCTATTGAGTCTGACTCATAGTGATCATTTATCAAAGAATGACTCTGGTTATCAAATGATTGAACAACCGGGATCAATTTACTTACGATACTTAGTTGACATTCATAAAAAGTCTCTAATGAATTATGAGTTCAATAGATCCTGTTTAGCAGAAAGACGGATATTCCTTGCTCATTATCAGACAATCACTTATTCACAAACCTCGTGTGGGGCTAATAGTTTTCATTTCCCATCTCATGGAAAACCCTTTTCGCTCCGCTTAGCCCTATCTCCTTCTAGGGGTATTTTAGTGATAGGTTCTATAGGAACTGGACGATCATATTTGGTCAAATACCTAGCTACAAACTCTTATGTTCCTTTCATTACGGTATTTCCGAACAAGTTCCTGGATGACAAGCCTAAAGGTTATCTTATTGATGATATCGATATTGATGATAGTAACGATATTGATCTTGATGATACTGACGATATCGATATTGATGATAGTGACGATATTGATAATGACCTTGAGACGGAGCTGCTAACTATGACGAATGTGCTAACTATGTATATGACGTCGAAAATAGACCGATTTGATATCACCCCTCAATTCGAATTAGCAAAAGCAATGTCTCCTTGCATAATATGGATTCCAAACATTCATGATCTGTATGTGAATGAGTCGAATTACTTATCCCGCGGTTTATTAGTGAACTATCTCTCCAGGGACTGTGAAAGAAGTTCCACTAGAAATATTCTTGTTATTGCTTCGACTCATATTCCCCAAAAAGTGGATCCCGCTCTAATAGCGCCGAATAAATTAAATACATGCATTAAGATACGAAGGCTTCTTATTCCACAACAACGAAAGCACTTTTTCATTCTTTCATATACTAGGGGATTTCACTTGGAAAAGAAAATGTTCCATACTAACGGATTCGGGTCCATAACCGTGGGTTCCAATGCACGAGATCTTGTAGCACTTATCAACGAGGCCCTATCAATTAGTATTACACAGAAGAAATCCATTATAGAAACTAATACAATTAGATCAGCTCTTCATAGACAAACTTGGGATTTGCGATCCCAGGTCAGATCGGTTCAGGATCATGGGATCCTTTTCTATCAGATAGGAAGGGCTGTTGCACAAAATGTACTTCTAAGTAATTGCCCCATAGATCCTATATCTATCTATATGAAGAAGAAATCATGTAAGGAAAGGGATTCTTATTTGTACAAATGGTACTTCGAACTTGGAACGAGCATAAAGAAATTAACGATACTTCTTTATCTTTTGAGTTGTTCTGCCGGATCGGTCGCTCAAGATCTTTGGTCTCCATCCGGACCCGATGAAAAAAATGGGATTACTTCGTTTGGATTTGTTGAGAATGATTCTGATCTAGTTCATGGCCTATTAGAAGTAGAAGGCGCTCTGGTGGGATTCTCACGGAAAGAAAAAGATGGCAGTCAGTTTGATAATAATCGAGTGACATTGCTTCTTCGGTCCGAACCAAGGAATCCGTTAGATATGATGCAAAATGGATCTTGTTCTATCGTTGATCAGAGATTTCTATATGAAAAATACGAATCGGAGTTTGAAGAAGGGGAAGGAGCCCTCGACCCACAACAGATAGAGGAAGATTTATTAAATCACATAGTTTGGGCTCCTAGAATATGGCGCCCTTGTGGCAATCTATTTGATTGTATCGAAAGGACCAATGAATTGGGATTTCCCTATTGGGCCAGGTCATTTCGGGGCAAACGGATCATTTTTCATAAAGAGAATGAGCTTCAACAGAAGGATTCGGAGTTCTTGCAGAGTGGAACCATGCAGTACCAGACACGAGATAGATCTTCCAAAGAACAAGGCTTTTTTCGAATAAGCCAATTCATTTGGGACCCTGCGGATCCATTCTTTTTCCTATTCAAAGATCAGCCCTTTGTCTCTGTGTTTTCACGTCGAGAATTCTTTGCAGATGAAGAGATGTCAAAGGGGCTTATTACTTCCCAAAAAAATCCTCCTACATCTATATATAAACGCTGGTTCATCAAAAATACGCAAGAAAAGCACTTCGAATTGTTGATTCATCGCCAGAGATGGCTTAGAACCAATAGTTCATTATCTAATAGATCTTTCTGTTCTAATACTCTATCCGAGAGTTATCAGTATTTATCAAATCTGTTCCTATCTAACGGAAGGCTATTGGATCAAATGACAAAGACATTGTTGAGAAAGAGATGGCTTTTCCCGGATGAAATGAAACATTTGATTCATGTAACAGGAAAAAGATTTCCCATTCCTTAGCTGTAAAGATATGTGGCCATGAAAAAGAGATTAAGTGGAACAGAATTGACCGGGCGGTAGAGTCGTGGAAACACTTGTTTATTCCATATTTTTGACCTTAGCTCCATGGAACAATATGCTACTGCTGAAACATGGAAGAATTTAAATCTTAGATCAAAACACTATGTATGGATGATATGAACTGCCTAAACAAGAATTCTTGAATGGCGAACAACCAGAGCCTATTACTCACTATATCCAAAAATTTCCATTAATGAAACCATGTCAATCCATCGGAAAATAAAAAATACGCATGTCCGATGAAATGTGCTATCTGCTCCAATAACGAATCATTGGTTTAACTGAATCATTAAAGAAAATAGATAGACCTTTCTCTTCGTCTCAGGTCGATGGATCTTCTCAATTGGAAGATCTCCCATATGGATAATACACATTCCAGTTGACTGAGCCTAATTCTAATTGTTATGTTCCGAAGCGAAGCAAAGATATCCGCGGGGGCCAGTTCGGCCTATTCAGATATTCACGACCAAGAGAAGAGGTACTGGATTCTCTTTCGGATAGGCCTGAAAGGAGAAGGAAGGCTGGAATGCAGAGGTCTGTCTATTCTCTAATTCACCCGACCCGATAGTACCCGTTTTGGGAACGTCCAGTGCCAAAGTCACTGAATGGGCAAGTCGCCAATCCCTAAAACGGACTATGTAATGTACTTTATCTGCTGGGTTACGGGTGGGCATTTTACCATAGGTTTCTATGAATCTACCCTTGTGTGATTACTGTTGAATCATATACTCGGGGGGTGGGTGCAGGGCAGACGATTTCAAAACGGACTCCTCATTCATTAGATAGAGAAGATCACCAAGATTTCGTGATCCGCTGCCGAACCTATTCCAATTTCAACAGCTCGGATCGTGGGGATCGCCGGAATACTTCGTATCAACACAGATACTCGGTATATCAATATCGATTAGATCCGAGATCTGTTATTGAATTGCTCATTCAATAAGCATTCTCAATATTATGCCTTGAAGAGGACTCGAACCTCCACGCTCTTTAGCACGAGATTTTGAGTCTCGCGTGTCTACCATTTCACCATCAAGGCATCTTGAAAGTTAATCGTATTCCATGACTATGATATCTATCTAGTGTGATATATGGAATATATGACAAAGGTGGAGTGTTGGAGTATTTCTATCAATCGGTCATATTCCTATAATATAGGCCCGAGTCAGACATCAAATTGCTTCGATTTGAATTATCCGGAGCATACCCTGTAGCATACCTTGTATATATATATATATCAATATCAAAAAATAGACTATAAATAATAAAATAATAATATAAATAATAAATATAATAAATAATATTAATAAATAATATTAATAAATTCTAAATTAAATATATAAAAATCTAAAAGATGTACAATCAAACTTATTTCTCGATTCAATAGAAGCCAAAAGAAGTTAATACGGTACCCAAATAACGATAGATATGTCAAAAGCAGGTCGGATTACGCCCATTACTAATCCTAAATAGAATGTCACGACGTAGGGATCCATATGTAAACATAGTATCTATTTACATACGCTCGAATGACCCCCTCTCATAATGAGAATGTACATAACCCTATTACGGTCTGGTCCGGTATGGAATGAACTTATAATCTGATGATCGAGTTGATTCCATGATTATAAGTTCATAACGCCAGCACATTCCCATTTTGGGCAGAACAGATCTACTAATTCTTTTATTCCAGTTAGTAAGAGGGATCTTGAACTAAGAAATAGACCCTAGAAGCTAAAAGAGGGTATCCTGAGCAATTGCAAGAATTGGGTTCATTGATATTCCTGGTATAGTAGATGCTATCACACATACAGTCATACTCAATTCGATGGAATTGTTTGATCTTAAAGGGGATTTTCTATAATTTCGCACGTGAGGGGTTATTTCTTGGTTTCGTCCAGTCATTAATAACTTGATTATTTTTAGATAATAGTAGATAGAAACAACGCTCGTAAGGAGTCCTATTGAAACCAAGAAATAAAGGCCTGCCTGCCATCCACACCAGAATAGATGGAGTTTTCCGAAAAAACCTGCTAGTGGAGGAAGACCTCCTAGGGATAAGAGACATAGGGCTAAAGAGAGAGCCAAAAAAGGATCTTTCGTGTATAATCCTGCATAATCTCGAATGTTATCAGTTCCGGTACGTAGACCAAACAATACAATGCGAGCAAAAGTTCCTAGATTCATGGCGATATAGAACAGCATATAAGTTATCATGCTTGCATATCCATCATTTGAGTCTCCAACAATTATTCCAATAATTACATATCCGATTTGACCGATGGACGAATAGGCAAGCATACGTTTCATGCTTGTTTGAGTAATAGCAATGAGATTCCCCAATATCATGCTAAGAATAGCTAGGATTTCCAGAAGAAGATGCCATTCATTTGATGAGAAATAAAAAGGAATATCGAAAATTCGCGTGGCTAAAGCTGAAGCAGCTACTTTCGAAGTAACAGAAAGAAAAGCAACGACTGGAGTGGGAGAGTCAGAGTCGAAAAGAGGATTCCTCACTTCTTTCTCTCATTCAAAACCGTGCATGAGACTTTCATCTCGCACGGCTCCTAAGTGATAAAAGAAAGAAAAACTCATCTTCTTTCTTTTTTGATTACCTTCCTCGCGTGTGTATAAGACCGAATCCATTCGATTTCTAAAAAGGATTACTAATCCTTAACTTTTCGAGGAATCCTCCATCAGTGGTTGTGAATGACTGACTTTTTCAATCTTTTCAACCTTGGTTGCGTAGGAGCAAGTCAGAAAGATTGAGAAAAAGAACCATCTGATTTGATTCGTTCTCAATAGCCATGAGATGATCATCTTAGGGTGATCCTTTTGTTGACGGATGCTCCTATTATACTCGTAGTCTCTGAAGGATGAGAACCAACTATGTAGCATCTACATCGAAAATTCAAGTATTGTATACGTCATTAGTCCGATCCTTTGTAGTAACTACCCGTAATAACGAACTTGCAAAATGGATCTGTTTATCATAAAGAGATTCGTTGTTCCTAACCCTGCTTCACCTTAATTGTTATTTGAACAAAGAGATCACAATAAACTTTTGGTAAAAGTTATGTCTTGGTCCGAGTGGGGATAGCATTTTTTTCTGCATGTCTATGGAGTTTTGAAAAATCCAAACATCTCAGAGATAGATATAGAGGTAGGAATTTGTCGAACGAACCGCACTCCTTCGTATACGTCAGGAGTCCATTGATGAAAAGGGGCTAGGGAAAGCTTGAACCCAATTCCTACAGTGATGAATATAAGCGCAATTGAAATTCCTGGGGAGTTATACATTTGTGTATTGATAAGACCATTCACTATTTCTTGAAGCTCGATCTCCCCCCCGGATAAACCATATAGCCAAGAGAAACCATGAACCAGAATAGAAGAGCTCGCCCCGCCCATGAGTAAATATTTCGTAGTAGCCTCATTAGACCGTACATCTCTCTTGGTATATCCTGATAATAGGTAGGAGCATAAACTGAAACATTCTGGAGCTACAAAGATAGTTATTGAATCGTTAGCACCACATAAAAACATTCCTCCTAGAGTAGCTGTTAATACGAATAACAGAAACTCTGTTATAGCCATTTCTGTACATTCAATGTACTCTACGGATAGAGGAATACATAAAGTTGAACATAGTAAAATAAGAAATTGAAAGATTTCGTTGAAATTGTTCGTTTGGAAATTTCCCGAAAAGCTAATCATAGGTTCTTCTCTCCATCGGAACAATAGGGCTGTTATGCTCATTACTAAACTTGTTGAAGAGATGAAATAGAACCAAGGTCTATCTTTTTGATCAGAGGTTGAATCGATCATCAGAAGAAGAATTAGGCCAAAAATGAGAATACATTCTGGGAAAATGAAACTTCCATTGAAGAGAAGCAAATGAAACGCTTTCATAAAAATTCTCGTAGAATCGAGAATGAAAACTTCATTCTGTACATGCCAGATCATGAATTAGTAACTGCATCCAATCGCCGAAAAAGTCCCAATTGTTTCGAACTTTCTATTTTTTTTTGGAATGGGATATTTTATTTACGGAATCCCCATGAATAGGATCAAATCTTATTCCATGATATTTCCATAATCTTCCTCTTTCTTATTCTTAAGCAAGCCCCCGAGAGGGCTTAGTTGATCTATGATTTATGTTTCATTTTTCTTTTTGTTTGTTTCGAGAAAGATATCGATCAATTCCAATTCTTTCTTTTTCTATTGATTCTTTTCCGATCGAGATGTATGGATCCATGGATCTATGTATCTATATAGACCCTGTTCATGGATTAACGAAAATGTGCAAAAGCTCTATTTGCCTCTGCCATTTTATGAGTCTCTTCCTTTTTGCGTATGGCATCGCCACTCCCTTTGGCAGCATCTACTAATTCGGAACTTAATTTGAAAGCCATATTTCGACCCGGACGTTTTCGGGATGCTGCTAATAACCAACGAATGGCAAGTGCTTTTCCTTGTGTAGATCCTATTTCAATAGGAACTTGATGAGTCGATCCGCCTACACGTCTTGCTTTTACTGCTATATCGGGAGTTACTCCACGTATTGCTTGACGTAAAACAGATAGTGGATTTGTTTCTGTCTTTTGTTGAATCTTTTTCACGGCTCGATAGATAATTTGATAAGCCAATGATTTTTTTCCGTGTTTCAGAATACGGTTAACCAACATGTTAACTAATCGATTACGATAAATTGGATCGGATTTTGCAGTTTTTTTTTCCGCAGTACCTCGACGTGACATGAGCGTGAAAGAGGTTCAAGAATCATCTTTTTATAAGGGCTAAAAATGAATCACTTATTTTGGCTTTTTGACCCCATATTGTAGGGTGGATCTCGAAAGATATGAAAGATCTCCCTCCAAGCCGTACATACGACTTTCATCGAATACGGCTTTCCACAGAATTCTATATGTATCCATGAGATCGAGTATGGAATTCTGTTTACTCACTTTAAATTGAGTATCCGTTTCCCTCCTTTTCCTGCTAGGATTGGAAATCTTGTATTTTACATATCCATACCATCGAGTCCTTGGGTTCCGAAATCGTGTAATGTAAAAAGAAGTGCTTCGAATCATTGCTATTTGACTCGGACCTGTTCTGAAAAAGTCGAGATATTTCGAATTGTTTGTTGACACGGACAAAGTAAGGCAAAACCTTTGAAATGATTTCAATATTGGACCTTAGACATATAATAGTTACGAATGGAATCTCTTTAGAAAGAAGATCCTTTGTCTCATGGTAGCCTGCTCTAGTCCCCTTACGAAACTTTCGTTATTGGGTTAGCCATACACTTCACATGTTTCTAGCGATTTACATGGCATCATCAAATGATACAAGTCTTGGATAAGAATCTACAACGCACTAGAACGCCCTTGTTGACGATCCTTTACTCCGACAGCATCTAGGGTTCCTCGAACAATGTGATATCTCACACCGGGTAAATCCTTAACCCTTCCTCCTCTTACTAATACTACAGAATGTTCTTGTAAATTATGGCCAATACCAGGTATATAAGCAGTGATTTCAAATCCAGAGGTTAATCGTACTCTGGCAACTTTACGTAAGGCAGAGTTTGGTTTTTTTGGGGTGATAGTGGAAAAGTTGACAGATAAGTCACCCTTACTGTCACTCTACAGAACCGTACATGAGATTTTCACCTCATACGGCTCCTCGTTCAATTCTTTCGAAGTCATTGGATCCTTTTCCTCGTTCGAGAATCTCCTCCCTTCTTCCACTCCGTCCCGAAGAGTAACTAACACCAATTCAGTCACGTTTTCATGTTCCAATTGAACACTTTCCATTTTTGATTATGATCGAAGGAGAAGATTATTTACCAAACATATGCGGATCAAATCACGATATTATAATAAGAACAAGAGATCTTTCTCGATCAATCCCTTTGTCCCTCAGTCTTCGAGAATAAGAAAGATCCTTTTCGAGTTTGAATTTGTTCATTTGGAATCTGGGTTCTTCTACTTATACTTATTTTTTTTTATTTACTTATTGTATTGATTTCCATTTTCTTTTATTTTGTTTTATTCTTTATTTCATTTCGATTTTTTGTCTTTCCCTCTCTTTTTTTTATTCCCTTCCATCATTCCTTAAGTCCCATAGTTTTGATCCTGTAGAATCTGACCCATTTTCTCATCGAGCGAAGGGTACGAAATAAATCAGATTGATTTTTCGATCAAAAGTAATATGTGAAATCTTCGGTTTTTTTCCTCTTCCTCTATCCCTATCCCATAGGTACAGCGTTTGAATCAATAGAGAACCTTTTCTTCTGTTCTGTATGAATCGATATTATTACATTACATTCCAATTCTTTCCCGATACCTTCCAAGGAAAATCCCAAATTGGATCCAAAAAAAATGAACGGGTTGGTGTGAGCTTATCCATGCGGTTATGCACTCTTCAAATAGGAATCCATTTTCTGAAAGATTCTGGCTTTCGTGCTTTGGTGAGTCGTCCGAGATCTTTTCGATGACCTATGTTGTGTTGAAGGGATATCTATATGATCCGATCCATTGCGTAAGGCCCGCGGTACGGTAGCAACGGAACCGGGGAAAGTATACAGAAAAGACAGTTCTTTTCTATTCTTTTCTATTATATTAGTATTAGTTAGTTACCCCGGCTCGGTGAGTCCTTTCTTCCGTGATGAACTGTGGGTACCAGTCCTATATTTTTTCTCTGTGGACCGAAGATAAAGGGGGCTCCGCAGAGGGTTGTACCATGAAGAGAAGCAAGGAGGTCAACCTGTTTAAAATATACAACATGGATTCTAGCAATGCAATGTAGTTGGACCCTCATGTCGATCCGAATTAATCAAATCAGTCTTTCCACGGAAGTCTATTTTTGCCTGCTAGGCAAGAGGATAACAAGTGAAAAATTCTGTCTCGGTAAGACATGTATTTCTATGACTATTAAATTCATATCATAAATGAAGTAGTTAATTTAATGGTGGGGTTACCATTATCCTTTTGTAGTGACGAATCTTGTATGTGTTCCTAAGAAAAGGAATTTGTCCATTTCATTTTTGTTTGAGGTTTCAAAAAAAGGGTGTGGAAATACATAGAACTCTTGAATGGAAATTGAAAAGAGATGTAGCTACAGTTCCTTCGGAAATGGTAAGATCTTTGGCGCAAGAAGAACGGGTTGATCCGTATCATCTTGACTTGGTTCTGCTTCCTCTCCTTTTTTTTTTTAACAATACCGAGTTGGGTTCTTCCCCTACCAGTATCGAATAGAACATGCTGAACAAAATCTCTTCTTCATGTAAAACCTGCTCGATTTAGATCGGAAAAATCGTACGGATTTTATGAAACCATGTGCTATGGCTCGAATCCATAGTCAATCCTATTTCCGATAGGAGCAGTTGACAATTGAATCCCTTCCCATTATTTGACTATACGTAATAGTGCGAAAAGAAGGCCCGGCTACAGGCTACAAGTTAAGTTGTTTAGGAATAGTGGAATAGTGGCGTTGAGTTTCTCTACCCTTTGACTTAGGATTAGTCAGTTCTATTTCTCGATAGGGGCCGGGAAGGGATATAACTCAGCGGTAGAGTGTCACCTTGACGTGGTGGAAGTCATCAGTTCGAGCCTGATTATCCCTAAACCCAATGTGAGTTTTTCTATTTTGACTTGCTCCCCCGGAGTGATCGAACGAGAATGAATAAGAGGCTCGTGGGATTGACGTGATAGGGTAGGGATGGCTATATTGCTGGGAGCGAACTCCAGGCTAATATGAAGCGCATGGATACAAGTTATGCCTTGGAATGAAAGACAATTCCGAATCAGCTTTGTCTACGAACAAGGAAGCTATAAGTAATGCAACTATGAATCTCATGGAGAGTTCGATCCTGGCTCAGGATGAACGCTGGCGGCATGCTTAACACATGCAAGTCGGACGGGAAGTGGTGTTTCCAGTGGCGGACGGGTGAGTAACGCGTAAGAACCTGCCCTTGGGAGGGGAACAACAACTGGAAACGGTTGCTAATACCCCGTAGGCTGAGGAGCAAAAGGAGGAATCCGCCCAAGGAGGGGCTCGCGTCTGATTAGCTAGTTGGTGAGGTAATAGCTTACCAAGGCGATGATCAGTAGCTGGTCCGAGAGGATGATCAGCCACACTGGGACTGAGACACGGCCCAGACTCCTACGGGAGGCAGCAGTGGGGAATTTTCCGCAATGGGCGAAAGCCTGACGGAGCAATGCCGCGTGGAGGTAGAAGGCCCACGGGTCGTGAACTTCTTTTCTCGGAGAAGAAGCAATGACGGTATCTGAGGAATAAGCATCGGCTAACTCTGTGCCAGCAGCCGCGGTAAGACAGAGGATGCAAGCGTTATCCGGAATGATTGGGCGTAAAGCGTCTGTAGGTGGCTTTTCAAGTCCGTCGTCAAATCCCAGGGCTCAACCCTGGACAGGCGGTGGAAACTACCAAGCTGGAGTACGGTAGGGGCAGAGGGAATTTCCGGTGGAGCGGTGAAATGCGTAGAGATCGGAAAGAACACCAATGGCGAAAGCACTCTGCTGGGCCGACACTGACACTGAGAGACGAAAGCTAGGGGAGCGAATGGGATTAGATACCCCAGTAGTCCTAGCCGTAAACGATGGATACTAGGCGCTGTGCGTATCGACCCGTGCAGTGCTGTAGCTAACGCGTTAAGTATCCCGCCTGGGGAGTACGTTCGCAAGAATGAAACTCAAAGGAATTGACGGGGGCCCGCACAAGCGGTGGAGCATGTGGTTTAATTCGATGCAAAGCGAAGAACCTTACCAGGGCTTGACATGCCGCGAATCCTCTTGAAAGAGAGGGGTGCCTTCGGGAACGCGGACACAGGTGGTGCATGGCTGTCGTCAGCTCGTGCCGTAAGGTGTTGGGTTAAGTCCCGCAACGAGCGCAACCCTCGTGTTTAGTTGCCACCATTGTGGAACCCTGAACAGACTGCCGGTGATAAGCCGGAGGAAGGTGAGGATGACGTCAAGTCATCATGCCCCTTATGCCCTGGGCGACACACGTGCTACAATGGCCGGGACAAAGGGTCGCGATCCCGCGAGGGTGAGCTAACCCCAAAAACCCGTCCTCAGTTCGGATTGCAGGCTGCAACTCGCCTGCATGAAGCCGGAATCGCTAGTAATCGCCGGTCAGCCATACGGCGGTGAATTCGTTCCCGGGCCTTGTACACACCGCCCGTCACACTATGGGAGCTGGCCATGCCCGAAGTCGTTACCTTAACCGCAAGGGGGGGGATGCCGAAGGCGGGGCTAGTGACTGGAGTGAAGTCGTAACAAGGTAGCCGTACTGGAAGGTGCGGCTGGATCACCTCCTTTTCAGGGAGAGCTAATGCTTGTTGGGCATTTTTTTTGGTTTGACACTGCTTCACACCCAAAAAGAAGCGAGCTACGTCTGAGCTAAGCTTGGATATGGAAGTCTTCTTTCGTTTCTTGACGGTGAAATAAGACCAAGCTCATGAGCTTATTATCCTAGGTCGGAACAAGTTGATAGGATCCTTTTTTTACGTCCCCATGTCCCTCCCGTGTGGCGACATGGGGACGTAAAAAGGAAAGAGAGGGATGGGGTTTCTCTCGCTTTTGGCATAGCAGGCCTCCCAGTGGGAGGCCCGCACGACGGGCTATTAGCTCAGTGGTAGAGCGCGCCCCTGATAATTGCGTCGTTGTGCCTGGGCTGTGAGGGCTCTCAGCCACATGGATAGTTCAATGTGCTCATCAGCGCCTGACCCGGAGATGTGGATCATCCAAGGCACATTAGCATGGCGTACTCCTCCTGTTCGAATCGGAGTTTGAAACCAAACTTATCCTCAGGAGGATAGATGGGGCGATTCAGGTGAGATCCAATGTAGATCCAACTTTCTATTCACTCGTGGGATCCGGGCGGTCCGGGGGGGGACCAACAAGGCTCCTCTCTTCTCGAGAATCCATACATCCCTTATCAGTGTATGGACAGCTATCTCTCGAGCACAGGTTTAGGTTCGGCCTCAATGGGAAAATGGAGCACCTAACAACGCATCTTCACAGACCAAGAACTACGAGATCACCCCTTTCATTCTGGGGTGACGGAGGGATCGTACCATTCGAGCCTTTTTTCATGCTTTTCCCGAAGGTCTGGAGAAAGCAGCAATCAATAGGATTTCCCTAATCCTTCCCGAAGGGAAGAACGTGAAATTCTTTTTATCTATCTCTTGACTCGAAATGGGAGCAGGTTTGAAAAAGGATCTTAGAGTGTCTAGGGTTGGGCCAGGAGGGTTTCTTAACGTCTTCTTTTTTCTTCCCATCGGAGTTTTTTCACAAAGACTTGCCATGGTAAGGGGGAAGGGTGGAACAACCAAAGCACACTTGTAGAGCGCAGTACAGCGGAGAGCTGTATGCTGCGTTCGGGAAGGATGAATCGCTCCTGAAAGAGAATCTATTGATTCTCCCCCAATTGTTTGGATCGTAGGTGCGATGATTTACTTCACGGGCGAGGTCTCTGGTTCAAGTCCAGGATGGCCCAGCGGCGCCAGGGAAAAGAATAGAAGAAGCATCTGACTCCTTCATGCATGCTCCGGCTCGGGGGGATATAGCTCAGTTGGTAGAGCTCCGCTCTTGCAATTGGGTCGTTGCGATTACGGGTTGGATGTCTAATTGTCCAGGCGGTAATGATAGTATCTTGTACCTGAACTGGTGGCTCACTTTTTCTAAGTAATGGGGAAGAGGACCGAAACATGCCACTGAAAGACTCTACTGAGACAAAGATGGGCTGTCAAGAACGTAGAGGAGGTAGGATGGGCAGTTGGTCAGATCTAGTATGGATCGTACATGGACCTTAGTTGGAGTCGGCGGCTCTCCTAGGGTTCCCTCATCTGGGATCCCTGGGGAAGAGGATCAAGTTGGCACTTGCGAACAGCTTGATGCACTATCTCCCTTCAACCCTTTGAGCAAAATGTGACAAAAGGAAGGAAAATCCATGGACCGACCCCATCGTCTCCACCCCGTAGGAACTACGAGATCACCCCAAGGACGCCTTCGGCATCCAGGGGTCACGGACCGACCATAGACCCTGTTCAATAAGTGGAACGCATTAGCTGTCCGTTCTCTGGTTGGGCAGTAAGGGTCGGAGAAGGGCAATCACTCGTTCTTAAAACCAGCATTCTTAAAACCAAAGAGTCGGGCAGAAAAAGGGGGAGAGTTCTCCGTTCCTGATTCTCCTGTAGCTGGATTCTCCGGAACCACAAGAATCCTTAGAATGGGATTCCGACTCAGCACCTTTTGATATTTTGAGAAGAGTTGCTCTTTGGAGAGCACAGTACGATGAAAGTTGTAAGCTGTGTTCGGGGGGGAGTTATTGTCTATCGTTGGCCTCTATAGTAGAATCAGTCGGGGAGGCCCGAGAGGCGGTGGTTTACCCTGTGGCGGATGTCAGCGGTTCGAGTCCGCTTATCTCCAGCCCGTGAACTTAGCCGAAACTATGATAGCACCCAATTTTTACGATTCGGCAGTTCGATCTATGATTTATCATTCATGGACGTTGATAAGATCCTTCTATTTAGCAGCACCTTAGGATGGCATAGCCTTAACGTTAATGGCGAGGTTCAAACGAGGAAAGGCTTACGGTGGATACCTAGGCACCCAGAGACGAGGAAGGGCGTAGTAAGCGACGAAATGCTTCGGGGAGTTGAAAATAAGCATAGATCCGGAGATTCCCGAATAGGTTAACCTTTCGAACTGCTGCTGAATCCATGGGCAGGCAAGAGACAACCTGGCGAACTGAAACATCTTAGTAGCCAGAGGAAAAGAAAGCAAAAGCGATTCCCGTAGTAGCGGCGAGCGAAATGGGAGCAGCCTAAACCGTGAAAACGGGGTTGTGGGAGAGCAATACAAGCGTCGTGCTGCTAGGCGAAGCGGTTGAATACTGCACCCTAGATGGCGAAAGTCCAGTAGCCGAAAGCATCACTAGCTTACGCTCTGACCCGAGTAGCATGGGGCACGTGGAATCCCGTGTGAATCAGCAAGGACCACCTTGCAAGGCTAAATACTCCTGGGTGACCGATAGCGAAGTAGTACCGTGAGGGAAAGGTGAAAAGAACCCCCATCGGGGAGTGAAATAGAACATGAAACCGTGAGCTCTCAAGCAGTGGGAGGAGAATATGATCTCTGACCGTGTGCCTGTTGAAGAATGAGCCGGCGACTCATAGGCAGTGGCTTGGTTAAGGGAATCCACCGGAGCCGTAGCGAAAGCGAGTCTTCATAGGGCGATTGTCACTGCTTATGGACCCGAACCTGGGTGATCTATCCATGACCAGGATGAAGCTTGGGTGAAACTAAGTGGAGGTCCGAACCGACTGATGTTGAAGAATCAGCGGATGAGTTGTGGTTAGGGGTGAAATGCCACTCGAACCCAGAGCTAGCTGGTTCTCCCCGAAATGCGTTGAGGCGCAGCAGTTGACTGGACATCTAGGGGTAAAGCACTGTTTCGGTGCGGGCCGCGAGAGCGGTACCAAATCGAGGCAAACTCTGAATACTAGATATGACCCCAAAATAACGGAGGTCAAGGTCGGCCAGTGAGACGATGGGGGATAAGCTTCATCGTCGAGAGGGAAACAGCCCAGATCACCAGCTAAGGCCCCTAAATGACCGCTCAGTGATAAAGGAGGTAGGAGTGCAGAGACAGCCAGGAGGTTTGCCTAGAAGCAGCCACCCTTGAAAGAGTGCGTAATAGCTCACTGATCGAGCGCTCTTGCGCCGAAGATGAACGGGGCTAAGCGATCTGCCGAAGCTGTGGGATGTAAAAATGCATCGGTAGGGGAGCGTTCCGCCTTAGATAGAAGCACCCGTGCAAGCAGGTGTGGACGAAGCGGAAGCGAGAATGTCGGCTTGAGTAACGCAAACATTGGTGAGAATCCAATGCCCCGAAAACCTAAGGGTTCCTCCGCAAGGTTCGTCCACGGAGGGTGAGTCAGGGCCTAAGATCAGGCCGAAAGGCGTAGTCGATGGACAACAGGTGAATATTCCTGTACTACCCCTTGTTGGTCCCGAGGGACGGAGGAGGCTAGGTTAGCCGAAAGATGGTTATCGGTTCAAGGACGCAAGGTGACCTTGATTTTTCAGGGTAAGAAGGGGTAGAGAAAATGCCTCGAGCCAATGTCTGAGTACCAGGCGCTACGGCGCTGAAGTAACCCATGCCATACTCCCAGGAAAAGCTCGAACGACCTTCAACAAGAGGGTACCTGTACCCGAAACCGACACAGGTGGGTAGGTAGAGAATACCTAGGGGCGCGAGACAACTCTCTCTAAGGAACTCGGCAAAATAGCCCCGTAACTTCGGGAGAAGGGGTGCCTCCTCACAAAGGGGGTCGCAGTGACCAGGCCCGGGCGACTGTTTACCAAAAACACAGGTCTCCGCAAAGTCGTAAGACCATGTATGGGGGCTGACGCCTGCCCAGTGCCGGAAGGTTAAGGAAGTTGGTGACCTGATGACAGGGGAGCCAGCGACCGAAGCCCCGGTGAACGGCGGCCGTAACTATAACGGTCCTAAGGTAGCGAAATTCCTTGTCGGGTAAGTTCCGACCCGCACGAAAGGCGTAACGATCTGGGCACTGTCTCGGAGAGAGGCTCGGTGAAATAGACATGTCTGTGAAGATGCGGACTACCTGCACCTGGACAGAAAGACCCTATGAAGCTTTACTGTTCCCTGGGATTGGCTTTGGGCTTTTCCTGCGCAGCTTAGGTGGAAGGCGAAGAAGGCCTCCTTCCGGGGGGGCCCGAGCCATCAGTGAGATACCACTCTGGAAGAGCTAGAATTCTAACCTTGTGTCAGTACCTACGGGCCAAGGGACAGTCTCAGGTAGACAGTTTCTATGGGGCGTAGGCCTCCCAAAAGGTAACGGAGGCGTGCAAAGGTTTCCTCGGGCCGGACGGAGATTGGCCCTCGAGTGCAAAGGCAGAAGGGAGCTTGACTGCAAGACCCACCCGTCGAGCAGGGACGAAAGTCGGCCTTAGTGATCCGACGGTGCCGAGTGGAAGGGCCGTCGCTCAACGGATAAAAGTTACTCTAGGGATAACAGGCTGATCTTCCCCAAGAGTTCACATCGACGGGAAGGTTTGGCACCTCGATGTCGGCTCTTCGCCACCTGGGGCTGTAGTATGTTCCAAGGGTTGGGCTGTTCGCCCATTAAAGCGGTACGTGAGCTGGGTTCAGAACGTCGTGAGACAGTTCGGTCCATATCCGGTGTGGGCGTTAGAGCATTGAGAGGACCTTTCCCTAGTACGAGAGGACCGGGAAGGACGCACCTCTGGTGTACCAGTTATCGTGCCCACGGTAAACGCTGGGTAGCCAAGTGCGGAGCGGATAACTGCTGAAAGCATCTAAGTAGTAAGCCCACCCCAAGATGAGTGCTCTCCTATTCCGACTTCCCCAGAGCCCCCGGTAGTATAGCCGAGGCAGCGACGGGTTCTCTGCCCCTGCGGGGATGGAGTGACAGAAGTATTGAGAATCCAAGATAAGGTCACGGCAAGACGAGCCGTTTATCATTACGATAGGTGTCAAGTGGAAGTGCAGTGATGTATGCAGCTGAGGCATCCTAACAGACCGAGAGATTTGAACCTTGTTCCTACATGACCTGATCAATTCGATCAGGCACTCGCCATCTATTTATTTTCATTGTTCAACTGTTTGACAACATGAAAAAACCCAAAACTCTGCCATTCTATCCAAGGGATGGAAGGGCAGAGTTTTGGGTGTCCCTTCCAGTCAAGAATTGGGGCCTCACAATCACTAGCCAATATGAATATGCTTTTCTCTCATGTCTTTTTTCTTTGTTCATGGTTCGATATTCTGGTGTCCTAGGCGTAGAGGAACCACACCAATCCATCCCGAACTTGGTGGTTAAACTCTACTGCGGTGACGATACTGTAGGGGAGGTCCTGCGGAAAAATAGCTCGACGCCAGAATGATAAAAAGCTTAACACCTCTTATTTTATAAAATATGCAAAATCAAATAAAATGCAAAATGCAAAGGTCGTCTTATTCAAAACCCCAATTATGACATCTCTTCTCTCCCACTTCACACCTTGGAACGCACTGTTCTTATAGAGAGAAAAGCGCTTTCACATCTTCTTATCTTAACCCGAAAGAAATGGCTGAGGAGAGGAAAGGTTCCTTTTTGAGGGTACTCCTGGGAACAGATCCGGTGGAGACGGGGTGGGGCCTGTAGCTCAGAGGATTAGAGCACGTGGCTACGAACCACGGTGTCGGGGGTTCGAATCCCTCCTCGCCCACAACCGGCCCAAAAGGGAAGGACCTTTCCTTTACCTATGGGGTAGGAAAATCATGATCGGGATAGCGGACGCAAAGCTATGGAACTTGGGTATGGGTCTTTTGTCGAAATGGAATGGCCTTACTTTTTCTTTATCGTGAATGTTAATATAATTACATATAGTATAGTACGCCTGGTCCGAATCTGCATATTTATGTTTTACCCCCCGTAACTCTTCCTCAGCCAGTCTTGGGCAGAATAACAGAACAAGTACAAGTATTAGTAGCATAGCAAAAATGCGTTCCTCATTATTGTTTGCTCGCGATAATTGTGGCCGATCGGGAGAATTGATGACTGCATCTTTGATGCACTGCTAGTACATCATCGGAGAATTCTTAATTGGCTAATTGGAAATAGCCCTCGGGCTTTTTACAAGGGATTATCCCGGATCTACGCCAGGTATTGACGGTGATTCTCAAATATCGCAGAACAGAATGTGATACGATGAGATAGAATGCAATAGAAACAAAGACAGGGAACGGGTTACCTACTCCTAACGGTCAAAACGAGCCCTTTCATTCAATTCTTCATTTTTGAATAAAAAAATGAATTAAATCTCCCCAAGTAGGATTCGAACCTACGACCAATCAGTTAACAGCCGACCGCTCTACCACTGAGCTACTGAGGAACAACGGGTGATTCGATCCCATAAAGTTCAACTACCGTTCTCAACCCACGAACAATATGAGTCCGAAGCTTCCTTCGTAACTCCCGAACTTCTTCGTAGTGGCTCCGTTCCATGCCTCATTTCATAGGGAATCTCAAAGCGGCTCTATTTCATTATATTATATCTATATCCCAATATATCCCAATTCCATTCATTTAATATCTCTTTGGTATCATTGACATAAGGGATGTCATTTATGGTCTTTTTCTTTCTATATATTTATAGTCTATTCCATATAGAGTCTATATGGAAGTTAAAAAATCATCATATAATAATCGAGAAGTTGCAACACAAAAGAAAGGGAGGAGATTTGTGATGATTTTGAAATTTTTTCTATTAGGTAATCCATTATCCTTATGCATGAAAATAATAAATTCCGTTGTTATAGTTGGACTCTATTATGGATTTATGACCACGTTCTCCATAGGGCCCTCTTATCTCTTCCTTCTTCGAGCTTGGGTTATGGAAGAAGGAACCGAAAAGCAGATATCAGCAACAACCGGTTTTATTATGGGACAGCTTATGATTTTTATATCAATCTATTATGCGCCTCTGCATTTAGCATTGGGTAAACCTCATACAATGACTGTCCTAGTTCTACCATATCTTTTGTTTCATTTCTTCTGGAACAATAACAAGAACTTTTTGGATTATAGATCTACTACTAGAAATTCAATACGTAATTTCAACATTCAATGTATATTCCTGAATAATTTTATTTTTCAATTATTCAACCATTTCATTTTACCAAGTTCAACACTAGCCAGATTAGTCAACATTTATATGTTTCGATGCAACAACAAGATGTTATTTGTAACAAGTAATTTTATTGGTTGGTTAATTGGTCACATTTTTTTTATTAAGTGCGTTGGATTAGTATTATTCTGGATACGGCAAAATCATTCCATTCAATCTAATAAGTACCTTCTTTCAGAATTGAGAAATTCTCTGGCTCGAATCTTTAGTATTCTCTTATTTATTACTTGTGTATACTATTTAGGCAGAATGCCTTTACCTATTATTACTAAAAAACTGAAGGAAACCTCAGAAACAGAGGAAAGCGAGGAAAATGAGGAAGAAAGCGACATAGAAATAACTTTGGAACCAAAAGAAACTAAACAGGACGAAGAGGGATCCACCGAAGAAAACCTTTATTTTGGTTCCGAAGAAAAAGAAGATCTGTACAAAATAAATGAAACGAACAAAATCCCAGTGAATGGAAAAGAAAAAACAAAGGATGAATTCCACTTTAAAGAGACATACTATAAGGATAGCCCAGTTTACGAAGACTCTTATCTTGATAGGTATCAAGAACAAGAACTTTGGGAATTAGAAAGTAAAGAAGATAAAAATCTTTTTTGGTTTGAAAAACCGCTTGTCACTTTTCTTTTCGACTGTAAACGATGGAATCGTCCATTTCGATATATAAAAAATGATCGATTTGACAATGCTGTACGAAATGAAATGTCACAATATTTTTTTTATACATGTCCAAGTGATGGAAAACAAAGAATATCTTTTACATATCCACCGAGTTTATCGACTTTTTCAGAAATGATAGAACGAAAGATATCTTTGTACACGACCGAAAAACTATCCCACGAGGATAATTATTGGGTTTATACTAATGAACAAAAAAAGCACACCTTGAGCAATGAATTAATAAATCGAATAAAAACTCTAGAAAAAAAAACAGGATCCCTTGTTCGAGATGTGCTCGAGAAAAGAATCAGATTATGCAATGATGAAAATGAAAAGGAATGCTTGCCTAAAATGTACGATCCTTTTTTGAACGGACCATATCGCGGAAAAATCACAAAATTATATTCACGTTCAATCAGGGATGATTTAATAACTTCTACAGATGCAGAGGAGTCCATAGAAATAGTCTGGATAAATAAAATTCACGGTCTACTTCCTAATGATTCCCCCAAAAAAGAATTGGAATATCAAAAGAATCTCTTTGATGGAGAATTTTTATCGACAAATAGTGGTCATTCCTTAACCTCAATCGGCGAAGTCCCCTTGGAATACCCCCCCAGTCTTAATTTGAAAAAATTGTCTTTATTGGCAGAAGAAAAAAGAATTGATTCAGAAAAGCAAGCAAAATGTTTGCAATGGATATTCGATGTAGTTACAACTGATTGCAATGATCAAACAATTAGAAATCAAAATAATAAATGGATTTTTCCTGGAATAGAAGAAATCAGAAAAGAGGTTCCTCGATGGTCATACAAATTGACCGATGATTTGGAAGAACAAGAGGAAGAAAATGAAGAAGAATCAATGGAAGATCATGAAATTCGTTCAAGAAAAGCCAAACGTGTTGTAATTTATACTGATAAAGAGGAAACTACCAACGCTATTAGTAATACTAGTGATAGTGATCAAGCGGAAGAGGTGTCTTTGATACGTTACTCACAACAATCGGATTTTCGTCGGGATCTAATCAAAGGATCCATGCGTGCTCAAAGACGTAAAACAGTTACTTGGGAAATGTTTCAAGCAAATGTGCATTCGCCACTTTTTTTGGATCAAATAGACAAAACATTCTTTTTATCTTTTGATATCTCCGAAATGATGAATCTCGTTTTTAGGGGTTGGGTGGGTAGAGAATCAGAATTTCAAATTTCCGATTCTGAGGAGGAAGAGACAAAAGAAAGAGAGAAAAACAAGGAAAAGAAAGAGGAAAATGAACGTATAACAATATCAGAAACTTGGGATAGCATTATATTTGCTCAAGCAATAAGGGGTTCGATGTTAGTAACCCAATCGATTCTTAGAAAATACATTGTATTGCCTTCATTGATAATAGCTAAAAATGTTGGCCGTATGTTATTATTCCAATCCCCTGAGTGGTACGAGGATTTGAAAGATTGGAATAGAGAAATGCATGTTAAATGCACTTATAATGGTGTTCAATTATCAGAAACAGAATTTCCAAAAGATTGGTTAACGGATGGTATTCAGATAAAAATTCTATTTCCTTTCCGTCTGAAACCTTGGCGAAAATCTAAAGTACGATCCCATCATAGAGATACAATGAAAAAAAAAGGAAAAAAAGACAATTTTTGTTTTTTAACAGTCTGGGGAAGAGAAGCGGAACTCCCCTTCGGTTCTCCTCGAAAACAACCTTCTTTTTTTCAACCTATTTGGAAAGAGCTACAAAAAAAAATGAGAAAACTGGAAAAAACATTTTCTCTTTCTCTAGTTCTAAGAGTTTCTAAAAAAACGAGAAAATGGTTTTTAAAGATTTCAAAAGAAAAAACAAGATGGGTTAACAAAATAGTTCTAGTTATAAAACGAATAATGAAAGAACTTGAAAAAATAAACCCAATTTTCTTATTTGGATTCGGGAAAGTAAAAGTATATGAATCGAACGAAAATAGAAAAGATTCTATAATCAGTAATAAGACTACCGACGAATCAACCATTCGAATTCGATCCACGAATTGGACAAAACATTCACTTATAGAGAAAAAAATAAAGGATCTTGCTGATAGGACAACCACAATCAGAAATCAAATAGAACAAATCACAAAAGACAAGAAAAAAATAGTTGTAACTCCGGGTATAAGTATTAGCCCTAATAAGACAAATTGTGCTGATAAAAATTCAGAATTGCAAAAAAATATTTGGCAAATATTCAAAAGAAAAAGTACCCGATTAATACGCAAATTCTACTACTTTCTCAAATATTTCATTGAAAGAATATACAGCGATATCCTTCTATGTACCATTAACAGTCTTAGGACCAATGCACAGCTTTTCCTTGAATCAACAAAAAAAATGATCAATAAATTCTTTTACCACGATGAAACAAATCAAGAAGGGATTGATCAAACAAATCAAAATACAATTCACTTTATTTCGACGATGCAAAAGTCGCTTTCTAATATTAGTAATAAGAATTCCACTATTTATTGTGACTTATCCTCTTTGTCACAAGCCTATGTATTTTACACATTGTCACAAGTTCAAGTTAATAACAAGTATTACTTGAGATCTGTATTTCAATATCACGGGACCCATCTTTTTCTTAAAGATAGAATCAAGGATTATTGTGGGACACGAGGACTATTTGATTACAAACCAAAGCATAAGAAAGTTTATAAGTCTGGAATGAATGAATGGAAAAACTGGTTAAAGAGTCATTATCAATACAATTTATCTCAAACTCAATGGTCTCGATTAGTACCACAAAAATGGAGAAATAGAGTCAATCAAAGTTGTACAATTCAAAAAAAAGACTCAATAATATTGGATTCAGATAAAAAAAAACCATTAATTCATTACGTGAAACAAAATTATTACGGAATAGACTCATGGACAGGACAAAAAGAAAAATTAAAAAAAAACTACAAATATGATCTTCTAGCACATAAATATATGAATTCTGAGGATGGAGCGGACTCATATATTTATGCATCGCCATTACAAGTAAACAGAGACCCCAAAATTCCATATAATTTCAATACACAGAAAACACAGAAACCCGAATCATTTTATGCACTAGTAGGTATAGATATTAGTGATTATCTAGGAGAAGAATCTAGTCTATATGGAGAAAAAAATTTGGATAGAAAATATTTTGATTGTAGAATTCTCCGGTTTTGTTTTAGAAAAAATATCGATATTGATACCTGGACTAATATGCATATTGGTACCAAGATTAATAAAAATACTAAAGCTGGAACTAATAATTATCAAAAAATTTATAATAAAGATATTTATCCTCTCACGATTCATCAAAAAACAAAACCATCCCATAAAAGAAAAAAACTTTTTGATTGGATGGGAATGAATAAAGAAAGGCTATATCGTCCCATATCAAATCTGGAATCTTGGTTCTTCCCAGAATTTGGACTACTTTATGATGCATATAAGCTTAAACCATGGATTATACCAATCCAATTTATTCTTTTAAACATTCATAGAAATACAAATTTGAGTCCAAATAAGAACATCAACGGAAATCAAAAAAAGGATCTTAATCTACGATCTAATAAAAAAGAATATCTTGAATTAGAGAATCAGAACCAACAAGAAAAAAAACAAAAGCTAAGCCAAAGAGATCTTGGATCAGATACACAACAAGATACACAAAAACAAAAGAAAAAAGAAGATGTTGAAAAAAATTACACAGAATCAACCATTAAAAAACGTAGAAAGAAAAAACAATTCAAGAGCAAGAAGGAAGCAGAACTAGATTTTTTCCTGAAAAAATATTTCCTTTTTCAATTAAGATGGGATGATTCTTTGAATCAAAGAATGATCAACAATATCAAGGTATATTGTCTACTACTTAGACTGATAAATCTAAAGGAAATTGCTATATCCTCAATTCAAAGAGGAGAGATGCGTCTAGATGTAATGTTGATTCAAAAGGATCTATCTCTTACAGAATTGATAAAAAGGGGAATATTTATTATTGAACCGGTTCGTCTCTCTATAAAATGGGATGAAGAATTTCTTATATATCAAACCATAGGTATTTCATTGGTCAATAAGAGTAAACAACAATCTGAAACGGATAGAAGATATATAAAAAAATATCTTGATGAGAATCCTTTTGAGAAATCCATTTCACGACATAGCACTATGCTTGTGAGTGAAGATAAAAATTATTATGATTTATTTGTTCCTGAAAATATTCTATCTACTAGACGTCGTAGAGAGTTGAGAATTCTCATTTGTTTCAATTCCTGGAAGGGGAATGTTGTAGACGTAGATAGAAATCTAATATTTTTCAATGAAAACGACATAAGGAACTGTGGACAGTTTTTGAAAAAGGACAAGCATTTTAATACAGATCCAAATAAAAACAAATTAATGAAATTAAAATTGTTTCTTTGGCCCAATTATCGATTAGAAGATTTAGCTTGTATGAATCGGTATTGGTTTGATACCCATAATGGTAGTCGTTTCAGTATGTCAAGAATACAGATGTATCCACAATTCAGAATTGATTGATGGTATATTTTATATACTATATAAAGATATAATATAGTGTAGTGTGTAGTGCGTGAGTGAGATATTCGATATACAAAGGCCGAAAGATATACACATATGTTATGTTACATTATGATACATGATACTAAATTTAATGGCTTATCAACTGAATCTAGAAATGAATCGGCGAAATCTCCTTAGGTACAATACAAAGAAATCATTCTCTTTGGTGAGTGCAGAAATCTATTATACCTTTCTATCCAAATCAAATTAATAAATAAAAAAAATTCCAATTTGATTTGGATAGAAAAAATCGTATATATAAGAGTAAGAGGAAACCATTTTTGTATCTACCAGAAAATGACTAACATTATTTTTTCTGATCAGTAAAATAAAAAAAAAAATGGAAAACTCTTTTTTTATGGTCAAAAATTCATTTATCTCAATTATTTCGCAAGAACAAGAAGAAAAAGAAGAAAACAAAGGGTCTGTCGAATTTCAAGTATTCAGTTTCACCAATAAGATACGAACACTTACTTCCCATTTGAAATTGCATAAAAAAGATTTTTCATCTCAGAGGGGTTTACGAATAATCCTGGGAAAACGTCAACGGCTGCTAGCGTATTTGTCAAAGAAAAATAGAGTACGTTATAAGAAATTAATTGGTCAGTTGGATATTCGGGAGCCAAAAACGCGTTAATTCGAAGATTCCTTTGAATTATTATTGTTTTGCTTATATTTTATTTGTTGACGAACCTCTTTTTACATTTTCATAGAATAATGTGTTATGTATTGTTTATTATATATGTACTATAGTAATAAGATATATGTACTATAGTAATAAGTTTTTTTCTTAGTTTTCGTTTCTTGTTTGGATATATTCTTGTTAGTGCAATTATTAGATTATATATTTTTTTGTATTCTTATTTTATTTTCTAAATATATATATTTTTATATTAGGATAAATTTGTTATGATAACTTTCCTTTTTTTATTTATTCTGATATATATTTATATTTATTTTATACGAGTTAGTGTATAAAATTATTGAAATTAAACTTAGTATAGGAATTTTGTCTATTAATTAATAGTAAATTATGAAAATAGTAAATTATTAAGTTAATATATTAATCGTAGGGATATAACTTGATTTTTTTATAGAATTTAATTGTATTCTTCTCACCGATATTTTTTATTTTAAAATTGTTTTTTCTCTTATCTTAGTCAACTAGGATTGATTTGTTGTCTTATTTCATATTTGATTCAAAGAAAAACCTTTTTGATTTTATAAACTCAAAAACAAGAAATAAATGAAGACTAATATAAAAGATAAATAGAAAAAGAGATAAAACGAGATTCGCCCTCCTGCTACTAAATATTTAATTGCTTCACCTCCAAAGAAACTTACAACCCCAACACTGTTCGTAATTCCATCAATTATGTATCTATCAAAAAAATAAGTTAGTTTAGCTAATTCTCTTACACTCTGAGTTACTACATTTGCATAGAATAAATCTATATAACCTCGATTATAGGACCAATTATATACAACATTTGAAATTTTATCCAAAGAAACTCGTTTCGTTTTAGTCGCTATTTTTACAAATGAATTAATTAAATCTAAATTTAGTAAAGGTGAATAAGGAGATCCATAAAAAATGGATGCTAAAAATATTCCTCCAAAAGCTATACCTACTGAAAAACTTGCATTTGTGAAAAATTCATACAAGTTTATGGAATCTTCTGAATTTGGATGTAAAATATTGTTTGATGGAGCCAACCATTTGGCTAAAAAATTGAAGTCTATTTCTCCTTGAACTAAAGGAATTCCTATGAATCCAATAAACAAAGTAAATACTACTAATACAAGCAAAGGAAATAACATAGTATTTTCGGACTCATGAGGATACATAGAAGTCTTTTTTTTCAAAAAAGGAGTACTAAAGTATTGCATTTTATTTATTACATTCTTATCAAATTGATTATAAAGAAAGAAAATGTTTTTATTTTCATTATTAGTATTCATTGTTGAGAAAAGTAAATTTACTGACTTAGGTTCTTCTTTTCCCCATAAAGATATCGAATAGGCTGAAGTATTTTGAGTTCCACTATAATTTTGAAAATAAACATGTAAATTACCCTCAAAGGTAAGTAAGTAGACCCGAAACATATAAAATGCAGTAAGTCCTGCGGTAAAATAAGCTATTACTGCGAAAGTGGGTGAATATAGCCAACTTTCACTAAGAATTTCATCTTTAGACCAAAAACAAGCAAGAGGTGGAATACCACAAAGAGAAAGTGTACCTAATAAAAATGTAGTTCTTGTAATTGGAATATATCTTGTTAAACCACCCATAAGAACCATATTTTGACTTTTATCGGGTGAATATCCAACAAGAGGTTCCATTGAATGAATAATGGATCCAGAGCCCAAAAACAATAATGCTTTAGAATAGGCATGAGTGATCAAATGAAATAAAGCAGCTCGATAAGACCCTAGTCCTAGGGCTAACATAATATAACCCAATTGAGACATTGTAGAATAGGCTAAACTTCTTTTAATATCTCTTTGAGCAAGGGCCAAAGTAGCTCCTAATAGTAGTGTTATTACACCTATTAATGAAATGATATTCATTATATAAGGTATGCCTGAAAAAAGAGGAAGAAGCCTAGCCACAAGAAAAATTCCCGCTGCTACCATAGTAGCGGCATGTATAAGAGCCGAAATGGGAGTAGGCCCCTCCATAGCATCGGGTAACCATACATGAAGGGGGAATTGTGCGGATTTAGCAATTGCACCAAGGAATAATAGAAAGGCACACAGAGTTGGAAATAAAGAATTCCCCTCATTATTGAACTTATTAAATGTTTCAAACAAATCCCGAAATTCGAAGCTTCCTGTTATCCAATAAAACCCTAAGATTCCTAATAACAAACCAAAATCCCCTACACGATTGGTTATAAAAGCTTTTTGGCAAGCACTTGCTGCAGTTGGTCGGGTGAACCAAAAACCTATTAATAAATACGAACACATTCCCACCAATTCCCAAAAAATATAAATTTGTATCAAATTAGAACTAGTAACTAATCCCAACATTGAAGCATTAAAAAAACTCATATAAGCAAAAAATCTCAAATATCCTTGATCATGAGACATATAATTATCACTATATATAAGAACCATAATTCCAACAGTAGTGATTAAAATTAACATAATGGAAGTAAGTGGATCAATAAAGTATCCGAACTCTAAGGAAAAATCATTATTGATGGTCCAAGACCATAGATATTGATAAATAAAACTTCCGTTTATTTGTTGAAAAGCCAGATTGGCCGAAAAAATAAGACCTATACTGAGCAGTAAAACACTAGGAAAAGCCCACATACGACGAATGTTTTTTGTTGCTCTTGGAATAAGTAGAAGTCCAAATCCTATTGATATAGTAACAGTTAGTGGAAGGAGAGGTATTATCCATGCATATTGATATGTATGTTCCATAAGAAAGCAAATTTGAAATTTTTTAATTATTAATTTAATAGTTTCCAATTCACCAACTCTTATCTCTTTCGGAAGGAACAAGAATAAAAGAAATAAATCAGCAAAAAATTATGAAAAACTCCCAAATTGGAATTCTTAATTAATCTGACTTATCACATCTATTATTTTGAATAATTCAAAAAGTTCCAATTCCTTTAATTGAATGATCTGACCAAATAACTAGATGAAAATTATTACTTGATTATTCTTTTAAGTTCCACAGAAGGTGACTCGGTTCAGATATTAAGTATCGACTACTCAAATTATTCCCGAAAAAAGGGAACTTTATTATTATAGTTAATAAAAGTTAAACTGATTATCTACTTTAATGTGGAACTTGTTGATTGAATTCAAATTCAATTATAAAACTTATTTTATGATAAACAGAATCTTATAAATAACCATTTTATTATTGGATAATTTTATTATTTGGTCTAGAATTGAAATAAGATAACTGAAAAAAAGAAAGATATGACTTAAATTACTTTATCTGACAATCTCTTGTTTAACAAACAAATTGTGTTAAAAATGTATGGTCACTCTCAACTTGATCAAATAATAGATAATATTAAATTTTGAGTTATTTTATTTAAAAAATTTAATTTAATAAGTAGATAGTAAAAGAGTATTACTCATTTAATTAAATTAACATCTTATGCTATAAAAATATTAAATCAAAATAAAATATCAGTTCTAAACTCTTTGGTCTTTCTTAATAGCCAATTTAATTTTCCTCATACTCATTTTTGATACTATTTTATTTGTATGTAATAGAGATACAAAAAACATAAAATAATAAAACTTATTATCAATATTAAAATATTAAGTAAAAATGTCTTTTATAGTCTAAAATGTACACAAAACAAAATAAATCACTAGGACTAGAATATTTTTGGGATTTTATATGTGTAGAAACTATTTTTATGCTATGCAAATTTTTTTATCTATCTAATAAGTTAAGTAAATTATGGATAATTTAAATAAGGAAAAGATTATATCTGCTTTTTAAACAATACATGTCTTTGACATCCAATTATAAAAATAACTCACTTTTTTGTTGAATGGCAGTCCCAAAAAAACGCACTTCGATGTCAAAAAAACGTATTCGTAAAAGTATTTGGAAGAAAAAAGCATATTTGGCTGCGCTAAAAGCTTTTTCTTTAGCTAAATCAGTCTCCACAGGACAGTCAAAAAGTTTTTTTGTGCGACAAACTCAAACTAGTAATAAAGCCTTAGACTAACCTGAATTGATATCGTTGAAATAATTCAAACTGTTATTTTGTAAGACCAATCAACTCAGTTTAAGTCTAATTAAATTTTTTTTTTGTTTTAAATTCTTAAACTAAATATGAGGCAACTCACTCTTGTGATATACCTAGTATAATAAAAAAAAGAATATTTTCTATTTCTACTATAACTAGAGTGGTTCTAAGCCTTATTATTTTTCTATTTTTTCTTTTATTTTAAATAAAAGAAAAAATAGAAAAATGAGATAATCGGTTCATTTCTTCTTTTCAAAAGAATTAAAATAGGGTCATTTTTATTTACCCCAACTCCATTTTTACAAAAAACTAAAAAAAAAGAAAACTATTCATTTTTTTTGTAAAAAGTACACTTACAATAGAGATTGGAACTCCTTTTTTTGTTGTAGTCTAGTTTAAGCTCAAATACTATTAGTAATTAATTCTTAGTACATAATATTTAACTCTTTACAAAAAAAACTATAAGTCTAATTAATGTCGATTTAAACAAGATTAGATCTTTTAATCTCGACGATTAGAGATCCATAAGCTATTATTATCTCAAGCAAGCCGCCATGGTGAAATCGGTAGACACGCTGCTCTTAGGAAGCAGTGCTAGAGCATCTCGGTTCGAGTCCGAGTGGCGGCATGCTATACTATATAACTAAATTATAAGATCTATAATTTATTTATATTTAATTCCTGATTTTAATTCTGTAATTGGACTCTCTTTTTTATGATATTTGTAACTTTAGAACATATATTAACTCACATCTCTTTTTCAATTATTTCAGTTGTAATTATCATTCAGTTGATGACCTTTTTCGTTCAGGAAATACCAGGATTATCTGATTCATTGGAAAAGGGTATGCTAGCTACGTTTTTGTCGATAACAGGGTTATTAATAATTCGTTGGATTTATTCAGGACATTTTCCATTAAGTAATTTATACGAATCATTAATGTTCCTTTCGTGGAGTTTCGCTATAATTCATATGATTCCTAAAATAGGGAATCATAAAAATGAAAATTATTTAAGTGCAATAACTACACCAAGCGCTATTTTGACTCAAGCCTTTGCCACTTCAGGTCTTTCAACAGAAATGCATCAATCGGCCATATTAGTGCCTGCTCTACGATCCCATTGGTTAATGATGCATGTAAGTATGATGTTATTGAGTTATGCAGCTCTTTTAGTTGGATCCTTATTTTCAATTGCTCTTCTAGTAATTACATTTCGAAAAAATATAAAAATGGTTGTCGAAAACCAGAATTTATTAATTGGGTCATCATTTTTTTATCAGATGGACTATTTGAATTTGAATGAAAACCTAAACGTTTTACAAAATACTTATTTTGATTCTTTTAAAAATTATTACAAATATCAATTGATAGAAAGATTGGATTATTGGAGTTCTCGTGTTATTAGTATAGGGTTTACTTTTTTAACTATAGGTATTCTATCTGGAGCAGTATGGGCTAATGAAGCATGGGGATCCTATTGGAATTGGGACCCTAAAGAAACTTGGGCATTTATTACTTGGACAATATACGCTATTTATTCACACACTAGAACAACCAAAAATGGGCAAGGTGCGAATTCGGCAATAGTAGCTTCTATAGGATTTTTGATAATTTGGATATGTTATTTTGGGGTTAATCTATTAGGAATAGGACTACATAGTTATGGTTCATTCATATTAAATTAGCATCGAACTGAATAAACTTTTTCAAATTTAATAAATAAAAAAATAGGTCCACAGATAAAGAAATTTTGTGTCATTTTGTCTTTGAGAACCTTTTTGAGTCAAGTCAAAAAGGTTCTCAAAAAAAAGTTGAGATTAATAATGCCATTACAATTGTAATTCACTTCTGATAATGACTTTCGCTTTTAGTCATGAAGATTATCTATAGTAATAATTAGATAGAATTTCTTGGACTTTATCAACAGATAATGAAATAACTAAATCAGGATAGATACCAATCGCTAGTACGGGTAGAAAGACACAGATTGAAACAAATAGTTCTCGTGGTCCAGAATCGACGAAAAAAGAGTTTGAAAGATTGAATAATTTATATCCATAAAACATCTGACGTAACATAGATAATAAATAAATAGGAGTTAATATGATTCCAAGTGCCATAACAAAAGTAATTAGTATTTTTGTCATTAAAAGATATTTTTGACTGGTAATTATCCCCAAAAATACTATTGATTCCGCAACAAAACCACTCATTCCTGGCAATGCAAGAGAAGCCATTGAAAAACTACTGAACATAGTAAATATTTTTGGCATTGGGATAGAAATTCCTCCCATTTCGTCAAGATAAACAAGCCTTATTCTATCACAACTTGTTCCCCCCAAGAAAAAAAGGGCAGCACCAATGAATCCATGGGAGAGTAATTGTAAAATAGCCCCATTAAGCCCTGTGTTAGTTAGTGAACCAATTCCTATAATTATGAAACCCATGTGAGATACAGAGGAATACGCTATTCTCTTTTTTAAATTGCGTTGACCGAGAGAGGTTAAAGCGGCATAAACTATTTGTATGGTTCCCACAATTACCAACCATGGTGAAAATATGGAATGAGCGTGGGATAAAAATTCCATATTAATACGAATCAATCCATATGCTCCCATTTTTAATAAGATTCCGGCTAGAAGCATACATGTACTGTAATGTGCTTCCCCGTGTGTATCAGGTAACCATGTATGTAGGGGTATTATTGGTAATTTGACAGCAAAAGCAATAAGGAAGCCAAAATATAAAAGTATTTCCAATGCTAGGGGATACGATTGATTAGCTACTGTTTCAAAATTTAAAGTAGGTTCATTAGAGCCATATAAACCCATACCTAGAACTCCTATTAAAAGAAAAATAGAACCCCCTGCAGTGTATAAAATAAACTTTGTAGCTGAATACAGACGCTTTTTTCCCCCCCACATGGATAAAAGTAAATAAACTGGAATTAATTCTAACTCCCACATCATAAAAAAAAGTAAAAGGTCTCGAGAAGAAAATGATCCTATTTGACCGCTATACATTGCTAACATTAGGAAATGAAACAATCTGGAATCTCGAGTAACTGGCCAAGCTGCTAAAGTGGCTAAAGTAGTGATAAATCCTGTCAGTAAAATGGGTCCTATCGAAAGTCCATCAATTCCCAGTCTCCAGTGAAAATCAAAAACATTTATCCATTTAAAATCATCTTCAAATTGAATTAATGGATCGTCCAATTGAAAGTGATAGCAGAATACATAGGTCATTATAAGGAGTTCTAATAAACATATACCCATAGTATACCAACGAACTACCTTATTTCCTTTATGCGGGAGAAAAAAAATGAAACAGCCCGCAAATATAGGAAAAACAACAATTAGGGTTAACCAAGGAAAATAACTCGTGGTAAAGACAAGATACGCTTTGACCAGAACAGAAAAACCCGTACTCAATAATTTTTTTTATTTTATTGAGTACGGGTTTTTTGTCAGTGAGTAAAGAGGAATCAAATGATTCAAGTGGATTTTATTTTCTAACGTATTAGTAAGCTAGGCCCATACTTCGAGTTGTCTCACTCCCTAAATAAACACGGACACTCAAAAAATCTGTTGGACAAGCGGATTCACATCTCTTACAACCTACACAGTCTTCGGTTCTCGGAGCAGAGGCAATTTGCTTAGCTTTACATCCATCCCAAGGTATCATTTCCAAAACATCTGTAGGGCAGGCACGAACACATTGAGTACATCCTATACATGTATCATAAATTTTTACTGAATGTGACATTGGATCTATAAGCTCCCGTTTTGAACATAAAAAAATTTCGATCTGGTTCTGGCAAAATCAATAGTAAATAAATACATTGTAGACACCAGACGAATCAGTGGTTTACCAGAATTTTTTTTATAATCCATATACTTCTGGATTTGTTCATAAGAAAAGGACCAAGAGACTTTGATTTATGTTTCCGCAAACATAATAATACAAATCGTACTACATCCTAATACTAACTAATACAAATAAACAAAAATGATAAAAAAAACTTTCGAATATAAATTACATTTATAATAAGTGTTAGTGAGATTTGTTAGTACTAATTAATCGTATCAATATATATTATTTTATTCCGTTAATTTTATTTATTCAGTTACTTTTAGTTCAATTATTTTTTTAGTCATTTTTTATTGTTCAGTTTCCCATATTATGTCTATTTACTATATTATCCATTATAATTTATCATATTACACCTAATACAGATTTAGTATTAATCATATTACCCATGTATGATTATACATGAATTATACATAATATTAGAAATATATGTTTATATGTTATATGTTCTATTTATCTTGGTATAGCCAACTAGTATATAATATGTATGAAATTTGAGTATTCTTTATGTTTTATTTATGATATATTTATATAATGAGTAATAAGTCTATAATAAAAAATAAGTGTTTAAAATGAGTATAATGAGTATATTTAGTGTGTATGTAGACAATTCAATTATTGATTAGAATTTAGGTGTATTATACCAGTGCAGGATAGGACTATTTATTCAACAAATTGGATTGATTGATACGGATTGATTTTCTGTTACGATAGATCGACGAGACAATAGCTAGACCAATAGCTGCTTCAGCCGCTGCAATAGCTATAACAAAAATAGAGAAAATATCTCCTTTTAATTGTCGACTATCAAATAAATCTGAAAATGTAACAAGATTCAGATTCACCGAATTTAGTATAAGCTCAAGACACATAAGTGCTCTAACCATGCTTCGACTTGTAATCAATCCATAAATACCAATAGAAAACAAATATGCACTCAAAAAAAGTACATGCTCAAACATCATTGACTAACTCCTTCTGAATCTCAATTGATTTCAACAAAGAATTCAACTGGTTAAAATTTTTTATAGAATGAAAATTGCATAGAGTAAGTAACATAACAATTTCAGGACAAAATCTAGCAAAAAAATCAAGTATTCCAAATAAAGAGAAATCAAACAAATACTTGACTTTTTTATAGACAAGAGTTCTTAGATAAATATCATTTATATGAGCTATAAATATCACAATTTAAAGCAAAACAAAATAAATGTCTTACAATAATACATGACAACAAAAATTAAGACCTCTTGCTAATCTTAAACATTTTATCTTAACTATTGTATTAAAATTCCAAATTTAATATACTATATTAAATATAATATTATTTATATTTTTATATTATATTTAAAAATTATAAAATATATTTTTATATTATATATTTATATTATATTTTAAATAAAATATATAATTTTTAAATAAAATATATAATATAAATATATATATATAATAAATATATATATATATTATTAATATTCAATTTATTATATATATCAATTTATTAGATATATCTTATAATAAGAATTATATATATCTTATAATAAGAATATGTAAATCCAATTTCTCATAAGAGACTACTTATATTACTAAACGAATTTTGACGAGCCATAGTAATCGCACCTATTAAGGCAACTAAACTAATTTTGACGAGCCATAGTAATAGCACCTATTAAGGCAACTAAAAGAATTATAGAAATGAGTTCAAATGGAAGAAAAAAATCTGTTGATAAATGAATTCCAATCTGTTGAACATTACTTATAAGGTCCTGCTCTATAATGTGGTTTGATTTTGTAGTCCAAATAATTCCGTACCATGATGTATCTGAGATAGTACTAATTAGTAAAAAAAGAATACTTGTACAAACCAAGGAAGTAACTCCATCTCCCACAGTCCAAAGATGTAAATCATTGGAATATTCTGAACCTTTCATAAACATTACAGCAAATAAGATTAAGACATTTATAGCCCCCACATAAATAAGGAGCTGTGCAGCAGCTACAAAATAGGAGTTCAATAAAATATAGAATAAAGATACACAAATAAGAACCAATCCCAAAGAAAAAGCAGAATAAATTGGATTGGTAAATAAAACGACTCCTAGGCCTCCTAATATAAGAACTAATCCCAGAAATACTACAAGAATATCATGTATTGGTCCAGTTAAATCCATTATGTATAATGTATAAAATATATATATATAAGTTGAAATTGTTTATCACCTTTTCGACTAATCCAGGGAAAAAGTTATCCTATTTATTTTTTCTGTATATGTTCCGTCAATAATTGAATTAAATCTTAATCCAGTGTTAATTTATGTAGTGGATTATTTTATTGTATAGTATATATTTATATATATATATATATTTTCTATTATATTATATATATGTTTATGATTTTTATTTGAGATTATTGAATATATTATCCAATATTGAAAAAACATTTTTTTTTTATTCTTATTTAATTTAAATTTCTTTGTTATTTATTTATATATCCAAAATATATTTATCCAAAATATATTTATAGATAATATATATCAAAAATCTATATCAAATATCTCAAATATGAAATATAAAAAAAAAAGATCTTATTAATTGTTAATCGTCCCTGAATCCAGAGGTTTATCCTTGTCTATTTTGTTGATTTGAGTTGAATTCATAATTGGTTGAATGGTGTAATCTCCCATTATGGATATTGGTAAACGACCCAATGCAATTTGATTATAATTCAATTCGTGACGATCATAAGCAGAAAGTTCATATTCCTCAGTCATGGATAAACAGTTTGTTGGACAATACTCGACACAATTACCACAAAATATACATACCCCAAAATCAATACTATAATTAAGCAATTGTTTCTTTTTAATATTTGTTTCCAATCTCCAATCTACAACGGGTAGATTTATAGGACATACACGAACACATACTTCACAAGCTATGCATTTATCGAATTCAAAGTGTATTCGACCCCGGAAACGTTCTGATGTGATTGATTTTTCATAAGGATATTGAATAGTTACGGGTAAACGATTTGCATGCGATAAGGTAATAATAAAACCTTGACCAATATACCTTGCAGCTCGTACTGTTTGTTGGCCATAATTCATGAATCCAGTCACCATAGGAAACATATCGTAGATATCTATGAAATAAAAAAGTTAATATTTTTTTCTCTTGTTTGATAGAAGTTATTAACCTAACCTAAAAAAGGGTTAGCTTACTCTATTATTTAGAGTGAAACAAGTTGGAAAGAAGTTGTCAATAATAGATTCCCCAGAGAAATAGGTAAAAGAAATTTCCATCCAAGATTTAATAGTTGGTCCATTCTCATTCTAGGTAAAGTCCATCTTGTTGCGATAGAAATAAACAGGAACAAAAAGGCTTTAGCTAATGTGATAAAAAGACCAATTGTCATTGCAAAAATTTTACTCATTCCAAAAAGTTCAGGACTAAACATGTATGGAAGAGATAAATTCCACCCACCTAAGTAAAGAACTGTTACAAATAATGAAGAGACTAATAAATTTAGGTAAGAAGCAACATAAAACAAACCATATTTTATACCGGAATATTCGGTTTGATAACCTGCTACTAATTCCTCTTCTGCTTCTGGTAAATCAAAAGGTAATCTCTCACATTCTGCTAGAGAAGAAATTAAAAAAACTATAAAGCCTATGGGTTGACGCCACAAATTCCATCCCCAAAAACCATATTTTGACTGTGCCTCAACGATATCAACTGTACTTAAACTGTTAGATAATTATAGTCGACCATAACATCACTGTTTTCATCGCTATTCCAGAACCGTACATGAAACTTTCATTTCATACGGCTCCTCTCCGGTCATACTAATTTTAAGGACTAGTTTTCGATATTAACATTAATTATTTATTGGGTAATAAATAGAATAAAGATTTATTGTACAGCCCAAAATTAGACCGAGGGAATTCTGTTTGCTATAAAAAGCACTTCGGAATTGATCTCATTCTCTTAAAAAAAAAAATTTCTTTGTTCAGTAATAATTTAGTATTTAAATTTTAATAAAATACTCATTTTTTTTGTCAATAGACAGTCCGACCTATCTTTTTTTTAATGAAAAAGAAAGAATTAGCTACAAAGTTATCAATAATCATATCATAAGATAAGAATTACATATCTATGGATGTAGATGTAGTAAACAAACAATAACTAAATATTAGTTATTATTTAGTTTGTTTCCCGCTATACATATTGGTATTCCATTTTCTTTCTTTTGTTCCTGTTCTGGTTTCTAACAAAAAGGCGGTGCTCTGAAAAAAGAGGATTAATTCGTTCTTGATAGTCATTTCTTTAATGAGTGAATAGGAGCATACTCTAGATCGGAATCCTAAGGAAGTACTGCTTTAGAATTTCTACCAACTTAAAGTCCTTTTTGATTCACTTTATGTATAAACACCTCGTTTGTTTTGATATCTTACATAATCTCTATTACTAATCTGTTGTGTATCTTGGTGTTCCTACCTATCCACTCATTTTTAATTGATCTCCCATATGGTAATAATAAAAGGCTATACTATACAGTAGATTCTTTGTACCCGCTTCAAGACATGAAAACTAATCTCAATCTTGGGATAAACTGTTTACACTACTTATTGTATTTTCCTCTTGTACATAGGGAATGAGACTTTATTTTCTTACTGCGAATTGAGAAGCTGTTTTGTTTGACTCATATGACTATGTAGTTTAACTCATTGAACTTAATCTTAATTATGAATAAAAAGAAGCATTTAATTAATCCTTTAAATCAAGAAAAAGTTCATATTTTACGAATCACACGTAGAGATATTGATAACACACATGGAGTTAATGGTATTTCATAACTAATCGATTGAGCAGCAGCTCGTAGACCACCTAAAAAAGAATATTTATTATTCGATCCATATCCTGACATAAGGAGTCCAATAGGAGCAATACTCGAAATGGCGATCCATAAAAAAACACCTATACTGAGATCGGCTAGAACTAGGTGAGACCCAAAGGGAATTACTAAATAACTTAGTAAAATAGATACGACTGCAATTGCTGGCCCGGCACTGAACAAACGTCTATCCCCTCTAGAGGGTAGTAGATCCTCTTTAAAAAGTAGTTTAGTTCCATCTGCTAAGGCTTGAAGAATTCCTAATGGTCCCGCATATTCAGGGCCAATACGCTGTTGTATCGCGGCAGATATTTCCCTTTCTAGCCACACAATTACTAGTACACCTATTATGATCCCTAATATCAGAACAAAAATAGGGACAAAGAGCCATATAAGTTCATAAATTTCTTTTAAGAATTCCGATCCAGAAAAAGAATTGATAGTTTGCACTTCTCTTATATCAATTATCATTTCAACGATCAACTTCTCCCATAATAATATCTATACTACCTAGTATCGTCATGATATCAGCCAATTTCATTCTTTTAACTAGCTGAGGCAAAATTTGTAAATTGATAAAACCTGGAGGACGAATTTTCCATCTCCAAGGGAAAACGTTCTGATCTCCTATCAAAAAAATTCCCAATTCGCCTTTTGGAGCTTCTACTCTTACATAAAGTTCTTGTTTTGACAATTCAAAATTGGGCGAAGGTTTTTTACTAATGAATCTATATTCAAAATCATTCCATTCGGAATCTTTTTTTCTATCAAAGCGTCGGACCTCTAAATTTTCATAGGGTCCCCCCGGAATTCCTTCTAAAGCCTGTTGAATTATTTTTATTGATTCCCGCATTTCACTCATTCGTACTAAATAACGAGCTAGAGAATCTCCTTCTTTTTGCCATTGGACTTCCCAATCAAATTCATTATAACATTCATATTGATCAACTTTACGCAGATCCCATGAGATTCCGGAACCTCGTAACATGGGTCCCGACAATCCCCAATTTATTGCTTCCTCTCCACTAATAATCCCTACTCCCTCAACTCGTTCTAAAAAAATGGGATTTCGTGTAATAAGTTTTTCATATTCGTCAATTCCTGTTAAAAAATAATCGCAAAAATCTAAACATTTATCTATCCAGCCATAAGGTAAATCGGCAGCTACCCCTCCAATACGGAAATAATTATGCATCATTCGCATCCCTGTGGCAGCTTCAAATAGATCATATATTAATTCTCTCTCTCTAAAAATATAAAAAAAGGGAGTTTGTGCACCAATATCTGCCATAAAAGGGCCAAGCCATAAGAAGTGAGAAGCTATACGACTTAGCTCTAACATAATTACTCTGATATAGCTTGCTCTTTGAGGTACTTGAATATTTCCTAATTGTTCTGGTGCATTTACAGTTATTGCTTCTGTGAACATAGTAGCTAGATAATCCCAACGTGTTACATAAGGTAAATATTGTACAATTGTTCTATTTTCTGCAATTTTTTCCATCCCCCGGTGTAAATAACCTAGTATGGGTTCACAATCAATAACGTCTTCACCATCCAGAGTCACGATTAATCGAAGAACACCATGCATCGATGGGTGCTGAGGACCCATATTGACTATCATAAGATCGTTTCTTGTAGTCGGTGCAGTCATATCCATATCTTTTTTTTTCCCCGATTCCTTTTTCCCCAATTCATCACATTCATAAACAATACATAACACATTATTCTATGAAAATGTAAAAAGAGGTTCGTCAACAAATAAAATATAAGCAAAACAATAATAATTCAAAGGAATCTTCGAATTAACGCGTTTTTGGCTCCCGAATATCCAACTGACCAATTAATTTCTTATAACGTACTCTATTTTTCTTTGACAAATACGCTAGCAGCCGTTGACGTTTTCCCAGGATTATTCGTAAACCCCTCTGAGATGAAAAATCTTTTTTATGCAATTTCAAATGGGAAGTAAGTGTTCGTATCTTATTGGTGAAACTGAATACTTGAAATTCGACAGACCCTTTGTTTTCTTCTTTTTCTTCTTGTTCTTGCGAAATAATTGAGATAAATGAATTTTTGACCATAAAAAAAGAGTTTTCCATTTTTTTTTTTATTTTACTGATCAGAAAAAATAATGTTAGTCATTTTCTGGTAGATACAAAAATGGTTTCCTCTTACTCTTATATATACGATTTTTTCTATCCAAATCAAATTGGAATTTTTTTTATTTATTAATTTGATTTGGATAGAAAGGTATAATAGATTTCTGCACTCACCAAAGAGAATGATTTCTTTGTATTGTACCTAAGGAGATTTCGCCGATTCATTTCTAGATTCAGTTGATAAGCCATTAAATTTAGTATCATGTATCATAATGTAACATAACATATGTGTATATCTTTCGGCCTTTGTATATCGAATATCTCACTCACGCACTACACACTACACTATATTATATCTTTATATAGTATATAAAATATACCATCAATCAATTCTGAATTGTGGATACATCTGTATTCTTGACATACTGAAACGACTACCATTATGGGTATCAAACCAATACCGATTCATACAAGCTAAATCTTCTAATCGATAATTGGGCCAAAGAAACAATTTTAATTTCATTAATTTGTTTTTATTTGGATCTGTATTAAAATGCTTGTCCTTTTTCAAAAACTGTCCACAGTTCCTTATGTCGTTTTCATTGAAAAATATTAGATTTCTATCTACGTCTACAACATTCCCCTTCCAGGAATTGAAACAAATGAGAATTCTCAACTCTCTACGACGTCTAGTAGATAGAATATTTTCAGGAACAAATAAATCATAATAATTTTTATCTTCACTCACAAGCATAGTGCTATGTCGTGAAATGGATTTCTCAAAAGGATTCTCATCAAGATATTTTTTTATATATCTTCTATCCGTTTCAGATTGTTGTTTACTCTTATTGACCAATGAAATACCTATGGTTTGATATATAAGAAATTCTTCATCCCATTTTATAGAGAGACGAACCGGTTCAATAATAAATATTCCCCTTTTTATCAATTCTGTAAGAGATAGATCCTTTTGAATCAACATTACATCTAGACGCATCTCTCCTCTTTGAATTGAGGATATAGCAATTTCCTTTAGATTTATCAGTCTAAGTAGTAGACAATATACCTTGATATTGTTGATCATTCTTTGATTCAAAGAATCATCCCATCTTAATTGAAAAAGGAAATATTTTTTCAGGAAAAAATCTAGTTCTGCTTCCTTCTTGCTCTTGAATTGTTTTTTCTTTCTACGTTTTTTAATGGTTGATTCTGTGTAATTTTTTTCAACATCTTCTTTTTTCTTTTGTTTTTGTGTATCTTGTTGTGTATCTGATCCAAGATCTCTTTGGCTTAGCTTTTGTTTTTTTTCTTGTTGGTTCTGATTCTCTAATTCAAGATATTCTTTTTTATTAGATCGTAGATTAAGATCCTTTTTTTGATTTCCGTTGATGTTCTTATTTGGACTCAAATTTGTATTTCTATGAATGTTTAAAAGAATAAATTGGATTGGTATAATCCATGGTTTAAGCTTATATGCATCATAAAGTAGTCCAAATTCTGGGAAGAACCAAGATTCCAGATTTGATATGGGACGATATAGCCTTTCTTTATTCATTCCCATCCAATCAAAAAGTTTTTTTCTTTTATGGGATGGTTTTGTTTTTTGATGAATCGTGAGAGGATAAATATCTTTATTATAAATTTTTTGATAATTATTAGTTCCAGCTTTAGTATTTTTATTAATCTTGGTACCAATATGCATATTAGTCCAGGTATCAATATCGATATTTTTTCTAAAACAAAACCGGAGAATTCTACAATCAAAATATTTTCTATCCAAATTTTTTTCTCCATATAGACTAGATTCTTCTCCTAGATAATCACTAATATCTATACCTACTAGTGCATAAAATGATTCGGGTTTCTGTGTTTTCTGTGTATTGAAATTATATGGAATTTTGGGGTCTCTGTTTACTTGTAATGGCGATGCATAAATATATGAGTCCGCTCCATCCTCAGAATTCATATATTTATGTGCTAGAAGATCATATTTGTAGTTTTTTTTTAATTTTTCTTTTTGTCCTGTCCATGAGTCTATTCCGTAATAATTTTGTTTCACGTAATGAATTAATGGTTTTTTTTTATCTGAATCCAATATTATTGAGTCTTTTTTTTGAATTGTACAACTTTGATTGACTCTATTTCTCCATTTTTGTGGTACTAATCGAGACCATTGAGTTTGAGATAAATTGTATTGATAATGACTCTTTAACCAGTTTTTCCATTCATTCATTCCAGACTTATAAACTTTCTTATGCTTTGGTTTGTAATCAAATAGTCCTCGTGTCCCACAATAATCCTTGATTCTATCTTTAAGAAAAAGATGGGTCCCGTGATATTGAAATACAGATCTCAAGTAATACTTGTTATTAACTTGAACTTGTGACAATGTGTAAAATACATAGGCTTGTGACAAAGAGGATAAGTCACAATAAATAGTGGAATTCTTATTACTAATATTAGAAAGCGACTTTTGCATCGTCGAAATAAAGTGAATTGTATTTTGATTTGTTTGATCAATCCCTTCTTGATTTGTTTCATCGTGGTAAAAGAATTTATTGATCATTTTTTTTGTTGATTCAAGGAAAAGCTGTGCATTGGTCCTAAGACTGTTAATGGTACATAGAAGGATATCGCTGTATATTCTTTCAATGAAATATTTGAGAAAGTAGTAGAATTTGCGTATTAATCGGGTACTTTTTCTTTTGAATATTTGCCAAATATTTTTTTGCAATTCTGAATTTTTATCAGCACAATTTGTCTTATTAGGGCTAATACTTATACCCGGAGTTACAACTATTTTTTTCTTGTCTTTTGTGATTTGTTCTATTTGATTTCTGATTGTGGTTGTCCTATCAGCAAGATCCTTTATTTTTTTCTCTATAAGTGAATGTTTTGTCCAATTCGTGGATCGAATTCGAATGGTTGATTCGTCGGTAGTCTTATTACTGATTATAGAATCTTTTCTATTTTCGTTCGATTCATATACTTTTACTTTCCCGAATCCAAATAAGAAAATTGGGTTTATTTTTTCAAGTTCTTTCATTATTCGTTTTATAACTAGAACTATTTTGTTAACCCATCTTGTTTTTTCTTTTGAAATCTTTAAAAACCATTTTCTCGTTTTTTTAGAAACTCTTAGAACTAGAGAAAGAGAAAATGTTTTTTCCAGTTTTCTCATTTTTTTTTGTAGCTCTTTCCAAATAGGTTGAAAAAAAGAAGGTTGTTTTCGAGGAGAACCGAAGGGGAGTTCCGCTTCTCTTCCCCAGACTGTTAAAAAACAAAAATTGTCTTTTTTTCCTTTTTTTTTCATTGTATCTCTATGATGGGATCGTACTTTAGATTTTCGCCAAGGTTTCAGACGGAAAGGAAATAGAATTTTTATCTGAATACCATCCGTTAACCAATCTTTTGGAAATTCTGTTTCTGATAATTGAACACCATTATAAGTGCATTTAACATGCATTTCTCTATTCCAATCTTTCAAATCCTCGTACCACTCAGGGGATTGGAATAATAACATACGGCCAACATTTTTAGCTATTATCAATGAAGGCAATACAATGTATTTTCTAAGAATCGATTGGGTTACTAACATCGAACCCCTTATTGCTTGAGCAAATATAATGCTATCCCAAGTTTCTGATATTGTTATACGTTCATTTTCCTCTTTCTTTTCCTTGTTTTTCTCTCTTTCTTTTGTCTCTTCCTCCTCAGAATCGGAAATTTGAAATTCTGATTCTCTACCCACCCAACCCCTAAAAACGAGATTCATCATTTCGGAGATATCAAAAGATAAAAAGAATGTTTTGTCTATTTGATCCAAAAAAAGTGGCGAATGCACATTTGCTTGAAACATTTCCCAAGTAACTGTTTTACGTCTTTGAGCACGCATGGATCCTTTGATTAGATCCCGACGAAAATCCGATTGTTGTGAGTAACGTATCAAAGACACCTCTTCCGCTTGATCACTATCACTAGTATTACTAATAGCGTTGGTAGTTTCCTCTTTATCAGTATAAATTACAACACGTTTGGCTTTTCTTGAACGAATTTCATGATCTTCCATTGATTCTTCTTCATTTTCTTCCTCTTGTTCTTCCAAATCATCGGTCAATTTGTATGACCATCGAGGAACCTCTTTTCTGATTTCTTCTATTCCAGGAAAAATCCATTTATTATTTTGATTTCTAATTGTTTGATCATTGCAATCAGTTGTAACTACATCGAATATCCATTGCAAACATTTTGCTTGCTTTTCTGAATCAATTCTTTTTTCTTCTGCCAATAAAGACAATTTTTTCAAATTAAGACTGGGGGGGTATTCCAAGGGGACTTCGCCGATTGAGGTTAAGGAATGACCACTATTTGTCGATAAAAATTCTCCATCAAAGAGATTCTTTTGATATTCCAATTCTTTTTTGGGGGAATCATTAGGAAGTAGACCGTGAATTTTATTTATCCAGACTATTTCTATGGACTCCTCTGCATCTGTAGAAGTTATTAAATCATCCCTGATTGAACGTGAATATAATTTTGTGATTTTTCCGCGATATGGTCCGTTCAAAAAAGGATCGTACATTTTAGGCAAGCATTCCTTTTCATTTTCATCATTGCATAATCTGATTCTTTTCTCGAGCACATCTCGAACAAGGGATCCTGTTTTTTTTTCTAGAGTTTTTATTCGATTTATTAATTCATTGCTCAAGGTGTGCTTTTTTTGTTCATTAGTATAAACCCAATAATTATCCTCGTGGGATAGTTTTTCGGTCGTGTACAAAGATATCTTTCGTTCTATCATTTCTGAAAAAGTCGATAAACTCGGTGGATATGTAAAAGATATTCTTTGTTTTCCATCACTTGGACATGTATAAAAAAAATATTGTGACATTTCATTTCGTACAGCATTGTCAAATCGATCATTTTTTATATATCGAAATGGACGATTCCATCGTTTACAGTCGAAAAGAAAAGTGACAAGCGGTTTTTCAAACCAAAAAAGATTTTTATCTTCTTTACTTTCTAATTCCCAAAGTTCTTGTTCTTGATACCTATCAAGATAAGAGTCTTCGTAAACTGGGCTATCCTTATAGTATGTCTCTTTAAAGTGGAATTCATCCTTTGTTTTTTCTTTTCCATTCACTGGGATTTTGTTCGTTTCATTTATTTTGTACAGATCTTCTTTTTCTTCGGAACCAAAATAAAGGTTTTCTTCGGTGGATCCCTCTTCGTCCTGTTTAGTTTCTTTTGGTTCCAAAGTTATTTCTATGTCGCTTTCTTCCTCATTTTCCTCGCTTTCCTCTGTTTCTGAGGTTTCCTTCAGTTTTTTAGTAATAATAGGTAAAGGCATTCTGCCTAAATAGTATACACAAGTAATAAATAAGAGAATACTAAAGATTCGAGCCAGAGAATTTCTCAATTCTGAAAGAAGGTACTTATTAGATTGAATGGAATGATTTTGCCGTATCCAGAATAATACTAATCCAACGCACTTAATAAAAAAAATGTGACCAATTAACCAACCAATAAAATTACTTGTTACAAATAACATCTTGTTGTTGCATCGAAACATATAAATGTTGACTAATCTGGCTAGTGTTGAACTTGGTAAAATGAAATGGTTGAATAATTGAAAAATAAAATTATTCAGGAATATACATTGAATGTTGAAATTACGTATTGAATTTCTAGTAGTAGATCTATAATCCAAAAAGTTCTTGTTATTGTTCCAGAAGAAATGAAACAAAAGATATGGTAGAACTAGGACAGTCATTGTATGAGGTTTACCCAATGCTAAATGCAGAGGCGCATAATAGATTGATATAAAAATCATAAGCTGTCCCATAATAAAACCGGTTGTTGCTGATATCTGCTTTTCGGTTCCTTCTTCCATAACCCAAGCTCGAAGAAGGAAGAGATAAGAGGGCCCTATGGAGAACGTGGTCATAAATCCATAATAGAGTCCAACTATAACAACGGAATTTATTATTTTCATGCATAAGGATAATGGATTACCTAATAGAAAAAATTTCAAAATCATCACAAATCTCCTCCCTTTCTTTTGTGTTGCAACTTCTCGATTATTATATGATGATTTTTTAACTTCCATATAGACTCTATATGGAATAGACTATAAATATATAGAAAGAAAAAGACCATAAATGACATCCCTTATGTCAATGATACCAAAGAGATATTAAATGAATGGAATTGGGATATATTGGGATATAGATATAATATAATGAAATAGAGCCGCTTTGAGATTCCCTATGAAATGAGGCATGGAACGGAGCCACTACGAAGAAGTTCGGGAGTTACGAAGGAAGCTTCGGACTCATATTGTTCGTGGGTTGAGAACGGTAGTTGAACTTTATGGGATCGAATCACCCGTTGTTCCTCAGTAGCTCAGTGGTAGAGCGGTCGGCTGTTAACTGATTGGTCGTAGGTTCGAATCCTACTTGGGGAGATTTAATTCATTTTTTTATTCAAAAATGAAGAATTGAATGAAAGGGCTCGTTTTGACCGTTAGGAGTAGGTAACCCGTTCCCTGTCTTTGTTTCTATTGCATTCTATCTCATCGTATCACATTCTGTTCTGCGATATTTGAGAATCACCGTCAATACCTGGCGTAGATCCGGGATAATCCCTTGTAAAAAGCCCGAGGGCTATTTCCAATTAGCCAATTAAGAATTCTCCGATGATGTACTAGCAGTGCATCAAAGATGCAGTCATCAATTCTCCCGATCGGCCACAATTATCGCGAGCAAACAATAATGAGGAACGCATTTTTGCTATGCTACTAATACTTGTACTTGTTCTGTTATTCTGCCCAAGACTGGCTGAGGAAGAGTTACGGGGGGTAAAACATAAATATGCAGATTCGGACCAGGCGTACTATACTATATGTAATTATATTAACATTCACGATAAAGAAAAAGTAAGGCCATTCCATTTCGACAAAAGACCCATACCCAAGTTCCATAGCTTTGCGTCCGCTATCCCGATCATGATTTTCCTACCCCATAGGTAAAGGAAAGGTCCTTCCCTTTTGGGCCGGTTGTGGGCGAGGAGGGATTCGAACCCCCGACACCGTGGTTCGTAGCCACGTGCTCTAATCCTCTGAGCTACAGGCCCCACCCCGTCTCCACCGGATCTGTTCCCAGGAGTACCCTCAAAAAGGAACCTTTCCTCTCCTCAGCCATTTCTTTCGGGTTAAGATAAGAAGATGTGAAAGCGCTTTTCTCTCTATAAGAACAGTGCGTTCCAAGGTGTGAAGTGGGAGAGAAGAGATGTCATAATTGGGGTTTTGAATAAGACGACCTTTGCATTTTGCATTTTATTTGATTTTGCATATTTTATAAAATAAGAGGTGTTAAGCTTTTTATCATTCTGGCGTCGAGCTATTTTTCCGCAGGACCTCCCCTACAGTATCGTCACCGCAGTAGAGTTTAACCACCAAGTTCGGGATGGATTGGTGTGGTTCCTCTACGCCTAGGACACCAGAATATCGAACCATGAACAAAGAAAAAAGACATGAGAGAAAAGCATATTCATATTGGCTAGTGATTGTGAGGCCCCAATTCTTGACTGGAAGGGACACCCAAAACTCTGCCCTTCCATCCCTTGGATAGAATGGCAGAGTTTTGGGTTTTTTCATGTTGTCAAACAGTTGAACAATGAAAATAAATAGATGGCGAGTGCCTGATCGAATTGATCAGGTCATGTAGGAACAAGGTTCAAATCTCTCGGTCTGTTAGGATGCCTCAGCTGCATACATCACTGCACTTCCACTTGACACCTATCGTAATGATAAACGGCTCGTCTTGCCGTGACCTTATCTTGGATTCTCAATACTTCTGTCACTCCATCCCCGCAGGGGCAGAGAACCCGTCGCTGCCTCGGCTATACTACCGGGGGCTCTGGGGAAGTCGGAATAGGAGAGCACTCATCTTGGGGTGGGCTTACTACTTAGATGCTTTCAGCAGTTATCCGCTCCGCACTTGGCTACCCAGCGTTTACCGTGGGCACGATAACTGGTACACCAGAGGTGCGTCCTTCCCGGTCCTCTCGTACTAGGGAAAGGTCCTCTCAATGCTCTAACGCCCACACCGGATATGGACCGAACTGTCTCACGACGTTCTGAACCCAGCTCACGTACCGCTTTAATGGGCGAACAGCCCAACCCTTGGAACATACTACAGCCCCAGGTGGCGAAGAGCCGACATCGAGGTGCCAAACCTTCCCGTCGATGTGAACTCTTGGGGAAGATCAGCCTGTTATCCCTAGAGTAACTTTTATCCGTTGAGCGACGGCCCTTCCACTCGGCACCGTCGGATCACTAAGGCCGACTTTCGTCCCTGCTCGACGGGTGGGTCTTGCAGTCAAGCTCCCTTCTGCCTTTGCACTCGAGGGCCAATCTCCGTCCGGCCCGAGGAAACCTTTGCACGCCTCCGTTACCTTTTGGGAGGCCTACGCCCCATAGAAACTGTCTACCTGAGACTGTCCCTTGGCCCGTAGGTACTGACACAAGGTTAGAATTCTAGCTCTTCCAGAGTGGTATCTCACTGATGGCTCGGGCCCCCCCGGAAGGAGGCCTTCTTCGCCTTCCACCTAAGCTGCGCAGGAAAAGCCCAAAGCCAATCCCAGGGAACAGTAAAGCTTCATAGGGTCTTTCTGTCCAGGTGCAGGTAGTCCGCATCTTCACAGACATGTCTATTTCACCGAGCCTCTCTCCGAGACAGTGCCCAGATCGTTACGCCTTTCGTGCGGGTCGGAACTTACCCGACAAGGAATTTCGCTACCTTAGGACCGTTATAGTTACGGCCGCCGTTCACCGGGGCTTCGGTCGCTGGCTCCCCTGTCATCAGGTCACCAACTTCCTTAACCTTCCGGCACTGGGCAGGCGTCAGCCCCCATACATGGTCTTACGACTTTGCGGAGACCTGTGTTTTTGGTAAACAGTCGCCCGGGCCTGGTCACTGCGACCCCCTTTGTGAGGAGGCACCCCTTCTCCCGAAGTTACGGGGCTATTTTGCCGAGTTCCTTAGAGAGAGTTGTCTCGCGCCCCTAGGTATTCTCTACCTACCCACCTGTGTCGGTTTCGGGTACAGGTACCCTCTTGTTGAAGGTCGTTCGAGCTTTTCCTGGGAGTATGGCATGGGTTACTTCAGCGCCGTAGCGCCTGGTACTCAGACATTGGCTCGAGGCATTTTCTCTACCCCTTCTTACCCTGAAAAATCAAGGTCACCTTGCGTCCTTGAACCGATAACCATCTTTCGGCTAACCTAGCCTCCTCCGTCCCTCGGGACCAACAAGGGGTAGTACAGGAATATTCACCTGTTGTCCATCGACTACGCCTTTCGGCCTGATCTTAGGCCCTGACTCACCCTCCGTGGACGAACCTTGCGGAGGAACCCTTAGGTTTTCGGGGCATTGGATTCTCACCAATGTTTGCGTTACTCAAGCCGACATTCTCGCTTCCGCTTCGTCCACACCTGCTTGCACGGGTGCTTCTATCTAAGGCGGAACGCTCCCCTACCGATGCATTTTTACATCCCACAGCTTCGGCAGATCGCTTAGCCCCGTTCATCTTCGGCGCAAGAGCGCTCGATCAGTGAGCTATTACGCACTCTTTCAAGGGTGGCTGCTTCTAGGCAAACCTCCTGGCTGTCTCTGCACTCCTACCTCCTTTATCACTGAGCGGTCATTTAGGGGCCTTAGCTGGTGATCTGGGCTGTTTCCCTCTCGACGATGAAGCTTATCCCCCATCGTCTCACTGGCCGACCTTGACCTCCGTTATTTTGGGGTCATATCTAGTATTCAGAGTTTGCCTCGATTTGGTACCGCTCTCGCGGCCCGCACCGAAACAGTGCTTTACCCCTAGATGTCCAGTCAACTGCTGCGCCTCAACGCATTTCGGGGAGAACCAGCTAGCTCTGGGTTCGAGTGGCATTTCACCCCTAACCACAACTCATCCGCTGATTCTTCAACATCAGTCGGTTCGGACCTCCACTTAGTTTCACCCAAGCTTCATCCTGGTCATGGATAGATCACCCAGGTTCGGGTCCATAAGCAGTGACAATCGCCCTATGAAGACTCGCTTTCGCTACGGCTCCGGTGGATTCCCTTAACCAAGCCACTGCCTATGAGTCGCCGGCTCATTCTTCAACAGGCACACGGTCAGAGATCATATTCTCCTCCCACTGCTTGAGAGCTCACGGTTTCATGTTCTATTTCACTCCCCGATGGGGGTTCTTTTCACCTTTCCCTCACGGTACTACTTCGCTATCGGTCACCCAGGAGTATTTAGCCTTGCAAGGTGGTCCTTGCTGATTCACACGGGATTCCACGTGCCCCATGCTACTCGGGTCAGAGCGTAAGCTAGTGATGCTTTCGGCTACTGGACTTTCGCCATCTAGGGTGCAGTATTCAACCGCTTCGCCTAGCAGCACGACGCTTGTATTGCTCTCCCACAACCCCGTTTTCACGGTTTAGGCTGCTCCCATTTCGCTCGCCGCTACTACGGGAATCGCTTTTGCTTTCTTTTCCTCTGGCTACTAAGATGTTTCAGTTCGCCAGGTTGTCTCTTGCCTGCCCATGGATTCAGCAGCAGTTCGAAAGGTTAACCTATTCGGGAATCTCCGGATCTATGCTTATTTTCAACTCCCCGAAGCATTTCGTCGCTTACTACGCCCTTCCTCGTCTCTGGGTGCCTAGGTATCCACCGTAAGCCTTTCCTCGTTTGAACCTCGCCATTAACGTTAAGGCTATGCCATCCTAAGGTGCTGCTAAATAGAAGGATCTTATCAACGTCCATGAATGATAAATCATAGATCGAACTGCCGAATCGTAAAAATTGGGTGCTATCATAGTTTCGGCTAAGTTCACGGGCTGGAGATAAGCGGACTCGAACCGCTGACATCCGCCACAGGGTAAACCACCGCCTCTCGGGCCTCCCCGACTGATTCTACTATAGAGGCCAACGATAGACAATAACTCCCCCCCGAACACAGCTTACAACTTTCATCGTACTGTGCTCTCCAAAGAGCAACTCTTCTCAAAATATCAAAAGGTGCTGAGTCGGAATCCCATTCTAAGGATTCTTGTGGTTCCGGAGAATCCAGCTACAGGAGAATCAGGAACGGAGAACTCTCCCCCTTTTTCTGCCCGACTCTTTGGTTTTAAGAATGCTGGTTTTAAGAACGAGTGATTGCCCTTCTCCGACCCTTACTGCCCAACCAGAGAACGGACAGCTAATGCGTTCCACTTATTGAACAGGGTCTATGGTCGGTCCGTGACCCCTGGATGCCGAAGGCGTCCTTGGGGTGATCTCGTAGTTCCTACGGGGTGGAGACGATGGGGTCGGTCCATGGATTTTCCTTCCTTTTGTCACATTTTGCTCAAAGGGTTGAAGGGAGATAGTGCATCAAGCTGTTCGCAAGTGCCAACTTGATCCTCTTCCCCAGGGATCCCAGATGAGGGAACCCTAGGAGAGCCGCCGACTCCAACTAAGGTCCATGTACGATCCATACTAGATCTGACCAACTGCCCATCCTACCTCCTCTACGTTCTTGACAGCCCATCTTTGTCTCAGTAGAGTCTTTCAGTGGCATGTTTCGGTCCTCTTCCCCATTACTTAGAAAAAGTGAGCCACCAGTTCAGGTACAAGATACTATCATTACCGCCTGGACAATTAGACATCCAACCCGTAATCGCAACGACCCAATTGCAAGAGCGGAGCTCTACCAACTGAGCTATATCCCCCCGAGCCGGAGCATGCATGAAGGAGTCAGATGCTTCTTCTATTCTTTTCCCTGGCGCCGCTGGGCCATCCTGGACTTGAACCAGAGACCTCGCCCGTGAAGTAAATCATCGCACCTACGATCCAAACAATTGGGGGAGAATCAATAGATTCTCTTTCAGGAGCGATTCATCCTTCCCGAACGCAGCATACAGCTCTCCGCTGTACTGCGCTCTACAAGTGTGCTTTGGTTGTTCCACCCTTCCCCCTTACCATGGCAAGTCTTTGTGAAAAAACTCCGATGGGAAGAAAAAAGAAGACGTTAAGAAACCCTCCTGGCCCAACCCTAGACACTCTAAGATCCTTTTTCAAACCTGCTCCCATTTCGAGTCAAGAGATAGATAAAAAGAATTTCACGTTCTTCCCTTCGGGAAGGATTAGGGAAATCCTATTGATTGCTGCTTTCTCCAGACCTTCGGGAAAAGCATGAAAAAAGGCTCGAATGGTACGATCCCTCCGTCACCCCAGAATGAAAGGGGTGATCTCGTAGTTCTTGGTCTGTGAAGATGCGTTGTTAGGTGCTCCATTTTCCCATTGAGGCCGAACCTAAACCTGTGCTCGAGAGATAGCTGTCCATACACTGATAAGGGATGTATGGATTCTCGAGAAGAGAGGAGCCTTGTTGGTCCCCCCCCGGACCGCCCGGATCCCACGAGTGAATAGAAAGTTGGATCTACATTGGATCTCACCTGAATCGCCCCATCTATCCTCCTGAGGATAAGTTTGGTTTCAAACTCCGATTCGAACAGGAGGAGTACGCCATGCTAATGTGCCTTGGATGATCCACATCTCCGGGTCAGGCGCTGATGAGCACATTGAACTATCCATGTGGCTGAGAGCCCTCACAGCCCAGGCACAACGACGCAATTATCAGGGGCGCGCTCTACCACTGAGCTAATAGCCCGTCGTGCGGGCCTCCCACTGGGAGGCCTGCTATGCCAAAAGCGAGAGAAACCCCATCCCTCTCTTTCCTTTTTACGTCCCCATGTCGCCACACGGGAGGGACATGGGGACGTAAAAAAAGGATCCTATCAACTTGTTCCGACCTAGGATAATAAGCTCATGAGCTTGGTCTTATTTCACCGTCAAGAAACGAAAGAAGACTTCCATATCCAAGCTTAGCTCAGACGTAGCTCGCTTCTTTTTGGGTGTGAAGCAGTGTCAAACCAAAAAAAATGCCCAACAAGCATTAGCTCTCCCTGAAAAGGAGGTGATCCAGCCGCACCTTCCAGTACGGCTACCTTGTTACGACTTCACTCCAGTCACTAGCCCCGCCTTCGGCATCCCCCCCCTTGCGGTTAAGGTAACGACTTCGGGCATGGCCAGCTCCCATAGTGTGACGGGCGGTGTGTACAAGGCCCGGGAACGAATTCACCGCCGTATGGCTGACCGGCGATTACTAGCGATTCCGGCTTCATGCAGGCGAGTTGCAGCCTGCAATCCGAACTGAGGACGGGTTTTTGGGGTTAGCTCACCCTCGCGGGATCGCGACCCTTTGTCCCGGCCATTGTAGCACGTGTGTCGCCCAGGGCATAAGGGGCATGATGACTTGACGTCATCCTCACCTTCCTCCGGCTTATCACCGGCAGTCTGTTCAGGGTTCCACAATGGTGGCAACTAAACACGAGGGTTGCGCTCGTTGCGGGACTTAACCCAACACCTTACGGCACGAGCTGACGACAGCCATGCACCACCTGTGTCCGCGTTCCCGAAGGCACCCCTCTCTTTCAAGAGGATTCGCGGCATGTCAAGCCCTGGTAAGGTTCTTCGCTTTGCATCGAATTAAACCACATGCTCCACCGCTTGTGCGGGCCCCCGTCAATTCCTTTGAGTTTCATTCTTGCGAACGTACTCCCCAGGCGGGATACTTAACGCGTTAGCTACAGCACTGCACGGGTCGATACGCACAGCGCCTAGTATCCATCGTTTACGGCTAGGACTACTGGGGTATCTAATCCCATTCGCTCCCCTAGCTTTCGTCTCTCAGTGTCAGTGTCGGCCCAGCAGAGTGCTTTCGCCATTGGTGTTCTTTCCGATCTCTACGCATTTCACCGCTCCACCGGAAATTCCCTCTGCCCCTACCGTACTCCAGCTTGGTAGTTTCCACCGCCTGTCCAGGGTTGAGCCCTGGGATTTGACGACGGACTTGAAAAGCCACCTACAGACGCTTTACGCCCAATCATTCCGGATAACGCTTGCATCCTCTGTCTTACCGCGGCTGCTGGCACAGAGTTAGCCGATGCTTATTCCTCAGATACCGTCATTGCTTCTTCTCCGAGAAAAGAAGTTCACGACCCGTGGGCCTTCTACCTCCACGCGGCATTGCTCCGTCAGGCTTTCGCCCATTGCGGAAAATTCCCCACTGCTGCCTCCCGTAGGAGTCTGGGCCGTGTCTCAGTCCCAGTGTGGCTGATCATCCTCTCGGACCAGCTACTGATCATCGCCTTGGTAAGCTATTACCTCACCAACTAGCTAATCAGACGCGAGCCCCTCCTTGGGCGGATTCCTCCTTTTGCTCCTCAGCCTACGGGGTATTAGCAACCGTTTCCAGTTGTTGTTCCCCTCCCAAGGGCAGGTTCTTACGCGTTACTCACCCGTCCGCCACTGGAAACACCACTTCCCGTCCGACTTGCATGTGTTAAGCATGCCGCCAGCGTTCATCCTGAGCCAGGATCGAACTCTCCATGAGATTCATAGTTGCATTACTTATAGCTTCCTTGTTCGTAGACAAAGCTGATTCGGAATTGTCTTTCATTCCAAGGCATAACTTGTATCCATGCGCTTCATATTAGCCTGGAGTTCGCTCCCAGCAATATAGCCATCCCTACCCTATCACGTCAATCCCACGAGCCTCTTATTCATTCTCGTTCGATCACTCCGGGGGAGCAAGTCAAAATAGAAAAACTCACATTGGGTTTAGGGATAATCAGGCTCGAACTGATGACTTCCACCACGTCAAGGTGACACTCTACCGCTGAGTTATATCCCTTCCCGGCCCCTATCGAGAAATAGAACTGACTAATCCTAAGTCAAAGGGTAGAGAAACTCAACGCCACTATTCCACTATTCCTAAACAACTTAACTTGTAGCCTGTAGCCGGGCCTTCTTTTCGCACTATTACGTATAGTCAAATAATGGGAAGGGATTCAATTGTCAACTGCTCCTATCGGAAATAGGATTGACTATGGATTCGAGCCATAGCACATGGTTTCATAAAATCCGTACGATTTTTCCGATCTAAATCGAGCAGGTTTTACATGAAGAAGAGATTTTGTTCAGCATGTTCTATTCGATACTGGTAGGGGAAGAACCCAACTCGGTATTGTTAAAAAAAAAAAGGAGAGGAAGCAGAACCAAGTCAAGATGATACGGATCAACCCGTTCTTCTTGCGCCAAAGATCTTACCATTTCCGAAGGAACTGTAGCTACATCTCTTTTCAATTTCCATTCAAGAGTTCTATGTATTTCCACACCCTTTTTTTGAAACCTCAAACAAAAATGAAATGGACAAATTCCTTTTCTTAGGAACACATACAAGATTCGTCACTACAAAAGGATAATGGTAACCCCACCATTAAATTAACTACTTCATTTATGATATGAATTTAATAGTCATAGAAATACATGTCTTACCGAGACAGAATTTTTCACTTGTTATCCTCTTGCCTAGCAGGCAAAAATAGACTTCCGTGGAAAGACTGATTTGATTAATTCGGATCGACATGAGGGTCCAACTACATTGCATTGCTAGAATCCATGTTGTATATTTTAAACAGGTTGACCTCCTTGCTTCTCTTCATGGTACAACCCTCTGCGGAGCCCCCTTTATCTTCGGTCCACAGAGAAAAAATATAGGACTGGTACCCACAGTTCATCACGGAAGAAAGGACTCACCGAGCCGGGGTAACTAACTAATACTAATATAATAGAAAAGAATAGAAAAGAACTGTCTTTTCTGTATACTTTCCCCGGTTCCGTTGCTACCGTACCGCGGGCCTTACGCAATGGATCGGATCATATAGATATCCCTTCAACACAACATAGGTCATCGAAAAGATCTCGGACGACTCACCAAAGCACGAAAGCCAGAATCTTTCAGAAAATGGATTCCTATTTGAAGAGTGCATAACCGCATGGATAAGCTCACACCAACCCGTTCATTTTTTTTGGATCCAATTTGGGATTTTCCTTGGAAGGTATCGGGAAAGAATTGGAATGTAATGTAATAATATCGATTCATACAGAACAGAAGAAAAGGTTCTCTATTGATTCAAACGCTGTACCTATGGGATAGGGATAGAGGAAGAGGAAAAAAACCGAAGATTTCACATATTACTTTTGATCGAAAAATCAATCTGATTTATTTCGTACCCTTCGCTCGATGAGAAAATGGGTCAGATTCTACAGGATCAAAACTATGGGACTTAAGGAATGATGGAAGGGAATAAAAAAAAGAGAGGGAAAGACAAAAAATCGAAATGAAATAAAGAATAAAACAAAATAAAAGAAAATGGAAATCAATACAATAAGTAAATAAAAAAAAATAAGTATAAGTAGAAGAACCCAGATTCCAAATGAACAAATTCAAACTCGAAAAGGATCTTTCTTATTCTCGAAGACTGAGGGACAAAGGGATTGATCGAGAAAGATCTCTTGTTCTTATTATAATATCGTGATTTGATCCGCATATGTTTGGTAAATAATCTTCTCCTTCGATCATAATCAAAAATGGAAAGTGTTCAATTGGAACATGAAAACGTGACTGAATTGGTGTTAGTTACTCTTCGGGACGGAGTGGAAGAAGGGAGGAGATTCTCGAACGAGGAAAAGGATCCAATGACTTCGAAAGAATTGAACGAGGAGCCGTATGAGGTGAAAATCTCATGTACGGTTCTGTAGAGTGACAGTAAGGGTGACTTATCTGTCAACTTTTCCACTATCACCCCAAAAAAACCAAACTCTGCCTTACGTAAAGTTGCCAGAGTACGATTAACCTCTGGATTTGAAATCACTGCTTATATACCTGGTATTGGCCATAATTTACAAGAACATTCTGTAGTATTAGTAAGAGGAGGAAGGGTTAAGGATTTACCCGGTGTGAGATATCACATTGTTCGAGGAACCCTAGATGCTGTCGGAGTAAAGGATCGTCAACAAGGGCGTTCTAGTGCGTTGTAGATTCTTATCCAAGACTTGTATCATTTGATGATGCCATGTAAATCGCTAGAAACATGTGAAGTGTATGGCTAACCCAATAACGAAAGTTTCGTAAGGGGACTAGAGCAGGCTACCATGAGACAAAGGATCTTCTTTCTAAAGAGATTCCATTCGTAACTATTATATGTCTAAGGTCCAATATTGAAATCATTTCAAAGGTTTTGCCTTACTTTGTCCGTGTCAACAAACAATTCGAAATATCTCGACTTTTTCAGAACAGGTCCGAGTCAAATAGCAATGATTCGAAGCACTTCTTTTTACATTACACGATTTCGGAACCCAAGGACTCGATGGTATGGATATGTAAAATACAAGATTTCCAATCCTAGCAGGAAAAGGAGGGAAACGGATACTCAATTTAAAGTGAGTAAACAGAATTCCATACTCGATCTCATGGATACATATAGAATTCTGTGGAAAGCCGTATTCGATGAAAGTCGTATGTACGGCTTGGAGGGAGATCTTTCATATCTTTCGAGATCCACCCTACAATATGGGGTCAAAAAGCCAAAATAAGTGATTCATTTTTAGCCCTTATAAAAAGATGATTCTTGAACCTCTTTCACGCTCATGTCACGTCGAGGTACTGCGGAAAAAAAAACTGCAAAATCCGATCCAATTTATCGTAATCGATTAGTTAACATGTTGGTTAACCGTATTCTGAAACACGGAAAAAAATCATTGGCTTATCAAATTATCTATCGAGCCGTGAAAAAGATTCAACAAAAGACAGAAACAAATCCACTATCTGTTTTACGTCAAGCAATACGTGGAGTAACTCCCGATATAGCAGTAAAAGCAAGACGTGTAGGCGGATCGACTCATCAAGTTCCTATTGAAATAGGATCTACACAAGGAAAAGCACTTGCCATTCGTTGGTTATTAGCAGCATCCCGAAAACGTCCGGGTCGAAATATGGCTTTCAAATTAAGTTCCGAATTAGTAGATGCTGCCAAAGGGAGTGGCGATGCCATACGCAAAAAGGAAGAGACTCATAAAATGGCAGAGGCAAATAGAGCTTTTGCACATTTTCGTTAATCCATGAACAGGGTCTATATAGATACATAGATCCATGGATCCATACATCTCGATCGGAAAAGAATCAATAGAAAAAGAAAGAATTGGAATTGATCGATATCTTTCTCGAAACAAACAAAAAGAAAAATGAAACATAAATCATAGATCAACTAAGCCCTCTCGGGGGCTTGCTTAAGAATAAGAAAGAGGAAGATTATGGAAATATCATGGAATAAGATTTGATCCTATTCATGGGGATTCCGTAAATAAAATATCCCATTCCAAAAAAAAATAGAAAGTTCGAAACAATTGGGACTTTTTCGGCGATTGGATGCAGTTACTAATTCATGATCTGGCATGTACAGAATGAAGTTTTCATTCTCGATTCTACGAGAATTTTTATGAAAGCGTTTCATTTGCTTCTCTTCAATGGAAGTTTCATTTTCCCAGAATGTATTCTCATTTTTGGCCTAATTCTTCTTCTGATGATCGATTCAACCTCTGATCAAAAAGATAGACCTTGGTTCTATTTCATCTCTTCAACAAGTTTAGTAATGAGCATAACAGCCCTATTGTTCCGATGGAGAGAAGAACCTATGATTAGCTTTTCGGGAAATTTCCAAACGAACAATTTCAACGAAATCTTTCAATTTCTTATTTTACTATGTTCAACTTTATGTATTCCTCTATCCGTAGAGTACATTGAATGTACAGAAATGGCTATAACAGAGTTTCTGTTATTCGTATTAACAGCTACTCTAGGAGGAATGTTTTTATGTGGTGCTAACGATTCAATAACTATCTTTGTAGCTCCAGAATGTTTCAGTTTATGCTCCTACCTATTATCAGGATATACCAAGAGAGATGTACGGTCTAATGAGGCTACTACGAAATATTTACTCATGGGCGGGGCGAGCTCTTCTATTCTGGTTCATGGTTTCTCTTGGCTATATGGTTTATCCGGGGGGGAGATCGAGCTTCAAGAAATAGTGAATGGTCTTATCAATACACAAATGTATAACTCCCCAGGAATTTCAATTGCGCTTATATTCATCACTGTAGGAATTGGGTTCAAGCTTTCCCTAGCCCCTTTTCATCAATGGACTCCTGACGTATACGAAGGAGTGCGGTTCGTTCGACAAATTCCTACCTCTATATCTATCTCTGAGATGTTTGGATTTTTCAAAACTCCATAGACATGCAGAAAAAAATGCTATCCCCACTCGGACCAAGACATAACTTTTACCAAAAGTTTATTGTGATCTCTTTGTTCAAATAACAATTAAGGTGAAGCAGGGTTAGGAACAACGAATCTCTTTATGATAAACAGATCCATTTTGCAAGTTCGTTATTACGGGTAGTTACTACAAAGGATCGGACTAATGACGTATACAATACTTGAATTTTCGATGTAGATGCTACATAGTTGGTTCTCATCCTTCAGAGACTACGAGTATAATAGGAGCATCCGTCAACAAAAGGATCACCCTAAGATGATCATCTCATGGCTATTGAGAACGAATCAAATCAGATGGTTCTTTTTCTCAATCTTTCTGACTTGCTCCTACGCAACCAAGGTTGAAAAGATTGAAAAAGTCAGTCATTCACAACCACTGATGGAGGATTCCTCGAAAAGTTAAGGATTAGTAATCCTTTTTAGAAATCGAATGGATTCGGTCTTATACACACGCGAGGAAGGTAATCAAAAAAGAAAGAAGATGAGTTTTTCTTTCTTTTATCACTTAGGAGCCGTGCGAGATGAAAGTCTCATGCACGGTTTTGAATGAGAGAAAGAAGTGAGGAATCCTCTTTTCGACTCTGACTCTCCCACTCCAGTCGTTGCTTTTCTTTCTGTTACTTCGAAAGTAGCTGCTTCAGCTTTAGCCACGCGAATTTTCGATATTCCTTTTTATTTCTCATCAAATGAATGGCATCTTCTTCTGGAAATCCTAGCTATTCTTAGCATGATATTGGGGAATCTCATTGCTATTACTCAAACAAGCATGAAACGTATGCTTGCCTATTCGTCCATCGGTCAAATCGGATATGTAATTATTGGAATAATTGTTGGAGACTCAAATGATGGATATGCAAGCATGATAACTTATATGCTGTTCTATATCGCCATGAATCTAGGAACTTTTGCTCGCATTGTATTGTTTGGTCTACGTACCGGAACTGATAACATTCGAGATTATGCAGGATTATACACGAAAGATCCTTTTTTGGCTCTCTCTTTAGCCCTATGTCTCTTATCCCTAGGAGGTCTTCCTCCACTAGCAGGTTTTTTCGGAAAACTCCATCTATTCTGGTGTGGATGGCAGGCAGGCCTTTATTTCTTGGTTTCAATAGGACTCCTTACGAGCGTTGTTTCTATCTACTATTATCTAAAAATAATCAAGTTATTAATGACTGGACGAAACCAAGAAATAACCCCTCACGTGCGAAATTATAGAAAATCCCCTTTAAGATCAAACAATTCCATCGAATTGAGTATGACTGTATGTGTGATAGCATCTACTATACCAGGAATATCAATGAACCCAATTCTTGCAATTGCTCAGGATACCCTCTTTTAGCTTCTAGGGTCTATTTCTTAGTTCAAGATCCCTCTTACTAACTGGAATAAAAGAATTAGTAGATCTGTTCTGCCCAAAATGGGAATGTGCTGGCGTTATGAACTTATAATCATGGAATCAACTCGATCATCAGATTATAAGTTCATTCCATACCGGACCAGACCGTAATAGGGTTATGTACATTCTCATTATGAGAGGGGGTCATTCGAGCGTATGTAAATAGATACTATGTTTACATATGGATCCCTACGTCGTGACATTCTATTTAGGATTAGTAATGGGCGTAATCCGACCTGCTTTTGACATATCTATCGTTATTTGGGTACCGTATTAACTTCTTTTGGCTTCTATTGAATCGAGAAATAAGTTTGATTGTACATCTTTTAGATTTTTATATATTTAATTTAGAATTTATTAATATTATTTATTAATATTATTTATTATATTTATTATTTATATTATTATTTTATTATTTATAGTCTATTTTTTGATATTGATATATATATATATACAAGGTATGCTACAGGGTATGCTCCGGATAATTCAAATCGAAGCAATTTGATGTCTGACTCGGGCCTATATTATAGGAATATGACCGATTGATAGAAATACTCCAACACTCCACCTTTGTCATATATTCCATATATCACACTAGATAGATATCATAGTCATGGAATACGATTAACTTTCAAGATGCCTTGATGGTGAAATGGTAGACACGCGAGACTCAAAATCTCGTGCTAAAGAGCGTGGAGGTTCGAGTCCTCTTCAAGGCATAATATTGAGAATGCTTATTGAATGAGCAATTCAATAACAGATCTCGGATCTAATCGATATTGATATACCGAGTATCTGTGTTGATACGAAGTATTCCGGCGATCCCCACGATCCGAGCTGTTGAAATTGGAATAGGTTCGGCAGCGGATCACGAAATCTTGGTGATCTTCTCTATCTAATGAATGAGGAGTCCGTTTTGAAATCGTCTGCCCTGCACCCACCCCCCGAGTATATGATTCAACAGTAATCACACAAGGGTAGATTCATAGAAACCTATGGTAAAATGCCCACCCGTAACCCAGCAGATAAAGTACATTACATAGTCCGTTTTAGGGATTGGCGACTTGCCCATTCAGTGACTTTGGCACTGGACGTTCCCAAAACGGGTACTATCGGGTCGGGTGAATTAGAGAATAGACAGACCTCTGCATTCCAGCCTTCCTTCTCCTTTCAGGCCTATCCGAAAGAGAATCCAGTACCTCTTCTCTTGGTCGTGAATATCTGAATAGGCCGAACTGGCCCCCGCGGATATCTTTGCTTCGCTTCGGAACATAACAATTAGAATTAGGCTCAGTCAACTGGAATGTGTATTATCCATATGGGAGATCTTCCAATTGAGAAGATCCATCGACCTGAGACGAAGAGAAAGGTCTATCTATTTTCTTTAATGATTCAGTTAAACCAATGATTCGTTATTGGAGCAGATAGCACATTTCATCGGACATGCGTATTTTTTATTTTCCGATGGATTGACATGGTTTCATTAATGGAAATTTTTGGATATAGTGAGTAATAGGCTCTGGTTGTTCGCCATTCAAGAATTCTTGTTTAGGCAGTTCATATCATCCATACATAGTGTTTTGATCTAAGATTTAAATTCTTCCATGTTTCAGCAGTAGCATATTGTTCCATGGAGCTAAGGTCAAAAATATGGAATAAACAAGTGTTTCCACGACTCTACCGCCCGGTCAATTCTGTTCCACTTAATCTCTTTTTCATGGCCACATATCTTTACAGCTAAGGAATGGGAAATCTTTTTCCTGTTACATGAATCAAATGTTTCATTTCATCCGGGAAAAGCCATCTCTTTCTCAACAATGTCTTTGTCATTTGATCCAATAGCCTTCCGTTAGATAGGAACAGATTTGATAAATACTGATAACTCTCGGATAGAGTATTAGAACAGAAAGATCTATTAGATAATGAACTATTGGTTCTAAGCCATCTCTGGCGATGAATCAACAATTCGAAGTGCTTTTCTTGCGTATTTTTGATGAACCAGCGTTTATATATAGATGTAGGAGGATTTTTTTGGGAAGTAATAAGCCCCTTTGACATCTCTTCATCTGCAAAGAATTCTCGACGTGAAAACACAGAGACAAAGGGCTGATCTTTGAATAGGAAAAAGAATGGATCCGCAGGGTCCCAAATGAATTGGCTTATTCGAAAAAAGCCTTGTTCTTTGGAAGATCTATCTCGTGTCTGGTACTGCATGGTTCCACTCTGCAAGAACTCCGAATCCTTCTGTTGAAGCTCATTCTCTTTATGAAAAATGATCCGTTTGCCCCGAAATGACCTGGCCCAATAGGGAAATCCCAATTCATTGGTCCTTTCGATACAATCAAATAGATTGCCACAAGGGCGCCATATTCTAGGAGCCCAAACTATGTGATTTAATAAATCTTCCTCTATCTGTTGTGGGTCGAGGGCTCCTTCCCCTTCTTCAAACTCCGATTCGTATTTTTCATATAGAAATCTCTGATCAACGATAGAACAAGATCCATTTTGCATCATATCTAACGGATTCCTTGGTTCGGACCGAAGAAGCAATGTCACTCGATTATTATCAAACTGACTGCCATCTTTTTCTTTCCGTGAGAATCCCACCAGAGCGCCTTCTACTTCTAATAGGCCATGAACTAGATCAGAATCATTCTCAACAAATCCAAACGAAGTAATCCCATTTTTTTCATCGGGTCCGGATGGAGACCAAAGATCTTGAGCGACCGATCCGGCAGAACAACTCAAAAGATAAAGAAGTATCGTTAATTTCTTTATGCTCGTTCCAAGTTCGAAGTACCATTTGTACAAATAAGAATCCCTTTCCTTACATGATTTCTTCTTCATATAGATAGATATAGGATCTATGGGGCAATTACTTAGAAGTACATTTTGTGCAACAGCCCTTCCTATCTGATAGAAAAGGATCCCATGATCCTGAACCGATCTGACCTGGGATCGCAAATCCCAAGTTTGTCTATGAAGAGCTGATCTAATTGTATTAGTTTCTATAATGGATTTCTTCTGTGTAATACTAATTGATAGGGCCTCGTTGATAAGTGCTACAAGATCTCGTGCATTGGAACCCACGGTTATGGACCCGAATCCGTTAGTATGGAACATTTTCTTTTCCAAGTGAAATCCCCTAGTATATGAAAGAATGAAAAAGTGCTTTCGTTGTTGTGGAATAAGAAGCCTTCGTATCTTAATGCATGTATTTAATTTATTCGGCGCTATTAGAGCGGGATCCACTTTTTGGGGAATATGAGTCGAAGCAATAACAAGAATATTTCTAGTGGAACTTCTTTCACAGTCCCTGGAGAGATAGTTCACTAATAAACCGCGGGATAAGTAATTCGACTCATTCACATACAGATCATGAATGTTTGGAATCCATATTATGCAAGGAGACATTGCTTTTGCTAATTCGAATTGAGGGGTGATATCAAATCGGTCTATTTTCGACGTCATATACATAGTTAGCACATTCGTCATAGTTAGCAGCTCCGTCTCAAGGTCATTATCAATATCGTCACTATCATCAATATCGATATCGTCAGTATCATCAAGATCAATATCGTTACTATCATCAATATCGATATCATCAATAAGATAACCTTTAGGCTTGTCATCCAGGAACTTGTTCGGAAATACCGTAATGAAAGGAACATAAGAGTTTGTAGCTAGGTATTTGACCAAATATGATCGTCCAGTTCCTATAGAACCTATCACTAAAATACCCCTAGAAGGAGATAGGGCTAAGCGGAGCGAAAAGGGTTTTCCATGAGATGGGAAATGAAAACTATTAGCCCCACACGAGGTTTGTGAATAAGTGATTGTCTGATAATGAGCAAGGAATATCCGTCTTTCTGCTAAACAGGATCTATTGAACTCATAATTCATTAGAGACTTTTTATGAATGTCAACTAAGTATCGTAAGTAAATTGATCCCGGTTGTTCAATCATTTGATAACCAGAGTCATTCTTTGATAAATGATCACTATGAGTCAGACTCAATAGAATTTGATCAATTCTTTTTTCTGTCGTTAAGGTGGAGAACTGAACCAAGAATTCTCTTTCGTCATCATCAATCGAATCACTGTTCGCGACCCAGGATTCTATTTTATCATCAATCCAATCACCGTTCACGTTTTTTCTTTTTCTTATCAATGCATAGATTTCTTTACTTGTACGACTTAGATGTCTCGTATTTCTCGAAAAAGTGATTCGATTGACGGGATTTGGTATGATACTTACGAGATCGATGAGATTGATATTCAAATATTTATTCTTAGAACGTATGGATTTGACCCCATAAGCGGGACCACCACCCAATAGCATGTTGCCGTCAGAAGCAGAACCCCGTATTTCTTCCAGAGAATCTCCTAATTGTTCCAGAGCAACTTGAAAGAGATTCTTTAACCAGAAGGAATTCAGTTCCGATGTAGGATACCTATCCAGAAGTTTTCGCAACTCAATCATGTATGATGGAATCATCAAAGATTTGATCTTTTCTAACTCTGTCTGTAACTCACTAGAGGCTCGGGAAACAAAGAGAAGATGTATACGAACGAGATATCCAGCAACAAGAAGAAAGAAAAGGATTGAATAGAGGAACTCCCGAGCATTTGTTGATCTCAGATGTGTCCATATCAATGGAACGGGTGACTCATTATTTCGATGAATCGTTTCTTCGGACAGAAGAAGATTTTGTAAACACTTACTCGAAATCTCACTTATCGGAGTCCATTGTGAAAGAATCGCCCACCATTTTTTCTGACGAATTGGCCATGATATATCTGATCCATGCATAATATCATGAAAAATGGATACAAATTTTTGACTGCTACTTAGTATCGGCAATGAGTCTGAAAAAGCATCTAAAAGGGTTAAATTTAGATATTTGCACCCTGTCGAAGTAAGGAACCATGGCATATATGTTTGGAACAGATTCCATTTTGAGAGATTTGAAAGAGCACTATCTCGTTGAAAGGTTCTATACATCTGCTGTTTCTCAACGCATTTCTTTAGACAAAGACTCTGTTTTTTCCTCTTTCCGGATGCTAAATATTTCTCAGAACATGGAGTGTGAATCAAACCCATGTTTGAATTGAAACTGAGATACTGATGCGAGTTCTTCCCTTCTGAATCAGATAGATTCATATCTGAAAAAGGCTGACAAGAAGTTCTTTCAAAATTGACTATTTGTTCCTCTGTTAGAGGTGTTGCAGAAATGTCTGCGATCGAGTAAATAGCTCTACGAACGAATGGATCGGGTCGAATTGGAAAATGGAAAGATTTGTACAAGTTATACGTTTCGTCACCACTTTTTGGAAAATCGTTAGATATGAATATGTCAGAGACCTGTGAATCGATTGGTAAAATAGCCTCTCTCTCCAAAAAAATATGTTTTTTTTTACCGACGCACAAAGAAAATATTTTGTTGCGAATGAACAAGATATTGAGGAATTGTCCATACGTAAGATCATAATTATTGATACAGGTCTTTTCCACATAAAAGGGGAATCCTTTGTTACAATAGAACCAGAAGTGATGTGGATTATTCAAGAATCGAAGTCGATTTGCTTTATAAAAAGAAGATATCAATGAACTTCTATGAAATGGTTTCACGGGATTCAGCCAATTGTCTCGATCGTGGGATATCATTGAGAAATAGGAATCCGTGTTATCAAAGGATTTTCTGCGATTATTTCTAGTATGGAATGAGTCAATCATCCACTTTGGTATCTTATTGAACAAAAATGGTAATATTGTTCTTCCATTTATCAAGAATTTAGGTCTTTGGGAAGTATCATGATCATCCAATAAGAAGGGTTTCAATTTATTCAAATGAACGATTTGAACACCTATGGATTCTAACAACTGATTGCAGAGTTGATCGTTTGTACCTTTCAATTCATAGATGTGGATCTCGGACCTATGAATGGGGATATTTCCAATACTCACAAAGAAAAAAGGAAGTGTCTTGGACAAAAAGAAACGAAGTGACTTAGACAAAAAGAGAAGTGCCTTGGACAAAAAGAAACGAAGTGACTTAGACAAATCTTGTTTGTCGATAGCCTTGGACCAATCAATCGAATATTGATTAATACGTAATCGATCCAACACTACTTGAAAACGGTTCCCCTGTTCATAAACGAAATGTTCCAAATGTTCCTGGAAATTATTGTTCCCATTGGACCATTTGTATCTATAGGCATCAGGATCCCGATTGATGGATCTCTCGGTTCGAGAAAAAAGAGGATCAAACCATTTCTTCTGACTCTTTTTCAAATTCGATAAATGTTGGTTGATCGTATATTTCATTATAGTTATATGATTCAGAGTATCATTTCCTATTTGATCCTTTTGAATTCCATATTCGTAGTTGCGATCGGATCTATTCATTAAAAAGAATCGGTTCGATACATTTCTTATGTACCCATAGGTGTTATATTGGATTTGAATCATATTTCGGATCAATCTATATTTATTGACTGCCTCCATTATGTTGTTGCTAGCAAATACCACTATTTTGAGTTTTGGATCTTCCAAATAATTCCCGCAGTAGATCCGGACCGATTTTTTTCTGATCCTTCGATAAAAAGATTCATTCTCTTCATAAAAAAGAGGAGGTAGAACCAATAAAGATTTATTTTTCGATTCATCTCTGGAGTTGAATACCCTATTCAAGAATTTTTTTGGATCCAATCCGTAGGAATCAATAGAAAAGGCAAATCCCCTATGATACACCAGATCCGGCTCGGTTATTGATAGAGTGAATAGATCCGCCATTTCTTGAAATCTCTCTTCTGATTCAAAATCGTGGCGTAACGTGTATCCCCCATTGTTCCGGTCATAGAATAGATGAAATAAATCCAAAAATGGATTTTTGTTCAAGAATGAAATCTTATTGGAACTGTCCATATCCGGTTCATCCTTCGGAACTACCCTATCACATCCCGGATCTGATGAAATAGGATGAATTGAGACGGTATTTTGTAAATACGTAATTATCTTGAATATATCAACCATTTCTTTATTTTCTGATCGCCTGGAAGGGACAAAAGAAACATCTTGTTTTTTCTTAAAAAATTTCTGATCTCTTGTGGACCTCTCAGTAGGATTCGAACCCAGATGAAGTTCTGACCATTTGTCAGAGAAAAAAGAACGAATTGATCTTGTAGGATTCCCAAGAAATTCTTCGATTTCTTCCGGAAGCAGATGATTATTTATCGGCTTCTCACGTTCCGTGAATAGCGGGGACATTGAGGAAGATCCAAAAAGGCATTTCGGGAATCGATCTGATTCTATTTCTGTTCGTTCCGTTTGACTAAAGGAAGGATCCCAAAGAATCGATCTTTCTTTTAGTTGCTGAATCTCTGTTTGATCGATCAATTTGTGATATTCTGAATCCTCATTTCTAATGGAATCAAAACAATCTCTGGATTGATCAGAAGATCCTTTCAATTGGCTAGAATCTGTTACTTGAACGAAAATAGATCCTGTGGAATCATATTGAATATTTGACGATACATTCCGTACCTTGCTAAAAAACCGATCCTTGTTTACCAACCACACATTGTCTAACCAAATCAAATTCTCTCTCGATACGTTCCTCAAAAAATCCGATTCGTGCCGATTCTTCCCCCAACTAACGAAGAGATCTTGGCGGAATTGCCACATATGAAATTGAGCACAATTTTGCAAAGAAATACCCCACTTGTTTCTCGAGAAGAGAAAGAGATGGGAAACATGCTCAATATCATTTGATTGAATAGTTGCCTCAGCTCCTTGTTGTTTGAAGAAACCCTCCCCTTCAATTGGTCTTTTTTCACGAAAAGCAGACATGAGATAACAAATAAAGTCTTTCCCTAAGATTTCGAATAGCTGTCCCGAATTCAAGTTGATTATGTTTCGCTTCTTCCTCAGAGAAAGACGATCAAACAATTCCCAATCAGGGTCCTTGCGGATCGGATCATCCGTATAGGATAAAAAAATAAACTCCAGATATTTGCTATCCTTCTCTTTGAATGAGATCTCAATTCCAGCTACGGTTTCATTAGATATCTTACAACTAGAATCCCTCTTTTTTCCGATCCGGTTACTCCACCACCGCGAACCCCGGTTAGATTCGGGCATGATACACTTTTTATTTATTGGGAGAACCCAAGTACTCTCGTGCGGATCCATGAAACAACTCTCAGAAATCTTTTTCCCTTTTGGAAGATACAGGAGGGAAACAATCAACCTATTGATATTGGAAGACCAAAAAGATTCTTCCAATGTCTCATTTCTGTGTCCAATGGAATTCATACGTATAGGAAGAATAGGTATAGGAAGAAGCCCCATCAAATAGAGATTTTTTCTTTCGACCATCTTTCGATTGTTAATACGAGATATAAGGACCGCTACTACAAGCAGTACTACACCTTTGATCGTGAAATATCGATTGCTTGTTGAATCCTGTGAATCACGTGAAAGTAGGATACTCAAAATTCGGGGGTCAAAGAGTTTCATAAAACGTTCTTGGTGGAAAAAAATGTGAGTGAAAGATCCCACTGAATCGAATTTGATCCATGAATCTAAGAAATAGTGAGAATTCTTGATCTCTCTCAATATCTCTCTGAATTCGAAGATCCAGGATTTGAATTGATGTCGTTTCATTGATTCCTCCTAAAGATTTCATTTCAATTGGAATTTGGTTATTCACGATGTACGATGATCCCTGTTAAGCATCCATGGCTGAATGGTTAAAGCGCCCAACTCATAATTGGCAAATTCGTAGGTTCAATTCCTGCTGGATGCACGCCAATGGGAACGTTCAATTCAATAAGTCTATTGGAATTGGCTCTGTATCAATGGAATCTCATCATCCATACATAACGAATTGGTATGGTATATTCATACCATAACATATGAACAGTAAGAACTCGAATTCTTATCGATACTGGAAACTCATAGGGAAGAAAATGGATTTATGGATGGAATCAAATATGCAGTATTTACAGAAAAAAGTATTCGGTTATTGGGAAACAATCAATATACTTCTAATGTCGAATCAGGATCAACTAGGACAGAAATAAAGCATTGGGTCGAACTCTTCTTTGGTGTCAAGGTAATAGCTATGAATAGTCATCGACTCCCGAGAAAGGGTAGAAAAAGGGGACCTAGTATGGGACATACAATGCATTACAGACGTATGATCATTACGCTTCAACCGGGTTATTCTATTCCACCTCTTATAGAGAAAAGAACTTAAAGCAAAATACTTAATAACACGGCGATACATTTATACAAAACTTCTACCCCGAGCACACGCAACGGAGCCGTAGACAGAAAAGTGAAATCCAATCCACGAAATAATTTGATCTATGGACAGCATCGTTGTGGTAAAGGTCGTAATGCCAGAGGAATCATTACCGCAGGACATAGAGGGGGAGGTCATAAGCGTCTATACCGTAAAATCGATTTTCGACGGAATGAAAAAGACATATATGGTAGAATCGTAACCATAGAATACGACCCTAATCGAAATGCATACATTTGTCTCATACACTATGGGGATGGTGAGAAGAGATATATTTTACATCCCAGAGGGGCTATAATTGGAGATACCATTGTTTCTGGTACAGAAGTTCCTATATCAATGGGAAATGCCCTACCTTTGAGTGCGGTTTGAACTATTGATTTACGTAATTGGAAGTAACCAATTAGGTTTACGACGAAACCTAGAAATCGATCACTGATCCAAATTGAGTACCTCTACGGGATAGACCTCAACAGAAAACTGTTGAGTAACGGCAGCAAGTGATTGAGTTCAGTAGTTCCTCATAGAAAATTATTGACTCTAGGGATATGGTAATATGGAGAAGACAAAATTGTTTGAAGCACGGACAGAACCGGAAGCGCCTCTTGTTTCAAAGAGAGGAAGGCGGGTTATTCACATTTAATTTGATGGTCAGAGGCGAATTGAAAGTTAAGCAGTGATAATTATAAGGATCCCCCGGGGAAAAATAGAGATGTCTCCTACGTTACCCATAATATGTGGAAGTATCGACGTAATTTCATAGAGTCATTCGGTCTGAATGCTACATGAAGAACATAAGCCAGATGACGGAACGGGGAGACCTAGGATGTAGAAGATCATAACATGAGTGATTCGGCAGATTTGGATTCCTATATATCCACTTATGTGGTACTTCATCATATGATTCATATAAGATCCATCTGTCTAGATATCATCATATACATCTAGAAAGCCGTATGCTTTGGAAGAAGCTTGTACAGTTTGGGAAGGGGTTTTTTTTGATAAAAAAGAAGAATCTACTTCAACCGATATGCCCTTAGGCACGGCCATACATAACATAGAAATCACACTTGGAAAGGGTGGACAATTAGCTAGAGCAGCAGGCGCTGTAGCGAAACTGATTGCAAAAGAGGGTAAATCGGCCACATTAAGATTACCTTCTGGGGAGGTCCGTTTGATATCCAAAAACTGCTTAGCAACAGTCGGACAAGTAGGTAATGTTGGGGTGAACCAAAAAAGTTTGGGTAGAGCCGGATCTAAGTGTTGGCTAGGTAAACGTCCTGTAGTAAGAGGAGTAGTTATGAACCCTGTAGACCATCCCCATGGGGGCGGTGAAGGGAGAGCACCCATTGGTAGAAAAAGACCCATGACCCCTTGGGGTTATCCTGCACTTGGAAAAAGAAGTAGGAAAAAGAAAAGATATAGTGATAGTTTTATTCTTCGTCGCCGTAAATAGGCATATTTACAATAGCATTTTTGAAATTTTGGAATAAAAGGAGTAATCTGCTGTGACACGTTCAAT
