# Supplementary material for: Phylogenic study of Lemnoideae (duckweeds) through complete chloroplast genomes for eight accessions
Source: PeerJ. 2017 Dec 22;5:e4186. doi: 10.7717/peerj.4186 (PMC5742524; doi:10.7717/peerj.4186)
Supplement: Supplemental Information 1 [file peerj-05-4186-s007.zip › genome data/genomes/Lemna japonica strain 0234.fa]

>strain_0234
TTATATTTAATTATATTATTTAATATAAATAATAAAATATATAGATCTATTATTAGAATTCCATTCTATTATTGTATTAATAATGACATTATTACTAATA
ATAATTAAGGGCGAACGACGGGAATTGAACCCGCGCGTGGTGGATTCACAATCCACTGCCTTGATCCACTTGGCTACATCCGCCCCCTTACTTAAGCTTA
GCTAAAGTATTTCACTTTTTTATTTCTTTTTTACTAAAACTACAAATGCAAAAAATACTTATGTAGACAAAATACCATTCTATTAACGCAAGGAGTAATA
CCAAACCTCTAAAAAAGAGGTTTGGTATTATTCCGTCATCAAGCCCTATACACTAAGACAAAAAGTCTTATCCAATGGTAGATGGAGCTTCAACTGCAGC
TAAGTCTAGAGGGAAGTTGTGAGCATTACGTTCGTGCATAACTTCCATACCAAGATTAGCACGGTTGATGATATCAGCCCAAGTGTTAATAACACGGCCT
TGGCTGTCAACTACAGATTGGTTAAAGTTGAAACCATTTAGGTTGAAAGCCATAGTGCTAATACCTAAAGCAGTAAACCAAATACCTACTACAGGCCAAG
CAGCTAGGAAGAAGTGTAAAGAACGAGAGTTGTTGAAACTAGCATATTGGAAGATCAATCGGCCAAAATAACCATGAGCAGCTACGATATTGTAAGTTTC
TTCCTCTTGACCGAATCTGTAACCTTCATTAGCAGATTCGTTTTCAGTGGTTTCCCTGATCAAACTAGAAGTTACCAAGGAACCATGCATAGCACTAAAT
AGGGAGCCGCCGAATACACCAGCTACGCCTAGCATGTGGAATGGATGCATAAGGATGTTGTGTTCTGCCTGGAATACAATCATGAAGTTGAAAGTACCAG
AAATTCCTAGAGGCATACCATCAGAAAAACTTCCTTGACCAATAGGGTAGATCAAGAAAACAGCAGTAGCAGCTGCTACAGGAGCTGAATATGCAACAGC
AATCCAAGGACGCATACCCAAACGGAAACTAAGTTCCCACTCACGACCCATGTAGCAAGCTACACCAAGTAAGAAGTGTAAAACGATTAGTTCGTAAGGA
CCACCATTGTATAACCATTCATCAACAGATGCTGCTTCCCAGATTGGATAAAAATGCAAACCAATCGCTGCAGAAGTAGGAATAACGGCACCAGAAATGA
TATTGTTTCCGTAAAGTAGAGATCCAGAAACAGGTTCACGAATACCATCAATATCTACTGGAGGAGCAGCAATGAAGGCGATAATAAATACAGAAGTTGC
AGTCAATAGGGTAGGGATCATCAAAACACCAAACCATCCAATGTAAAGACGGTTTTCGGTGCTGGTTACCCAGTTGCAGAAACGACCCCATAGGCTTGTA
CTTTCGCGTCTCTCTAAAATTGCAGTCATGGTAAAATCTCGGTTTATTCAAATTTCAAGGACTCCCAAGCACACGTATTAGCTATAACTAAAGTTGCTGT
AGCTAATGTAAGGCTTGTTATTTAACAGTATAACATAGCTTCTATGTCAATGTCAACCAATAAGAATAGATATATAGATATATCTAATAGATAACTTTAT
CAGAACTATTTCAATATGAAGTAAATGAAAATGGAAAAACAACGATCTTTTTTCCATTTTCTGTATGGGTTGCCCGGGACTCGAACCCGGAACTAGTCGG
ATGGAGTAGAAAATTTTTATTTATGTAATAAAAAAGATCCCTCCCCAAACCGTGCTTGCAGTTTTCATTGCACACGACTTTCCCTATGTATACATCTAAA
ATTTAGATTAGATCCCGAAAAGTGTAAGAAAACTGGCTACTCAGTTGATTCAACCACTACTGTATGAGCATTTCAGAATAAAGACGACTAAGATTTTTGA
CTTGATAAGTTTTTATATTTGATTTATTTTATCACCAATGAATCATAAATCGAAATGATTTACCAAGTCATTTATACGAATAATATCCAAATACCAAATG
GGTTCTCTAGATAACTGATGTAAAGGATAATAAGTTCTTGGTAAGATTAAAGAAAGTACTTTTTCTTCTTCCATAAAGAATTCTTCGAAAAACTCTGAAC
CTAATCTTTGCAAAAAAGCGCGTACTGTACTTTTATGTTTACGAGCCAAAGTTCGAGCACAGGAAAGTCTAAGTATATATTTTATTCGATACAAACTCTG
TTTTTTTGAAGACCCACTGTAATAATGAGAAAGGTTTCTATATATTCTACCAAATCGATCAATAATATCAGAATCTGACAAATCTGCCCAAGCTGGCTTG
CTAATAGGATTCCCCGATAGATTACAAAATTTGGCTTTTGCCAATGACCCAATCATAGGAATAATTGATATCATTGTTTCAAATTTTGGAGTAAAGGTAT
CTATTAAAAAGGCATTCTCTAGCATTTGACTCTTCGCGGATGAAAGATTTATTGGCACACTTGAAAGATAACCCAAAAAATAGAAAGAAAAATGGGGGAA
TTGATTTATGTGTATCCTACTGGGTTGAGACCAAAAGTGAAAATGACATTGCCATAAATTCACAAAGTAAGATTTCCATTTCTTCATCAGAAGATGAGTC
CCTTTTGAAGCTATAATGCATTTTCCTTGATACCTAACATAATGCATGAAAGGATCCTTGAACAACCATAGGGTTTTCTGAAAATCATTACAACAAGTTA
CTCCAATATGTTTCATTTTTCCATAGAAGTGTGTTCGCTCAAGAAGGGGTCGAAAAGATGTTGATCGTAAATAAGAGGATGATTTACGAAGAAAATAAAA
AATGGATTCACATTCGACTACATAAGAATTATATAGGAACCTATAGAGTCTTGGATTATCTTTTGAAAAACCATAACTAGATTTATTTGGAGTAATGCTA
TTACTCCGATTGTGATAGTCGTAAAAAATCAATCGTAATAAATGTAAAGTGGGAACATCTTGTATCCAGCATTGTAGAATTTGAAGCAATATTTCTAGAT
GGATTGGATAAGGTATTACTATATCTGATACAGAATTTAAATGTGAAAATTTATCCTCTAAAAAAGGAAATAGTGAATGAATAGATCGTAAATTCTGAAA
TTTCATTATTTCTTTTTTTTCTTTGAGAGAAGATACTAATCGCAGTGAAAAGGGAATTTCTACAACAATAGAAAAACCCTCACATATCATTTTATAATAA
TAATTCTTATTGTGTCCTACGAATCTATTTTGCTTAGAATTATTGACAGAATAGAGAAAACTATTCTGTTGGTATATTCGAGTAATTAACCGTTTCACAA
GTAATGAGCTATATTTATTGCCATAACCTGAAATTTCAGGGGGTTCGTTAAAAGTTGATGCATTTACATTTAAACCCTGATCGTGAGCAAGTCCATAAAT
ATACTCTTGAAAGAGAAGTGGATATAGGAAGTGTTGTTGTTTAAATCCACCTTTTTGTAAATATCCTTTGAATTCTTCCATGAAAAATTATACTTGAACA
AGAGATAGGAAGCTTTTCTTGGGTGATCAAATGATACATAGTGCGATATGGTCAAAACTAGTATGTATATAAAATATGCATACAGTAAAAAAAGTAAACC
CCCCCAAAAAAAGAGAGTCCAATCGCTAGATTTTTTTCCTATCTTTCCCAATAAAATGAGTTTATGTTAGTTAACATAACAAGAAAAAGGTGAAAAATCC
TTTATTTTTGCAACCCAATCGCTCTTTTGATTTTGGAATTGATTTTAGTTATCAGTATGCTCTTTCTTTTACACACTCATCTCCACTCTACCCTATAATG
GAGAATAGTTAGGATTCAAAAAAGTAATTAATGATTCACCCCTAGGAGAATCCTTTCCCGTATCAGGCACTAATCTATTTTTAACGTCTAATTAGATTAG
ATCGGGTAATCGTTCAAATTAAGAACATAAGCTCGTCACTTTTTCTTTTCCTAGAATTGGAGCCATAAAACTCTATCCATTTATTCACTTGACCAAAGGA
TAAAATTTAATGTGAACTCATTTTATTTTGTCCCCCTTACTTACGACAAAAGTATCGATCTAGTAAGAATGACCTGTTTCAAAGTTCTACCTTAGTAATT
TATAGTAAATTTTTTACTATTACGACATGCTATTTTTTCCATTCATTACCTTTCAGGATCAGTCGTGGTCTTATAGACTCTACCAATAGTCTGGACGAAT
TCGTTACTTCATCCAAATGTGTAAAAGATTCTAGCCGCACTTAAAAGCCGAGTACTCTACCGTTGAGTTAGCAACCCTGTATTATATATGAATAGAATAT
CTGAAGAGTCGATACAATCGCAATCTAAATACAAACAACTAATCAAATATAATTGATTTAAATAAATAAAATATTATTCAGTAAAAATTTAATTGAACCA
ATATAACCAATATAAAAATGAATGGTTATAAATAGATCCATTTATTTACAATCGAATTATATTTGTTCAATACACCATTGTCAATATTAATTAGATAAAA
ACAAATAAAAAAAAAAAAAAAAAGACTTGTGTTGGATTGGCACAACCTAAAATATATAAGAAATTTTTAGAAAAGTATAACGAACAAGTGAAAAAAAAAA
ATATGAAGTTTATTTATTCACTAAAATAAAACTACAAAAGGATTAATTCCTTTTTTTTTATTGCTAAAACAAGAAAAAGGGGTATCAATTCAATATAAAA
AAAGAAGAAAAATACTACAAAACTAGATGATATAAAGGATATTAGTGCCTAGATATTAGGCACTTTTCTAGTTTTAAATTCTTTGATTAATTTAAAGTTA
TTTAAATAATTCCGCCTTCTTAAAAATATCATGAACAGTTCTTGTAGGTTGAGCCCCTTTTTCAAGAAAATCTAAAATAGCTGGAACATTTGAATAAGTT
TGATTTTTTATCGGATCATAAAAACCCACTCTCCGAAGATCTCTTCCTTCTCTTCGAGATCGAACATCAATTGCAACGATTCGATAGATTGCTCATTGGG
ATAGGTAAATAAAGCCCCCCCGCAGAAACGTATAAGAGGTTTTTTCCTCATACGGCTCAAGAAAGAATGATTCTAAAACTAAAAAGATTAATTTTAATAA
AAAATGTCAATTTTTATTTAGTTAATATATATTTATACTTAATAGTTTTAAATTAATTAAATTAAAAATAAAAAAAAAAAAAGAGTCATGTCATAATATA
GTCCTTTAATGATACAATATAATGGCAAACATATCTCTAAAAAAACTAAAATCATGAACTATTATTTTATTTCATTTTTTTCCATAAAGAAAAAAAAGAA
ACTTCATTCATTTGTACTCATAACTCAAGTTGGATAGCTTTCAAAGAATTCGAATAAAAATCCTTAGAATTTTTTATTGAGCCGTCTCTAAACCCTTTTT
GTTTGTCTCATATGAAATCTGTTTAAATTAGGTTCTTTATTACAATTCCTAAATTGGATATAATTGAATTGTCGAGACAGTTGAAAATGGTGTTTACTTG
TTGCGGAATCCTTAATCTTTGCTTTATCAAATCCTTGGGTTTAGACATTACTTCGGTGATCCTACTTCTTTGAAAATGGCAGCAACATACCTTTTCTAGG
AAAAAGTTATACGAAAAATTCATTCCCTTGTAATACACTTTTGATCGAAATGGTTTTCCCAATGCCAACAAGTTTGACTTTTTCTTTTCAAATGCAAATT
GTTAGAATTAGAATTTTTAGATTTCGAAATTTTAAATATATGTTTTACAAAGTAGTCCAGCTTGTTAATTGGCATTAACCCTAGATTCGTCCCCCCGATA
TGATAAATCAATCATTATTTTTTACTCGAGCTTCATCGTGTACTATTTACTTATAACCCCCAAAAAGGGGTTCCTAGTAAAACGGAGCAAACCATGTCGA
GCCAAGAGCATCTTCATTTCTATAGAAAATGGTGGATATAAGAATCCACACAAAGGATCACGTCCTTCAAGTCGCACGTTGCTTTCTACCACATCGTTTC
AAACGAAGTTTTACCATAACATTCCTCTAATTTCGAACTGGGATGGAATTGATTCAATATGGAATCATGAATAGTCATTGACTCAGTCGTTTTTAGTCCA
TACTTTTTTATTTTATCTATTTTTTTCTTTTTTGAATTTAGTTAAGAATTAAATAAAAAGTCTTTATGAAGTCTCAGGAAAAAAACAAAAAAATCCAAGT
ATTAACCCCTCTTTTCTAATATTTTAGTAAAAAAAGCGATTTATTAAGCAAAAAACTATAACTATTCTAATGCCTAAAATTCTTCAGAAAATCCGAAGTG
TACTTTGTCAAGAAAAAGCATTTATCACACTTGCATTTCTTCAAGTGACAAGGACAAGTATTCGTATAAATTGATAAAAAGAGTTTAATTAAAGGATTTT
ATTTTGTACTTTAATTCAAACCCTAACTGTAAATATGTTTTCCAAAAAGTTCATTTATTCTTCACAAGTATTGTAGGAATAATGATAAAAAAAGACCTAA
ACTAGATACATTAATTTGGCTATGTTATGTCCAATTGAATTATCCATTTTTAATTGAAACCAGATCTATAGATTGAAAAAGCTAACCCAACGTGGTTTAT
TGCTGGGAATATAAAAATAAAATGTCTTAATATAAGCTAAGATTAAGCTTATTCTTTTTTATTAGATGAAAAAATAGAATCAATCATAACCGGAGGAGTA
TTATATTTTAATATCCATTATATAAAAGGAGGATTTGTTACCAAGTCTACTTGGTAATTATGTGAATTTAAGTTTGGCAATTATATTATTTAATAATGAT
ATATTTTTTGGTTAACGTTAACGAAAAGACCTTATTAACATAGAATAGAATTATCTCGAAAAACCTCTATTCTTTGGTTTAGTCTTTACATACATGGACC
GTCGAATCCCTATTCACTCGTAATGTATAGAAGTTTTTTTCATTTTTATTCTGATACGCAGAATGGATCTGGGACGGAAGGATTCGAACCTCCGAATAGC
GGGACCAAAACCCGTTGCCTTACCACTTGGCGACGCCCCATTTAGATTTCTATTTGATAATAATGCATATTATTATTGTATTGTGCGACATTCGTCAATT
ACAGATTTCATTCCAGACAATATGAGAATAAAAAAAAATAAAACATCTATAGATGGGGTAATTCTTTAAATTTTTACGGTATTCTAGTATTCAATATCTG
TAGATCTAAAATAAAATGTAAATTCATTGATCATTACATAGAATTCAATTAAGATATTGTATGAAAGTATAATTCCTTGTATTCTCATTTGAAAATGTAA
GGATTTTTGATTTGGATTTTTTGGGGGAGTTCAAATCAAAGAAAAAGAAGGATTTTTGACTTATTACTTACCTCCCTTATTCAAATTACCTTATATCCAT
TATTTAATAAAAATTTAATTATCTCTAAAAACACATCTTTGCTATGCTTAATTTATTTTTCAATTTAATCTGTATCTGTCTTAATTCTGCTCTTTCTTCA
AGTGGTGTTTTCTTCGGAAAATTGCCTGAGGCTTATGCGATTTTCAATCCAATCGTAGACATTATGCCCGTTATACCTGTATTTTTCTTTCTCTTAGCAT
TTGTTTGGCAAGCTGCTGTAAGTTTTCGATAAAGTTATTAAAACTCTACTGAAAAAATTCATGATTTATTTGATAAAAAAGATTCTAATAAAAATTGATA
ACGTAATAACAATCTTAGTTTATACATCCTCATAAAAAATATTTGAATTCTTGTATATTGGATAAAAAGAGCGATAAGTTTGGATCAGTCCATTTCACCG
TTCTGGACGCTCTTCCAGTGAGGAAGTACTTTATTTTTTTATTAGCTTTTGTTTTACACAATACTTTATTGTTATAATTACAGTTAATTTTAGAATAAGC
TTTTCCGTAATGAACAAGTCATAATCTTAATTTAAAATGCATTCATGAGTTTGAAAATTCAGTTTTTGTAGAAAAAAAACTTAACTTAAGACTATAAAAA
AGAAAGGATTGTTCTTTATTTTTTCATAGTTTTTTCTTGGCATGCCAAAATAATATATGTGTTACATAACTCAAATGGATAATCTATTCCCTTTTACCCC
AAAAATGATCCTATCTTGGAGATTGTGTAATGCTTACTCTCAAACTTTTCGTTTACACAGTAGTGATATTCTTTGTTTCTCTCTTCATCTTCGGATTTTT
ATCTAATGATCCAGGACGTAATCCTGGGCGCGAGGAATAAAAAAGATATTTTTTCTGATTTCTCATTGCTTTTTCTAAAAATTATTCAAAAATTCCATAA
TTTAACTCTGAGAAAATATCACAAACAAAAGGTGGATATTTTTGAATTAAAAGGTATCAAGTGATGATAAAACGGAGAGAGAGGGATTCGAACCCTCGGT
ACGAATAATTCGTACAACGGATTAGCAATCCGCCGCTTTAGTCCACTCAGCCATCTCTCCTAATTTAGAATTCGGATTTTTTATCTTTATGTAGTACTTA
AAATACTTTACTAATTGATTGATAAAAATATTACCTTTTTTAGATATAAAATATGACTTAATTAACTGAATTTAATTAATATTAAATTATTTTAATTTAT
TTTATGTAAAATATAAATTTGTATTTTATTATAATTGAAAATGATGTATTTGTATATAAATTTTGTATATATTTTTATTCTATATAAATATATATTTTAT
CTTTAAATGTAATTCTATAGATTATAAATAGAAATTTATATTACATATTCAAATTATATATCATTATATAATAAAAAATTAATAAATATATTAATGAGTT
ATTGTTATTTTAACATGTATTTAAATAATATTATTAATATTATTTAAATATTATAATATAAACTCTAATAATATAAATAAAAAAAATGACTATGAAATAA
ACTACTAAAATATAAATAAAGAAAGATATATATAAATTAAGAATAAGATATTAATACTAAGTATATAACTAAAGTATATAGGTATACTGAATAAATAAAA
AAAAATATATATATATATAAAAAATATATATATATATATTATATATTTTTATATTATATATTTTCAAAAAAAAAATAAGATAAGTATATAAGATAAAGGT
AAAGAAGATACCTATCAATCTGATTTCACTTGAACAACAATCCAATTTCTATAATGATAATAACTCAAAACGGATATCTCCAATAGAAAAAATACGTTTT
TTTATACGTTTTTATTTTATTCACCCGGCCTGGCTAGTACCTAGCTGGGCCATTACTCTTTTTTCCCATCAATTATTCAGAAATCCATTAATTTTTTTAT
TGGAATTTCAAATTCCATTGTTTTTGAAGCAACAAAAACACCACTACAATTACAATAAATGAGGTCAATTTCTATTACTAGAATAGTTTTCTATTTAAAT
TTATTTTTTTTTTAATATTCTATGTATTTTATAATTCATATTATATGTAATGATTCTATCAATCATGAATAAACTATTCTATAATAATTCTATATATTAT
ATAATGTCGTAAATAAAGAATTAAAATGTCGTAAATATAGAATTAAAAATTTTGGAAATATATAATTTTAAGTTATATATAGATATATAAATGTATATTA
TAGATCTTATTTCATTTTAATTAAAAAGTTCTTAAAACTCATAGTTGTATATAATATAACTCAGATACTTCACTTGTTCAAGTAATAAACTTTGTTAAAG
TTGAAAACTTAAGATCTATATATAATCGAATTTTAATTTAATTGACCCAAAATGAAAAAAAAAAATTTTGACCTGACAATCCATAAGGGAAGTGTCTAAT
AAAAAGAAAAAAGAGTTCGGAGTATTGTAGAATTTTTTATGTACAACTTAAATAGCTACTTCAAGTAGGAACTTGAAGTTTTCAGTAATGACTTACTGTG
AAACTAAAAGTCGAAACTGTTATTTTAGAGTTAAATAATATTTTTTATATTCTATATTTACCTAGTTTTGGGTCATTTTTTATCAAGTAGCAGGCAAAAC
AGAATACGTATCAAGATTCAATTTTGTCTTATTCTGATACAATCTTGATTATATCTCAATCCTTAAGTCGACAAATAACTGATTAATATACAATAATTAA
ATTGTAGCGGGTATAGTTTAGTGGTAAAAGTGTGATTCGTCCTATTAAAAACTTAAATAGTTAAAGGGTCTTTTGGTTCATATTCCAAAAGTAAACTTTA
TTTCTTAAAAAAGGTTAATCCTTTATCTCTTAATGCTAGAGAAAAATATAAATTCTCGTGATTTGTATCCAAACGTTAGTCTTTTTTTTTGAATGATAAT
TTTGGATTATATGGAATCACGAAGCATAATTTTTTTCGAGTTGATTCAACTCTTCCAATAAAATGAGTAAAGGGATCCATGAATGAATATAAAATTTTTA
TTTCTAATCGTAACTAAATCTTCAATTTTTATATTAAAAAGGGATTGAAGCAAAATAGCTAGAAAATAGTGGCTTTGGTTTACTAGAGCCATCAGCCTAT
TGTCTCAGCTCGGTAGAAACCAAATTCTTTTTTCTCAGGATTCCGCGAATCGAAATAAAGAACGAAGTAACTAGACAGATTTGGTTTAATTTTCCTCTTC
TAGAAGGATCATCTATAAAGCGAATAAAAGAAGCTGACATAGATGTTATGGATCTCATTTTTCAGATTTACGATGACTCCCTCTTCATACAATACGAATA
CAGCATAACTTTTTTATGCTTTTCTTCTTGTATGTCTTAGATCTGGGACAAATTTCCATAAAGGAGCCGAATGAAACTAAAATTTCATGTTCGGTTTTGA
ATTAGAGACGTTAAAAATGATCAACTAACGTCGACTATAACCCCTAGCCTTCCAAGCTAACGATGCGGGTTCGATTCCCGCTACCCGCTTTATTTATTAC
TTTTAGACATCTAGCATTGATTCAGATATGCATCCTTTTTTACCAAAACCTTCCGCATGCAATCCAATTCTTTATCTTTCTTTTTTTATACATATTTATA
TAAATATATATATTTTATACGTATATAAGTTTATATATATATTTTTTATACATAAAAGAAAACAGGAATCAAAAGCAGCGTCCATTGTCTAATGGATAGG
ACAGAGGTCTTCTAAACCTTTGGTATAGGTTCAAGTCCTATTGGACGCAATTTATTTCCATCTATTTTTTTTTTAGATTATTATCCCTTTTAGATTGTTA
TCCCAAAACCTTATCTTATTTGGTTGAATTCAAAATTGAACCAGAAACTTTTACCACTAATTACTCTTGTAGTAAGAATGAATAAGACTCTAGGAGTCAT
AAAAAAAGACTCATAATCTTAGGCTTGCTCCTGTTGTAGAAACAATTCGATGTGTTCCTGAAGAGCCTCTTTCAAAAGGCCTTCTGCTTCCGGGGTGAAT
GTCTTGGTGGAAGATATAATTTCTTGGAACTGAGGTTTATTCTTTTTTAAGTAGGTACGCAACTGAACCAGAAATTTCCTTACCTGTCCAACTTCTAACG
AATCAAGATACCCGTTTGCTCCAGTAAAAATAGTAGCTATCTGTTCATCGACTCCAAGCGGTGCAGATTGGGATTGTTTTAGCAATTCGCGTAATCGTTG
GCCTCTTGCCAATTGATTTTGAGTAGCTTTATCAAGATCAGAAGCGAATTGTGCAAAGGCTTCTAATTCTGCGAATTGAGCTAGCTCCAGTTTTAATTTA
CCAGCTACCTGTTTCATGGCTTTAATTTGAGCTGCGGATCCTACTCGAGACACGGAAATACCCACATTAATAGCAGGTCGGATTCCAGCATTGAATAGGT
CAGCAGATAAGAAAATCTGTCCATCTGTAATGGAAATGACATTAGTAGGAATATAAGCTGAAACGTCTCCCGATTGAGTCTCAACTATTGGTAAAGCAGT
CATACTTCCTTCACCCAACTCATTACTTAATTTAGCGGCTCTTTCCAAAAGACGTGAATGTAAATAAAAAACATCTCCTGGATAAGCTTCACGACCCGGA
GGTCTTCTTAATAGAAGAGACATTTGGCGATACGCTTGTGCCTGTTTGGAGAGATCATCATAAATTATTAAAGTATGCTGTTTGCGGTACATAAAATATT
CAGCCAAAGCTGCTCCTGTATATGGAGCAAGGTATTGTAATGTAGCAGGCGAATCCGCTGTTTCCGCTACCACAATAGTGTATTCCATAGCCCCGCGTTC
CTGTAAAGCAGTTACTACTTGAGCTACAGAAGATGCTTTTTGACCAATAGCTACATAAACACATATTACATTTTGACCTTTTTGATTTAGAATCGTATCT
GTAGCCACTGCTGTTTTACCAGTCTGTCTATCACCAATAATTAATTCTCGCTGACCGCGTCCTATAGGGATCATCGCATCAATAGCAATAATCCCTGTCT
GAAGAGGTTCATATACGGAACGTCTGGCAATAATGCCTGGAGCGGGAGATTCAATTAAGCGAGATTCCGAAGCTGAAATTTCGCCTCTTCCATCAATAGG
TTTCGCTAGAGCATTTAGAACACGACCCAAATAACCGTCACTTACCGGTATTTGAGCAATTTTTCCTGTTGCTTTTACAGAACTTCCCTCTTGTATCAGC
AAACCATCGCCCATTAACACAACGCCAACATTATTTGATTCCAAATTCAAAGCAATACCTACGGTACCCTCTTCAAATTCTACTAACTCACCTGCCATTA
CTTTATCAAGACCATGAACACGAGCAATGCCATCACCCACTTGAAGTACGGTGCCGGTATTCACAACCTTTACTTCTCTAGTATATTGTTCAATACGTTC
ACGGATAATACTACTAATTTCGTCGGCTCGAATGGTTACCATTAGCGTCTCTTAATTCTTTTTCGGAAGCAAAGGAAAAAAAATAATGCCTAAATTCTAA
ACTTTCTAAACTCAAGTGGAACGACTATTCTTCCATAACCCCGAGAATGCCAATATTAGCACTGATGGTACGAAAATGTAACTCATTATTCAAACAACTA
TTTAGAGTACCTAGAGCTCCTTGTAAGGCTTGTTGGAAAACTCGTTGTCGGACTTGATTAATCGCTCTTTGTTGTTCAAAAAGAAGGGTTTCATTTTTGT
AATTTTCTAATCGTTCTAAATTCTCAGAAGTAGTCTTAATCAAATTTTGTTTTTCTCGTTCTATCTCGGAGTATCCATTGACTCGATAGTCATTGGCTTC
TGTTTCCACTTTACGTAAGCGCACACGGGCTTTTTCGAGCTGTTCAATAGCTGCTTTACGTAACTCTTCTGAATTTCGAATAGTACTCAAGATCCTCTGT
TTTCGATTATCTAATAAATCATTTAATGAAAGTAGATTCTGTTAACATTAATTTAAAAATTTACATTATCTCTTCCCGAACCAAACATGAACCTTTCAAT
TCATTTGGCTCTCACGCTTCATTTTTGAATATATGGGCTTCCATATATTTTAATGTAATGAGCCTACCCTCTTTTTTTCTGTTCGCATTGAAAGATATAA
AAAATTCTCTTATACAAGACCAGAATATTTTTAGAGGATTCTTCTGACCAGACAATAAATCTTTAATAGTCAGCAAAGTTGTTTTTTTTTTTATTCTATT
TATATTATTTATAATTTTAAATTATAATTAGTATAATGAGGTTTAGTTTTTTAGTTTTATTTTTTAAATTAAATACACTTGTCACTATTCAAATCCAAAA
ATGTCTATTCTATACATAGGTTGTCGATTCAGCATTAGATAAAAGAGGGGGTACCTTTTTATTTTTCTTTAGTTTAGGAAATTATTCAAATCCCATTTTT
TTTATCGATATGAGTGTTCTATATCGGATAATTTATCAACTATGTATTTTTTTAACCATCTTAGTAATAACATAGTGGTAGAAAGAATACCATATTTGTT
GTGCTTGGACTTCAAGCAGTTTAGCTTTAACCATGTCAATCGTCTCACATTATTGGTTGATAGAGAATCAAAATCAATTTACCAATGAATCACGAAATGC
TATGGTTCTTACATATGATTTATTAAATTATTCAGAAGTAATTCGTGGAGATCATGCACATTTTTTATCCTATTTTCTTATAAAAATAAAAATAAAGTGC
AGTTGGTCAGATACAACTTATTTTTGAAATATACAACTCGCACACACTCCCTTTCCAAAATAAATTACTACACCAAGTACTACGCTTAGATTTATTGGAT
TTGTTGCTAAAATATCGGTATTAAACCCAAAACCACCGGCGGATGGCCAGTGGCCCAAGGAAACAAAAGAATCAGTTACATTTTGCATATACTCTCCTCT
TATAGATAGGACTAAAAAAGAACAGAGTTCTGTTCTTTTTGTATTACTTCGCCCCCTTTGTTTGATTTCTTTTTTTTTATGGGATTTTAAAATGGAATAG
ATTAAATTAATTAATTTAATTGAGAACTTTTTTATTTATTATTTAATTCTAATTAAAGTTTACAATTACAAGAACATACTTATTGGGTTAGGTCCTGGCT
ATTTTGTCAATTGGTAAATACCTTGTTTATTGCGTTACAACGCATACTCTAAAAAATTTTGCATTACATTATACTAAGAACTGAAAACGGGAAGGAAGAA
AGCGAGAGGATCTGCTAATTACTAATCCTAAAATCAGTCCTTCCCGGAGGTATTCTCTCAACGAATAAGTAATTGTTAGAGTACAATGTTGATATAATTC
GAAGAAGCAAAAAGCAAGTCTAAGTCAAAAAGTCTATTACGTACTTTTTTTGATTCTAGAATTAAACAAATGGATTCGCAAATAAAAGTGCTAATGCCAC
AACCAGTCCATAAATTGTTAAAGCTTCCATAAAAGCCAGACTTAACAATAAAGTACCTCGTATTTTACCTTCTGCTTCTGGCTGTCTCGCAATACCTTCT
ACAGCTTGACCCGCAGCAGTACCTTGACCAACCCCAGGTCCAATAGAAGCAAGTCCTACAGCCAATCCAGCAGCAATAACAGAAGCGGCAGAAATCAGTG
GATTCATGATAAGCTAAGCTCCTCGCAAAAAAAAAAGAAATGGTTAATGATACAATCAAGGAATAAATCAGCCGAAATACATTAAAATAGCGCTTTTTGT
TCTTATCCGTAGTAGAGTTTGAGATAAATCTATATGCATACTATGAGAGTTATTCTATTTGTTTATTCTAAACCCCTTTTTCATTCAATTAGTCATTCTT
TCTTTACTCTTTGACTTCCTTGAGTTCATAGTTCATCTCTTTATTTGTTCAATCCCCAATAACAGACAAAGCCGCAGGACTTTCTATTGGAATCTCATCT
AGGTGCAGTGAGTTGCTAAATATATATATAAGATAGCTAAATATATAGAAGATATAAGAACCTCACTATAACTAGTTAATTTATAATATCACATATACAT
TTGTTTCTTCTATAACGTAAACCGCTTCAAAAAATAATTCTAGAATCCTTTTTTTGAAGCATAGACAAGGTCTAGATAGACTTATAACTATATACTTATT
TTTATTTTTATAAAAAAAGCTAGTTTTTATTTAGTTTTACGTCGGACAAAGATAACAAAGTAAAAAATACTAATATTAATAAAAAGAAATAAAATACAAT
AAATATTTATAAATAGAAGAAGTCTATAATCTAGAATTTAAATAAAAAAATCTTAGGACTTTTCCTAAGATTTTTTTATTTAAATTCTAGGGTACATCTT
TCTTTACTGCTCCGCTTCTATCCCCCATATATTATTATTTATATAATCCATTAGAGTTTATAGTATAGACAAATCGATTATATAAAAAGGAACTTCCCTA
TACTATAAAAAGTCACTCTACTCTCTATGAATATGAACTGGAATAAGGCTGAAAAGCCATTGCAAAAGCTAGTTAATGGTGACCCTCCATGGATTCACCT
ATATAAGCCGCGGCTAAAGTTGCAAAAATAAGAGCTTGAATACCGCTTGTGAATAATCCAAGAAACATAACAGGTATAGGAACTACTAAAGGGACTAAAG
AAACAAGAACAACAACTACTAATTCATCAGCCAATATATTTCCGAAAAGTCGAAAACTAAGTGATAAAGGTTTTGTGAAATCTTCTAGGATGTTAATCGG
TAAAAGTATTGGAGTTGGTTGAATGTATTTACCAAAATAACTCAAACCTTTTTTGCTAAGACCCGCATAGAAATATGCGACTGAGGTGAGTAAAGCTAAA
GCAACAGTAGTGTTTATATCATTCGTGGGCGCAGCTAACTCCCCATGAGGTAACTCTATGAGTTTCCAAGGTAAAAGAGCACCTGACCAGTTAGAAACAA
AAATAAATAAGAACATAGTTCCAATAAAGGGAACCCAAGGACCATATTCTTCTCCAATCTGAGTTTTACTCAAGTCTCGAATGAATTCAAGGAGATATTC
GAAGAAATTCTGACCATCAGCCGGAATGGTTTGTGGATTCCGAACAGCTAGGGTAACTGAACCTAATAAAATAGCAATTACGACCCAAGAAGTTATAAGT
ACTTGAGCGTGGACTTGTAAACCTCCTATTTGCCAATATAAATGTTGGCCTACTTCTACACCCGATATATCATATAGCCCTTTGAGTGTGTTAATGGAAC
ATGGTATAACATTCATATTGTCCTCTGACAGAAATCTAACTTAAAATAAGAATTATTTTGATTTGATTCAACCATCTCTTTCTCAACTGACCCATTTTAA
TCATTAGTGGTTTAGGATACTCAGTAATGACATAATATCCCAAGTCCGAGTACTTACTTTTTTATGAAATACAGGAATAGTAACCGATGCAATAAATAAA
ATCTATGGAGTTTCCCGAAGCAATTGACTTATCTTATTAATAATAATCAATGATTTCTTATATAGCTAGAACGGCCGTCAATGATTGCAGATACTAATTT
GTTAAGAATTAATCGGATTGAAGCGATAGCATCGTCGTTAGCTGGAATCGAGATATCTGCGATATCTGGGTCACAATTTGTATCGATTAAACAAATCGTC
GGAATCCCCAAAATGACACATTCTCTAAGAGCCGTATATTCTTCTTGCTGATCAACAATAATGACAATATCAGGTAACCCTGTCATATATTTGATCCCAC
CCAGGTATGTTTGCAGGGTAGATAATTGTCTCTTCAGCATTGCTGCATCCCTTTTGGGTAGACTGTTCAGTTTTCCCATCCTTTGTTCCGCTCTTAAATC
CCTGAACTTTTGAAGTCTCGTTTCCGTAGTGGACCAATTCGTTAGCATACCACCAAGCCATTTTTTATTAACAAAATGGCAACGAGCCTTTATTGCAGCG
GATGCTACTAAATCCGCTGCTTTATTTTTTGTTCCAACGATCAAAAAGTGTTTTCCTTTACTTGCTGCATCAAAAACTAAATCACAGGCCTCTGATAAAA
AACGCGCAGTTTTTGTAAGATTTGTAATATGAATACCTTTACGTTTTGCGGAGATGAAAGGTGCCATTCTAGGATTCCATTTCCTAGTCCCATGACCAAA
ATGAACTCCTGCTTCCAGCATCTCTTCCAAATTGATGTTCCAATATCTTCTTGTCATTTTTCCCCACACTTGCTCTTTCTTAAAAAAAAGAAAGAGACGA
GGTATCTAAAATAAATAATTGTTCCAATGGAACTTTATACGGAAGATTGACCGTTGATACGCGATCCAAACCTTTTATTCCTTTTAATTCATTATGATCA
ATCTTTCTCATCAAATAAGAAAATTGGATCGGATAATCTAATAAAATTATAATAAATAAAAAAATGAGCCTTCCTTTAGAAATCATTCAATCGTGTAAAT
GATTATTCTGATGTCTACTGAAAATTGTTTGGGATGCAAGAACTCAAAAATTCTCTATGGTGAAATAAGATATCTCTCATCTTTCCTTCGAACAAATTCT
TATTTTTTATTTCCAAATGAATGTTTTTATGTTGCCTTGAATGATGGACTAATTTTTGGAATCCAGTACCGACAGGGATAATTCCCCCCAGAACAACATT
TTCTTTCAGGCCTTTCAACCAATCAATACGACCTCGTAGAGCAGCTTTTGCTAAAACTCGAGCAGTTTCTTGAAAACTAGCTTCGGATATAAAACTTTGA
GTATTAAGAGATGCCCTCGTTATTCCCAATAAAATTGCTCGATAGGAGATTGCTTCATCCAAAGCACGCCCTGCTCTTTCCGCTCGCAACAATCCTATAA
GTTCTCCGGGTAAAAAAACATTAGACATTCCATCTTCTGAAACCAATACTTTTGATGTTACTTGACGTACAATAATCTCTAGATGTCTATTATGGATCTG
TACCCCTTGGGATCGATAAACCTTTTGGATCTTATTAACCAAAGAGATACGGCTTTGGGCGATCGTTAGCTCCGTGCTGATCAAGAATCCCCAAGGGTTC
CCAAGAATTCTGGATATACGTTCATTCCAAGCTTTAACCCTCTTTTCCAGATTTGTCGATATTGAATCAATTGAACGCACTTCTAATACTTGTTCCACTT
TTGGAAGACCCTGCGTTATATCACCGGATCTTGATTTTTCATATATAAATGTAACTAATGTATCTCCCTCATGAAGGGTTTCTCCATAATGACCGTGAAC
CGTCGCTCCTGGAGTAGCCAAATAAGGCTTAGCTGATCTTATAACTAAGTAGTCAACATGAACAATTATAACTTGACCGGATTTTTTTTGTGATCCATAT
TTGAATAGGCATACTTTTTCACAAAAAATTTGTCCAAGGGTAATAAGTGTGGATGTTTCATCACAATAATCGTGATGGAAAAAACGCCAATTTAAATCGA
ATGGATTAAAAACTATCTTACTGCATGGATCAGGATTATAAATACCCCTATTTTCATCTATTAAAAAAACATTTAGTCCTTGAAAAGTCTGACTCAAATT
TTCAATTAAGAAATATTTTTTTAACAAAGTCTTATTATAAGTTATTAAATGGCAAGATGAATAAAAGTTCGCAATTTTTAATACTACTGTACCTAATGGG
CCTAAACAATTCCGAATAGGAGTTACAGGATCCGCTTTAATTGATTGTTTTGTCACAGTGTTATATTTCAAACCATTGAATGGACCAATTCGAGAATAGT
TGGATGATAACAAAATTTTCAAAGATTGACATTCTTTATTTCCATTCAACAACGTACCACCTGTTCTTTTCTGTTTGGTAAGCGATGGAATCTTTGCTTT
GGAATAAAAAGGATTGCTATTTAGGTAATCTAATCCATTATGGTTAATCAATCCTGAACTCACCACACTATTTCTTTTTCCGGTATACAAAAGGGGGGAC
TTACCTAACTCAATTCTTATGAAATTGCAAATTAGATCATTTGTGTTTATTTCAACAAAAGAAGCATGACTATCTTCTATAGAACTTCTTTCTTCTTGGT
GCCAATTTAATACTAAGCAAGTCCGAACTAATTGAATACTTGTGTTAGAAATTCCTCGAATTGGCTTGCCATTTCCATAAAGGATATAATTGACAACTCT
AAGTTGGAAGTTATCCCCTTCCTGCAAAAGATCCTTTGGAAAAAATGTTGCTAAATTGATCCCATCCGCTATTTCATATGTGACTACGGGTCGAACTGAA
ACAAAATACTTTTTCTTAGTAGGTGTGATCCGTTGAACATAGATCCAATTTTTCAAATTTTTGGATTCCTTGGAAGTCATTTTTCCCGTTCCCGGGGGTA
TCAAGATGCCGCTATGCCTGGATATCTTATCAGTCTCTCCAGGAAAATGGATATCCCCAGAAAATATTTTGAGTTCAATACTTTTTTTTTTTCTCTCCAC
TCGGACCAATCCACCTACTCGGCTTCTTGTATTTAAAGTGAGTGGTGTATCCACTCCTATAATACTATTGTTACGGACCATTATCAACGAAGATCCTGGT
AAGACATGCACTTCCTCGGGAATGAAAAAAAATCGATCTACTTTCGTTTGGTATTTTGGACTCAATTCTTTTGTTCCTCGATATTCAATCAAATCCTCTT
TTTTGAGTATTGAATCGACCTCTACAGCCCCATATTTAGTAATTCCGGAACTGTTTCTTCGGTATCTGGGATCGTCGAAATAAGCAAAAATACTATTTCT
ACGTAAAATACCATTTATGGGTATTTCAATCGAAACACCAAAATGGGGTATTAGTTCTTTATCACGTTCTTGATCATATTGTAATGGAATGATGAATTGA
TTTCTGCGCCTTTTAGCCAAAAAATCAGAATTTTTGTGCAGAATAAAAGGGTATTGTAAATTGCAATGACCATTAGATATGCTGCCATCAGGTCTTGCAT
AATCAAAAGTTCCTCCCCCTTTTTTACGAGAAGAATCTGAACTAAACAATTGATGTCTCGCAAGATCCTTAGTTACTGATAGGTCAGAGATATATCTTTC
TTCCAGAGAAAGAGAATGAGCGTTTATTTGATCTTGATCCTTGTGAAGGGAAAAAGACACAATACTGTATCTGCACGTACTTACTGCTAATATCCATAAA
TGACTTGTTTTTGGCAATAGATGCACATTACCATAAGTATATTCAGGTGCATGGTAGACATCGGTACTCCAGTGCATTTCTCCTTCTGATTCAGAATAAA
TATGTTTTCGAACCTTCTCTTTAAAATTTAAAGTGGCTGCTCCGGCACGAATTTCAGCAATCACTTGTTCTGATTCTACGTATTGATCATTTTGAACTAA
AATCAAACTTTTAGGGGGAATATTTACATTATGGATAATATCCTGACTTTCTATAGTTACATACAGGTCTATTGAACATAGAAAAGCAGGATGCCCATGA
CGGGTGCGTGTGGGATGAACTAAATCCTCATTGAATTTGATTTTTCCATTAAAGGGAGCTCGTACATGTTCAGCAGTACCCCCCGTAAATACTCCGCCAG
TATGAAAAGTTCTTAATGTTAGTTGAGTCCCAGGTTCCCCAATAGATTGACCCGCAATAATACCTACTGCTTCTCCCAATTCGACCAGGTCACCGTGAGT
GGGACTACGACCATAACATAATTGACAGATCCAAGATGTACTCCTGCAAGTAAATGGAGTTCGAATATGTATAGGTTGTGCTCGAAAGCTTATGAATCGA
TTAACAAGTCCAATTCCAATATCTTGATTTCGGGCGGCAATGCATCGTGGACCGATATATATATCGTCTGCTAATACACGACCAATTAGCGTTTGGATAA
AAATGCGTTCTGGAACCCCATTTCGAGGACTTACGGAAATACTTCGAATAGTACCACAATCTGTTCTACGTACTATAATGTGTTGAACCACTTCAACAAG
TCTACGTGTGAGGTAGCCAGCATCTGATGTTCGTACAGCAGTATCTACAACCCCTTTACGGGCCCCGTAGCAAGAAATTATATATTCCGTCAAAGAGAGT
CCTTCGCGTAAATTGCTTTGAATGGGTAAATCAATCATTTGTCCTTGGGGATCTGACATCAATCCTCTCATACCTACTAATTGGTGTACCTGAGATGCAT
TTCCTCTAGCTCCCGAAAAGGACATTAAATGGACTGGATTAGAGGGATCAGTCATCCTAAAATTAGGATTCATTTCTTGTCTCAAATATTCGCTGGTAGC
ATACCATATTTCAATGGATTGACGTAATTTTTCTACCGCGTGTACATTTCCATAATGATGGTGTTTTTCCAAAATTAAACTTTGTTGCTCAGCATCTTGT
ACTAACCATCCTTTAGAGGGTATTGTTAAAAGATCATCAATTCCTAATGAAATAGATGTAGCAGTGGCTTGCTGGAAACCCAGAGTTTTCACTTGATCTA
GAATGTGTGATGTATATGCCATGCCGAAGTGATCTATTAATCTGCTAATAAGTCGTTTCATGGCAGCTCCATCTATCACTTTATTGTGAAAGACTAGATC
GGCCCGTTCTGCCATAAGTACCTCCTTATTCTGCTGAGTAGGATTCTACAATGGGTCTGAGTCAGTGATTCGAAAACTTCCTTTCCTCAATCTTGATTCA
CGTAGAAATTCAGGAATTATGATACCTGTAAAGCTCCAGACAAATTATCATGAGTATCTCCTAATTACTTAGTCTAGCTAGCATAGGAGTAGGCTCGGTA
AAAGCCTTGTATGGCTTCTTCTATTTCTCGATAAAAAGAAATATGACCAACAGTGGTTCGAATGTATATAGAACAGATTTCTTTTTTTACACTTCTTACT
ATTAAATAGTGTCTATAAATTTCATGGTAGGTACCAAAGGATTCATATTGAACTTCGAGCGGAACTTCCCTGGATCCAATAATGACACGTTGATCTAGTC
GCCAACGGAGCCACAAAGGACTATCCAAACGGATTCGTTTTCGACGATAAGCGCCAAGTGCGTCATAGGAACTACTAAAATAGGGTTCCTTCTCTTTCGT
AGCCTGATAATTATTATTTTCAAGAGGTGCATTTTCATCGTTTTTGCAATTAGATAAATTATACCTATTTGCACAAATACCTCGAGGATTCCCGATTGTT
AATACATAAAGTCCAATTAGCATATCTTGAGTTGGCACAGAAATGGGATCACCAATAGCCGGAGACAAGAGATTCATATGAGAAAACATAAGTAAACGAG
CTTCTGCTTGAGCTTCTAAAGATAACGGTACATGAACAGCCATTTGATCCCCATCAAAGTCTGCATTAAAACCCTTACAAACTAATGGATGTAAACATAT
AGCACGACCTTCTACTAAAATGGGTTGAAACGCCTGTATGCCCAATCTATGCAGAGTCGGTGCTCTATTGAGCAACACAGGATGCCCCTGCATGACTTCT
TGAAGTATCTCCCATACAATGGGCTCTTTTTCTCTAATTTTGCTTTTAGCAATCCCGATGTTGGAAGCAACGTGTTGTCTTATTAGACCACGAATTACAA
ATGTCTGGAAAAGTTCTATTGCTATTTCTCTAGGTAATCCACATTGATGTAATGAAAGTGAAGGGCCCACAACAATGACGGAACGCCCCGAATAATCGAC
TCGTTTACCAAGCAAGGTTTCCCGGAATCTTCCCTCTTTTCCTTCAATTACATCTGAAAATGATTTATAAACTTTATTATGACCGTCCCTCATTGGTTGT
CCGCGGATACCATTATCCAGAAGTGTATCTACGGCTTCTTGTACCAATTTCTCCTGACACATTACTAATTCACCCGGGGTAGATCTACTTGTTGTTAGTA
GATCAGTAAGAGTATTGTTTCGATAAATAACTCTTCTATAGAGTTCATTAATATCCGAACTCATTAATTTACCCCCATCTATCTGAATAATAGGTCTTAA
CTCAGGAGGAAGAACTGGTAATAGGCACAAAACCATCCATTCTGGTTCTACATTTGTTCGAATAAAATGTTTAGCTAATTCCATGCGTCTAACCAAAAAA
TCCTTTCTTCTTCGAATTTTTCTATCTTCCCATTCATTCCCGGTAGACCCTTCATCTCCTAATTCTTTCCATTCTATCAATGAATTATCTGTAATAATTC
GTAAATCCAAATCGGCTAATTGTTCTCTTATAGCACCTGCTCCTGTAGAGATTTCTCTATTTCGAAATGTTTCAAAGCCTTGGGTAGTGAAAAAAAGTGG
GATGCTGTATTTCCAGGATTGGATTTCATATTCGAATGAACCTCGTAATCGTAAGAAAGTGGGTTTTTTAGCTATGGGCCTAGCAAAAGAAAAATCAAGA
TAGGTTCCTAGAGGATTCCCCCCTTCAAAATCGGACGTGAGGGTTTACTCTCATCCGGCTTAAGTAGTTAAGTCAAATAAACAAAGGGGTTTTCTTTATC
ATTTTTTTCTGTTTTTGTTTGAAAAAAAACCCACAAAGAGAGCTACTCTTTACTCAAGTTCTCAGTAAATAAAGGCAAACCTATATTTCATATATTCATA
AATTTTATGAATTACTTAGTCAAGTACGACATAACAAATGAAATATAAAAAATTTTGAGTAGTCTACTTCCCCCGAATGATGAATCCTTTTTTGAAAAGA
ATACTTTTTCGTAAGGGATTTACTTGTCGATATATTATGCTATTCGATCTTTTAGGTCCCTACTCACCTCGATGGTTATGACGTGACGTCCCTTGAAGCA
TATATGCGATGGATAAACTCCTATAACCATGCTTTGCTTACTTGAACAGAATTTTTTTTTTCACGAGGTAGAACTAGCAATTCTTATTTATCTGTTAAAG
AATCGACCATGGATCAATTCCCCTTTCATTTGGAAGTATTGAATACACCCATAAATCTGAGCTTCATGTCACTCGTGCCAATAGACATGTCAAACTAGGG
GCATCCCAATCAGATTCAATGGGATGACAGTTTCTCAGTTCGAATCTGTAAAATGATAATTTCGATCAAATCACACATCGCAGTATACTAGGCCTTCTAA
TTCCTTAAGTGGTTTATCTAAAAGATTCGCGATATAACTAGGAAGGCGTTTTAAATACCACACATGAGTTACTGGACAGGCGAGTTTTATGTATCCCATT
TGATATCTTCGTACACGAGAATCAACAAATTCGACCCCGCATTGTTCACAAAATTTTGGGTCTTCCTTTTCAGCTCCGATCACTCGATAATTTCCACAAG
CACAAATTCCACTTTTTATAGGTCCAAAGATTCTTTCACAAAACAATCCGTCTTTTTCTGGTTTATTGGTTTTATAATGAAAAGTGTAGGGTTTTGTCAC
CTCTCCGACTACCTCCCCATTAGGTAGAATTTTGTTAGCCCAAGCACTTATTTGTTGAGGAGAAACTAGTCCAATTCGAAGTTGTTGATGTTTATACCGG
TCAATCATAGAATAGAAATTCTGATTCATTCAGATCAGATCAAGCTTCCTTCCTATTAATCTGAAAATTTTTCTCAGATACAAGGAAATGATTCAGTTCT
AGAGCCAAAGATCGTAGTTCTCTAACAAGCAATCGAAAAGATTCTGGAGCGTCCTCAGGATTAACTATTGTTCCTCCAATAATGGTAGTACCAAGTACTT
CCTGGCGAGCTCTGATATGATCAGATTTATAAGTAAGCATCTCTTGTAAAATATGAGCAACGCCAAATCCCTCTAAAGCCCAAACTTCCATTTCTCCCAC
TCGTTGTCCCCCCTGTTTTGCCCTTCCTCTAAGAGGTTGTTGTGTAACAAGTGCATAATGTCCACTGGAACGTCCATGGATTTTATCATCAACTTGATGA
ATTAATTTAAGTATATAGGACTTTCCTATTAGGACAGGTTGTTCAAAAGGATCTCCAGTTCTTCCATCAAATATTTTACTTTTTCCTGGATATTCGGGTT
CAAATACCCATGGATTTTTTGTTTGCTTACTGGCTTCATATAATTCTGAAAACACTAGTTTTCTTGAAGCTTCTTGCTCGTATCTTTCATCAAAAGGGGC
TATTCTATAATGTCTATTTAAAAGATCTCCCGCTAAGCCGAGCGAACATTCAAATATTTGTCCCACATTCATTCGTGAGGGTACTCCTAAAGGGTTGAAG
ACCATATCAACCGGAGTTCCATCTTGTAAATAGGGCATGTCTTGTCTAGGCAAAATTTTTGAAATAATACCTTTATTCCCATGTCTTCCTGCAACTTTAT
CACCCACTTTGATTTCCCGTTTCTGTAAAATATATACACGAATCATTTCTGGGTTATAACTGGAACCCCCTTTTTTCTGGATCCATCTCACATCAATTAC
TCGACCCCTTCCCCCTATAGGTAGTTTTAGAGAAGTCTCCTTTGCAGTGGAAACCTGAATACCAAGTATGGCTCTTAATAATCTATCCTCTGGGGCATAC
GATGATTCATTCGCTATCTGAGGCGTTAATTTACCTACTAAAATATCACCTGTTTCTACCCAAGATCCCAGCATCACGATTCCATTTCTGTCTAAATTGC
GGAGTAAATGAGCCTCTAAATGAGGTATTTCGTTAGTAATTCTTTCAGGGCCCTGGCTTGTCATATGAGTTTGAATTTCATATTTTCGGATGTGAAAAGA
AGTATAAATATCGCTATATACCAAACGCTCACTAATAAGTACCGCATCTTCAAAATTGTAGCCTTCCCATGGCATATAAGCTACTAATACATTTTTTCCC
AAAGCGAGTTCTCCACCAACGGTAGCCGCCCCGTCAGCTAAAATTTGTCCCTTTTTAACGTATTTACCCCGTTGAACTTGAGGTTTTTGGTGCATACAAG
TATTTTTGTTGGAACGTTGATACATAACTAATGGAATATTTAGAGTGTTTCCATTACCTGAGAAAACAATTTGGTGAGTATCAGTAGAAATGACTTTTCC
CTCGTGTTCGGCTATAACTGAAACGCCAGAATCTAAAGCCGCTTGGCGTTCCAGCCCGGTTCCTACAATACACTTCTCGGACCGAGAAAGGGGAACTGCT
TGACGCTGCATATTAGAACTCATTAAAGCCCTATTCGCATCATTATGCTCAATAAAAGGAATGAGAGAGGCTCCAATAGAAAAATATTGGAAAGGGAAAA
TGCTTCGAAGGTGAACCTGTTCCCAGGCAATAGTCAGGAATTCTTGACGGTATCTAGCCGGAACAACCTGTTCTTCTTGAATACCTCGATTTAAGGCCAA
AGAATTTCCTGCCGCTATCATATAATATTCATCTCTACTTGGTGATAAATAAATCATCTGTGCTTCTTTTTCTTTTGATCTCTCAGAGATTTCATAAAAA
GGAGTCTCTATGGATCCCCAATGACCAATCCTTACATGAATAGCTAAAGATCCAATAAGTCCAACATTTATTCCTTCGGAGGTGTCAATTGGGCAAATAC
GTCCATAGTGACTAGGATGGATATCTCGTATCCGAAAACTTGCCGTTCGCCCTGTCACCCCTCCAGGACCTAAATAACTCAATTTTCTACCATGAACAAT
TTGTGTCAATGGATTAGTTCGATCCAAAACTTGAGATAAAGGGTGTAAGCCGAAAAATGATTCATAAGTTGTTGTTAATGAAGTTGAAGTTACCAAATTT
TGAGGAGTTGGTATCAATTTATGCCTGATTGCTCCAGATATAGTACCCCGAACCGCATTTTCTAAACGAACAAGAGCCAGTCCGAATTGATCCTGCAACA
GATCTGCTACAGAACGAATACGTTTATTTTTTAAGTGGTTCATATCGTCAAGTGTACCCATTCCAAATTTCATTCCGATCAAATGATCCGCAGCCGCCAA
TACATCTCGTGGTAACAAAAATGTATTGTTGTGAGGTATATCAAGATTCAATCTTTGGTTGATATTTCGTCGCCCAATTCTTCCTAATTCACATCTTTGT
TGAAAAAATTTCTTTTGTAATTCCTTACACAACGACTCAGAAAATACTGGATCCCCACCTACACAAGCAAATTGTTGATAAAACTCCAAAATGGCATTTT
CTTTTGACCCGATCTTTTTTTTTTCCTTATCATTCAGAAAAGACAAGAAAATTTCAGGATAACAAACATTATCTAGAATTTCTCTTAGATTTAAACCCAT
AGCTGATAATAGAACGAGAATAGAGATTTTTTGTTTCCTACTCACACGAGCCCATATCCTTGCTTTTCTATCAATTTCTAATTCTGATCTTCCTCCCCAA
TCTGATATTATGGTGCTGGTATAGACTGAAATTCCGTTATGGTCCAATTCAGAACGGTAATAAATACCGGGACTTTGCAATATTTGATTTATTACAATTC
TGTAAATTCCATTTACTATAAAGGTTCCGAGGGAATTCATCAGAGGAATATTTCCAATAAATACTGTTTGTTCTTTCATATCTCTATTTGTTTTCCAAAT
TAATCCCGCAAGGACATATAATTCAGAAGAATAGGTGAGTGATTCATACACAGCATCTCTTTCTTTTATCAAGGGTTCTGCCAATTGATATGTTTCCACA
AATAATTTAAATTCAATTTCTTGATCCGTATCTTCAATTTTTGGAAACTTATTAAATTCTTCCATTAAGCCCTGATTAATAAACCTACAAAATCCCTCAA
ATTGTATCTGACTAAATCCAGGTATTGTGAACATTCCCTCATTTCCATCGCGGAGCATTTTTATCTTAAGTTTCCTGTTTGTTGAAAAATCCCATTATTG
GTTCGCCTCTTCATCTATCCATATGGATAGATCTAGCAATGATGGAATATATATATTCTGTTTACTGAATTACATAAAATTTTAGACAACTCCATATACG
TATGAAATACATATCAATGGATATGAGAAAAGGAGGGTCAATAAAACAAAGAGAATTTTCAGCGCAAATTTGAATCGAATTTGCGTTACGAAAGATACAA
ACGGAAATAAATTGATAAATTCCTGGAAAATCTTATGCCGCTTTGTAGACTTGCCTTATGGAGTCTTGTATAGAATATCCAAATTTATCCAATTTCTACT
TATTATTTATGATATTATGATTAGACTGAGTACCCAAAAAGTAGATTCGGGATTTAACGGGCTCTACAGGAATGAGATAAAGCCATAATAAAAATATGGA
GGAGTATAGATTTTTTTAACATTGCATACTAAACAAATGGTTAACAGATCCTTTAGTAGAATTGAATTCATAAAATGAAATTAAAGTGGATAATAGGGAT
TTTTTTTTATAAAGAAGATACCCGCTCCCACTCGGTATCTATTATTTGTGTTCTGGGGTTTAAATTTATGTCCAGATATACATAATTTTTGTTAGGAGTC
AAAATGGAAAATAAATAAAAAAAGAGTCATTTATGTATATTACTTATATTCATAATAATAATTTATTCATAATAAAAATTCTATTTTATTACTGATATAA
ATTTATAATATAATTAAATCCATTTTTTTGAGATTTTTTTTATGTATTGATATTTTTATTACATTATTATATAATATAGTTTACTTGAGTTTATCTGTAT
GAGTTTTGTACCTATATAATATTGAGACTTTTTGAGACTTTTTTATTTTCTTTGTGGAAAATACATTTGATTTTTTTATCATTAATTGAAGGAAATACAC
TTTGAAATCACATCTTAAAATCGGTTATTAATTCGTGTAGTTAATGGGTCAAGTTGACCCGCATTTTTTAGTAAGAAATTGCTTTTTTCTTTTGTTTTTT
TTTTTTGAGTAATTTAAATAAATAAAATTTTTTTTTAATGGCATAACTATCTATGAAGATACAATCAATTGAAGAAAATAATCTCAACTAGATCCACTAA
AAAAGAAAAATTCCTTTTTACAAAAGGATAAGTAGAATGAAATTAAGGATTCAGATTCAAATTTAATAGGAAAAAATAGTTGAGTAATCCTCCATTAAAG
AGTAGTATAATATATATGAGTATATAAATAATTCAATACTCATAATTTGAAAATCAAAAACTTTCTATTTATAATAGAAAATTCCTATTTATAATAGGAA
TAATATAAATATAATTTATATACATCTTCTATTCTTTTGGCGACATGGCCAAGTGGTAAGGCGGGGGACTGCAAATCCTTTATCCCCAGTTCAAATCTGG
GTGTCGCCTGATCAAGAAAAAACTCGAGATTTCTTATCCTGCTGATAGAAACCTAAATCGACTAAATCTTCCCTGATAGAAACAGAGGTAAAGGCTTAGA
CCTTGTCAATAATTGATTCTAAGAAGGATCTATAGGTTCTAGAAAAGCAAAGCCTGTTATTCTTCCAAATAGGTATTTTTTTGAAGTATGGTCCGAACAA
ACGGGTACTATTGGTATAAGCTAAAAAAAATATATAAATAAAATAACTAGTAAGACACAACTCTGAGATTGAGACCCACGAGAGTAAGAGATTGGAAATC
TTATAAGTGAAAGAAAAGATTAAAAAAAAAAGAAATTCTTTGGGTTTTTAGTCTTAGGTTTAAATGGTAGGAAAGACTCTAAAATCTCATTAATTTTATG
ACTTTACTTTTATAATACTAAGCTAAGGGAGTCAGTATCTACTGATTCAATTGGCTAGGCTGATGGGAAATTTATTTAGGATTACTTTATGTAAGACAAT
AAAAAAAGAGACGTTGTCTCTAAACTCATAAGAAAAACCTAGTCGTCAATAATCACTATTGATTAGTGATTAATTGTACCTTATAGGGAAAAGGTTAAAT
TTTTGTCTTTCAGGAGATTGCAAAAAAACAAGACAACAATAGTGCATGGCATTTCCCATTTTTTCACAGAACGATAACAAACTTAGAGATACCATAGCTA
TGAAATAGTTAGTTATCTAGCTTGCTAGTAGTTATATCTTTTTGTTTATGTTTTTTGTTGCTTATAAAACTCAAGAAAAATAAAAAAGGGAAGTGTGACT
ATTCCTATATATTTTATAATATAAAAGTTTTGGCTTGATATTTACAAAACATGTATAGCGTATTTGTGTCTAATCTTTATGCGATTATTCTACCAGAAAT
GCTATAAATATAGGAACTTGTTACAAAAAAATTGATTGGATTGCTTCATTAATAGGTTTAATTCATAATTCCATTTTGACTCTGCACCATTGATTCCACT
ATGATTAGTGATCAATAATGGAATAATTCTTTCATTTCATATCATAAGGATAGGAGATATATCACATGGATATAGTAAGTCTCGCTTGGGCTGCTTTAAT
GGTAGTCTTTACATTTTCCCTTTCACTTGTAGTCTGGGGTAGGAGTGGACTTTAGGGGTACTGTTAATTTAATAATTTAATTGTATAAGTTGTTTAATGT
TTTACGAACTTTTTCAAATCAAGATGCCTCCGTTTTCAAATTCCGCTTTAATACATTAAAATAGCAATAAAAAAATACACTACTAAATAATAATTATTTG
AGCAGAAAATTCATAATTTCTATAGTTTTGGAAAATCAACAGAATAAAAATACGTAGTTGAACTGATTCTTACCAGAATTAAGGTAGGGGTATTCTAATA
AAAAACAAGCCAACTTTTTTGCTTTATTTATTTTCTTCTTTATTTAAATTCACTGTTCCAGGAGAAAGTTGTTCTGTTATTACTATAACAGCAATACATA
CTTTCTACTCAAAACTCCTAGTAGTTGTCCAAACACCGGTCCGGTCCTATAGATCAAAAATGTTGCTTGTGTTGAGCGATCTACATAGAATTTTAACATT
TTAGACTTCTAGAAATTTTATTTTTAGGCTTTATCAACTCATTTCATGTAATCTCATGTTTAAGCATGAATGATAAATCGGGGAATCTACTCCCTTTTTA
CAGATCCTAATAAATTACCATACAACTTCATGGATCATCTAATTCTAGCTCAATCCATTATTTATTTAGAATGCTAAAAAAAGAAAAAACGATTCTATTT
CTTGGTTTCATTTTTTGATATCTTTTATATAAAACTAGCCCACACTTTTTTCTAAATTGAAAAGTTTTCTCGGGATACTCATTATAAAAGAAACCTATAA
ATTAGAATAGAACTGTTGACCCTCAATTAAATTATTATTTATTTTTGATTGGTCGGGTCAAAATTCATACAAATAGCTGCAGCGACACAAGAAAGTCAAA
AAACTCTAAATTTTAGATATTTTATTTCAATTTACATATTTCTTTACATAAATAACTATTATGTGTACAGACAGACGTATCAGAGATTGATCTATGTTGT
CAAGCCTATATCTGTATACAAATATATATTCGATAATAATAGAGAGTCTACAATACAACACTCGATAGCTCGATAGTGTGGTAGAAAGATTTATATTATA
TTGTTTAGTTCTTTCTACCATACTATCTCAAATAGTGTGGATTCCAGTCCAATCATTTCATTTAAGACTTGAAGTTTAAATGCCTTTCTTCAATGACTAA
TCTGAAATCAAAGTATCAGTTAACTTAATCATTTTGGCTCACTGTTTTTACGTAGATGATAAGTAAAAAAGCAGTAGGAACTAGAATGAAGAGTGCAGTA
GCAATAAATGCGAGAATATTTACTTCCATAATCTTATTGTTTTTTTTCTTCGCAATAACTCGGGATCTAATCCCATAGAGGTAAGATGACTGCTGTAATG
TAAATTGGATTAATTGCATCCTAATGATACTAAATTGAATCCGTGTTATGAATAACAATATATAATCTATCAAATAGATTTATCGTCGAGAATTGAATAG
TATAACATAGGAAGATCTTTTATCCATACCAAGTCAAAAATGAGATTCCTTATTCGATAATGAATTAATAGAGTTTATCTTTTCACTCTTTCTTTTTTAT
TATTTTATAATATAAATAAAGCGTCCCCTTCATTTTTTGCTTAGATGTATACAATTAATTATCTGATGAGATATAATCTAACCGGTATTTCATTGGCCAC
CCAAATAGTAGAAGTGCAATAATAAAAATTACGTGGTATACTTTGAGTTAATTTTTTTGTGATGACTGCAATTTTGAATAAGAGGAAGTATGATAAATAT
GTGTCCAAGTCGGAGTATAGTATCAAAAATGGACTCTTATACTAAAGCGACTCAAATTGACTAAAAAGGGCCTTGGTTGGTTTTTCTTTTTTTTTATTAG
GATAAGATCCTCATCAACCCTTAAATTAGGACTGTAACACCCTGATAAATAATTCCATGTACAATGAGAATAAGATAAATTATTTAGAATTTCTAATTCT
AAATTAAGGTTACACAAAAATCGTAGCTATACTAAGCTAGTATATCCACTAATGGATTACTATTAAATCAACCAAAATCCAAATTTTACTATTTAATTTT
AAATTTATTATAAATTGAATAATTATTCAATTATATTTATTTATTCATATCTAAAATGGATAGGTAATAATAGAGTAATGATTATCTAGTACAGAATATA
AAAGAATTCAAGAAATAGTATTCTAAATAAATATTAAAAAAAGATGAATTCTATTAAATAAATAATAAAGAAACTAACTTAATAAAAAAAAGTTTTTTTA
TATGAAAAATTCTCTGTCAACGTTATTTTCGTAAGATCATTGTGTATCATACAATAAATATCATTTATATATACTCCTTATACGTGTACTCCTATCCCAG
AAGATATATTAATACTCTAATCTATTTGATGGATTAAGAGCAATCGAAAAGGTCATACCTTTAGGGTATCCATCAAAATAATCAATATAGTCATACCACC
AATTGAGAGATTTTTCGGGTCGTCGGATCTTAGTTCGGGACTGACGGGGCTCGAACCCGCAGCTTCCGCCTTGACAGGGCGGTGCTCTGACCAATTGAAC
TACAATCCCAGCAGGATGAACAGTGTGTATAGTCTTAGCTTAGGGTTTCATAACAACATTCTATTTACTGTCTTATAACATAGACACGAATGAAATAGGG
ATATAGACTCTAGCTATAGACTCTACTATATCTAGTGATTCATATAATAAGAATAAAACAGGTTAACTAGTAATCCTGTAATTATTAGTATTGCGATAAT
ATTGATTATGAATCATTGATATAATATGGATTATTAACCCTTCCATGATAGATAAAAAACAACAAAAAATGGACTTTTTCTTTATTCTTACATATCGGGT
ATTTCTGGAAAAAGGGGTAATATCATACTCAAAAGAAAGCGGCGAGGCAAACTTTTGGGCCGAGCTGGATTTGAACCAGCGTAGACATATTGCCAACGAA
TTTACAGTCCGTCCCCATTAACCGCTCGGGCATCGACCCAGGAAGAATCCATATCATATATAATATTGATATGGATATGGGCTTATCAATTATTAAAAAG
CCACGATCTACTTACTTTCCCAGTACCCTACCCCTAGGGGAAGTCGAATCCCCGCTGCCTCCTTGAAAGAGAGATGTCCTGAACCGCTAGACGATAGGGG
CATACCCGCCCGACCAGCCTCATACTATGATCATAGTATGATCAGTTTTTTGGAATTGTCAATACAATCAATAGAATCTAAAAAAAATAAAAATATAATA
AATAATCTAAATTAATGTAAAAAAATAGAAAATCACGTGATAATAATTGTAATAATGATAATCATGTAAGTAATGGTCTGATTAGATCCGAAGGGCCCTT
TCTACTCTACTTTAATTATTCCATAAAAATTTGGAGTTCATAAATGTGGCATTATGCCATTATTATTAGATTAGCCGAGCCGCTATCATACATTATAGAT
CATACATTATATATTCATTATTATATTATAATATAATGATGTATACACACTAATACAATAGTGTTTAGTTTAATAGTTAATTATTTATATTTCATTATTT
TATTAATATTATTATATATTTTTATTTTATTAATATTATTATATATTTTAGTATTATATATATATATTTTTTTTAGGGTTCCTTTTTAGTTGAAGTAGCG
ATTGATCTACCAGAAAAGCAAGGTAGTAGGTAGTTTCGTTTATGGAATTTCCACAAATTTATTTCTTGAAATAAAACATTATTTGATCCATTTTCCTAAA
TCTATGTGGGAGTTGTATATATCAATTAAGTCAATTTTGTTCTCATGATCGGTCAAATAAAATACAACAGATAAAGTCATATTTATTTGGTATTGAAACC
ATTCACTTTATTGGTTTTTTTAAGGATTTTATCCTAGACTTGACGACTTCTTTGCTTTGAAATAAATGTAATTTCTTGTTACTGAATAGGGTCCTATGCA
TACATCTATCTATGTATGTAATATATGTACATATATACCTTATACCTGCAGTAGACTCATAATGGAAAAAAATAAAACATTTTGTTTTAAGCCCTTTTAA
CTCAGTGGTAGAGTAACGCCATGGTAAGGCGTAAGTCATCGGTTCAAATCCGATAAGGGGCTTTTTCATCCAAACTGGAATCTGGATTTATCAGCGGAGA
GCGGAGAGTGGAATAGAGAGATCTTGTTGATATTTGTCAAAAAAAGAATCACCATATAAACATAAAGCACCATTTATAATGAGTAGTTTTAGTTATAAAC
TAGTTAGAAAATTGTTGAATATATTATAGATTTTAATAAATATTTACACTTTATATATATTTTGATCCTAGGGCATTACTAGTCTAGATATCTCATCTTA
GATATTAATCGCCAAACTAAAGTATTCTTCGTTCTCGAGTACGCCAATCAAAGCCATTGTTAAAGTAAAAAAAAAAATAAGTGGACCTGACCCGTTGAAT
CATGACGATATTGGCTATTCTGATATAAAAATTCAATAGAGATTAAATTGTAGAAGCGGACTCTTTTTTTCCTTTTTTAACCATCCAAGAATTTGTCGAT
ATCTCCCGTTTTCATCTTCTTTTTACTGGATGTTCCATAGGAATAAATTGCTATTCCTTTCCCCAAAAAAGAAAGGTGTATTTCAATAATAAAATTTTCA
ATCTCTTTCTTTGATTCCAAAATAAGATATTATTGTTCGGTGAATGCAATAGAGAACAAAAACAATAAAGGGGTTTTCATTTCTAGTTTACCTTTATTTA
ATATTGAGTTTTGTATTTCAAATTTCATTTCGATTTAGGGGCAGAGAAAAAAACAATACGCAAATTTTTGATCTACCGAAAAAAGGTAAAGTCAAAAGAT
AAAAATTCGAAGTGTATTTTCTTGGTTAGACCCCCTAAAAAGGGTACTCTAAATTTGAGTCATAGGACAATTCGGGGTTCAGTTCAAAATGTGTGTGTTT
TTTTTAAGAAAAAAAATAGTAATAGTAAAGACTAATCAAATCAAACTAACTAATGGATTTACCTAAGTCGATTTGTAGTCTACTAGTTTGTAGTCTACTA
TTAGTAGTCTACTAAAAGAAGAATTTGTATCTTCGAAACCCATTGGAAGGGGTATTGGGCGAGTCTTCATATCGTCCATAGATTATAGAACTCTATATCG
TCCATAGATTATAGAACTCTGATATACCCTGGAAATAAAATGAGATGAGGTGTTCGAAAATGGTTGAAGTAGTTAAATAGGAGGATCACTATGACTATAG
CCCTTGGTAGATTTACCAAAGAAGAAAATGATTTATTTGATATTATGGATGACTGGTTACGTAGGGACCGTTTCGTTTTTGTGGGTTGGTCCGGCCTATT
GCTGTTTCCTTGTGCCTATTTCGCCTTAGGAGGGTGGTTCACCGGTACAACTTTTGTAACTTCATGGTATACCCATGGATTGGCAAGTTCTTATTTGGAA
GGCTGCAATTTTTTAACTGCAGCAGTTTCAACTCCTGCGAATAGTTTAGCACATTCTTTGTTGCTACTGTGGGGACCAGAAGCCCAAGGAGATTTTACTC
GTTGGTGTCAATTGGGTGGTCTGTGGACTTTTGTAGCTCTTCATGGGGCTTTTGCGCTAATAGGTTTCATGTTACGTCAATTTGAACTTGCTCGATCTGT
TCAATTGCGACCTTATAACGCAATCGCCTTTTCCGGTCCAATTGCAGTTTTTGTTTCCGTATTCTTGATTTATCCACTGGGTCAGTCTGGTTGGTTCTTT
GCACCTAGTTTTGGTGTAGCAGCTATATTTAGATTCATCCTTTTCTTCCAAGGGTTTCATAATTGGACGTTGAATCCATTTCATATGATGGGAGTTGCTG
GAGTATTAGGCGCTGCTTTGCTATGCGCTATTCATGGTGCTACTGTCGAAAATACTTTATTCGAAGATGGTGACGGTGCAAATACATTCCGTGCTTTTAA
CCCAACTCAAGCGGAAGAGACTTATTCAATGGTCACTGCTAACCGTTTCTGGTCCCAAATCTTTGGGGTTGCTTTTTCCAATAAACGTTGGTTACATTTC
TTTATGTTATTTGTACCAGTAACTGGTTTATGGATGAGTGCTCTTGGAGTAGTCGGTCTGGCTCTGAACCTACGCGCGTATGACTTCGTTTCCCAAGAAA
TCCGTGCAGCAGAAGATCCTGAATTTGAGACTTTCTACACCAAAAATATTCTCTTAAACGAAGGTATTCGTGCTTGGATGGCGGCTCAGGATCAGCCTCA
TGAAAATCTTATATTCCCTGAGGAGGTTCTACCACGTGGAAACGCTCTTTAATGGAACTTTAGCTTTAGCTGGTCGTGACCAAGAAACCACCGGTTTTGC
TTGGTGGGCCGGGAATGCCAGACTTATCAATTTGTCCGGTAAACTACTTGGGGCTCACGTAGCCCACGCTGGATTAATTGTATTTTGGGCTGGAGGAATG
AACCTATTTGAAGTGGCTCATTTCGTACCGGAAAAGCCCATGTATGAACAAGGATTGATTTTACTTCCCCATCTAGCTACTCTAGGTTGGGGAGTAGGTC
CGGGAGGGGAAGTTATAGACACTTTCCCGTACTTTGTGTCTGGAGTACTTCACTTAATTTCTTCTGCAGTCTTAGGCTTTGGCGGCATTTATCATGCACT
TCTGGGACCTGAAACTCTTGAAGAATCCTTTCCATTTTTTGGTTATGTATGGAAAGATAGAAATAAAATGACCACAATTTTAGGTATTCACTTAATTTTG
TTAGGTCTAGGTGCTTTTCTTTTAGTATTCAAAGCTCTTTATTTTGGTGGTGTATATGATACCTGGGCTCCAGGAGGGGGAGATGTAAGAAAAATTACCA
ACTTGACCCTTAGCCCAAGTGTTATATTTGGTTATTTACTAAAATCTCCTTTTGGAGGAGAAGGGTGGATTGTTAGTGTGGACGATTTAGAAGATATAAT
TGGGGGACATGTATGGTTAGGTTCCATTTGTATACTTGGTGGAATTTGGCATATCTTAACTAAGCCTTTTGCGTGGGCTCGCCGCGCATTTGTCTGGTCT
GGAGAGGCTTACTTGTCTTATAGTTTAGCTGCTTTATCTGTCTTTGGTTTTATAGCTTGTTGTTTTGTCTGGTTCAATAATACTGCTTACCCTAGTGAAT
TTTATGGACCAACCGGACCAGAAGCTTCTCAAGCTCAAGCTTTTACTTTTCTAGTTAGAGACCAACGCCTTGGGGCTAATGTGGGCTCAGCTCAAGGACC
GACTGGTTTAGGTAAATATCTAATGCGTTCCCCAACAGGAGAGATCATTTTTGGAGGGGAAACCATGCGTTTTTGGGATCTACGAGCTCCTTGGTTGGAA
CCTCTAAGAGGTCCAAATGGGTTGGACTTAAGCAGGCTGAAAAAAGACATACAACCTTGGCAAGAACGCCGTTCAGCAGAATATATGACTCACGCTCCTC
TGGGTTCTTTAAATTCTGTGGGTGGCGTAGCTACCGAAATCAATGCAGTCAATTATGTATCTCCTAGAAGTTGGTTAGCGACTTCTCATTTTGTTCTAGG
ATTCTTCTTTTTTGTGGGTCATTTGTGGCATGCGGGAAGGGCCCGTGCAGCTGCAGCAGGATTTGAAAAAGGAATCGATCGTGATTTGGAACCTGTTTTG
TTCATGACCCCTCTTAGTTGATATTTTTGTATTTTTTTCTTTTTTTGTTCTGACTCGGCTAGACGCGATAGGATAGCCGAGCCAGAACTATTTAGCATAT
TAGTACAATAAAGAAATATGAAATAAGAAAAAGGAGAGAGAGGGATTCGAACCCTCGATAGTTCTTTAGAACTATACCGGTTTTCAAGACCGGAGCTATC
AACCACTCGGCCATCTCTCCAAAAGACAATTTCTATTTTATTTATACAAATAAAACATGGCCATACGAGTTCATACACTACCCATTTATTTATAGTTACA
TCCTAAATGGGATCTATATATGTATACATCTATATGTATCCATCTGTATACTGATAGATATATGCATAATCTAGTATATCTGTTTGTTTGTAAAATATAT
ACTAAACTCAATAAAATGATAAAGTGGTAATAGGTTTTGAATATTGATTCATGGTTAAATCCCGCCATGATGCAATTTTATCACAATTTTAACTAAGCAA
GGGATCAAATGGTATAGTTTATTTGTTGCTAGCTTGGAGGATTACAAGCATGACTATTGCTTTCCAATTGGCTGTTTTTGCATTAATTGTGACTTCATCA
ATCTTACTGATTAGTGTACCTGTTGTATTTGCTTCTTCTGATGGTTGGTCAAGTAACAAAAATGTTGTATTTTCTGGTACATCATTATGGATTGGATTAG
TCTTTTTAGTAGCTATCCTTAATTCTCTAATCTCTTGAACTTTTTCTTCGGCATTTCTCCGATCCAAAAAAGCCGCTCCTTCTATAATATAACAAATTTG
TATTTTGAGATAGAAATGAAATCTAAGTTTCAAAACCAAACAAAGAAATACATTTGTGCATTTTTTTTTATTTGAATCATATCATCGATATCATTGTTTT
TTATAACTTATTTTATCGTATCGGTTTTTTGGAATCGGAATTTTCCTGAAGGAACAGATAGTATCAGGTCCTGCACAAATATGATCCAGACGCATATATG
ATATATCATATATGTCATATATGTGTGGACATATGTGTGCGTATCAAAAAAGCGGATATGGTTTAATGGTAAAATTTCTCCTTGCCAAGGAGAAGACGCG
GGTTCGATTCCCGCTATCCGCCCGTGAGGAAGTAATCCACTATGATAACTAATTTGGTATAGTTTACTACGATAGTGTCGTCCTTCTATCGTTCTGTTTA
TTTATCCACCATCTAAAAACAAAAAGGTTATTAACGACTAGATAATAGAATCATACCAAATAGATTAGATTTCTATTATCTATATTTATTTGATAAAATT
TGATGTTGCGGAGACAGGATTTGAACCCGTGACCTCAAGGTTATGAGCCTTGCGAGCTACCAAACTGCTCTACTCCGCGCCGAAGAACTAAGAACTATTG
GACAAAAATAATATAGGCCCCTCTACCATATCTATATAATTAGAATAGTCCATTTATACAGAATGGTAAAGAGGGGCCCCTCCATGATCATAGATCATAG
AGATCTATAGAAAACATAGTAAACGGTATTTTTATCCTTACCAACTGGACCTTGTAGCGCCCGGTAACAAACATGTATTAACCATCTCTCGAAGTATGTG
TCCGGATAGTCCAAAGTCTCGATAGTTACCTCTAGGCCTTCCGGTCAAAAAACAACGTCGATGAAGACGTGTGGGTGCACTATTACGTGGTAGGGATTGC
AATTTTCCATGAATTTCCCATTTTTCACTCAACGACGGAATTTGGCTTATTTCTTTTTTTAAGGATCGACGAATCAAATGAAATTTCTGCTCCAATTTCT
GTCTCTTCTTCTCCCTCTGAATCAAACTTTTTCTTGCCATAATGTTCAGTTCCTATTATTTTATTATCAAAAATAGAGTTCGGATCCTAGATGTAGAAAT
ATAATAAAGGGGATCCCCTTATCCATCGAAAGAAAAGGAATGAAATTCTTGCTGATACAGGATATAAACTAAATAACTAAATTAACCAAATTTTCCTGAT
GTAGAGGCAATCAAGAAAGCGGCATAAGTAAATATATAACCTACAGAAAAATGGGCCAATCCAACTAATCTTGCTTGTACAATGGAAAGGGCCACTGGCT
TATCTCTCCATCGAATCAAATTTGCTAAAGGTGTGCGCTCATGAGCCCAGGCTAAAGTTTCAATTAATTCCTGCCAATAACCGCGCCAGGAAATTAAAAA
CATAAATCCAGTAGCCCAAACAAGATGTCCAAATAAGAACATCCACGCCCAAACGGATAAACTATTCATACCAAAAGGGTTATATCCATTGATAAGTTGT
GAAGAGTTTAACCATAGATAATCTCTTAACCATCCCATCAAATAAGTGGAGGATTCATTAAATTGTGAAACATTACCTTGCCATAATGTAATGTGTTTCC
AATGCCAATAAAAGGTAACCCATCCAATGGTATTTAACATCCAGAAAACTGCCAAATAAAATGCGTCCCAAGCCGAAATATCACAAGTACCACCTCGTCC
CGGGCCGTCGCAAGGAAAACTATAACCGAAATCCTTTTTATCCGGCATTAACTTAGAACCACGTGCATCTAAAGCACCTTTTACTAAAATCAAGGTAGTT
GTATGCAAACCTAGAGCAATAGCATGATGAACCAAGAAATCTCCAGGACCTATCGTTAAGAAGAGTGAATTACTACTCTCATTAACAGCATTCAACCAAC
CAGGTAACCATATGCTTTTACCGGCATTAAATGCAGGGCCTGTCGTTGAAGATAAAAGTACATCAAACCCATATGAAGTCTTCCCATGAGCAGATTGTAT
CCATTGGGCAAATATAGGTTCAATTAAGATTTGTTTTTCCGGAGTACCAAAGGCAAGCATGACGTCATTATGAACATAAAGGCCTAAAGTATGGAATCCT
AAAAATAAGCTGGCCCAACTTAAATGAGATATGATAGCTTCCTTATGGGCCAACATTCTTGCCAATACATTATCTTCATTCTGTTCTGGATTGTAATCTC
TAATGAAGAATATAGCTCCATGAGCAAAGGCTCCTGTCATGATGAAACCTGCGATGTATTGGTGATGAGTGTATAACGCAGCTTGAGTAGTAAAGTCTTG
AGCTATAAATGCATAAGCAGGTAAAGAATACATATGTTGAGCTACTAAAGAAGTAATAACGCCTAAAGAAGCTAGAGCAAGACCTAATTGAAAATGAATC
GAATTATTTATTGTGTCATAAAGACCTTTATGACCACGTCCTAATCGACCTCCTGGTGGGTTATGCGCTTCTAAAAGATCTTTTATACTATGCCCAATCC
CAAAGTTAGTTCTATACATATGACCAGCAACCAGAAAAATAAATGCAATGGCTAAATGGTGATGAGCCATATCAGTCAGCCATAAACTTTGGGTTTGTGG
ATGGAATCCACCAAGAAGGGTTAAAATTGCCGTTCCCGCTCCTTGGGAGGTACCAAATAAATGACTACTAGAATCCGGGTTTTGGGCATAAAGATTCCAC
TGACCTGTAAAAAGTGGACCCAACCCTTGCGGATACGGTAATACATCTAAGAAATTATTCCATCTGACATACTCCCCCCTGGATGCAGGAATTGCGACAT
GAACTAAATGTCCTGCCCAAGCCAAGGAACTGACTCCGAAAAGTCCTGACAAATGATGATTAAGACGAGATTCAGCATTTTTGAACCAAGAAACACTCGG
TTTCCATTTAGGTTGTAGGTGTAACCAACCTGCTATTAAAGATATAGCAGAAAGAAATAATAGAAAAAGAGCTCCAGTATAAAGATCCTCGTTGGTGCGT
AATCCGATTGTATACCACCACTGATAAACACCAGAATAAGCAATGTTAACTGGGCCCAGAGCACCTCCTCTAGTAAAGGCTTCTACTGCCGGTTGACCAA
AATGAGGATCCCAAATTGCATGAGCAATGGGTCTTACATGTAAAGGGTCCTTTACCCATGACTCAAAGTTTCCTTGCCAAGCTACATGAAACAGATTTCC
GGACGTCCACAGAAAGATTATTGCTAACTGCCCAAAGTGAGAAGCAAAAATGTTCTGATAAAGACGTTCTTCAGTAATATCATCATGACTCTCGAAGTCA
TGCGCGGTAGCAATACCAAACCAAATACGACGAGTAGTGGGGTCCTGAGCTAAACCTTGGCTAAACCTTGGAAATCTTAATGCCATAATGCCTTTCAAAT
CCTCCTAGCCATTATCCTACTGAAATAATTCTTGCTAAGAAGAATGCCCATGTTGTGGCAATTCCACCCAGAAGGTAATGGGTTACTCCTACAGCACGTC
CTTGTACAATGCTCAAGGCTCTAGGCTGAGTAGCAGGAGCAACTTTTAATTTGTTATGCGCCCAAACAATAGATTCAATAAGTTCTTGCCAATAACCACG
ACCGCTGAATAGAAACATTAAACTGAAAGCCCATACAAAATGAGCACCTAAGAAGAAAAGACCATAGGCAGATAATGAAGAACCATAAGACTGAATTACT
TGAGCTGCCTGTGCCCATAAAAAGTCTCGAAGCCACCCATTAATAGTAGTGGAACTCTGTGCAAAGTTTCCTCCTGTGATATGAGTTATGACCCCTTGAT
CACTTACAGTACCCCAAACATCCGATTGCATTTTCCAACTGAAATGGAATATGACTATCGAAATTGAATTGTACATCCAGAATAGACCTAAGAAAACATG
ATCCCATGCGGATACTTGACATGTACCCCCTCTTCCAGGCCCATCACAAGGGAAACGAAAACCAAGATTTGCTTTATCAGGTATTAAACGGGAGCTACGA
GCAAATAAAACACCTTTTAGTAGTATCAATACAGTCACATGGATAGTAAATGCATGAATGTGATGGACCAAAAAGTCTGCGGTACCTAATGGAATAGGTA
ATAAAGCGACTTTTCCGCCTACTGCTACTAATTCACCTCCCCCCCAAGTTAAGCTGGTGCTTGCTGTTGCACCAGGAGCTGTTGTACCAGGTGCTAAAGC
ATGGGTGTTTTGTATCCATTGGGCAAAGATAGGTTGTAATTGTATAGCGGTATCTGAAAACATATCTTGAGGACGCCCTAAAGCACTCATGGTATCATTA
TGAATATACAAGCCGAAACTGTGAAAACCTAGAAATATACAGACCCAGTTAAGATGTGATATGATTGCATCACGGTGCCTAAGGACACGATCTAATAGAT
CGTTGTATCGAGTAGTTGGATCGTAGTCTCTTACCATAAAAATGGCTGCATGTGCAGCAGCTCCAACTATGAGAAATCCACCAATCCACATATGATGTGT
GAACAATGAAAGTTGTGTACCATAGTCAGTAGCTAAGTATGGATAAGGGGGCATGGCGTACATGTGGTGTGCTACAATAATGGTTAAAGAGCCTAACATA
GCCAAGTTAAGAGATAATTGAGCATGCCATGACGTTGTTAGTATTTCATAGAGACCTTTATGGCCCTGACCGGTAAATGGACCTTTATGAGCCTCTAAAA
TATCTTTCAACCCATGACCAATACCCCAGTTGGTCCTATACATATGACCAGCTATCAGGAAAAGAATAGCAATGGCTAAATGATGGTGTGCAATATCGCT
GAGCCATAGACCCCCGGTTATTGGATCTAATCCTCCACGAAAACTCAGAAAATCTGAATATTTTGACCAATTCAAGGTAAAAAATGGGGTTGCTCCCTCA
GCAAAACTAGGATAAAGCTGAGCCAAAAGATCCCGATTCAAGATAAATTCATGAGGAAGTGGGATCTCCTTAGGATCTACTCCAGCATTAAGAAATTGGT
TAATCGGTAAAGATACATGGATTTGGTGTCCCGCCCAAGAGAGAGACCCAAGTCCTAGTAAACCCGCTAAATGGTGATTCAACATAGATTCTACATCTTG
GAACCAAGCCAGTTTTGGGGCAGCTTTGTGATAATGGAACCAACCTGCAAAAAGCATTAATGCTGAAAAGACCAATGCACCAATTGCAGTACAATAAAGT
TGTAATTCACTAGTTATTCCAGATGCTCGCCAAAGCTGAAAAAATCCAGAGGTTATTTGTATTCCTCGGAAACCGCCGCCCACATCACCATTTAATATTT
CTTGACCCACTATTGGCCAAACCACCTGGGCACTGGGTGCAATGTGAGTAGGATCACTTAGCCATGCTTCATAATTCGAAAAACGAGCGCCATGGAAGTA
CATGCCACTCAGCCAAAGAAAGATAATGGAGAGTTGACCGAAATGAGCACTAAATACTTTTCGAGAGATCTCCTCCAAATCATTGGTATGACTATCAAAA
TCGTGAGCATCAGCATGTAGGTTCCAGATCCAAGTGGTAGTTTCAGGGCCCTTGGCTATTGTTCTTGAGAAATGACCGGGTTTGGCCCATTGCTCAAAAG
ACGTTTTTACGGGATTCCTATCCACCAAAATTTTCACTTCTGGTTCCGGCGAACTAATAATCATTGAGTCCTCCTCTTTCCGGACAACACATACAAAGAG
ACCTGCCAACAGTCAAGTTTTTAGTGAACCTCTGAGAGATAGATATTTATGATTAGTTCCCTTCTTTGTTACTTACCATCTATCCATTTTTTTTGAGTTA
TTCACTAGAGCAATTATTATATTGAAGTCAATTCGGGGCAAGTGTTCGGATCTATTATGACATAGCGCTGAGGTGCTCAACGGACCTTTTTGCTTTTAAC
CACTTTCCAGGTCTGACGAAAAAACGCTTTTTTGCAATCTAGTGTATTCTTATCTGAATGTGTAAGTGTGATATGCATCCACTTGAATGGAACATAATCA
ATGAAATACCTCTACTCTATCTAATTACAAATACTTTGATTAGAAATCAAAAGAGGACTTAATCAGTAATTAATAACATAAAGATCATTCCAATATCTTA
TCTTTCTATCTATTTCTATATTTATTTTACTTTAAACGACCAAAAGTCTCTTTTTTTTATTTAGCTATATTCTCTTCTCTACTCTATTCCTACATACTTC
TTGATACCTTATATGATATCATCTAAAAAAGTCGAATTTTTTTTTTTTACTTTTACAAAGGGAAGGGATATAATGAAATTCTTTGATTGGATCTTATCAG
GAAAAGTATGCAGTTATTTCGTTTTATTTAATAAATTCGATTTAATGGACTCAACAAACCTAACCTATTGTCATGAATTAAAAAGGAGAGTGGTCTTATT
CGAACCGTCTTGTTATCTTCAACCAATTATGTGCTTCAATATAATTACCCGGAGTAAGCGCTATAGCTTGTTTCCAATACTCAGCAGCTTGATCGGACCA
AGCCTCTGCAATTTCAGAATCACCCTGTAGAATGGCCTGTTCTCCCCGGTCGGAATAGGTAAATCAATTCCTTTCCTTAGAACCGTACTTGAGAGTTTCC
TACCTCATACGGCTCAGCAATCAGTTATTTAGACAGCCCATCTTAATCTAGCCTATCTAACTTAACTGACTTAAATTTCTGATAAATTTATCCCTTTTTT
GGGGGGTTAACCATAAGAAATTAATGACATAAGTTTCAAACTCTAATTTGAATCAATAAATTAGTTTTATCTTTTCTCCTACCTTCAGAAGAATGAAACA
TAGATATGGTATTTGCCATATCGTTAGAATTTTCTGAAAGGTAACTATCTCGGTTTCATAGATGAAATTCATATAGAATTTTAGAAAAAGACTTTCTTCT
ATTTCTTCTATCTTCTGTAATATATATAAGAAAAAAGACTTACTATCTTTGGGATCTGATGCTACACCGCTGCTCAATACCTTAGTGGATCAACTCTATT
ACATAAATTGATTCCTAATTTTTATCTCATATCGTGAGATAAATAAGCAGTTCTTATTGTATTAACTGAGAACCTTGCTAATGGATCTTTACGGTGCTTC
TTCTATCAATTAGATCCTTTATCCATAGAAAAGAGTATATAGGCCTCATATTGGGTATTTTTTTTGTTCCCCTTAAATCTTTTTCTTTGCTACAGCTTAT
AAAAATCGTTGCTTTAGACGATGCTTATGTAGAAAGCCTACTTTTTTCTAGTATTTTGATTTCATTTACTAGCCGATTTGAGCCTTTTTTTCTTTCTTTC
TATAGTGGAGATAGTCGCACGTAATGACAGATCACGGCCATATTATTAAATGCTTGCGGTAAGAATGGATTGCGTTCTAATGCCCGAAAATAATATTCCA
AAGCCTTTGTATGCTCCCCATTACTTGTGTGTATAAGGCCTATGTTATAGAGTATATAACTTCGATCATAAGGATCAATTTCTGGTCGCGTAGCTTCATA
ATAATTTTGTAAAGCTTCCGCATAATTTCCTTCAGATTGAGCCGACATCCGTTACGGTTGTCATTCTAGTCAAAGAATCCCCGTTCCAGAACCGTACGTG
AGATTTTCACCTCATACGGCTCCTCCTTTCTGTGCATAGTATTAAAAGGAATAACCCGTGGGCTGAAGAAATCAAAATATCCTTTTTTTTATGAACTGAT
AGGGGCTGGTATTTTTACAAGAAATCTCTAGCCATCCTTCGTGCAAGAGGTTTTTTATTAACAACAATCATATAAGTGTTAAGGTAACTCCAACAATTTA
TTTGTCCCTAACGCTCCATTTTCAGGAATTAGTCACTTCAACGATCTTCGATGGTTATATGGGTATCCAAAATACAAACGAGATGGATGTTTGTTGTCCC
AACCATTTTTCTTAGTCCCGATACCAATAAGTAAAAGCGGTCATTTATAACAAAGTTTTCGTGTTGTTGATTTCTAAGTGTAGTGCTTCTTCCCCTATGC
CACCTATTAGTATTACTAAAGTAGAGTAGAATTGACCTACCATTGTAATATCTATAAGTGTAACCTTTCGCTCAATACTAAAATAAAGGATTGAAGTATC
TGAGGCCGCATTAATCGAGGATACACGACAGAAGGTATTGTTTTATCTCCAAGCTTAACTTCACCTTCACCAAGCGTAGGTTTATTTCCATAATTTTTTT
CTTTCTATCTTGAACCCGAAACATATCTCTTTCTAGTAAGACTGATAGCTAAAAAAAAAAAAAAGAATCAAATCGCACCATCTCTGTAATAGGTAAATGC
TTCTTTTTCTCCTGAAGTTGTCGGAATTATTCGTAATAAGATATTGGCTACAATTGAAAAGGTCTTATCAATAAAATTTCCATTTGTCCGAGATCTAGGC
ATAATTAGCAACTCATTCTACAATTCTTCTCATTTTCTTTCATTGAAGAAAATGATCTAACAAACAAAGGAATTGTACAGTACGAAATAACATAAAAACA
GACTAATTCTAAAAAATATATAGACTAGACTTTCTACTCAAATTGTGCCCTTCCTAGGGAGAGATAACAACTAGTTGAATATGATTGGATTGTATCCAAA
TTTTTGAGTATCTCAATGAGGGGAACTATTATCCATTTAATTTTCTTTTTTCAGAATCAAGGCTTCATGTTCCTACACTAGAGATTCTGAGAACTTAAGA
AGTTTTGATTTGATCATGATTCAAAGATAAAAAAAATATTCTCTAAAAAAAGTCACCTGTTTGTTTTTATAATGTGTATAATACACTATACAGTCGAAAT
AGAAAAACTTATGGAACAATTCATCCATTTGTAATAGATCCATGGGGTAGGTAATTAGAGGAGTTCCCATTGAGAAATCAGGGATTTGGAATGGAAAATC
TTTTTTTCCTATAGAACCCTAGTTTAAATGTAATCATAGTCTAAAATATGGATCCTTCAGTTAGTTGATTTATTCTAAGTGAAGTCATTGGTCTTATTCA
GTCTAAATAAAAAATAAGAAAAGATCTTCGTCTTACCGAATATTAATGTAATGTATATCGCCTTTTTCTTTTTCATTAATTCTTAAAAAATGGATTATTT
TATCTATTGAATATTTTTATTTTAATAGTTTGGTAAAAGTTTTTTAATTTCTATTAGAAAAAGGGTTGTAACTATAGTGCAAGAATAGGAATTACTCGCT
ATTCACTCGGTTTATGGTCAATAATAAGATTATGTTATGTAGGAGAGATGGCCGAGTGGTTGAAGGTGTAGCATTGGAACTGCTATGTAGGCTTTTGTTT
ACCGAGGGTTCGAATCCCTCTCTCTCCTTTTCTGTACCTTCACCTAATTCACGAAGGCTATTTAATACATTGTGTTAAATAACCATTTATACCTTTATTT
CTATTCTATAAGAATTATATTCTTATTTGAGATGAGAGAGATTTTCTATTCCTAATTGGTATAAAAATACCGAAAAGCGGGAAAAAAGAATAATAATTTG
ATTTGACTCCCGATTGTTATAATACATAGTGGTATAATCCATAACTGGCAAAAATCTGGATCAAAAAGAAAAGCCTTTAGTTTAAACTTAGATTTCCGTT
AGATATTTTTATATTTGCCAAAAGCGGGCAAAATTGTCCGAACCTTTGCTTGTTATTTTACTGAGTTTAAGTCTGACGAGAATAATATTCTACAACTAAG
AGCTCGTTTATTTTCAAACCGATCCACTTACTATCTATTATTTGGTTTACTAATCCTTTACTCTGGATTGAGTCAAGAGTCAAATGTTTTGGGACCTCCT
CAGGGGGGGATGAAGTCATATTAGTTTGAATCAGAGCTTTTGATCTTTGATTATCCTTTGTTGAAATAATATCCTGGGGTTTGCAACGATAACTTGGTAT
GTCTACTATACGACCATTAACTAAAATATGTCTATGATTAACTAATTGCCGGGCTGCAGGAATAGTCGAAGCCATGCCTAATCGAAAAAGGATGTTATCC
AAACGCATCTCAAGTAGTTGTAGCAAAACCTGCCCTGTTGATCCTTTGGCTTTTCCAGCGATATGCACATATCTAAGTAATTGACGCTCTGTCAAACCAT
AATGAAAGCGCAATTTCTGTTTTTCTTCTAAACGAATACGATATTGTGATCTTTTACCAGAACGCAATTGGTTTTTAAGATCACTTCCAGATTTAGGTCT
TTTACTAGTTAGTCCTGGTAAAGCACCTAGACGGCGTATTTTTTTGAAACGAGGTCCTCGGTAACGAGACATAAAAACTCCTTTATTTTAGTATGAATAT
TTTATTGAAATTTAAGTTTACAAAAAAATCTAAATTAAGTTAAGGCTGCACTAAAGCATAAACAAACTAAACAAAAATCTACATAACTAATGGATTGTAT
CCATATGTATTTTTTTATATGTTTTATTAGATATTTTATATTATATTTTATATATATTTTATAGTTATAGATAGATATAAATATATCTATCTATGTGTAT
AGAGATATAGATACGAGATTAAGGCTACGTTTTCGGATTTGTTCTATAGTTGTCCCATAGAGGTCTAATTACTCCCCTTTTTTATTCATAGTTCGAAGTT
ACTGTCTCATAACATAATAAATGAGCAACTCAACATTTGAAGAAAGCAAAAGTAGAGCAGTCTTTTAAATATTTCTTAATATCAAGAGGGAGGCTATCAT
CAATCATGTAAAAAACAGATAATAAATAGGGAAAAAGCCCGCTATCGGAGTCGAACCGATGACCATCGCATTACAAATGCGATGCTCTAACCTCTGAGCT
AAGAGGGCTCACATAACAGAAAAAAATAATGTATCGCAATTAAGCAAATAGCTAGCATCTTATGATTCATTTTGTTTCTTATCTTTATTTCATACTTATT
GTATAGCCTTTTCTTTGTATGTTATATTTTTTGTATTTTATTATTTTATAGTCTTATCTTATATAATCAATAGATTATATCTCTATAGGTATAACATACT
ATATTATAGTATTATAGTCAATTTTATGTAATGTAATAGTCTATAGTTGTATAGTTATTGTTTCACATTTATTAAGATTAATTAATCTTATAGAACCATA
TAATATATTATAGAACTCAATTCTAATCACAAAAAACTCTATTAGTTAAATATTAAGTTAAATATTATATGAGTTCAGTAATATAGAATTAACTAGACTT
TTAGAGAATTCACAATATAAGTATGAGAGTTTAGAGTATATAATAATATATATATATACTATTATATTAATTTAATATTTTTTTGATGAAAATAACAAAA
AGAATTATATTAATAAATATAAAATATATAAAATAGAAATTTTCATTAAATTAGAATGAAATAGTTTTATTAACTATTTTTTTTTACTGAAATATAACTC
TAAAAAGTTATAAAAAAGTATTCAATACAATATGAATTTATGAATTGAATAAAAACCTTTTTTATTAGATTAGGAAAATCCAAAAAAATGAAATTAGAAC
AATTAGAGTTATACTCTATATAATATTATATATTTAGGCCTATAGTTTATCTCTTCTAACAAAAAATATAAGGAAAGGATAAGGATCAAAATACAATATA
AATCATAATAAGAGAGTCTTCTTATTTTATTTGGAAAGAAAGGAAATAGGACAAAAAAGAGAAGAATAAATATCGACCGTTCCAGTATTCCAAATCCTGG
TGGAAAAATAAGGTGGGTACAGACATAGATCGAGGGATATATCTTATCCCTATTGAATTGCAGATACATCAATGATAGAATCAATTTCGATTGGATATTG
GATGGATATGGATCATTTGATAAAATTAAAACGAGAGAATAGGTCAAAAAAAAGTCGTCATAAGTACTTTTTCACTATAGAAATCTGTATCTAATTAATT
CTATATTTCTATTTCTAAAAAAAAATGTAAATAAAAGAAGGGGAAGGAATTACAAAGAAATTCCGGTCTCAAATCAAAAGGGGATATGGCGAAATAGGTA
GACGCTACGGACTTAATTGCATTGAGCCTTGGTATGGAAACCTACTAAGTGGTAACTTCCAAACTCAGAGAAACCCTGGAATGAAAAAGGGGCAATCCTG
AGCCAAATCCTTGTTTTGATAAAAAAGGATAGGTGCAGAGACTCAATGGAAGATGTTCTAACGAATGGAGTTGATTGCATTGCGATGGTATCTGGAATTA
TTCTTTCTCTCTGAGAAAAGTTAACCCTCTTAACACGCACGTATATACTGCAACTGATTAATCAGGACCCGAATCCATAATTTTTATTTCTATGTTTATT
ATTTCTCTAATTTATATATTATATAAATTAAAATCAATAATTTTCTAATTTAAGAGTTATTCTGAATTCATTCCAAATTCAAGTAATAGTGGAATATTCA
GTGATGAAATCATTCACTCCAGAGTCTGATTTTTTTGTTAAAAAAAAGAATAATAAAAAATTGGACGAGAATAAAGAGAGAGTCCCATTCTACATGTCAC
TACCGACAACAATGAAATTTATAGTAAGAGGAAAATCCGTCGACTTTAGAAATCGTGAGGGTTCAAGTCCCTCTATCCCCAACGATTTGACTTCTTAAGT
ATTTTTCCTCTTTTCCATCGGTAAAATTGAGTATTTTTTTTTTAAGACCAAAAAAAGAAAAAAAAAATGGACAAAAACAGAAACCCTGGAGTAATATAAG
ATGACGACATGTAAAATAGTCGGGATAGCTCAGTTGGTAGAGCAGAGGACTGAAAATCCTCGTGTCACCAGTTCAAATCTGGTTCCTGACACATAATTAA
TTCTATTAAGAATACTTAATACTCAGACAATTTAATCAATACAGGTATCTATACATTAAATCAAATTCGATCTTTTTTGATTGTTCAATTTCTTATTTTT
TCTATTTATTTTACTTGATTCTTATTTATTTTACTTTCTGGGATTTATCTACGTGATATGCGCGGTACAAAGTTCATGGTACAGAACCCTTTTAATTCAT
TCTATTGTCTCTGCTTATCAAAACAAAAAATTAGAGCATTTTGAAAAAGGGGTTGAGAATAATATAAATTAACCCTTTTTTAGATCATCCAGAATACGAA
TTAGAATCAAGTTACTCTTATAGGGAACAGAACATAAAGTCAAAGTATTCTTTGACTTGAAATCTTAAGTTGTCTGATATACGTGACATTAATTTCTTAT
CATTCAATGAGCATCTTGAATTTCATAGAAATTGGGCGTAATATAGTCCTTACGTAAAGGCCAGCCTATCCAACTTTCAGGCATCAAAATACGTTTAAGA
CGTGGATGATTATCATAAGAAATTCCCAACATATCATAAGATTCGCGTTCTTGAAAATCAGCACTCCTCCAAACCCAGAAAACAGAAGGGACTATAGGAT
TTTCCCTTGGGACAAATACTTTTATACATACTTCCTCCGGTTGATCCACCCCATACTGTATTCTCGTAAGATGATATACACTAGCTAAAAATCCACCTGG
TGCGACATCATAGGCACACTGAGAGCGTAAATAATTGTAACCATACACATATGAAATGACAGCAATGGAGTCCCAATCTTCCGGTTTTATTTGTAAAGTC
TCTATTCCTTGGTAATCAAAGCCCAAGGATCTATGAACAAGCTCATGCTTAACTAACCAAGCAGATAAATGACTCTGCATCTTCTTGATCTCTCCCACAT
TTGGATTTGTATAATTATTTCATATTTACAATGAAATTTATAAAGATTGAAGCTTTTTTTTGTCATTCTCTGCAAAAACAACCAGCTCAATTCACTAATT
TTTGGGAAGATATTGAACTTTTGGATCTAAAAAATTCTTCAGAAGTTATTTCTGAGGTAGATGGTGATTGATAGAGCAATTCTTTATTGTAATTTCCAGT
ATGAATACTGCGCTGAACATGAAACTTGTGATTGATAGTAAAACATCTGTTTTCTTGTTTAGAACCTATTCTATCTTCATATATTTCTCGAGATATCTTC
TTACGAAGTTTCGTTATTGCATCTATAACTGCCTCGGGTTTAGGTGGGCAACCCGGCAAATAGACATCAACAGGAATTAACTTATCAACTCCCCGAACGG
TACTATAAGAATCGGTACTAAACATCCCTCCTGTAATAGTACAGGCTCCCATAGCAATGACATATTTAGGTTCAGGCATTTGTTCATACAATCTCACTAA
AGAAGGAGCCATTTTCATTGTGACTGTACCAGCTGTTAAAATGAGGTCTGCTTGCCTAGGACTTGATCTTGGTACCAATCCATAACGATCAAAGTCAAAT
CGTGAGCCTATTAATGCAGCAAATTCAATAAAACAACAACTGGTACCATATAAAAGAGGCCATAAACTCGAGAGTCTTGACCAATTTGAAAGATCATTCA
ACGTAGTTGAAATAACGGAATTTGGCATTGTTTGGTCAAGTGACGGGAACTCGATCAAATTCATAACTGTCTCAATGGACTCTTTTTTATTGTTTGAATA
TTCAGGAGCTAAGACCATTCTAATGCTCCTTTTCGCCATGCATAAACTGAACCAACAATTAGGATAAGCACAAAAATTAAAGCTTCGATAAATACGGATA
CACCTAATACATCAAAACTCATTGCCCACGGATAAAGAAAGACGGTTTCAACATCAAAAACAACAAAAACTAAAGCAAACATATAATAACGAATTCGGAA
TTGTACCCAAGCATCCCCAATAGGTTCTATACCCGATTCATAACTAGAGAGCTTTTCCGGTCCTTCACTAAGGGGGGCTAAAACTCCAGAAATTATAAAT
GCTAAGATAGGAATAACACTTGATATTACCAGAAATGCCCAGAAAATATCATATTCATAAAGCAGAAACATAAATGCACTCCTATTAATTAATGTGTAAT
ATAGTGAATTAGTCGATTTGAATTGGAATGAATTGTCAATTGTCCCAGAACAGTATAAGTTAAGTCAAATAAGGATTTTATTGTTCTTAGTCTTAGTGAT
ATAAGATATAGGCATTATCAAAAAGGCCCAGGGATTTCTATTATATTCTAAGTATTTTTTTATAAAAAAATGGAGAGGATTAGTGTGGCTATTTGCTAAA
TACAAATATGTAAAAAAAAAAGAAGAAAATTCTTATATTTATATATAAAATAGATATAATTGTTAATTTAATTAATTCAATCTCTTGAAGTGCTAGGAAA
CAAACTATAAAAATTTTTTCCATATCAAAGAAACTTTAGTTGAATCTATACTGTCCCCACAGACTCTCTAAGATAAGAAACAAAAAAAAATAAAGGTTTT
TTTAGAGTTATAATGCAAAAATATTTCGAATCAATTAGTAATACTAACCTTAAGTAAAAAAAAGGTGATTTAGAATCAACCAACTTTTTTTTGTTTTATT
ACAGGAATACCACTTAGTAAGACTAACCCATATTAGTAATAGGGCCAACCTAAATTTTCGTTATAAGAGAAAGTGTGTTTTGAAGCAAACCCACATAAGT
ATAGTAGAGGGGTATAGGTATAATCGGTGGACTCATAAATTTGGCATAAGATACTTTGTAATAGTAATAGAAAATTATAACATATTATCAATATCGAACG
ATTTGATAAATAAAATCTACAAACCGGCGGAACTCATAGAAATTCAATAGGGTCGAAATAGGGATTTGATAAATTTATAACCCATTTTTTTCTCTAAAAG
AATAAATTGGCGTTGCTCTTCTACCAATACCAAAAAGTCATTTATTTGTTAGGGTATTCCACAAATATAAGACAAAAATTAAATTTATAGGTACTAGTGT
GACTTAAGCTTATATTAGGTTGAGTAGGTTTGTAGTTTTTAAACGAGATCATGTCATTATTTTCATTTAACTTAAAAATGGATTGGGTATAAATCCGAAA
GCAAAAGTCTATGACAAACTCTTTGAGAGTAACAAAAAAAGGTTTTTTTGTCATTCCATTCACCGACGACAATTAACAAAAAAGAATGCATTTTTTATCA
GAGATTTTATAAAACTATTAATTGTATCTATTCAACTCAACTAAATCCAATTTGGGTTTTGATTTTCCTGTATCTATGAATCGAGATTATCATAGGGTAA
TGCTTCTAGTTCTAGGGACTCACCAACTGACTACTCCAAAAGAAATATAGTACTAATGAGATTAGGAAAAAAAAAAATATATAATGTAAATATTAGATAT
AATGTATAGGACTATACGGACTTGAACCGTAGACCTTCTCGGTAAAACAGATCAAACTTTTTATTATCAAAATGATTCGAACTGTTTCAAAGACCCAACA
TGCATTTTGTTGCATTGGGCTCTTTCATTAACTGATGAAAAGATCAGTTAGTCCACCATGTTTTTTCTTCAACAAAAACAAGAAGATAATGAGATGGCTC
CACTTGCTCCGATTCATTAGTTGAATTATGATCTAAGAGCAATACCAAAGTGTTTCAAAGAAGGATTACTTTGACGTAGGTCTGCTTAGGGTTATAGCCT
AGATCCACCTAACTTAAAGTTTTATGGAGTCTCCATCGTTCCGCTCTAAGAGTCAAATATGAGACTTCTTACACCTTAAAGTTCATAGGACGAAAAGAGG
TTTTTTGAGGCCTTTATACTCGTTATCCCTAGCATTGAATAGACTGGGTATTCACCTTATCAATTCTCAAATCAATGATGGGCTTTATTTGGTATCAGAA
TTCACACTCGAATCGGACTGACCCAAAATTTGTTATGTCAGGCTATTGTTCTCTTGTTCTCTCGAATCTATGGAGTAAGACATTGATTTATCAATAAGAT
CAATTATTTGATTACTTGATTGACTCCTTTGAAAAACATTGGCGCACGTGTAAACGAGTTGCTCTACCAACTGAGCTATAGTCCTTGTGATAAACATCTT
AACATATAGACAATTTCTTGTCAAGATGGGTATTTGATGATCTCCATAACAGTTCTTTGGCCATTTCTTTTTAATGAAGTTAAGGATTGGTATTGCTTAG
AAGTCCTATTTCCTATATAATCCCAAAAGTAATGAATTTTTATTACTTTGTAGTAATAAAAGACCTACTTAACTCAGTGGTTAGAGTATTGCTTTCATAC
GGCGGGAGTCATTGGTTCAAATCCAATAGTAGGTAGAACTTATTAGATACCATTGATTTCGGTATCTAATAAGTTTTTATACTCATTTTATTTTTTTGTT
GTATTTATTAGATTAGACTTAATTAATTGTTTTCCATTTTTATTGGAATGAAAATAGACAGTCTTGTCTAATAAAGAACTTGTTTTGATTGTTCCGATGC
ATCAACTAGCAGAAATAACATTGATAGCCTCTACTCGTGTCTTAGCTCGTCTCAGAGCTAGATTCGCCTCAATTGCTTGTCTTTTACCTTCTGCTTTACG
CAAGTTATCTTCCGCTTTTTCAAGAGCTTGTTGAGCTTCTTGCGGATCAATATCAGTACTTATCTCTGCATCATTTCCTAAAATCGTGATCTCATTATTA
CCTATTCGAGCAAACCCGCCCATCAAAGCCACTGTTACCCATTGGTCAGTTAGGCGTATTCTCAATAGACCTATATCTACAGCTGTGGCAATAGGAGCGT
GGTTTGGTAATACACCAATTTGGCCACTATTAGTAGATAAAATAATTTCTTTCACTTCTGAATCCCAAACAATTCGATTAGGGGTCAGTACACAAAGATT
TAAGGTCATTTCTTCAATTTGCTCTCCACTTCTAAGTTTATAGCTTTCGCGGTAGCTTCATCGATGTTACCCACCAAATAAAAGGCCTGTTCGGGAAGAC
TGTCTAATTCTCCGGAGAGAATCAGTTTAAAGCCCCTAATGGTTTCTTCAAGGCCAACATATTTCCCTGGAGAACCAGTAAATACTTCCGCTACAAAGAA
GGGTTGTGATAAGAAACGCTCAATTTTGCGTGCTCTTGCTACGGTTAAACGATCGTCTTCGGATAATTCGTCTAACCCAAGGATAGCGATAATGTCTTGC
AGTTCTTTGTAACGTTGTAAAGTTTCCTTAACTCTTTGCGCAGTTTCATAATGGTCCTCACCGACGATCGCAGGTTGTAGCATGGTTGATGTTGAATCTA
AAGGATCCACTGCTGGATAAATACCTTTAGCAGCTAATCCTCTTGATAGTACGGTAGTAGCATCTAAATGCGCAAATGTCGTTGCAGGCGCAGGGTCGGT
CAAATCGTCTGCAGGTACATAAACTGCTTGAATAGAAGTTATAGATCCCTCTTTTGTAGATGTAATTCTTTCTTGCAAAGAACCCATTTCTGTACTAAGG
GTAGGTTGATAACCTACCGCAGAAGGCATTCTCCCTAACAAAGCAGATACTTCAGATCCTGCTTGAACGAATCGAAAGATATTGTCAATGAATAGAAGTA
CATCTTGTTCGTTAACATCTCGGAAATATTCCGCCATGGTTAGGGCGGTCAACCCAACTCTCATACGAGCTCCCGGCGGTTCATTCATCTGACCATAGAC
GAGAGCTACTTTTGATTCTGTAATATTTTTTTCATTAATAACTCCGGATTCTTTCATTTCCATGTAAAGGTCATTTCCTTCACGAGTACGTTCGCCTACT
CCACCAAATACGGATACACCTCCATGAGCTTTAGCAATGTTGTTGATCAATTCCATAATGAGTACTGTTTTACCCACTCCAGCTCCCCCAAATAGTCCGA
TTTTTCCTCCACGGCGATAAGGAGCTAAAAGATCCACTACTTTAATTCCCGTTTCAAAGATTGCTAATTTGGTATCTAACTGGATAAAGGCAGGTGCGGA
TCTATGAATAGGAGATGTTGTGCGAGTATCTACAGGACCTAAATTATCAACAGGCTCACCAAGAACGTTGAAAATTCGTCCCAGAGTGGCTCCACCGACT
GGAACGCTTAGAGGAGCTCCCGTATCAATCACGTCCATTCCTCTCGTTAGACCGTCCGTAGCACTCATAGCTACAGCTCTAACTCGATTATTTCCTAATA
ATTGCTGTACCTCACAAGTCACTTTAATTTCCTGACCATCGGCATCTTGACCTTTAACTACCAAGGCATTATAAATATTGGGCATTTTACCCGGGGGAAA
AACGACATCCAGTACTGGGCCGATAATTTGAGCAACACGCCCTAGGTTTTTTTCTTCCAATTGGGAAACCGCAGTACCAGAAGTAGTAGGATTTATTTGC
ATAATGATGATAAAGTGAAATATGTCGAAATTTTTTGGAATATTTCCGAATAAAAAAATGTCCGATAGCAAGTTGATCGGTTAATTCAATAATAAATGAA
AGTTAATACTTCATTTAGTTGGTACCATCTAACTGAATCTAATTCAATCATTTACTCATTCAATGAATGAATTTTCAAGTTTAACCACAATCCTTTTTCA
AAAAAAGTAGATGAAGATGAATAAGAAGCATGAAGAAGTGTGTTTATTTTATCTACCATTATAGAGAATTCTATACATATAATATTCCATTTAAAAATTT
ATGTAATTATGTAATTCGAACCTAAACTGGATTTCTTATTCATTTTTTTCGATCTCATTGTTCGTTATTTTTTAGTATTTCATAAGTATTTTAGCCTTTA
GACTATACCTTTTTGATGGATGAGTTATGGTTATTTGTACATCTAGGATTTACATATACAAGATATATCACTGTCAAGAGGGATTTTTTTAAGTATTTAG
ATACTATTTACTATTGAGTATTTAGAGAATATTTACTATGTTAGATAAGACATTTAGATTAAGACATTGAGATAAAAAAAAAGAAGAGCGATAAACTACA
AACTTACAAAACAAGGGTTGCGCCATACATATCAAAGAGTATACAATAATGATGTATTTGACGAATCAAATACAAATTATTATTAATTAATTGAGAATAT
TAATTGATAATTGAATTGAAAATTGTTTGAAAGATTTTTTTTCAAATGTTTGATTCACAATCTATGTCGAGTAGACCTTGTCGTTGTGAGAATTCTTAAT
TCATGAGTTGTAGGGAGGGACTTATGTCACCACAAACAGAGACTAAAGCAAGTGCTGGATTCAAAGCTGGTGTTAAAGATTACAAATTGACTTATTATAC
TCCTGAGTATGAGACAAAAGATACGGATATCTTGGCAGCATTCCGAGTAACTCCTCAACCTGGAGTTCCACCTGAAGAAGCAGGGGCTGCAGTAGCTGCC
GAATCTTCTACTGGTACATGGACAACTGTGTGGACTGATGGACTTACCAGCCTTGATCGTTACAAAGGACGATGCTACCATATCGAACCTGTTGCTGGAG
AAGAAAATCAATTTATTGCTTATGTAGCTTACCCATTAGACCTTTTTGAAGAAGGTTCTGTTACTAACATGTTTACCTCCATTGTAGGTAACGTATTTGG
GTTTAAAGCTTTACGAGCTCTACGTTTGGAAGATTTGCGAATTCCTCCTGCGTATTCCAAAACTTTCCAAGGCCCACCTCATGGGATCCAAGTTGAGAGA
GATAAATTGAACAAGTATGGTCGTCCTCTATTGGGATGTACCATCAAACCAAAATTGGGATTATCCGCGAAAAACTACGGTAGAGCGGTTTATGAATGTC
TACGTGGTGGACTTGATTTTACCAAGGATGATGAAAACGTAAACTCACAACCATTTATGCGTTGGAGAGACCGTTTCTTATTTTGTGCCGAAGCAATTTA
TAAATCCCAATCCGAAACTGGTGAAATTAAAGGGCATTACCTAAATGCTACTGCAGGTACTTGTGAAGAAATGATCAAAAGAGCTGTGTTTGCTAGAGAA
TTGGGAGTCCCTATTGTAATGCATGACTACTTAACAGGGGGATTCACTGCAAATACTTCTTTAGCACATTATTGCCGAGACAATGGCCTACTTCTTCACA
TCCACCGTGCAATGCATGCAGTTATTGATAGACAGAAAAATCATGGTATGCATTTCCGTGTACTAGCTAAAGCATTACGTATGTCTGGGGGGGATCATAT
TCACTCTGGTACAGTAGTAGGTAAACTAGAAGGTGAACGTGAGATGACTTTAGGTTTTGTTGATTTATTACGTGATGATTTTATTGAAAAAGACAGAAGT
CGTGGTATTTTCTTCACTCAAGATTGGGTCTCTATGCCAGGTGTTCTGCCTGTAGCTTCAGGTGGTATTCATGTTTGGCATATGCCTGCTCTGACCGAGA
TCTTTGGAGATGATTCCGTACTACAGTTTGGTGGCGGAACTTTAGGACACCCTTGGGGAAATGCACCTGGTGCTGTAGCTAACCGTGTAGCTTTAGAAGC
GTGTGTAAAAGCTCGTAATGAAGGACGTGACCTTGCTCGTGAAGGTAATGAAATTATCCGTGAAGCTTGCAACTGGAGTCCTGAATTAGCGGCTGCTTGT
GAAGTTTGGAAAGAGATCAAATTTGAGTACGAACCAGTAGATAAGCTAGATGTTAAATAAAAGTTAAGCTTGCATAATTCAGTAATTCCTGTTTGTTCTC
CTAATTGCAATTAAACTCGGCCCAATCTTTTACTAAAAAAGGATTGAGCCGAAAAAAATGAGGATCCTGATATTTGCATATATCTTTTTTGCATATATGT
TTTCTTTTATGTATTAACATATACAGAATGTCCAGGGGCTAGGACTTTACTTACAATCAATAGATACACGATAATATGTAAGTTAAGGTTAAATAACAAA
ATACTCATTTTTCTTATGTTAGCGACATAAAAAATCTTATGTATCCTTGGGATTGGTGGATTTGTTAATATACCCGAGTTGCACACCCTAGCTCAAGCTA
GGGGAACGTGCTTTCTACTGATCCTGTATATTGTCTTTTTCGTTCCGTGTACCATTGGTATACGAGAATGAATTCAGGAAACTTATATTTATACTTTTAA
TATTTGTACACAATATGAGAAGAAACCCTTATTTTTTTCTATTATCTTATTTTTTTCTATTATAATAGGGAAAATATTCCACCATTTAAATCATAAACCT
AAATCATATAAATAAGAATCACTATTAATATTGAAATTATACCCCGCATTCCACAACACAAAAGATAATGAGTTCTTTGAATTAAATACTTATTCTTATT
AGTTAACGGTCCAAACGAAACGGCTGAATCCATATGTGCTTAATTCCGATATGAAATCCAATAAAAAAAGAATTATTTATCGAATGACTATTCATCTATT
ATATTTTCAAATAAGGGGCGGGAATACCATATGGAAAAGGTGTGGTTAAATTCGATGTTCTCTAATGGGAAGTTAGAACACAAGTATAGGTTAAGTAGAT
CAATGGATAGTCTTGGTCCTATTAGCTATTCCAGTGGAAGTGAAGACCCGGTTTTAAATGCTATGGATAATAAAGTTTCCAGTTGGAATGATAGTGGTAG
TTGTAATTTCAGTAATGTTGAGCATTTTTTGGATATCATAGATATTTGGAGTTTTATTTCTGACGACACTTTTTTAGTTAGGGATAGTAATGGGGATAGT
TTTTCTATATATTTTGATATTGAAAATCAGATTTTTGAGATTGACAATGATAGTACTTTTATCAATGAACTAGAAAGTTCTTTTTCTAGTTACCTGGATT
CGAGTTCTATGAATAGTGGATCTAAAAATAGTAGTCGCTACTATTATCGTTACATGGATGATACTCAATCTAGTTGGAATAATCATATTAATAGTTGCAT
TGATAGTTATCTGCGTTATGAAATAAGTATTGATAGTTACATTTCAGGCGAGACCTATAACTACAGTGATAATTATGTTTATAATTTTATTTGTAATGAA
AGTCTAAGTGGTAATGAAAGTCGTAATTCTTCTATAAGAACTAGTGTTAATGCCAGTGATTTTAATATAAGAGGAAGGTCTAATGATTTAGATATAAATA
AAAAATACAGACATTTATGGGTTCAGTGCGAAAATTGCTATGGATTAAATTATAAACAATTTTTTAGGTCAAGACTCAATATTTGTGAACATTGTGGATA
TCATTTGAAAATGAGTAGTTCAGAGAGAATCGAACTTTTGATTGATCCGGGCACCTGGGATCCTTTGGATGAGAATATGGTCTCGACCGACCCCATTGAA
TTTCATTCAGAGGAAGAACCTTATAGAGATCGTATTGATTCTTATCAAAAAAAGACAGGTTTAACTGAAGCTGTTCAAACTGGTATAGGTGAATTAAACG
GTATTCCTATAGCAATTGGAGTCATGGATTTTCAGTTTATGGGAGGTAGTATGGGATCCGTAGTAGGCGAGAAAATTACCCGTTTGATCGAATATGCGAC
TAATAAGTCTCTACCTGTTATTATTGTATGTGCTTCTGGCGGAGCACGCATGCAAGAAGGAAGTTTGAGCTTGATGCAAATGGCTAAAATATCTTCTGCT
TTATATAATTATCAATTAAATAAAAAGTTATTCTATGTAGCAATTCTAACATCTCCGACAACTGGTGGGGTTACAGCCAGTTTTGGTATGTTGGGAGATA
TCATTATTGCTGAACCTAATGCCTACATTGCATTTGCGGGGAAAAGAGTAATTGAACAAACATTGAATAAGACAGTACCCGACGGTTCACAAGCAGCTGA
ATATTTATTCCAGAAGGGATTGTTTGACCTAATCGTACCACGTAATCTTTTAAAAGGTGTTCTGGCTGAATTATTTCAGCTCCACGGTTTTTTTCCCTTG
ACTTAAAACTTTGATTTGTTATTTAATTTTATTAAATGTCTTTTTTTGTCAGTTAATAGAATTGAATATAATGATTATGAATTATATTTTATATCTTTTA
TGTAAAGTAAAAAATGAAAGTATAAAATTTACATTTAATGTAAATGTACTAGTGTGAATGTAATATATCAAAAAAGTCAATTCAATATATAACAAAAATA
TTAATATAAATTAATATAATTTATAGAAATAAATTAAAATTTCTTAATATAAAATTGATATATATTTAATATAATATTTATAGAATAGATATAATTACAA
TTATTTCATGACATGATATATATTTTGATATTTCATTATATATAATGAGAATTCATATAATATTAATACATATAATATTAATATATAATTAATACTAATT
AATATAGAATATATTCTACTATATATATATATAAATAGAATATATATAAAATATACCTATTATATACCTACTTTGATTTATATACCTATTTGATAAAATA
CAAAAAAATATGTACTAATGGATGTAACCTCTATAACTTCCGAAAACCCATCTTTTTACTATGAATCCCCTGGAATTAGTTGGAGTTGCGAACTCATAAA
AACTTTTTAGTATTTATTTTTCTTTTATTTTAGAAACAAGATAAAAATGAAAACATAATAAGAAAAAGTTTATTAAATGGAATTCTCATACATATTCGTG
TAGAAAAAAATGGGTACACTTAAGGTAGATGTAGTTTTACATTTGTTGCACTTATTAACTACTTTATATTACTTTTTTATATTACTTTACATTTATTAAC
TACTAAATATTACTTATAATAGATATATATTTATCATAAGATATCTTTATAAGAGGTTAAAATATTAAATCGAGGCACCCATTCTATGACAGATTTCAAC
TTACCCTCAATTTTTGTGCCTTTAGTAGGCCTAGTATTTCCGGCATTTGCAATGGCTTCTTTATTTCTTTATGTTCAAAAAAATAAGATTGTCTAGCTAA
GATGTATGGGACTAAATCTCATCAAGTTATTTCAATCAACACTGGATCATATTTTTGGTATCTATTTTTTAGTAGAATGTGTGATATGTGGTTCCTTGTG
ACTACAAATTAACAAAAAACCATTTTCCAGGTGTATACATTATATCCGTATAAATGCATGTAGGGTCTAGCTGGTTAAAAATGGATCATCATTTGATATA
AAGTGGAAAATCAATGTATCTAACCAATTATTCCTAATGGTTTACATCAAGTGCTAGTTGATGAGAGTTACCTCGGGAGCAGGAAAAAAAAAGTCAAATT
AATTTGGTTTATTCTCCGAATTCCAATCGAATGCAATTGGATCTAGTATAGTATGAACTGGCGATCAGAACATATATGGATAGAATTCATAACAGGGTCT
CGAAAAACAAGTAACTTTTTCTGGGCCTGTATCCTTTTTTTAGGTTCACTAGGATTCTTAGTCGTTGGAACTTCCAGTTATCTTGGTAGGAATCTGATAT
CTGTATTTCCATCTCAGCAAATATCTTTTTTTCCACAAGGGATTGTAATGTCTTTCTATGGAATTGCGGGTCTATTTATTAGTTCCTATTTGTGGTCCAC
AATTTTGTGGAATGTAGGTAGTGGTTATGATCGATTCGATAGAAAAGAAGGAATAGTGTGTATTTTTCGTTGGGGATTTCCTGGAAAAAATCGTCGTATA
GTCCTTCGATTCCTTATGAGTGATGTTCAATCAATCAGAGTGGAGGTTAAAGAGGGCCTTTATACTCGACGTGTGCTTTATATGGAAGTCAGGGGCCAAG
GAACTATTCCCTTGACTCGTACTGATGAGAATTTAACTCCACGAGAAATGGAACAAAAAGCTGCAGAATTAGCCTTTTTCTTGCGCGTACCCATTGAAGG
TTTTTAAAAAAATAAAATGTGGAATGAATACTTTCTAAACTAACCATGAGGGAAGGAATTCAGTAATCGTGCTACTCTTTTTTTTATACACTAAAGTTTG
TCTTAAGAATGCTCGTTCGAGCAGAACATGTTATATTTTTGAGTAGAACATGTTAAATTCTATTTAGTTGTTCTGTTGGTGTGGTGATCTATAGAAAAAA
GTAAAAAACGGGGCGCATAGCGAATAAAACGACTAAAATATACTAAGAATCCATTTTTCGTCTGCCCCTTTTTTTTATATGTATGGAATTCAAATCAATT
CTTTGAGACTAGTAACAAGAGATTTTTAAATAGAGAATTTATGTTTTATTTTGAGTTTTGCCAGCTATTTCGGATTTCATCATTAATAGTCTTGATAAAT
ATGAAATATCTCCCATTTTATTGAGGGTAAAACTTTTTCAAAAAATGAGTTGATCCCCAGTTCTTTTGTCTCAAAAAAACTCAAAGACTCTTTTTTCTTT
GATTTGAGTTTTTCGAGGATTGATTCAAAAAAGAACGAAAAAGGATCCAATATAATTGTTTCTAATTTGTTCAATTGAAATATTTGAGAACTCTATTCGC
TGATTTTTTTTATTCGAAACAAATAAATCTAAAGACTAAATAAAGGACTAAACTCAATTAAATAATTATATAAAAAAGGGAATAGATCCATAGGTTCCAT
ACCTTGTTATAGGACTCATGCTTCAAGGAAAGATCAGATAAGCTAAATCAACAAATGAAGCAGGTTTAGTAACAATTCAAAAAAAAGAAAAGTGAAAAAA
AAAAAAATAAAGCATTTCTTTTCCTTCCATATCTTGCATCTATAGTCTTTTTACCCTGGTGGGTCTCTCTCTCATTTAATAAATGTCTGGAACCTTGGAT
TAATGATTGGTTAAATAATAGGCAATCCGAAACTTTCTTGAATGATATTCAAGAGAAGAACGTTCTAGAAAAATTCATAGAATTAGAAGAACTTTTTCTG
TTGGACGAAATGATAAAGGAGTACCCCGAGACACATTTACAAAAGCTTCGTACAGGGATCCACAAAGAAACAGTACAATTGGTCAAAATACATAATGAAT
ATAATTTGCATAGTATTTTGCATTTCTCGACAAATATAATCTGTTTCGCTATTCTAAGTGGTTATTTTATTCTGGGTAATGAAAAACTTGTCATTCTTAA
TTCTTGGATTCAGGAATTCTTATATAACTTAAGTGATACAATAAAAGCCTTTTCTATTCTGTTAGTCACAGATTTATGGATAGGATTCCACTCTCCACAT
GGTTGGGAATTAATGATTGGTTCGGTCTACAACGATTTTGGATTGGCACATAATGATCAAATTATATCCGGTCTTGTTTCCACTTTTCCAGTTATTCTAG
ATACAATTGTAAAATATTGGATTTTCCATTATTTAAATCGTGTATCTCCTTCACTTGTCGTGATTTATCATTCAATGAATGAATGAGACTGAAGAATTCT
TTTGATCTCCTGATATAAATCCAACCTGAATCTTTCTTCGCGCATAACGAAATTTTAATTTGACTTACTCTTTCTTTATACTTCTACCTGTTTATTTAAG
TTATTTGTATTCCAGTACAACGACAGACTTGTGGATAGGGAACTATACTAGCTACCTACCTAATTTATTGTAGAAATTTGGGGATCAATAAAAATAATTG
GACCATGCAAAATAGAAATACTTTTTTTGGGGTAAAGCAGCAGATTACTCGATTTATTTCTGTATCGATCGGGATATATGTAATAACTCAGACATCTATT
TCAAATGCATATCCCATTTTTGCGCAGCAGGGTTATGAAAATCCACGAGAAGCAACAGGACGAATTGTTTGTGCCAATTGTCATTTAGCTAGTAAACCTG
TGGATATTGAAGTTCCTCAATCTGTGCTTCCTGATACTGTATTTGAAGCAGTAGTTAGAATCCCTTATGATACGCAAGTGAAACAAGTTCTTGCTAATGG
AAAAAAGGGGGGGTTGAATGTGGGGGCTGTTCTTATTTTACCTGAGGGATTTGAATTAGCCCCTCCTGATCGTATTTCCCCTGAGCTCAAAGAAAAGATA
GGTAATATCTCTTTTCAGAGTTATAGTCCGACCAAAAAAAATATTCTTGTCGTAGGTCCAGTGCCTGGTCAGAAATATAGGGAAATAGTCTTTCCTATTC
TTTCTCCAGACCCAGCAACTAGTAAGGACGTTCATTTCTTAAAATATCCTATATATGTAGGCGGAAACAGAGGAAGGGGTCAGATTTATCCCGATGGCAG
CAAGAGTAACAATACTGTCTATAATGCGACATCCGCAGGTGTCGTAAGCAAAATAGTACGTAAAGAAAAAAAGGGATATGAAATAATCATAACTGATCCA
TCGGATGGCCGTGAAGTGGTTGATATTGTACCTCCAGGACCGGAACTTCTTGTTTCAGAGGGTGAGTCTATCAAGCTTGATCAACTATTAACGAGTAATC
CAAATGTCGGTGGATTTGGTCAGGGAGATGCTGAGATAGTGCTTCAAGATCCGTCACGTGTCCAAGGTCTTTTGTTCTTCTTAGCATCTGTTGTTCTAGC
ACAAATCTTTTTAGTTCTTAAAAAGAAACAGTTTGAAAAGGTTCAATTGTTCGAAATGAATTTTTAGATGCAGGGATTTTTTAATACTACGTTGATAAAA
AAAGGAAAGGCCTCACTTTTTTTGATTGATACGATCATGTATAATGATCGTAAAGATTTTTAAAGTCTTTTTTGTCTGTTTTTTTATTTATACGCTTTTT
TGAGAGATATATGTATTTTATTGCTTTTAAATTATAGACCTTTAATAGTAATAGTAATGAATACTAGGTGTACAAAGACAATACAAACGAGCAGAATACC
AGGTTAAGGATAACTAATAAAGACAAATCCTTATAGGAGGTATTTTGAGTCTTTCTATTCTTCCACACAAGAAAAGTCATTTTCCTTGTGTCGAAGAATA
GAATAATATAATGATTCTTTCCCCTGTATAAATGACTATTTTTGATTTTTCCAGGTCTATTATAATATATATAACTTTTTAATTCATAAGAATTAGTGAA
CAAACAAAACGGGGCGCGTTATTAAATTCATTGAGGAAATAGAATTCCTTCAATTATTCAATTCGCTTAATAAATTGAGTTAAATAAAATTTAACCAATT
TAACCAAATTCTTTTTTTATGTTTTATCTTCCGCCCTGTGATATTGAAAAATCATTTATGCATATCTTTCTATTTTTACCCATATCTATCTAATCTAATA
TGATCTTATCGCAGTGTTATTTTTCTCTATTGTTAATAGAGTAAGGTTATATGAGTATATAAATGATTTTTAGGATGTTTCATCGGCGGAAGTCTATTTC
ATATACATATATTTGAGAAAATTCATGAATTCGTTTATTAAAGTTAAAAAAATGATATAGTAAGAATAGAGAAGGGAGCAACTCTGAATTCCCATTAACG
AATTCAATTCTTGAAAAAAAGATAATTCAAATCAAAGGAATGCAATAAATAAAGTATTAAAACATGAGAACAAGCCATTTATTTTAGGATATTTACAAGT
AAACAAAATCTTTTTTGATTGTGTTGGCTAGATAAGTTTCCTACTTTCTTTTAGCTTATAGAATGAATTAAAGCTTCGCTATACTATAAAAGTAATAACT
CGGCAGGACCGTACCCTTTGTTTTATCTGATTCGAGGGTTATGGTCCTGCCGAGTTATTACTTTTTCATGTGTACAATCCAGCTCATCTTATTACTACAG
AGATGAGCCTAATCCGGAATATGAACCGTAAAAGAAAAGACCAAGTAAACCAATCACAACAATACCAACTACAGTACCTATCAGCCAAAGAGGAATCCTT
CCAGTAGTATCGGCCATTTATCCCACCTTCCTCCACATTTCATCAAGTGATCATGCTAGAGACAAAAACAGTCATGGATAATTATTAAGATAGTATCCTT
CCGAATGGGATAAGAGAATCCTTACTATTTTCGTTCTTTCCCTTAATTGAAGAAATAATTAGAAAATAAAACAGCAAGTACAAAAATGAGTAATAACCCC
CAGTATAAACTGGTACGATTTAATTCAACATTTTGTTCATTTGGATTTGATTGTGTCATAGCTCTATAATTTGGATTAGGTTTATCGTTGGATGAACTGC
ATTGCTGATATTGATCCCAAAAAAGAAACGGTAGGTACAGCTAGTCCATGAACAGCCAACCATCGTACTGTAAAAATTGGATAGGTTCGATCTATAGTCA
TTGGGGACCTCCTAAAAGGATCTACTAAATTCATCGAGTTGTTCCAGAGAATCAAAACGGCCAGTTATTAATGGAATACCTTGTCGGTTCTCTGTAAAAT
ATTCGTTTGGGCGAGGGCTTCCAAACACATCATAAGCTAAACCCGTACTGACGAATAACCAACCCGCAATAAATAGGGAAGGTATAGTAATACTATGAAT
GACCCAGTATCGAATACTGGTAATAATATCAACAAAAGAACGTTCTCCCGTGCTTCCAGACATGCTGAGCTCCACATATTCTTGTACAGTCAAAAAGGGG
AATCGATTCTGTAAAAGATGAGATCAGTAAATAGAAAACTACTGATATTACATCTTTGTAAGATCGTCAATATTGTACCGAAGGTGTATTTAGAGTATAC
CGAATCAGTATAGCTATCCTTCCTCTGACACAGCAACGCATTTTTGAGCAGTATTAAAATGAAATCCTACATCATTTTTTTGCGTTTTTATTGTGTCTAT
GCATAACTGTATGTTATTCAAAAGAATATTCTTAAACTTCATGTGTTTGGTAGTATAAAGTTTTTATTAGTGGTTTGATAATAGAAATTCATCATCTTAA
TAAAGTGCCAATCAAAGGTTTCCGTTTCTAATATAATTAATAATTATAAAAATATTTTTATCCCGTATTTTTATCCTATAATATATTAAATCAAAAATCC
ATTTTTAATAAAACACTAGAAAAATCTATATTTGTAATGCAACCTTTCTTGTATTTTATCCAAAGCAAAAGTGTCTTTTCAACCGAACCAGAATACAATG
AGAATCTAATAATAGAACTCCCTAATATGATATGACAAAAAAGAATGTCGAATCTCAAAAAATAATGTAGTAGAAAATCCTAACCCTGGAATTGAGTTAG
ACCTAAAAAAGTAAAGTAAAACTCAATATTCTTCAATATTTATTTTTTTCAATAAATCATGAGATACCTTTTTTATCTTATCATTCGAGATATTTAATTT
ATTATGTTATGGGCAATTGCTTACTACTAAATAAGTTAAACTCTTAAAATATATAAGTAAATAGGTTTCAAGAATTAACATCTGAATTGCACAATGAATC
GTCGATTCATAATTACAGGATTGATCGATGTTAGAGCCAAAAAAATCAAATTTTTTTATCTCTATGTCAGCCTATCTTTGTTAATATTGCTTATAATGAC
TAATGAATCAAGAATTTTCAATTTGAATTTGTCCCATTGGTATTTTTTTATTGTATCTTGCAAAAATAGAAGCTTAGGTAAATGTTTTATCAACATATGT
AGCAAAAGAAGATATTTTATTTGGGTGTTTCATGCTTACTATAACGAGTTATTTCGGTTTTCTATTGGCTGCTTCAACTATAGCCTCATTGCTTTTCATT
GGTTTGAACAAGATACGACTTATTTGAAGTTAACTAAATGAGCACTAAAAAAATGCAAATTTCTCTGAGATTTCAAGTATTCTAAGGTTCTTTTCAATGT
CAATTGCCAAAAGTGATTGAGATTCACCTACGATTCAGATTAATATTTAGGAATAAATTTTCCCTCTCTTTTTTCCTTTAACGAAATCGAAATGATTGAA
GTTCTTCTATTTGGAATTGTGTTAGGTCTAATTCCTATTACTTTGGCAGGATTATTCGTAACGGCGTATTTACAATACAGACGTGGTGATCAGCTGGACC
TTTGATTGATTAAGTAATATTTATTTTTTGATTGACCTCCTCTTCGTAGGAGGTCAAATTTGAGTTGTATTTCCACTTTTTAGTTGTATTTCCACTTTTT
AAGTGATTTTTTTGTTATTTTATTCATTATAACAAAGAACATATTCACGCTCTGTAGGACTTGAACCTACGACATCGGGTTTTGGAGACCCACGTTCTAC
CAAACTGAACTAAGAGCGCTTTCTTATGACAGAAGATACAACTGTATGGGAAAGAATTCCTACTGATCTCAATTAATCTCCCGTTACTGCCCATAGGAGG
AGTAATAGGTAGGGATGACAGGATTTGAACCCGTGACATTTTGTACCCAAAACAAACGCGCTACCAAGCTGCGCTACATCCCTTTTTTCAATTGTTGTAC
AGTGTCATTGTACAAAAGCCCTGTCTTGTTTTCCACATCATTATTTTATTCTTTATCTATCATATCATAAAATTTGCTTGCCATTTCTTATTTTTTGTTT
CATATACATATAATAAACTATATACATCTGAAATGATGTACAAGAAAAAAGGAAAGAATGACAATTTTGTGTTGATGTTCAGGACTTTTTTTTCTTTTTT
ATAAAGGACCATTTACTGGCTCATTGCACATAAACTTTTTAGTGATAAATGTTGCGTAACATAAAAATACGAGGGATCTTTAAGTGACTTTCAGCATCTA
ATCATACATTCAGCATCTAATCATACATGTATTACAATAAAATAAACAAGGAGGATTTTCAATGCAAGATCTAAAAACATATCTATCTGTGGCACCTGTA
CTGAGTACTCTATGGTTTGCTATTTTAGCAGGTTTATTGATAGAAATTAATCGTTTATTCCCAGATGCCTTATTATTCCCTTTTTTTTAATTCTAGTTTC
TATTCTACTTATTGATATAAGAATAAATCAAGTTAGAGATACAAAGAGTTCTATGTAACTCATTTTTCTCACCCCCTTCTTTTGATTTATTTAGAATAGG
AAGAAAATATAAAGAATCAAAGGTTCCGGCATCTTATTGGTGTTCTAAGATAGAATTGGATTAGTAGGATTAAAATGGAAGAAATATGGGTCTAAGACAA
AGAAAGGCTCCACAAAACAAAATAATCTCAAATACACCAATGAAGTACTATTGATTAGACTCCAAAAATGGATAGTTAGAAAAAGTTGTATTAGTTAATT
ATTACGTTATAATAAAAACTTTCGAAATGAAATTTTAGTAATTTCCATTGAATTATTTATTTTATGTTCCGTTGTTCTTCTTCGGTTCGGTTTAAAAATA
GAAGAATTGAGTCCATCCAAAATCCAAATCAAAGGAGGTCCATGGCAAAAGGTAAAGATGTCAGAGTCAGAGTTATTTTAGAATGTAACAGTTGTGGCAG
AAATGAAAATGGTGTGACTAAGGAAGTTCCAGGTGTTTCTAGATATGTGACTCAAAAGAATCGACACAATACACCCAGTCGATTAGAATTGAAAAAATTT
TGTCGCTACTGTAACAAGCATACAATTCATGTGGAAGTAAAGAAATAGATAGAACAGAGCCTGTCGTCAATTCTTTGAATGCAAAGAGCAGGAAGAGATT
AAAAAGATATATTATAGAATAATATATATAAATATAGACTATAACATTAATATAGAAATAGAGAATATAACATATATAAATATAGAAATAAAACCCTATT
TCGGTCGTATCTAAAATGTATGAAGAAATAGGATTTTAGAGATAAGGACTAAACTATGGATAAATCCAAGCAACCCTTTCATAAAACCAAGCGATCTTTT
CGTAGGCGTTTGCCCCCAATTGGATCGGGGGATCGAATTGATTATAGAAACATGAGTTTAATTAGTCGATTTATTAGTGAACAAGGAAAAATATTATCTA
GACGAGTGAATAGATTAACCTTGAAACAACAACGATTAATTACTATTGCTATAAAACAAGCTCGTATTTTATCTTTGTTACCTTTTCTTAATAATGAGAA
ACAATTTGAGAGAACCGAGTCGATCCCTAGAGCTACTGGTCCTAGAACCAGAAATAAGTAGGCATAATATACTCTTCAATTGGCTAAAAACTTCAATCTT
AACTCAACATTGAAATTTTTGAATTTCAAAAAGACTATAATTAGAATCCGTATTTAATTATTGTGTTGTAATAATAAAGAAGAATAAATCCTTTTTTTTG
AAACATGTTCGTTCATTTATACTACTTATCTTAACTTAAATTTTTTTATTCTATGTTCCCGGAGTTTATTCTCCGGGGAATTTTTTTTCAACCATTCCTA
TATATAATTTAAAAATCTCTTTTATTTAATGATCTTTTTGGAAATGATGTGAAGACAATTCTTATTCAATATAGCTATTTGCGCAAGTATTTTACGATTA
AGAAGCAATTGCCTCTTGTGCAGGTTATGTATCAATCTACTATAACTATAAGAAACCTCGTTCTCTCGAGTTACTGCATTTATTCGAGTGATCCACAAAC
GACGAAAATCTCTCTTTTGCCTACCTCTATCTCTATAAGCAGAAACTAAAGCTCTCATTTTCTGTTGAGTAATAGTTCGAGTAAGTCTTGAATGAGCCCC
TCGAAAGCTTGATGCAAATAAACGAATTTTTGTTCGGCGTCTCCGAGCTATATATCCTCGTTTAACTCTGGTCATTTAATCAAATTAAACTTTGATGAAC
AACTAATTGATTTCTGTTCGTTCAGTCATTCTTTTCCCCCCGGTTCTGTTAATAACAAAACGGATTATTCCGATATATAAAATATAAATTCCAATGGCTT
TTGCTACTCTAACCTTCCCAACCACGATTTTTGAGTTCTTTCAGTCAGGTCTTTCGCTTGTGTGTGTAAATAAGAAATTCAGTGGATTCCTTCGTTTCTA
TGGTTACTTCTTAAACGGTGAGGTCCTCTCTATACACCGGAGCTCTTTATCCCATCCCATTTAATCAATGTTTTTGGTAACTTGTACAGTTCGCACTTTT
TGGCTCTACCCAAGAATTATACAGTAATAAGTCTTTTCACAATGAGAGCTATCCATACAGTGACGGCATTTAATTATGAAAGTTGGTTAGGTAGCTGACC
CTGTTAGTCCGTTATTTCAAGAATAGGAGCATAATAATTTTTTCTTAAATATTGTTTCCCCGCTTAATGGATAACTTTTTTGCTACCAATGGAGAATTGA
TTTTCATCTCAATTTGAGGTGATTGGATTTGCACCAACAGAAACCATAAATTTCATAAACAATCAATAGAGGGATATTATGAATCTTTACTTTTCTTTTA
GATAGTAAACAAGATTCTTCTATTTTTTCTATTCTCTCTATTCATCGGTACTGGTCATTGATACTGGAACAATTATCTCAGTTGTTCGAGCTCATGATCT
AAACGAGTCGCACATACACCCTAGTACATGTTCCTCTACGCTGAGGACATCCTCGAAGAGCGGGAGATTTCGTGACATTCCTGATTGGCTGTCTTGCATT
TCTAATGAGTTGTTTAATAGTTGGCATGGTGAATCGTATATTTATGGGATTATAGTTGGCTGGTTTAGATCGATCTTAACCTGAGAATTATTAAAAATTT
CCCTTCAATTGAATAAATATTTTACTTGCATAAAATAAAAATATTTAATATCAACTTACGTAAAATTTGAATTACCTCTTTATTTGAAATGGAATCCTGA
ATTTACGTGAAATCCCCCGTATTTTCAACTGCCACAAGATCAATAAGGCCATAAGCTTGCGCTTCCGTTGCTGACATAAAAACATCCCTTTCCATGTCTT
CGGATACAACCCATAATGGGTTACCGGTTCTTTGTACATAAACCCTTGTCAGGGTTTCGCGAAGTTTCAGCAGTTCTTCTGCTTCCAGGATGAATTCCCC
TGCTTGTGCCTCATAAAAAGAACTAGCAGGTTGGTGAATCATAACCCTGATTATATAACATCCATCATGAACGTCTTCTCTATCTTACATGATTAGTTGA
AGGTAACTAAAAATAACAAATAATAAAAAGATAGAATTGAACAACCGTACAGGCATTTTTTGTACATTGCATACGGCTCCGCAATGGAATTGACCTTTCC
CTTACGTACGCGAAACAACGCTACAAAGATACTAGGGAAAAATAGAATCCATCTGATCCAGATCGTTGAATGATCCATTTACCACCCTTCCTTTCGTAGA
AGTCAAAAATACTATGATGGTTCTGTTGCTTTTTATATTTATCTCATCTTTAATTTAGCAATCCCAAGGTTTTTTCTGACCCCATCATAGGGTAAGGAAT
AAAATCTTATTTTTTGATTTTTTTATAACATAAATATCAGAAAAGCACTTCTGATGTGTAAGAAAAATGGTTTGTGACGCTGAAACAGACCTCCAACATA
TAAGATTATATCGGAAATGACCTTTGTTTCATACTCCTATCTCGATACATAATTTCATATTTATTATAGAAAAACAAAAAGGTTTGTTCATATCGAATTT
TAAATGCCATGCTATTTTTACTTATTATTAATGTTCCATATGGCGAAGGCATAGTCTTTTTTTCTCAAACAAATAAAAAACTCATTGGCGCCAAGCGTGA
GGGAATGCTAGACGTTTGGTAATTTCTCCTCCGACCAGAATGAAAGATCCCATTGAAGCGGCTAATCCCATGCATATTGTATGTACATCGGGTGGAACAA
ATTGCATAGTATCATAAATAGCTATTCCTGGTATTACCCATCCACCGGGGGAGTTTATAAACAAATAAAGATCCTTAGTATCATCCTCTATACTAAGATA
TACCATAAGACCAACAAGTTGATTCGAGATCTCGCTATCAACCTCTTGGCCTAAAAAAAGTAATCTTTCTCGATAAAGTCGGTTGATTAGGACAAAAAGG
TATCCTTTAGGAACCGTACATGCACCTTTTGATGCATACGGTTCAACAAATTGCGAAAAAAAAAATCAATGTGTTGATTCCAGTCCTATTTCTTTTTTAA
CAGGTTTTTAGGGACTTTGTCTTTGTCAAGTTAAAAAACAAAAACTCATGAGTTTTTGTTTCCTTCCCTAGGAACCTTATAAAAAAATTCAAAAAACTTT
TTAAACTAACCTCTCATTGATGTATTGTCTCATTGATATTGAAATCACGATGTCATTTTCTTGTTCCTAAATGGGCCCTTTTAATTCTTTTAGGTTCATG
TTCTACTCCGGGCAAATATTTCTCCGAATTCTATTTGCACATATAGGACAAATTGTTTCAATGCCACTTATTTTTGCTACGATTTTGTCTTTGTTTTGTT
AATAAGTTTCATGCCTTCCGGCAAACTCATTAATTCTTATTTTCTTATACTATTCCATTGATTGGAAGTTTCCTAGCCTAGGTAAATCCTTTCTTTATAA
TACAAGTAATAAAGGTACCTATATTACCAATTTGGTATTTTCTGAACGGAGCCTTTATATTTCTTTTTTTTGGTACAAGACAACCATAAGTTATTCTAAT
TTAGTTTAGATTATTGATCTCTAAAACAATTGATTTAATCGTACTTCGCGCTCCGATTTTTTGACAGTTCAATCAATCTTTCTTGGGCGAAACAGAGGAT
ATCTCCATCGGGGGAGAGAACGGGTAAATCCCATATGAGCCAATATGTCTGACAAGTCGCACTATACGTCAACCCAAACTGCATCTTCCTCTCCAGGACT
CCGAAAAGGTACTTTTGGAACACCAATGGGCATTAAAAAAAAAATTAATTAAATTACTATATTTGACTTTAATGTGGAAACGTAACAATGGATTTCTTAT
TTTCATAATTTCAATTTCTGTTTCTCCTATTTAATACAGAGATTGTAGGGTTGATACAGAAATAGGTAATGAATAAATCAAAATTCTTATGAGGAGATTA
TCCAAATAATGAAGACAAGTCTTCATCTATTCATTTTGCAAAAATAAAGCCAATTCCCCATTGCGTATTGTTACTTATCGGGTATAGAATAGATCTGCTT
CTCTTTGTTCCTACGAACAGAATTTTTCCATTATTTCCAATGTAACGGAATAAATATTAACCCTTATTCATAGATAATCTACTGAAAAAGGTTAGGTACA
TAGTATATATATATATATAACTATATTTTTTAGTAAGTCCAATGTGATAAAGTTACATAGTGTCTATTTATGTTTGATAAAGGGGTATTTCCATGGGTTT
GCCTTGGTATCGTGTTCATACTGTTGTATTGAATGATCCCGGTCGATTGCTTTCTGTCCATATAATGCATACAGCTTTAGTTGCTGGTTGGGCCGGTTCA
ATGGCTCTCTACGAATTAGCGGTTTTTGATCCCTCTGATCCCGTTCTTGATCCAATGTGGAGACAGGGTATGTTCGTTATACCTTTCATGACTCGTTTAG
GAATAACCAATTCATGGGGCGGTTGGAGTATTACAGGCGGAACTATAACTAATCCAGGTATTTGGAGTTACGAAGGTGTGGCAGGTGCACATATTGTGTT
TTCCGGCTTGTGTTTCTTGGCAGCTATCTGGCATTGGGTTTATTGGGATTTAGAAATATTCTGTGATGAACGTACAGGAAAACCTTCTTTGGATTTGCCT
AAGATCTTTGGAATTCATTTATTTCTTTCAGGAGTGGCTTGCTTTGGCTTTGGTGCATTTCATGTAACAGGCTTGTATGGTCCTGGAATATGGGTATCTG
ATCCTTATGGACTAACTGGAAAAGTGCAACCTGTAAGTCCAGCATGGGGCGCAGAAGGTTTTGATCCTTTTGTTCCGGGAGGAATAGCTTCTCATCATAT
TGCAGCGGGGACATTGGGCATATTAGCAGGTCTATTCCATCTTAGTGTTCGCCCGCCTCAACGTCTATACAAGGGCTTACGTATGGGAAATATTGAAACT
GTTCTTTCTAGTAGTATCGCTGCTGTGTTTTTTGCAGCTTTCGTTGTTGCTGGAACTATGTGGTATGGTTCAGCAACTACCCCTATTGAATTATTTGGCC
CTACTCGTTATCAGTGGGATCAGGGATATTTTCAGCAAGAAATATATCGAAGAATTAGTGCTGGATTAGCAGAAAATCTGAGTTTATCAGAAGCTTGGTC
TAAAATTCCTGAAAAATTAGCTTTTTATGATTACATTGGTAATAATCCTGCAAAAGGAGGACTATTTCGAGCGGGCTCGATGGACAATGGGGATGGAATC
GCTATTGGATGGTTAGGCCACCCTGTTTTTAGAGATAAAGAAGGACGCGAGCTTTTTGTACGTCGTATGCCTACTTTTTTTGAAACATTTCCAGTAGTTT
TGGTAGATGGAGATGGAATTGTGAGGGCCGATGTTCCTTTTAGAAGGGCAGAATCCAAGTATAGTGTCGAACAAGTAGGTGTAACTGTTGAATTCTATGG
TGGCGAACTTAATGGAGTGAGTTACAGTGATCCTGCTACTGTGAAAAAATATGCTAGACGCGCCCAATTGGGCGAAATTTTTGAATTGGATCGTGCTACT
TTAAAATCCGACGGTGTTTTTCGTAGCAGTCCAAGGGGTTGGTTCACCTTCGGGCATGCCTCATTCGCTTTGCTGTTCTTTTTCGGACACATTTGGCATG
GGTCTAGAACCTTGTTCCGGGATGTTTTTGCTGGTATTGATCCAGATTTGGATGCTCAAGTAGAATTTGGAGCATTCCAAAAATTGGGAGATCCTACCAC
AAAAAGACAGGCAGTTTAATACAAAATTTCTCTTGTATTTTTCGCCTACATTTGTATTTTATTTATTTTTACATGGAATAGGTCACGGAGAAATAGTCAC
TTAAAGCACTGCTTTTTCTTTGACTCTTTACCTTTATTTTTTTTTTATAAATGATCCCAAATAAATAGGTTTGGAAGCTATAATTGTAAACCACGATCGA
ATCTATGGAAGCATTGGTTTATACATTCCTCTTAGTATCTACTCTGGGAATAATTTTTTTCGCTATCTTTTTTCGAGAACCTCCTAAGGTTCCGACTAAA
AAATAAAATAATTTTGGATTATCCCAACTGAAGTAATGAACCTACCCATAGAGAATATGGTAGGTTCATTACTTCAACTAATCCCCGTGTTCCTCGAATG
GGTCTCTTAGTTGTTGAGAGGGTTGCCCAAAGGCAGTATATAAGGCGTACCCAGTAAAGCTTACAAGTAAACCAGATATGGAGATGGCGACTAAGGTTGC
TGTTTCCATTATTAGATTTAAAAATCGAGATGGATCTACAATAAAGTTGTTTATTTACAACTACAACGGAATGGTATACAAAGTCAACAGATCTTAACCA
ATGAAATTGTATTTATGGCTACACAAACTGTTGAGGGTAGTTCTAAATCTGGGCCAAGACGAACTCGTGTAGGGGATTTATTGAAACCATTAAATTCGGA
ATATGGTAAAGTAGCTCCGGGCTGGGGGACTACTCCTCTTATGGGAGTCGCTATGGCTCTATTTGCGGTATTCCTGTGTATTATTTTGGAGATTTATAAT
TCTTCCGTTTTATTGGATGGAATTTTAGTAAGTTAGGTTCGTAAGAGCAATGAAGTCCTAGGAAAAAAACTGAAGACTCGCATTGTTAGTCTCTTTTAGT
TGGTAGTTCGATCGTGAAATTTCTTTTTTTTTCGGTATTTGCGGAATATGAGTGTGTGACTTGTTATAATTGATCCTATATGATATACAGAAAATAGATC
TGTCATCTTGATAGAGATGATTCTACCTCGTCGGAAATTTATTTGAGTTTCCGGAGCACGGAATATATTTATTAGATCAAGAAAAGAAATATTTGAACTA
TGATTCATACCTACTATTCAAACCTCGTAACCGGACTCTAAAAAATTTTCAAAAGGCTAACCAAATCAAACCATTTTTCTTTTTTCAGAACTATATGTTG
GAAGTACAAATAGTTATCTAGATTTTGTTGAGTCATTACATCTTTTTTAGTAAATAAATGATGATCAAAAGGTTCTTACTCAGAGAACTTTTGAGCTTTC
TTATTGATAAATCATCGTGGTTCTAGTATGAATCTGAGGTTTCAATTGATTTATAGGGTCTGAACAAGAGAATCCCTATCAAAGGTAAAAAAAACACAAT
AGTTAATTTTTTTGATTTGATTACGCAAAAAAATCAAATTAAAATACTAAAAAGGGAAAAAGAAGATTCAAGAGGCCTTTAATAAATAATCAATATAAAA
ACGAAAGACGGATGAGCTAACTTGATATTTTTTGGCATTATCATCACAAAGAACAGATTACGGATTTTTATTTTTTTGGTTAGATTGAATCAAGTGGCTA
AGAAGTTGAAATTTTCTATTACATATTCGTTAAAAGAGTATTTGGATGTTTTTGCTTGAGCCGTATGAGATGAAATTCTCATATACGGTTCTCGTGAGGG
GGAGTTACCTTGATTTACCTATCTCAATAAAGTTTATGACTGGTTCGAAGAGCGTCTTGAGATTCAGGCGATTGCAGATGATATAACTAGTAAATATGTT
CCTCCTCACGTCAACATTTTTTATTGTCTAGGGGGGATCACACTTACTTGTTTTTTAGTACAAGTAGCTACGGGTTTTGCTATGACTTTTTACTATCGCC
CAACAGTTACAGAGGCCTTTTCCTCTGTTCAATACATAATGACTGAGGTGAATTTTGGTTGGTTAATCCGATCAGTGCATCGATGGTCAGCAAGTATGAT
GGTTCTAATGATGATTTTACACGTATTTCGTGTGTATCTTACAGGTGGATTTAAAAAACCTCGTGAATTAACTTGGGTAACCGGTGTAGTTCTGGGTGTA
TTGACTGCATCTTTTGGTGTAACTGGTTATTCTTTACCTTGGGACCAAATTGGTTATTGGGCAGTAAAAATTGTTACAGGCGTACCTGACGCTATTCCGG
TAATAGGATCACCTTTAGTAGAGTTATTACGCGGAAGTGCTAGTGTGGGTCAATCCACTTTGACTCGTTTTTATAGTTTACACACTTTTGTATTACCTCT
CCTTACTGCCGTATTTATGTTAATGCATTTCTTAATGATACGTAAGCAAGGTATTTCAGGTCCTTTATAAAGAAGACAGATTGTAGATATTTGTAATTGA
TCATATATTTTTTTGGAAAGGAACAATAGTATCTCATTGCCACAAATATGGATTATTGAAAAATAAGACATGTTATTTGGATATTTCTCTTCAACTTTTA
AGTATTTTTTTTTATACTTTGATATGACTAGTTGAAGTAGATTCTCCGAAGAGAAGATGGATTATGGGAGTGTGTGACTTGAACTATTGATTAGGCCATG
CGTATATATGGATTTTATCCGCCACATTGCAATTCGAAAACAAATGTGTCTCCGCGTCCAATCACCGCACGAGTTCCCTCACGTGGCGGGAGATAGGCTG
GTTCGCTTAAGGAGAATCTTTTCCATGATCATACCCGAATCCATGTCATGCATGAACTGGCTCCGTAAGATCCCATAAAATAGGTAATGGGACATAACCC
ATATTATGTTCTATCTATTCTACTTAATTATAGTTTATAGTATGGAAATGCATCCATTTCCTTTGCATCCATCAAGATACATCATACTATCGGAGTGAAA
TAAGGGATCTAAGGAAAAACAGAGGCTAAACTTTATTAGTAACAAGTAAATTCTTATCATTTTAAAAAGACTCTCAATATTGTGAGAAAAACTACCAATG
ACAAGATATGAGATAATCCAAAAAGCACTTGATCACGATCAAATTTGTAAGCTCACGTGGATATTGAGCATTTACTTGTATATAATAACTTCATTCTTGC
CATAGAGTTATTATATACATGTGGATATGGCGGAAATACAGATTTGATGTGTATCTATTTCTGTCATTCCTTTCATTTTATTCTTGCTCGAGCCGGATGA
TGAAAAATTCTCATGTCCGGTTCCCTCGGGGGGTGTATCTATAAGAATTCACCTATCCCAATAACAAAGAAACCTGATTTGAATGATCCTGTATTAAGAG
CTAAATTGGCTAAAGGGATGGGACATAATTATTACGGAGAACCCGCATGGCCAAATGATCTTTTATATATTTTTCCAGTAGTTATTTTGGGTACTATAGC
ATGTAACGTAGGCTTAGCGGTCTTAGAACCCTCAATGATTGGTGAACCGGCAGATCCATTTGCAACTCCTTTGGAAATATTACCTGAATGGTACTTCTTT
CCTGTATTTCAAATACTTCGCACAGTACCTAATAAGTTATTGGGTGTTCTTTTAATGGTTTCAGTACCTGCGGGATTATTAACTGTACCTTTTTTGGAAA
ATGTAAATAAATTCCAAAATCCATTTCGTCGACCAGTAGCTACAACAGTCTTTTTGATCGGTACTGTGGTAGCTCTTTGGTTAGGTATTGGAGCAACATT
ACCTATTGATAAATCTCTTACTTTAGGTCTTTTTTAAATTGACTAAATTCAATCAACCGTGAAATACTCCACGGAGGTATCTAGGGAAAATTCACTTTGA
ATTGACTATTCCCTAGATACACTATTAAATTAAGAATCTCTCTTAATACGAATTGTGCTTGTCCTTAAGATTCCAAATTTGCTTCTTTTTTTTTTTTTCT
ATTTTATAAATAAAATAGAAAGAAAAAGGAAAAAGAGTGATGCATTTAAAATGCAAATTTATTCTTAGGTAAATTAATTGTGAAATGCTTCTGTAGAATG
TCCACTATCTGTTGAATATCTTCTATACGAAGATATTCAATTTTCCTAAGGTCTTCTTGACTGTTACTCAAAAGGTCCGATAATGTATGTATATTGGACC
TTTTGAGACAGTTATAGGTCCTGGAAGGCAATTCTAATTGGTCAATAAAAATGCATTTCAATCCTATTTCTTTTTTGTTTTTCGTAAGATTAACTAATTT
ATCATGAAAGGTAAAAAGGGGTAGAGTAAATCTGCTCTTATTTTCTTCCAAATTAATATCCTTTTCCTCCGCATGTAGGAAAGGAATAAATAAATCAATC
AAATTCCGAGAAGCTTCATGGAGTGCTTCTTTAGGGGTTAAACTTCCATTTGTCCAGATTTCTAGAAAAAGGATTTCTTGTTTTTCATTCCCATTTCCAT
ACGAATAAATACTATGATTGGCATTTCGAACAGGCATAAATACTGCATCTATAGGATAACTTCCATCTTGGGAGTCATTTGTGGGTCTCATACGATATCC
GCGATCTCTTTGGATTTGTAATCCAATATATAAATCGAGAGGTTCTGTCAAGGTAGCTATATGCTGTGTCGTGTCAACTATTTCCACAGAGGCCGGTAAG
ATAATATCTTCCGCTGTTATGGTTTTTGGGCCTTTGACGCAAATGGATGCCTCTCGAGTGCCATATAGATTACTTCTCAATACAATTTCTTTCAAATTCA
TTAAAATTTCATGTACTGATTCTTCAATACCTACTATTGTAGAGTATTCATGTGGTACTTTTTCAGATTTTGCACGTGTTATACATGTTCCCTCCATTTC
TTCAAGTAAAGCCCGTCGCATAGCAATACCTATAGTATCTGCTTGACCTTTCATAAGCGGGGACAGAACGAAACGCCCATAATGAAGACGTTTACTGTCC
ACTCTTGATTCAACACACTTCCACTGTAGTGTTCGAGTGGATCCTGCTATTTCCTCTCGAACCATAATGATATATTATTAATAAATTATTGAATCATTTA
TTTCTCTTGAAATACCTTCAATTCTAAACTCTATACACGTCTTTTTTTAGGGGGTCTGCATCCATTATGTGGCATAGGAGTTACATCACGTACGAAACTT
AAAAGTATACCACTTCGACGAATAGCTCGTAATGCTGCATCTCGTCCGGGACCCGGACCTTTTATCATGACTTCTGCTCTTTGCATACCTTGATCTACTA
CTGTACGAATAGCATTTACCGCAGCTGATTGAGCAGCAAAAGGTGTCCCTCTTTTTGCCCCTTTGAATCCAGAAGTGCCCGCAGAGGACCAAGAAACCAC
CCGTCCCCGTACATCTGTAACTGTTACAATGGTATTGTTGAAACTCGCTTGAACGTGAATAATACCTTTTGGTATTCTACGTCCAGTCTTACGCGAACCA
ATACGTCCATTCCTGCGTGAACTAATTCTTGGTATAGGTTTTATCATATTTTATCATCTCATACATATGAGTCATAAATTTACGGAGATATCCATTTCAT
ATTAAAACAGATTCTTTATTTTCACATTGATGTTTCCTTTTTTCTAATCTAAAAAAGCTCCAAAGATTATCCTTGTCTCTGTTTATGTCTTGGATTAGAA
CAAATTACTATAATTCGTCCGCGCCTACGGATCAATCTACATTTGTCACAAATTTTACGAACAGAAGCCCTTATTTTCATATTTATGATTCCTTATCTTA
ATTCTATTCTGAATCTATTTTTTGAAATAAAAAAAGTTTACTTTATTTTTTTGGTTGAACTTGGATTGGAATTGTATCTGCTGATTTTTTGTTGCTTAAT
AGGAGCAAGCTTACTTTTCCTCTTTTTTTATTTTTAAAACAGTGAAGTTAGAAAAATAATTAGGATACGATAGAAAAAGTATCACCATATATAACACCAA
ATTTCTCCTCCAACTCCTTTTAGGCGAGCTTCTCGATCTGTCATTATACCTTGAGAAGTAGAAAGAATAGCAATTCCCATTCCGCCCAAAATCCTAGGAA
TTCGTTGAGAATTGGAATAAATTCGTAGACCAGGTCGGCTGATACGCTTCAAAACAGTTTTATATATTATTTTCCTAGTTCGTTTATGTCGCAGGGTTGA
AACCAAGAAATTTTTATTATTTTCTCGATGTTTTCTAACGTTTTCAATAAAACCTTCTTGGAGAAGTATTTTAACAATGTTTTCGGTGATATTAGTGGAT
GCTATTCGAACCGTTCCTTTTTTATTCATCTCAGCATTTCTGATAGAAGTTAGTACTTCAGCAATGGTGTCCCTACCCATGATGAACTATAAATTATAGT
TGCCTCCTCATTTTGATATAATCAACGTGTTTATTTTGGAATTCATAAGAAAAAGTATATGCTTCAGACACAATCTACTATTTTTTTTCTCTATTTCAGA
CATTTGACTTACTCTATCATAATTTCATCTAGTACTATAAGACTTCTGGAGCTAATGAGACAATTTTTGTGAAATTCAACTCTCTCAATTCCCTCGCGAT
TGCACCAAAAACTCGAGTTCCTTTTGGATTTCCTTCTTGATCAATGACAACTGCTGCATTGTCATCATATCTTATTCTCATACCGTTTTCACGCTTGAGT
TCTTTACGCGTACGTACAATTACAGCTCGAATAACTTCTGATCTTTCAAGTGGCATATTTGGCACTGCTTCTTTGATTACAGCAACAATAACGTCACCAA
TATTAGCATATCGGCGATTACTAGCTCCTAAGACTCGAATACACATCAATTCTCGAGCTCCGCTATTATCCGCTACATTCAAAAGGGTCTGAGGTTGAAT
CATATCATTTTTTATCTACTCTTTCAATGCAAAGGATGAAGAAAAGAAATATTATCTGTCCAGAAATAACCATAATTATATTTTTTGCATTTCTAATACC
CCTTTCTTTGGTTCTACATTTCTATCCCTCAATAATAAATTGAGTTCGTATAGGCATTTTGGACGCAGCTAGTAACATAGCAGTTCTCGCGACATTTTCG
GATACTCCCCCTATTTCATAAAGTATTCGACCTGGTTTAACAACAGATACCCAATATTCGGGAGATCCCTTTCCCGAACCCATACGTGTCTCTGCAGGTC
TTAGTGTAACGGGTTTATCGGGAAATAAACGTACCCATATTTTTCCACCACGACGCGCATATCGGCTAATTGCTCTTCGCCCGGCTTCTATTTGTCTAGC
TGTGATCCAAGAGGGTTCAAGTGCTTGAAGAGCGTATCTTCCAAAACTAATATGATTGCCTCTATAAGATGTTCCTTTCATTCTTCCTCTATGTTGTTTA
CGGAATCTGGTTCTTTTGGGGTTATAGTTGATGGTTATTTTTCTATTCCATCTCTACTTCAGAACCGGACATGAGAGTTTCTTCTCATCCGGCTCCTCGC
GAAACGAAAGAAGAAACAATTCAATATAAAGGATTCCATAATATAATATAAATTATGGATACACATATATTTTCTGAATAATACACGAAATAATGGGATT
TATCGATATTACATAGTCAATAAAGCTATAAAACGCTATATTTTATATTTATATGACATTCTATTTATTACAAATTTCACTTTTATTTTTATTGATTGCA
ATAGCAATATATAATTTGGATTATTACATTACTTTAGAATTTTATAGTTAAATTATTTAGAATGCATTTATGCTAATTTGTTAATTTTAATTTAACACCA
AATTTTTATTCAATATAATTAAATAATTCAATTAGAATAAATTATATTATTAATAAAATATTATTCAATTTCTTAAATTTTAATGTCAAATTCTATATAA
TTTCCAATTATATAAAATTTTTATAAAATAAAATTAGAAATTAGTAAATAATTCTCAAATAAAATAATATTATAAAAAAAATAAGATTATTTATATATAA
TGTATAATGCATTAATGCAAAAAAATGTCGAATCCATTTTCAATTAAATGAATGTTTCGCGGGCGAATATTGACTCTTTTCTGCTTTATTCACGTCACTA
AAATGAAATAGGTTCCTGGTCTGTTCCGCCATCCCACCCAATGAGTCATAAGGATTTATTTTTAAGAGAATCCTATGTGGTCACGGGTTCCGTCGTTCCT
ATAGCTTCTCTGTTAATGATTAGGCTTGAACTGGACAATGGAGCTCCCAACAAAATTTGTTTCAGAGTCAATCTCCTCAGTTTTTATTAACTCAGGGCTC
TTTACTTTTTTAGTATTGATGCTTTATCACACTGTCTTTTATTATATAAATTTTTTTCATAAACCATACATATGTTGGAATAATATATCATTGATATTTT
GTTTTCTTTCTATCTATCATCCTTCTGTTTATCTACACATCCCCTTCTTTTTTATTTTATTCAAAACCGGGAATTTTTTTTATGTCAAATTTATTTTTCA
GTTGCTACAACTATATGATGAATACCTCATATAGTGACTGTTTGGGGGATTTCGACAATACGAAGCCATAAGTTGGTTAGTAGTTTCTATAGTTATGACT
TTCTATAGTTACTGGTTCATAGTAAGATTCAGGCTATTTTTTGAGCCTAACTATAAAGAAAAACCAAGACAACGAGTCACACACTAAGCATAGCAATTAT
ACCAAAAAAGTAAATTATAATTTTATTTATCCCTATAGAATTAATTTAATGTTTGATTAAAAGGAAATTTAACGAATTTGTTGTTTATTTTTTTCTATTA
CTGCATAGAATAGGAAGATAACTAAAGGTCCATTATTTATCGTCTACAAATATCCAAATTTTTATACCCAATACTCCATAGATAGTTCGAACTGTATAGG
AACAATAATCTATTTTCGCGCGAATGGTTTGTAGAGGAACCCTTCCTTCTCTGATCCATTCGACACGTGCAATTTCTTTTCCGTCGATACGTCCTGCAAT
TTGCACTTGAATTCCTTTTGTATCAGTTTGTTCAGTCAATTCAATAGCTTTTTTCATTGCTTTCCGAAATGAAACTCTATTTTTTAACTGTAAAGCTATA
TATTCCGCTAGAATATTAGGTTGTCCATAAGGTTTTTCAACTCTTGTGATAGCAATGTTAAGTCGCCGATTGGCGGAATTCAACTCTTTTTGTACATTCG
TTTGTAATTCTTCTATTCCTCGTCTTCGACCCTCTATTAATAAATTGGGGAATCCAATATGGATTATGACCTGAATAAGATCAATTCTTTTTTGTATTTC
TATACGTGCAATTCCTTCGAAACCCGAAGATGTTCTCATATTTTTTTGTACATAATTCTTGATACAATCTCGTATTTTTTCATCTTCCTGGAGACCCATC
GAAAAATTTTTTGGCTGTGCGAACCAAAAGGAATGATGATTTTGTGTTGTACCAAGTCTGAAACCAAGTGGATTTATTTTTTGTCCCATATTATTCTATT
ATCTTTCCATCCATATATTATTTCTAAATATGAATCTAAATCTTAGATTCCTCTAAAGATTTTTCGATTTATCCTTTAACACAATTGTTATATGACAGGT
GGGGCGTTTTATTCGATAACTGCGTCCTCGAGCCCTAGGTCTTAACCTTTTTAGAACGGTACCCCCATTAACTTCAGCCTTACTAATGAATGACTCCGCT
TCGTTCAAACCAAGATTGTTAGCATTTGCTGCTGCAGAATAAACCAATTTTAAAATAGTAAAGGCTGCTCGATAAGGCATGAGTTCCAGTATCATGAGTG
TTTCTTCATAGGAACGTCCGCGAATTTGGTCAATTACTCTTCGTGCTTTGAAAGGAGACATATGTATATTTTGAGCTAAAGCTTTGACTTCTGTACGCGT
CGAGTTCTTCGTTACCATATTTTTACTCCCTCTTACACATGAACATTTTTTCTTTTATTTTTTTTTTTAGTAATTGTTATATTTATTCAAATCAAATTAT
ATAATTATTTATAATAAAAATATCTATTTATTATTATTAATAAATTAGTAATGATTAAATAAAGTATAAACTTAAACTATTAAAGAGTTTTAACTATAAA
TTTATATCGAAAATTGATTGAAATATTATTTAAGATTAGCGACGAGATTTAATATCGTTTCTCGCATGTTTTCCGAAACTACGAGTAGGTGCGAATTCTC
CTAATTTGTGACCTACCATACGATCTGTTATATAAATGGGCAAATGTTCCTTTCCATTATGAATGGCAATTGTATGTCCAATCATAGTGGGTATAATAGT
AGATGCTCTAGACCAAGTTACTATTATTTCTTTTTCCTGTCTCATGTTGAGTTTCTCAATTTTGACCAATAAATGATTAGCTACAAAAGGATTTTTTTTT
ATTGAACGTGTCACAGCAGATTACTCCTTTTATTCCAAAATTTCAAAAATGCTATTTTAAATATGCCTATTTACGGCGACGAAGAATAAAACGATCACTA
TATCTTTTCTTTTTCCTACTTCTTTTTCCAAGTGCAGGATAACCCCAAGGGGTCATGGGTCTTTTTCTCCCAATTGGTGCTCTACCTTCACCGCCCCCAT
GGGGATGGTCTACAGGGTTCATAACTACTCCTCTTACTACAGGACGCTTACCTAGCCAACACTTAGATCCGGCTCTACCCAAACTTTTTTGGTTCACCCC
AACATTACCTACTTGTCCGACTGTTGCTAAGCAGTTTTTGGATATTAAACGGACCTCCCCAGAAGGTAATCTTAATGTGGCCGATTTACCCTCTTTTGCA
ATAAGTTTCGCTACAGCGCCTGCTGCTCTAGCTAATTGTCCACCCTTTCCAAGTGTGATTTCTATGTTATGTATGGCCGTGCCTAAGGGCATATCGGTTG
AAGTAGATTCTTCTTTTTTATCAAAAAAAACCCCTTCCCAAACTGTACAAGCTTCTTCCAAAGCATACGGCTTTCTAGATGTATATCATGATATCTAGAC
AGATGGATCTTATATAAATCATATGATGAAGTACCACATGAGTGGATATATAGGAATCCAAATCTGCCGAATCACTCATGTTATGATCTTATACATCCTA
GGTCTCCCCGTTCCGTCATCTGGCTTATGTTCTTCATGTAGCATTCAGACCGAATGACTCTATGAAATTACGTCGATACTTCCACATATTAAGGGTAACG
TAGGAGACATCTCTATTTTTCCCCGGGGGATCTTTATAATTATCACTGGTTAACTTTCAATTCGCCTCTGACCATCAAATTAAATGTGAATAACCCGTCT
TCCTCTCTTTGAAACAAGAGGCGCTTCCGGTTCTGTCCGTGCTTCAAACAATTTTGTCTTCTCCATATTACCATATCCCTAGAGTCAATAATTTTCTATG
AGGAACTACTGAACTCAATCACTTGCTGCCGTTACTCAACAGTTTTCTGTTGAGGTCTATCCCGTAGAGGTACTCAATTTGGATCAGTGATCGATTTATA
GGTTTCGTCGTAAACCTAATTGGTTACTTCCAATTACGTAAATCAATAGTTCAAACCGCACTCAAAGGTAGGGCATTTCCCATTGATATAGGAACTTCTG
TACCAGAAACAATGGTATCTCCAATTATAGCCCCTCTGGGATGTAAAATATATCTCTTCTCACCATCCCCATAGTGTATGAGACAAATGTATGCATTTCG
ATTAGGGTCGTATTCTATGGTTACGATTCTCCCATATATGTCTTTTTCATTCCGTCGAAAATCGATTTTACGGTATAGACGCTTATGACCTCCCCCTCTA
TGTCCTGCAGTAATGATTCCTCTGGCATTACGACCTTTACCACAACGATGCTGTCCATAGATCAAATTATTTCGTGGATTGGATTTCACTTTTCTGTCTA
CGGCTCCGTTGCGTGTGCTCGGGGTAGAAGTTTTGTATAAATGTATCGCCGTGTTATTAAGTATTTTGCTTTAAGTTCTTTTCTCTATAAGAGGTGGAAT
AGAATAACCCGGTTGAAGCGTAATGATCATACGTCTGTAATGCATTGTATGTCCCATAATAGGTCCCCTTTTTCTACCCTTTCTCGGGAGTCTATGACTA
TTCATAGCTATTACCTTGACACCAAAGAAGAGTTCGACCCAATGCTTTATTTCTGTCCTAGTTGATCCTGATTCGACATTAGAAGTATATTGATTGTTCC
CCAATAACCGAATACTTTTTTCTGTAAATACTGCATATTTGATTCCATCCATAAATCCATTTTCTTCCCTATGAGTTTCCAGTATCGATAAGAATTCTAG
TTCTTACTGTTCATATGTTATGGTATGAATATACCATACCAATTCGTTATGTATGGATGATGAGATTCCATTGATACAGAGCCAATTCCAATAGACTTAT
TGAATTGAACGTTCCCATTGGCGTGCATCCAGCAGGAATTGAACCTACGAATTTGCCAATTATGAGTTGGGCGCTTTAACCATTCAGCCATGGATGCTTA
ACAGGGATCATCGTACATCGTGAATAACCAAATTCCAATTGAAATGAAATCTTTAGGAGGAATCAATGAAACGACATCAATTCAAATCCTGGATCTTCGA
ATTCAGAGAGATATTGAGAGAGATCAAGAATTCTCACTATTTCTTAGATTCATGGATCAAATTCGATTCAGTGGGATCTTTCACTCACATTTTTTTCCAC
CAAGAACGTTTTATGAAACTCTTTGACCCCCGAATTTTGAGTATCCTACTTTCACGTGATTCACAGGATTCAACAAGCAATCGATATTTCACGATCAAAG
GTGTAGTACTGCTTGTAGTAGCGGTCCTTATATCTCGTATTAACAATCGAAAGATGGTCGAAAGAAAAAATCTCTATTTGATGGGGCTTCTTCCTATACC
TATTCTTCCTATACGTATGAATTCCATTGGACACAGAAATGAGACATTGGAAGAATCTTTTTGGTCTTCCAATATCAATAGGTTGATTGTTTCCCTCCTG
TATCTTCCAAAAGGGAAAAATATTTCTGAGAGTTGTTTCATGGATCCGCGCGAGAGTACTTGGGTTCTCCCAATAAATCAAAAGTGTATCATGCCCGAAT
CTAACCGGGGTTCGCGGTGGTGGAGTAACCGGATCGGAAAAAAGAGGGATTCTAGTTGTAAGATATCTAATGAAACCGTAGCTGGAATTGAGATCTCATT
CAAAGAGAAGGATAGCAAATATCTGGAGTTTCTTTTTTTATCCTATACGGATGATCGGATCCGCAAGGACCCTGATTGGGAATTGTTTGATCGTCTTTCT
CTGAGGAAGAAGCGAAACATAATCAACTTGAATTCGGGACAGCTATTCGAAATCTTAGGGAAAGACTTGATTTGTTATCTCATGTCTGCTTTTCGTGAAA
AAAGACCAATTGAAGGGGAGGGTTTCTTCAAACAACAAGGAGCCGAGGCAACTATTCAATCAAATGATATTGAGCATGTTTCCCATCTCTTTCTCTTCTC
GAGAAACAAGTGGGGTATTTCTTTGCAAAATTGTGCTCAATTTCATATGTGGCAATTCCGCCAAGATCTCTTCGTTAGTTGGGGGAAGAATCGTCACGAA
TCGGATTTTTTGAGGAACGTATCGAGAGAGAATTTGATTTGGTTAGACAATGTGTGGTTGGTAAACAAGGATCGGTTTTTTAGCAAGGTACGGAATGTAT
CGTCAAATATTCAATATGATTCCACAGGATCTATTTTCGTTCAAGTAACAGATTCTAGCCAATTGAAAGGATCTTCTGATCAATCCAGAGATTGTTTTGA
TTCCATTAGAAATGAGGATTCAGAATATCACAAATTGATCGATCAAACAGAGATTCCGCAACTAAAAGAAAGATCGATTCTTTGGGATCCTTCCTTTAGT
CAAACGGAACGAACAGAAATAGAATCAGATCGATTCCCGAAATGCCTTTTTGGATCTTCCTCAATGTCCCCGCTATTCACGGAACGTGAGAAGCCAATAA
ATAATCATCTGCTTCCGGAAGAAATCGAAGAATTTCTTGGGAATCCTACAAGATCAATTCGTTCTTTTTTCTCTGACAAATGGTCAGAACTTCATCTGGG
TTCGAATCCTACTGAGAGGTCCACAAGAGATCAGAAATTTTTTAAGAAAAAACAAGATGTTTCTTTTGTCCCTTCCAGGCGATCAGAAAATAAAGAAATG
GTTGATATATTCAAGATAATTACGTATTTACAAAATACCGTCTCAATTCATCCTATTTCATCAGATCCGGGATGTGATATGGTAGTTCCGAAGGATGAAC
CGGATATGGACAGTTCCAATAAGATTTCATTCTTGAACAAAAATCCATTTTTGGATTTATTTCATCTATTCTATGACCGGAACAATGGGGGATACACGTT
ACGCCACGATTTTGAATCAGAAGAGAGATTTCAAGAAATGGCGGATCTATTCACTCTATCAATAACCGAGCCGGATCTGGTGTATCATAGGGGATTTGCC
TTTTCTATTGATTCCTACGGATTGGATCAAAAAAAATTATTGAATAGGGTATTCAACTCCAGAGATGAATCGAAAAAGAAATCTTTATTGGTTCTACCTC
CTCTTTTTTATGAAGAGAATGAATCTTTTTATCGAAGGATCAGAAAAAAATCGGTCCGGATCTACTGCGGGAATTATTTGGAAGATCCAAAACTCAAAAT
AGTGGTATTTGCTAGCAACAACATAATGGAGGCAGTCAATAAATATAGATTGATCCGAAATATGATTCAAATCCAATATAACACCTATGGGTACATAAGA
AATGTATCGAACCGATTCTTTTTAATGAATAGATCCGATCGCAACTACGAATATGGAATTCAAAAGGATCAAATAGGAAATGATACTCTGAATCATATAA
CTATAATCAAATATACGATCAACCAACATTTATCGAATTTGAAAAAGAGTCAGAAGAAATGGTTTGATCCTCTTTTTTCTCGAACCGAGAGATCCATCAA
TCTGGATCCTGATGCCTATAGATACAAATGGTCCAATGGGAACAATAATTTCCAGGAACATTTGGAACATTTCGTTTCTGAACAGGGGAACCTTTTTCAA
GCAGTGTTCGATCGATTAGGTATTAATGAATATTCGATTGATTGGTCCAAGGCTATCGACAAACAAGATTTTTCTAAGTCACTTCGTTTCTTTTTGTCCA
AGGCACTTCTCTTTTTTTCTAAGTCACTTCGTTTCTTTTTGTCCAAGACACTTCCTTTTTTCTTTGTGAGTATTGGAAATATCCCCATTCATAGGTCCGA
GATCCACATCTATGAATTGAAAGGTACAAACGATCAACTCTGCAATCAGTTGTTAGAATCCATAGGTGTTCAAATTGTTCATTTGAATAAATTGAAACCC
TTCTTATTGGATGATCATGATACTTCCCAAAGACCGAAATTCTTGATAAATGGAAGAACAATATTACCTTTTTTGTTCAATAAGATACCAAAGTGGATGA
TTGACTCATTCCATACTAGAAATAATCGCAGAAAATCCTTTGATAACACGGATTCCTATTTCTCAATGATATCCCACGATCGAGACAATTGGCTGAATCC
CGTGAAACCATTTCATAGAAGTTCATTGATATCTTCTTTTTATAAAGCAAATCGACTTCGATTCTTGAATAATCCACATCACTTCTGGTTCTATTGTAAC
AAAGGATTCCCCTTTTATGTGGAAAAGACCTGTATCAATAATTATGATCTTACGTATGGACAATTCCTCAATATCTTGTTCATTCGCAACAAAATATTTT
CTTTGTGCGTCGGTAAAGGTAAAAAAACACATATTTTTTTGGAGAGAGAGGCTATTTTACCAATCGATTCACAGGTCTCTGACATATTAATATCTAACGA
TTTTCCAAAAAGTGGTGACGAAACGTATAACTTGTACAAATCTTTCCATTTTCCAATTCGACCCGATCCATTCGTTCGTAGAGCTATTTACTCGATCGCA
GACATTTCTGCAACACCTCTAACAGAGGAACAAATAGTCCATTTTGAAAGAACTTCTTGTCAGCCTTTTTCAGATATGAATCTATCTGATTCAGAAGGGA
AGAACTCGCATCAGTATCTCAGTTTCAATTCAAACATGGGTTTGATTCACACTCCATGTTCTGAGAAATATTTACCATCCGGAAAGAGGAAAAAACAGAG
TCTTTGTCTAAAGAAATGCGTTGATAAACAGCAGATGTATAGAACCTTTCAACGAGATAGTGCTCTTTCAAATCTCTCAAAATGGAATCTGCTGCAAACA
TATATGCCATGGTTCCTTACTTCGACAGGGTGCAAATATCTAAATTTCACCCTTTTAGATGCTTTTTCAGACTCATTGCCGATACTAAGTAGCAGTCCAA
AATTTGTATCTATTTTTCATGATATTATGCATGGATCAGATATATCATGGACAATTCGTCAGAAAAAATGGTGGACGATTCTTTCACAATGGACTCCGAT
AAGTGAGATTTCGAGTAAGTGTTTACAGAATCTTCTTCTGTCCGAAGAAACGATTCATCGAAATAATGAGTCACCCGTTCCATTGATATGGACACATCTC
AGATCAACAAATGCTCGGGAGTTCCTCTATTCAATCCTTTTCTTTCTTCTTGTTGCTGGATATCTCGTCCGTATACATCTTCTCTTTGTTTCCCGAGCCT
CTAGTGAGTTACAGACAGAGTTAGAAAAGATCAAATCTTTGATGATTCCATCATACATTATTGAGTTGCGAAAACTTCTGGATAGGTATCCTACATCGGA
ACTGAATTCCTTCTGGTTAAAGAATTTCTTTCGAGTTGCTCTGGAACAATTAGGAGATTCTCTGGAAGAAATACGGGGTTATGCTTCTGACGGCAACATG
CTATTGCGTGGTGGTCCCGCTTATGGGGTCAAATCCATACGTTCTAAGAATAAATATTTGAATATAAATCTCATCGATCTCATAAGTATCATACCAAATC
CCGTCAATCGAATCACTTTTTCGAGAAATACGAGACATCTAAGTCGTACAAGTAAAGAAATCTATGCATTGATAAGAAAAAGAAAAAACGTGAACGGTGA
TTGGATTGATGATAAAATAGAATCCTGGGTCGCGAACAGTGATTCGATTGATGATGACGAAAGAGAATTCTTGGTTCAGTTCTCCACCTTAACGACAGAA
AAAAGAATTGATAAAATTCTATTGAGTCTGACTCATAGTGATCATTTATCAAAGAATGACTTTGGTTATCAAATGATTGAACAACCGGGATCAATTTACT
TACGATACTTAGTTGACATTCATAAAAAGTCTCTAATGAATTATGAGTTCAATAGATCCTGTTTAGCAGAAAGACGGATATTCCTTGCTCATTATCAGAC
AATCACTTATTCACAAACCTCATGTGGGGCTAATAGTTTTCATTTCCGATCTCATGGAAAACCCTTTTCGCTCCGCTTAGCCCTATCTCCTTCTAGGGGT
ATTTTAGTGATAGGTTCTATAGGAACTGGACGATCATATTTGGTCAAATACCTAGCTACAAACTCTTATGTTCCTTTCATTACGGTATTTCCGAACAAGT
TCCTGGATGACAAGCCTAAAGGTTCTCTTATTGATGATATTGATGATAGTAACGATATTGATCTTGACGATACTGACGATATCGATATTGAGGATAGTGA
CGATATTGATAATGACTTTGAGACGGAGCTGCTAACTATGACGAATGTGCTCACTATGTATATGACGTCGAAAATAGACCGATTTGATATCACCCCTCAA
TTCGAATTAGCAAAAGCAATGTCTCCTTGCATAATATGGATTCCAAACATTCATGATCTGTATGTGAATGAGTCGAATTACTTATCCCTCGGTTTATTAG
TGAACTATCTCTCCAGGGACTGTGAAAGAAGTTCCACTAGAAATATTCTTGTTATTGCTTCGACTCATATTCCCCAAAAAGTGGATCCCGCTCTAATAGC
TCCGAATAAATCAAATACATGCATTAAGATCCGAAGGCTTCTTATTCCACAACAACGAAAGCACTTTTTCATTCTTTCATATACTAGGGGATTTCACTTG
GAAAAGAAAATGTTCCATACTAACGGATTCGGGTCCATAACCGTGGGTTCCAATGCACGAGATCTTGTAGCACTTATCAACGAGGCCCTATCAATTAGTA
TTACACAGAAGAAATCTATTATAGAAACTAATACAATTAGATCAGCTCTTCATAGACAAACTTGGGATTTGCGATCCCAGGTCAGATCGGTTCAGGATCA
TGGCATCCTTTTCTATCAGATAGGAAGGGCTGTTGCACAAAATGTACTTCTAAGTAATTGCCCCATAGATCCTATATCTATCTACATGAAGAAGAAATCA
TGTAAGGAAAGGGATTCTTATTTGTACAAATGGTACTTCGAACTTGGAACGAGCATAAAGAAATTAACGATACTTCTTTATCTTTTGAGTTGTTCTGCCG
GATCGGTCGCTCAAGATCTTTGGTCTCCATCCGGACCCGATGAAAAAAATGGGATTACTTCGTTTGGATTTGTTGAGAATGATTCTGATCTAGTTGATGG
CCTATTAGAAGTAGAAGGCGCTCTGGTGGGATTCTCACGGAAAGAAAAAGATTGCAGTCAGTTTGATAATAATCGAGTGACATTGCTTCTTCGGTCCGAA
CCAAGGAATCCGTTAGATATGATGCAAAATGGATCTTGTTCTATCGTTGATCAGAGATTTCTATATGAAAAATATGAATCGGAGTTTGAAGAAGGGGAAG
GAGCCCTCGACCCGCAACAGATAGAGGAAGATTTATTAAATCACATAGTTTGGGCTCCTAGAATATGGCGCCCTTGTGGCAATCTATTTGATTGTATGGA
AAGGACCAATGAATTGGGATTTCCCTATTGGGCCAGGTCATTTCGGGACAAACGGATCATTTTTGATAAAGAGAATGAGCTTCAACAGAACGATTCGGAG
TTCTTGCAGAGTGGAACCATGCAGTACCAGACACGAGATAGATCTTCCAAAGAACAAGGCTTTTTTCGAATAAGCCAATTCATTTGGGACCCTGCGGATC
CATTCTTTTTCCTATTCAAAGATCAGCCCTTTGTCTATGTGTTTTCACGTCGAGAATTCTTTGCAGATGAAGAGATGTCAAAGGGGCTTATTACTTCCCA
AAAAAATCCTCCTACATCTATATATAAACGCTGGTTCATCAAAAATACGCAAGAAAAGCACTTCGAATTGTTGATTCATCGCCAGAGATGGCTTAGAACC
AATAGTTCATTATCTAATAGATCTTTCTGTTCTAATACTCTATCCGAGAGTTATCAGTATTTATCAAATCTGTTCCTATCTAACGGAAGGCTATTGGATC
AAATGACAAAGACATTGTTGAGAAAGAGATGGCTTTTCCCGGATGAAATGAAACATTTGATTGATGTAACAGGAAAAAGATTTCCCATTCCTTAGCTGTA
AAGATATGTGGCCATGAAAAAGAGATTAAGTGGAACAGAATTGACCGGGCGGTAGAGTCGTGGAAACACTTGTTTATTCCATATTTTTGACCTTAGCTCC
ATGGAACAATATGCTACTGCTGAAACATGGAAGAATTCAAATCTTAGATCAAAACACTATGTATGGATGATATGAACTGCCTAAACAAGAATTATTGAAT
GGCGAACAACCAGAGCCTATTACTCACTCTATCCAAAAATTTCCATTAATGAAACCATGTAAATCCATCGGAAAATCCAAAATACGCATGTCCGATGAAA
TGTGCTATCTGCTCCAATAACGAATCATTGGTTTAACTGAATCATTAAAGAAAATAGATAGACCTTTCTCTTCGTCTCAGGTCGATGGATCTTCTCAATT
GGAAGATCTCCCGTATGGATAATACACATTCCAGTTGACTGAGCCTAATTCTAATTGTTATGTTCCGAAGCAAAGATATCCGCGGGGGCTAGTTCGGCCT
ATTCAGATATTCACGACCAAGAGAAGAGGTACTGGATTCTCTTTCGGATAGGCCTTAAAGGAGAAGGAAGGCTGGAATGCAGAGGTCTGTCTATTCTCTA
ATTCACCCGACCCCGACCCGATAGTACCCGTTTTGGGAACGTGCAGTGCCAAAGTCACTGAATGGGCAAGTCGCCAATCCCTAAAACGGACTATGTAATG
TACTTTATCTGCTGGGTTACGGGTGGGCATTTTACCATAGGTTTCTATGAATCTACCCTTGTGTGATTACTGTTGAATCATATACTCGGGGGGTGGGTGC
AGGGCAGACGATTTCAAAACGGACTCCTCATTCATTAGATAGAGAAGATCACCAAGATTTCGTGATCCGCTGCCGAACCTATTCCAATTTCAACAGCTCG
GATCGTGGGGATCGCCGGAATACTTCGTATCAACACAGATACTCGGTATATCAATATCGATTAGATCCGAGATCTGTTATTGAATTGCTCATTCAATAAG
CATTCTCAATATTATGCCTTGAAGAGGACTCGAACCTCCACGCTCTTCAGCACGAGATTTTGAGTCTCGCGTGTCTACCATTTCACCATCAAGGCATCTT
GAAAGTTAATCGTATTCCATGACTATGATATCTATCTAGTGTGATATATGGAATATATGACAAAGGTGGAGTGTTGGAGTATTTCTATCAATCGGTCATA
TTCCTATAATATAGGCCCGAGTCAGACATCAAATTGCTTCGATTTGAATTATCCGCAGCATACCCTGGAGCATACATGCCTTGTATATATATATCAATAT
CAAAAAATATAAATAATAATATAAAAAAAATAAAATTAAATATATCAAAATCTAAAAGATGTACAATCAAATTTCTCGATTCAATAGAAGCCAAAAGAAG
TGAATACGGTACCCAAATAACAATAGATATGTCAAAAGCAGGTCGGATTACGCCCATTACTAATCCTAAATAGAATGTCACGACGTAGGGATCCATATGT
AAACAGAGTATCTATTTACATACGCTCGAATGACCCACTCTCATAATGAGAACGTACATAACCCTATTACGGTCTGGTCCGGTATGGAATGAACTTATAA
TCTGATGATCGAGTTGATTCCATGATTATAAGTTCATAACGCCAGCACATTCCCATTTTGGGCAGATCTACTAATTCTTTTATTCCAGTTAGTAAGAGGG
ATCTTTAACTAAGAAATAGACCCTAAAAGCTAAAAGAGGGTATCCTGAGCAATTGCAAGAATTGGGTTCATTGATATTCCTGGTATAGTAGATGCTATCA
CACATACAGTCATACTCAATTCGATGGAATTGTTTGATCTTAAAGGGGATTTTCTATAATTTCGCACGTGAGGGGTTATTTCTTGGTTTCGTCCAGTCAT
TAATAACTTGATTATTTTTAGATAATAGTAGATAGAAACAACGCTCGTAAGGAGTCCTATTGAAACCAAGAAATAAAGGCCTGCCTGCCATCCACACCAG
AATAGATGGAGTTTTCCGAAAAAACCTGCTAGTGGAGGAAGACCTCCTAGGGATAAGAGACATAGGGCTAAAGAGAGAGCCAAAAAAGGATCTTTCGTGT
ACAATCCTGCATAATCTCGAATGTTATCAGTTCCGGTACGTAGACCAAACAATACAATGCGAGCAAAAGTTCCTAGATTCATGGCGATATAGAACAGCAT
ATAAGTTATCATGCTTGCATATCCATCATTTGAGTCTCCAACAATTATTCCAATAATTACATATCCGATTTGACCGATGGACGAATAGGCAAGCATACGT
TTCATGCTTGTTTGAGTAATAGCAATGAGATTCCCCAATATCATGCTAAGAATAGCTAGGATTTCCAGAAGAAGATGCCATTCATTTGATGAGAAATAAA
AAGGAATATCGAAAATTCGCGTGGCTAAAGCTGAAGCAGCTACTTTCGAAGTAACAGAAAGAAAAGCAACGACTGGAGTGGGAGAGTCAGAGTCGAAAAG
AGGATTCCTCACTTCTTTCTCTCATTCAAAACCGTGCATGAGACTTTCATCTCGCACGGCTCCTAAGTGATAAAAGAAAGAAAAATGCATCTTCTTTCTT
TTTTGATTACCTTCCTCGCGTGTGTATAAGACCGAATCCATTCGATTTCTAAAAAGGATTACTAATCCTTAACTTTTCGAGGAATCCTCCATCAGTGGTT
GTGAATGACTTACTTTTTCAATCTTTTCAACCTTGGTTGCGTAGGAGCAAGTCAGAAAGATTGAGAAAAAGAACCATCTGATTTGATTCGTTCTCAATAG
CCATGAGATGATCATCTTAGGGTGATCCTTTTGTCGACGGATGCTCCTATTATACTCGTAGTCTCTGAAGGATGAGAACCAACTATGTAGCATCTACATC
GAAAATTCAAGTATTGTATACGTCATTAGTCCGATCCTTTGTAGTAACTACCCGTAATAACGAACTTGCAAAATGGATCTGTTTATCATAAAGAGATTTG
TTGTTCCTGACCCTGCTTCACCTTAATTGTTATTTGAACAAAGAGATCACAATAAACTTTTGGTAAAAGTTATGTCTTGGTCCGAGTGGGGATAGCATTT
TTTTCTGCATGTCTATGGAGTTTTGAAAAATCCAAACATCTCAGAGATAGATATAGAGGTAGGAATTTGTCGAACGAACCGCACTCCTTCGTATACGTCA
GGAGTCCATTGATGAAAAGGGGCTAGGGAAAGCTTGAACCCAATTCCTACAGTGATGAATATAAGCGCAATTGAAATACCTGGGGAGTTATACATTTGTG
TATTGATAAGACCATTCACTATTTCTTGAAGCTCGATCTCCCCCCCGGATAAACCATATAGCCAAGAGAAACCATGAACCAGAATAGAAGAGCTCGCCCC
GCCCATGAGTAAATATTTCGTAGTAGCCTCATTAGACCGTACATCTCTCTTGGTATATCCTGATAATAGGTAGGAGCATAAACTGAAACATTCTAGAGCT
ACAAAGATAGTTATTAAATCGTTAGCACCACATAAAAACATTCCTCCTAGAGTAGCTGTTAATACGAATAACAGAAACTCTGTTATAGCCATTTCTGTAC
ATTCAATGTACTCTACGGATAGAGGAATACATAAAGTTGAACATAGTAAAATAAGAAATTGAAAGATTTCGTTGAAATTGTTCGTTTGGAAATTTCCCGA
AAAGCTAATCATAGGTTCTTCTCTCCATCGGAACAATAGGGCTGTTATGCTCATTACTAAACTTGTTGAAGAGATGAAATAGAACCAAGGTCTATCTTTT
TGATCAGAGGTTGAATCGATCATCAGAAGAAGAATTAGGCCAAAAATGAGAACACATTCTGGTAAAATGAAACTTCCATTGAAGAGAAGCAAATGAAACG
CTTTCATAAAAATTCTCGTAGAATCGAGAATGAAAACTTCATTCTGTACATGCCAGATCATGAATTAGTAACTGCATCCAATCGCCGAAAAAGTCTCAAT
TGTTTCGAACTTTCTATTTTTTTGGAATGGGATATTTTATTTACGGAATCCCCATGAATAGGATCAAATCTTATTCTATGATATTTCCATAATCTTCCTC
TTTCTTATTCTTAAGCAAGCCCCCGAGAGGGCTTAGTTGATCTATGATTTTTTTCTTTTTGTTTGTTTCGAGAAAGATATCGATCAATTCCAATTCTTTC
TTTTTCTATTGATTCTTTTCCGATCGAGATGTATGGATCCATGGATCTATGTGTCTATATAGACCCTGTTCATGGATTAACGAAAATGTGCAAAAGCTCT
ATTTGCCTCTGCCATTTTATGAGTCTCTTCCCTTTTGCGTATCGCATCGCCACTTCCTTTGGCAGCATCTACTAATTCGGAACTTAATTTGAAAGCCATA
TTTCGACCCGGACGTTTTCGGGATGCTGCTAATAACCAACGAATGGCAAGTGCTTTTCCTTGTGTAGATCCTATTTCAATAGGAACTTGATGAGTCGATC
CGCCTACACGTCTTGATTTTACTGCTATATCGGGAGTTACTCCACGTATTGCTTGACGTAAAACAGATAGTGGATTTGTTTCTGTCTTTTGTTGAATCTT
TTTCACGGCTCGATAAATAATTTGATAAGCCAATGATTTTTTTCCGTGTTTCAGAATACGGTTAACCAACATGTTAACTAATCGATTACGATAAATTGGA
TCGGATTTTGCAGTTTTTTTTTCCGCAGTACCTCGACGTGACATGAGCGTGAAAGAGGTTCAAGAATCATCTTTTTATAAGGGCTAAAAATGAATCACTT
ATTTTGGCTTTTTGACCCCATATTGTAGGGTGGATCTCGAAAGATATGAAAGATCTCCCTCCAAGCCGTACATACGACTTTCATCGAATACGGCTTTCCA
CAGAATTCTATATGTATCCATGAGATCGAGTATGGAATTCTGTTTACTCACTTTAAATTGAGTATCCGTTTCCCTCCTTTTCCTGCTAGGATTGGAAATC
TTGTATTTTACATATCCATACCATCGAGTCCTTGGGTTCCGAAATCGTGTAATGTAAAAAGAAGTGCTTCGAATCATTGCTATTTGACTCGGACCTGTTC
TGAAAAAGTCGAGATATTTCGAATTGTTTGTTGACACGGACAAAGTAAGGCAAAACCTTTGAAATGATTTCAATATTGGACCTTAGACATATAATAGTTA
CGAATGGAATCTCTTTAGAAAGAAGATCCTTTGTCTCATGGTAGCCTGCTCTAGTCCCCTTACGAAACTTTCGTTATTGGGTTAGCCATACACTTCACAT
GTTTCTAGCGATTTACATGGCATCATCAAATGATACAAGTCTTGGATAAGAATCTACAACGCACTAGAACGCCCTTGTTGACGATCCTTTACTCCGACAG
CATCTAGGGTTCCTCGAACAATGTGATATCTCACACCGGGTAAATCCTTAACCCTTCCTCCTCTTACTAATACTACAGAATGTTCTTGTAAATTATGGCC
AATACCAGGTATATAAGCAGTGATTTCAAATCCAGAGGTTAATCGTACTCTGGCAACTTTACGTAAGGCAGAGTTTGGTTTTTTTGGGGTGATAGTGGAA
AAGTTGACAGATAAGTCACCCTTACTGTCACTCTACAGAACCGTACATGAGATTTTCACCTCATACGGCTCCTCGTTCAATTCTTTCGAAGTCATTGGAT
CCTTTTCCTCGTTCGAGAATCTCCTCCCTTCTTCCACTCCGTCCCGAAGAGTAACTAACACCAATTCAGTCACGTTTTCATGTTCCAATTGAACACTTTC
CATTTTTGATTATGATCGAAGGAGAAGATTATTTACCAAACATATGCGGATCAAATCACGATATTCTAATTAAGAACAAGAGATCTTTCTCGATCAATCC
CTTTGTCCCTCAGTCTTCGAGAATAAGAAAGATCCTTTGTGAAATCTTCGGTTTTTTTCCTATTCCTCTATCCCATAGGTACATGAATCAATAGAGAACC
TTTTCTTCTGTTCTGTATGAATCGATATTATTACATTCCAATTCTTTCCCGATACCTTCCAAGGAAAATCTGAAATTGGATCCAAAAAAAATGAACGGGT
TGGTGTGAGCTTATCCATGCGGTTATGCACTCTTCAAATAGGAATCCATTTTCTGAAAGATTCTGGCTTTCGTGCTTTGGTGAGTCGTCCGAGATCTTTT
CGATGACCTATGTTGTGTTGAAGGGATATCTATATGATATGATCCGATCCATTGCGTAAGGCCCGCGGTACGGTAGCAACGGAACCGGGGAAAGTATACA
GAAAAGAGAGTTCTTTTCTATTCTTTTCTATTATATTAGTATTAGTTAGTTACCCCGGCTCGGTGAGTCTTTTCTTCCGTGATGAACTGTTGGTACCAGT
CCTATATTTTTTCTCTGTGGACCGAAGATAAAGGGGGCTCCGCAGAGGGTTGTACCATGAAGAGAAGCAAGGAGGTCAACCTGTTTAAAATATACAACAT
GGATTCTAGCAATGCAATGTAGTTGGACCCTCATGTCGATCCGAATTAATCAGTCTTTCCACGGAAGTCTATTTTTGCCTGCTAGGCAAGAGAAGAGGAT
AACAAGTTCAAAATTCTGTCTCGGTAAGACATGTATTTCTATTACTAATAAATTCATAAATGAAGTAGTTAATTTAATGGTGGGGTTACCCTTATCCTTT
TGTAGTGACGAATCTTGCATGTGTTCCTAAGAAAAGGAATTTGTCCATTTCATTTTTGTTTGAGGTTTCAAAAAAAGGCTGTGGAAATACATAGAACTCT
TGAATGGAAATTGAAAAGAGATGTAGCTACAGTTCCTTCGGAAATGGTAAGATTTTTGACGCAAGAAGAACGGGTTGATCCGTATCATTTTGACTTGGTT
CTGCTTCCTCTCCTTTTTTTTTAACAATACCGAGTCGGGTTCTTCTCCTACCAGTATCGAATAGAACATGCTGAACAAAATATCTTCTTCATGTAAAACC
TGCTCGATTTAGATCGGAAAAATCGTACGGATTTTATGAAACCATGTGCTATGGCTCGAATCCATAGTCAATCCTATTTCCGATAGGAGCATTTGACAAT
TTAATCCCATTTTTCCCATTATTTCACTATACGTAATAGTGCGAAAAGAAGGCCCAGCTACAAGTTAAGTTGTTTAGGAATAGTGGAATAGTGGCGTTGA
GTTTCTCTACCCTTTGACTTAGGATTAGTCAGTTCTATTTCTCGATAGGGGCCGGGAAGGGATATAACTCAGCGGTAGAGTGTCACCTTGACGTGGTGGA
AGTCATCAGTTCGAGCCTGATTATCCCTAAACCCAATGTGAGTTTTTCTATTTTGACTTGCTCCCCCGGAGTGATCGAACGAGAATGAATAAGAGGCTCG
TGGGATTGACGTGATAGGGTAGGGATGGCTATATTGCTGGGAGCGAACTCCAGGCTAATATGAAGCGCATGGATACAAGTTATGCCTTGGAATGAAAGAC
AATTCCGAATCAGCTTTGTCTACGAACAAGGAAGCTATAAGTAATGCAACTATGAATCTCATGGAGAGTTCGATCCTGGCTCAGGATGAACGCTGGCGGC
ATGCTTAACACATGCAAGTCGGACGGGAAGTGGTGTTTCCAGTGGCGGACGGGTGAGTAACGCGTAAGAACCTGCCCTTGGGAGGGGAACAACAACTGGA
AACGGTTGCTAATACCCCGTAGGCTGAGGAGCAAAAGGAGGAATCCGCCCAAGGAGGGGCTCGCGTCTGATTAGCTAGTTGGTGAGGTAATAGCTTACCA
AGGCGATGATCAGTAGCTGGTCCGAGAGGATGATCAGCCACACTGGGACTGAGACACGGCCCAGACTCCTACGGGAGGCAGCAGTGGGGAATTTTCCGCA
ATGGGCGAAAGCCTGACGGAGCAATGCCGCGTGGAGGTAGAAGGCCCACGGGTCATGAACTTCTTTTCTCGGAGAAGAAGCAATGACGGTATCTGAGGAA
TAAGCATCGGCTAACTCTGTGCCAGCAGCCGCGGTAAGACAGAGGATGCAAGCGTTATCCGGAATGATTGGGCGTAAAGCGTCTGTAGGTGGCTTTTCAA
GTCCGTCGTCAAATCCCAGGGCTCAACCCTGGACAGGCGGTGGAAACTACCAAGCTGGAGTACGGTAGGGGCAGAGGGAATTTCCGGTGGAGCGGTGAAA
TGCGTAGAGATCGGAAAGAACACCAATGGCGAAAGCACTCTGCTGGGCCGACACTGACACTGAGAGACGAAAGCTAGGGGAGCGAATGGGATTAGATACC
CCAGTAGTCCTAGCCGTAAACGATGGATACTAGGCGCTGTGCGTATCGACCCGTGCAGTGCTGTAGCTAACGCGTTAAGTATCCCGCCTGGGGAGTACGT
TCGCAAGAATGAAACTCAAAGGAATTGACGGGGGCCCGCACAAGCGGTGGAGCATGTGGTTTAATTCGATGCAAAGCGAAGAACCTTACCAGGGCTTGAC
ATGCCGCGAATCCTCTTGAAAGAGAGGGGTGCCTTCGGGAACGCGGACACAGGTGGTGCATGGCTGTCGTCAGCTCGTGCCGTAAGGTGTTGGGTTAAGT
CCCGCAACGAGCGCAACCCTCGTGTTTAGTTGCCACCATTGTGGAACCCTGAACAGACTGCCGGTGATAAGCCGGAGGAAGGTGAGGATGACGTCAAGTC
ATCATGCCCCTTATGCCCTGGGCGACACACGTGCTACAATGGCCGGGACAAAGGGTCGCGATCCCGCGAGGGTGAGCTAACCCCAAAAACCCGTCCTCAG
TTCGGATTGCAGGCTGCAACTCGCCTGCATGAAGCCGGAATCGCTAGTAATCGCCGGTCAGCCATACGGCGGTGAATTCGTTCCCGGGCCTTGTACACAC
CGCCCGTCACACTATGGGAGCTGGCCATGCCCGAAGTCGTTACCTTAACCGCAAGGGGGGGGATGCCGAAGGCGGGGCTAGTGACTGGAGTGAAGTCGTA
ACAAGGTAGCCGTACTGGAAGGTGCGGCTGGATCACCTCCTTTTCAGGGAGAGCTAATGCTTGTTGAGTATTTTTTTTGGTTTGACACTGCTTCACACCC
AAAAAGAAGCGAGCTACGTCTGAGCTAAGCTTGGATATGGAAGTCTTCTTTCGTTTCTTGACGGTGAAATAAGACCAAGCTCATGAGCTTATTATCCTAG
GTCGGAACAAGTTGATAGGATCCTTTTTTTACGTCCCCATGTCCCTCCCGTGTGGACACATGGGGACGTAAAAAGGAAAGAGAGGGATGGGGTTTCTCTC
GCTTTTGGCATAGCAGGCCTCCCGGTGGGAGGCCCGCACGACGGGCTATTAGCTCAGTGGTAGAGCGCGCCCCTGATAATTGCGTCGTTGTGCCTGGGCT
GTGAGGGCTCTCAGCCACATGGATAGTTCAATGTGCTCATCAGCGCCTGACCCGGAGATGTGGATCATCCAAGGCACATTAGCATGGCGTACTCCTCCTG
TTCGAATCGGAGTTTGAAACCAAACTTATCCTCAGGAGGATAGATGGGGCGATTCAGGTGAGATCCAATGTAGATCCAACTTTCTATTCACTCGTGGGAT
CCGGGCGGTCCGGGGGGGACCAACAAGGCTCCTCTCTTCTCGAGAATCCATACATCCCTTATCAGTGTATGGACAGCTATCTCTCGAGCACAGGTTTAGG
TTCGGCCTCAATGGGAAAATGGAGCACCTAACAACGCATCTTCACAGACCAAGAACTACGAGATCACCCCTTTTATTCTGGGGTGACGGAGGGATCGTAC
CATTCGAGCCTTTTTTCATGCTTTTCCTGAAGGTCTGGAGAAACGTGAAATTCTTTTTATCTATCTCTTGACTCGAAATGGGAGCAGGTTTGAAAAAGGA
TCTTAGAGTGTCTAGGGTTGGGCCAGGAGGGTTTCTTAACCTCTTCTTTTTTCTTCCCATCGGAGTTTTTTCACAAAGACTTCCATGGTAAGGGGGAAGG
GTGGAACAAGCAAAGCACACTTGTAGAGCGCAGTACAGCGGAGAGCTGTATGCTGCGTTCGGGAAGGATGAATCGCTCCTGAAAAAGAATCTATTGATTC
TCCCCCAATTGTTTGGATCGTAGGTGCGATGATTTACTTCACGGGCGAGGTCTCTGGTTCAAGTCCAGGATGGCCCAGCGGCGCCAGGGAAAAGAATAGA
AGAAGCATCTGACTCCTTCATGCATGCTCCACTTGGCTCGGGGGGATATAGCTCAGTTGGTAGAGCTCCGCTCTTGCAATTGGGTCGTTGCGATTACGGG
TTGGATGTCTAATTGTCCAGGCGGTAATGATAGTATCTTGTACCTGAACTGGTGGCTCACTTTTTCTAAGTAATGGGGAAGAGGACCGAAACATGCCACT
GAAAGACTCTACTGAGACAAAGATGGGCTGTCAAGAACGTAGAGGAGGTAGGATGGGCAGTTGGTCAGATCTAGTATGGATCGTACATGGACCTTAGTTG
GAGTCGGCGGCTCTCCTAGGGTTCCCTCATCTGGGATCCCTGGGGAAGAGGATCAAGTTGGCACTTGCGAACAGCTTGATGCACTATCTCCCTTCAACCC
TTTGCGCGAAATGTGACAAAAGGAAGGAAAATCCATGGACCGACCCCATCGTCTCCACCCCGTAGGAACTACGAGATCACCCCAAGGACGCCTTCGGCAT
CCAGGGGTCACGGACCGACCATAGATCCTGTTCAATAAGTGGAATGCATTAGCAGTCCGTTCTCTTGTTGGGCAGTAAGGGTCGGAGAAGGGCAATCACT
CGTTCTTAAAACCAGCATTCTTAAAACCCAAGAGTCGGGCAGAAAAAGGGGGAGAGTTCTCCGTTCCTGATTCTCCTGTAGCTGGATTCTCCGGAACCAC
AAGAATCCTTAGAATGGGATTCCGACTCAGCACCTTTTGATATTTTGAGAAGAGTTGCTCTTTGGAGAGCACAGTACGATGAAAGTTGTAAGCTGTGTTC
GGGGGGGAGTTATTGTCTATCGTTGGCCTCTATAGTAGAATCAGTCGGGGAGGCCCGAGAGGCGGTGGTTTACCCTGTGGCGGATGTCAGCGGTTCGAGT
CCGCTTATCTCCAGCCCGTGAACTTAGCCGAAACTATGATAGCACCCAATTTTGACGATTCGGCAGTTCGATCTATGATTTATCATTCATGGACGTTGAT
AAGATCCTTTCATTTAGCAGCACCTTAGGATGGCATAGCCTTAACATGGCGAGGTTCAAACGAGGAAAGGCTTACGGTGGATACCTAGGCACCCAGAGAC
GAGGAAGGGCGTAGTAAGCGACGAAATGCTTCGGGGAGTTGAAAATAAGCATAGATCCGGAGATTCCCGAATAGGTTAACCTTTCGAACTGCTGCTGAAT
CCATGGGCAGGCAAGAGACAACCTGGCGAACTGAAACATCTTAGTAGCCAGAGGAAAAGAAAGCAAAAGCGATTCCCGTAGTAGCGGCGAGCGAAATGGG
AGCAGCCTAAACCGTGAAAACGGGGTTGTGGGAGAGCAATACAAGCGTCGTGCTGCTAGGCGAAGCGGTTGAATACTGCACCCTAGATGGCGAAAGTCCA
GTAGCCGAAAGCATCACTAGCTTACGCTCTGACCCGAGTAGCATGGGGCACGTGGAATCCCGTGTGAATCAGCAAGGACCACCTTGCAAGGCTAAATACT
CCTGGGTGACCGATAGCGAAGTAGTACCGTGAGGGAAAGGTGAAAAGAACCCCCATCGGGGAGTGAAATAGAACATGAAACCGTGAGCTCTCAAGCAGTG
GGAGGAGAATCTGATCTCTGACCGTGTGCCTGTTGAAGAATGAGCCGGCGACTCATAGGCAGTGGCTTGGTTAAGGGAATCCACCGGAGCCGTAGCGAAA
GCGAGTCTTCATAGGGCGATTGTCACTGCTTATGGACCCGAACCTGGGTGATCTATCCATGACCAGGATGAAGCTTGGGTGAAACTAAGTGGAGGTCCGA
ACCGACTGATGTTGAAGAATCAGCGGATGAGTTGTGGTTAGGGGTGAAATGCCACTCGAACCCAGAGCTAGCTGGTTCTCCCCGAAATGCGTTGAGGCGC
AGCAGTTGACTGGACATCTAGGGGTAAAGCACTGTTTCGGTGCGGGCCGCGAGAGCGGTACCAAATCGAGGCAAACTCTGAATACTAGATATGACCCCAA
AATAACGGAGGTCAAGGTCGGCCAGTGAGACGATGGGGGATAAGCTTCATCGTCGAGAGGGAAACAGCCCAGATCACCAGCTAAGGCCCCTAAATGACCG
CTCAGTGATAAAGGAGGTAGGAGTGCAGAGACAGCCAGGAGGTTTGCCTAGAAGCAGCCACCCTTGAAAGAGTGCGTAATAGCTCACTGATCGAGCGCTC
TTGCGCCGAAGATGAACGGGGCTAAGCGATCTGCCGAAGCTGTGGGATGTAAAAATGCATCGGTAGGGGAGCGTTCCGCCTTAGATAGAAGCACCCGTGC
AAGCAGGTGTGGACGAAGCGGAAGCGAGAATGTCGGCTTGAGTAACGCAAACATTGGTGAGAATCCAATGCCCCGAAAACCTAAGGGTTCCTCCGCAAGG
TTCGTCCACGGAGGGTGAGTCAGGGCCTAAGATCAGGCCGAAAGGCGTAGTCGATGGACAACAGGTGAATATTCCTGTACTACCCCTTGTTGGTCCCGAG
GGACGGAGGAGGCTAGGTTAGCCGAAAGATGGTTATCGGTTCAAGGACGCAAGGTGACCCTGATTTTTCAGGGTAAGAAGGGGTAGAGAAAATGCCTCGA
GCCAATGTCTGAGTACCAGGCGCTACGGCGCTGAAGTAACCCATGCCATACTCCCAGGAAAAGCTCGAACGACCTTAAACAAGAGGGTACCTGTACCCGA
AACCGACACAGGTGGGTAGGTAGAGAATACCTAGGGGCGCGAGACAACTCTCTCTAAGGAACTCGGCAAAATAGCCCCGTAACTTCGGGAGAAGGGGTGC
CTCCTCACAAAGGGGGTCGCAGTGACCAGGCCCGGGCGACTGTTTACCAAAAACACAGGTCTCCGCAAAGTCGTAAGACCATGTATGGGGGCTGACGCCT
GCCCAGTGCCGGAAGGTCAAGGAAGTTGGTGACCTGATGACAGGGGAGCCAGCGACCGAAGCCCCGGTGAACGGCGGCCGTAACTATAACGGTCCTAAGG
TAGCGAAATTCCTTGTCGGGTAAGTTCCGACCCGCACGAAAGGCGTAACGATCTGGGCACTGTCTCGGAGAGAGACTCGGTGAAATAGACATGTCTGTGA
AGATGCGGACTACCTGCACCTGGACAGAAAGACCCTATGAAGCTTTACTGTTCCCTGGGATTGGCTTTGGGCTTTTCCTGCGCAGCTTAGGTGGAAGGCG
AAGAAGGCCTCCTTCCGGGGAGGCCCGAGCCATCAGTGAGATACCACTCTGGAAGAGCTAGAATTCTAACCTTGTGTCAGTACCTACGGGCCAAGGGACA
GTCTCAGGTAGACAGTTTCTATGGGGCGTAGGCCTCCCAAAAGGTAACGGAGGCGTGCAAAGGTTTCCTCGGGCCGGACGGAGATTGGCCCTCGAGTGCA
AAGGCAGAAGGGAGCTTGACTGCAAGACCCACCCGTCGAGCAGGGACGAAAGTCGGCCTTAGTGATCCGACGGTGCCGAGTGGAAGGGCCGTCGCTCAAC
GGATAAAAGTTACTCTAGGGATAACAGGCTGATCTTCCCCAAGAGTTCACATCGACGGGAAGGTTTGGCACCTCGATGTCGGCTCTTCGCCACCTGGGGC
TGTAGTATGTTCCAAGGGTTGGGCTGTTCGCCCATTAAAGCGGTACGTGAGCTGGGTTCAGAACGTCGTGAGACAGTTCGGTCCATATCCGGTGTGGGCG
TTAGAGCATTGAGAGGACCTTTCCCTAGTACGAGAGGACCGGGAAGGACGCACCTCTGGTGTACCAGTTATCGTGCCCACGGTAAACGCTGGGTAGCCAA
GTGCGGAGCGGATAACTGCTGAAAGCATCTAAGTAGTAAGCCCACCCCAAGATGAGTGCTCTCCTATTCCGACTTCCCCAGAGCCCCCGGTAGTATAGCC
GAGACAGCGACGGGTTCTCTGCCCCTTCGGGGATGGAGTGACAGAAGTATTGAGAATCCAAGATAAGGTCACGGCAAGACGAGCCGTTTATCATTACGAT
AGGTGTCAAGTGGAAGTACAGTGATGTATGCAGCTGAGACATCCTAACAGACCGAGAGATTTGAACCTTGTTCCTACATGACCTGATCAATTCGATCAGG
CACTAGCCATCTATTTTCATTGTTCAACTGTTTGACAACATGAAAAAACCAAAAACTCTGCCCTCCCTCTCTATCTATCCAAGGGATGGAAGGGCAGAGT
TTTTGGTGTCCCTTCCAGTCAAGAATTGGGGCCTCACAATCACTAGCCAATATGAATATGCTTTTCTCTCATGTCTTTTTTCTTTGTTCATGGTTCGATA
TTCTGGTGTCCTAGGCGTAGAGGAACCACACCAATCCATCCCGAACTTGGTGGTTAAACTCTACTGCGGTGACGATACTGTAGGGGAGGTCCTGCGGAAA
AATAGCTCGACGCCAGAATGATAAAAAGCTTAACACCTCTTATTTTATAAAATATGAAAAATCAAATAAAATGCAAAGGTCGTCTTATTCAAAACCCCAA
TTATGACATCTCTTCTCTCCCACTTCACACCTTGGAACGCACTGTTCTTATAGAGAGAAAAGCGCTTTCACATCTTCTTATCTTAACCCGAAAGAAATGG
CTGAGGAGAGGAAAGGTTCCTTTTTGAGGGTACTCCTGGGAACAGATCCGGTGGAGACGGGGTGGGGCCTGTAGCTCAGAGGATTAGAGCACGTGGCTAC
GAACCACGGTGTCGGGGGTTCGAATCCCTCCTCGCCCACAACCGGCCCAAAAGGGAAGGACCTTTCCTTTACCTATGGGGTAGTAAAATCATGATCGGGA
TAGCGGACGCAAAGCTATGGAACTTGGGTATGGGTCTTTTGTCGAAATGGAATGGCCTTACTTTTTCTTTATCGTGAATGTTCATATAATTACATATAGT
ATAGTACGCCTGGTCCGAATCTGCATATTTATGTTTTACCTCCCGTAACTCTTCCTCAGCCAGGCTTGGGCAGAATAACAGAACAAGTAGAAGTATTAGT
AGCATAGCAAAAATGCGTTCCTCATTATTATTTGCTCGCGATAATTGTGGCCGATCGGGAGAATTGATGACTGCATCTTTGATGCACTGCTAGTACATCA
TCTGAGAATTCTTAATTGGCTAGCCCTCGGGCTTTTTACAAGGGATTATCCCGGATCTACGCCAGGTATTGACGGTGATTCTCAAATATCGCAGAACAGA
ATGTGATACGATGAGATAGAATGCAATAGAAACAAAGACAGGGAACGGGTTACCTACTCCTAACGGTCAAAACGAGCCCTTTCATTCAATTCTTCATTTT
TTTATTCAAAAATGAATCAAATCTCCTCTCCCCAAGTAGGATTCGAACCTACGACCAATCAGTTAACAGCCGACCGCTCTACCACTGAGCTACTGAGGAA
CAACGGGTGATTCGATCCCATAAAGTTCAACTACCGTTCTCAACCCACGAACAATATGAGTCCGAAGCTTCCTTCGTAACTCCCGAACTTCTTCGTAGTG
GCTCCGTTCCATGCCTCATTTCATAGGGAATCTCAAAACGGCTCTATTTCATTATATTATATCTATATCCCAATATATCCCAATTCCATTCATTTAATAT
CTCTTTGGTATCATTGACATAAGGGATGTCATTTATGGTCTTTTTCTTTATCTATATTTAGAGTCTATTCCATATAGAGTCTATATGGAAGTTAAAAAAT
CATCATATAATAATCGAGAAGTTGCAACACAAAAGAAAGGGAGGAGATTTGTGATGATTTTGAAATTTTTTCTATTAGGTAATCCATTATCCTTATGCAT
GAAAATAATAAATTCCGTTGTTATAGTTGGACTCTATTATGGATTTATGACCACGTTCTCCATAGGGCCATCTTATCTCTTCCTTCTTCGAGCTTGGCTT
ATGGAAGAAGGAACCGAAAAGCAGATATCAGCAACAACCGGTTTTATTATGGGACAGCTTATTATTTTTATATCAATCTATTATGCGCCTCTGCATTTAG
CATTAGGTAAACCTCATACAATGACTGTCCTAGTTCTACCATATCTTTTGTTTAATTTCTTCTGGAACAATAACAAGAACTTTTTGGATTATAGATCTAC
TACTAGTAATTCAATACGTAATTTCAACATTCAATGTATATTCCTGAATAATTTTATTTTTCAATTATTCAACCATTTCATTTTACCAAGTTCAACACTA
GCCAGATTAGTCAACATTTATATGTTTCGATGCAACAACAAGATGTTATTTGTAACAAGTACTTTTATTGGTTGGTTAATTGGTCACATTTTTTTTATTA
AGTGCGTTGGATTAGTATTATTCTGGATACGGCAAAATCATTCCATTCAATCTAATAAGTACCTTCTTTCAGAATTGAGAAATTCTCTGGCTCGAATCTT
TAGTATTCTCTTATTTATTACTTGTGTATACTATTTAGGCAGAATGCCTTTACCTATTATTACTAAAAAACTGAAGGAAACCTCAGAAACAGAGGAAAGC
GAGGAAAATGAGGAAGAAAGCGACATAGAAATAACTTTGGAATCAAAAGAACAGGACGAAGAAGAGGGATCCACCGAAGAAAACCTTTATTTTGGTTACG
AAGAAAAAGAAGATCTGTACAAAATAAATGAAACGAACAAAATCCCAGTGAATGGAAAAGAAAAAACAAAGGATGAATTCTACTTTAAAGAGACATACTA
TAAGGATAGCCCAGTTTACGAAGACTCTTATCTTGATAGGTATCAAGAACAAGAACTTTGGGAATTAGAAAGTAAAGAAGATAAAAATCTTTTTTGGTTT
GAAAAACCGCTTGTCACTTTTCTTTTCGACTGTAAACGATGGAATCGTCCATTTCGATATATAAAAAATGATCGATTTGAAAATGCTGTACGAAATGAAA
TGTCACAATATTTTTTTTATACATGTCCAAGTGATGGAAAACAAAGAATATCTTTTACATATCCACCGAGTTTATCGACTTTTTCAGAAATGATAGAACG
AAAGATATCTTTGTACACGACCGAAAAACTATCCCACGAGGATAATTATTGGGTTTATACTAATGAACAAAAAAAGCACACCTTGAGCAATGAATTAATA
AATCGAATAAAAACTCTAGAAAAAAAAACGGGATCCCTTGTTCTAGATGTGCTCGAGAAAAGAATCAGATTATGCAATGATGAAAATGAAAAGGAATGCT
TGCCTAAAATGTACGATCCTTTTTTGAACGGACCCTATCGCGGAAAAATCACAAAATTAGATTCACGTTCAATCAGGGATGATTTAATAACTTCTACAGA
TGCAGAGGAGTCCATAGAAATAGTCTGGATAAATAAAATTCATGGTCTACTTCCTATTCCTAATGATTCCCCCAAAAAAGAATTTGAATATCAAAAGAAT
CTCTTTGATGGAGAATTTGTATCGACAAATAGTGGTCATTCCTCAACCTCAATCGGCGAAGTCCCCTTGGAATACCCCCCCAGTCTTAATTTGAAAAAAT
TGTCTTTATTGGCAGAAGAAAAAAGAATGGATTCAGAAAAGCAAGCAAAATGTTTGCAATTGATATTCGATGTAGTTACAACTGATTACAATGATCAAAC
AATTAGAAATAAAAATAATAAATTGATTTTTCCTGGAATAGAAGAAATCAGAAAAGAGGTTCCTCGATGGTCATACAAATTGACCGATGATTTGGAAGAA
CAAGAGGAAGAAAATGAAGAAGAATCAATGGAAGATCATGAAATTCGTTCAAGAAAAGCCAAACGTGTTGTAATTTATACTGATAAAGAGGAAACTACCA
ACGCTATTAGTAATACTAGTGATCAAGCGGAAGAGGTGGCTTTGATACGTTACTCACAACAATCGGATTTTCGTCGGGATCTAATCAAAGGATCCATGCG
TGCTCAAAGACGTAAAACAGTTATTTGGGAAATGTTTCAAGCAAATGTGCATTCGCCACTTTTTTTGGATCAAATAGACAAAACATTCTTTTTCTCTTTT
GATATCTCCGAAATGATGAATCTCGTTTTTAGGGGTTGGGTGGGTAGAGAATCGGAATTTAAAATTTCCGATTCTGAGGAGGAAGAGATAAAAGAAAGAG
AGAAAAACAAGGAAAAGAAAGAGGAAAATGAACGTATAACAATATCAGAAACTTGGGATAGCATTATATTTGCTCAAGCAATAAGGGGTTCGATGTTAGT
AACCCAATCGATTCTTAGAAAATACATTGTATTGCCTTCCTTGATAATAGCGAAAAATGTTGGCCGTATGTTATTATTCCAATTCCCTGAGTGGTACGAG
GATTTGAAAGATTGGAATAGAGAAATGCATGTTAAATGCACTTATAATGGTGTTCAATTATCCGAAACAGAATTTCCAAAAGATTGGTTAACGGATGGTA
TTCAGATAAAAATTCTATTTCCTTTCCGTCTGAAACCTTGGCGAAAATCTAAAGTACGACCCCATCATAGAGATACAATGAAAAAAAAAGGAAAAAAAAA
CAATTTTTGTTTTTTAACAGTCTGGGGAAGAGAAGCGGAACTCCCCTTCGGTTCTCCTCGAAAACAACCTTCTTTTTTTCAACCTATTTGGAAAGAGCTA
AATAATAAAATTAGAAAACTGGAAAAAACATTTTCTCTTTCTCTAGTTCTAAGAGTTTCTAAAAAAACGAGAAAATGGTTTTTAAAGATTTCAAAAGAAA
AAACAAGATGGGTTAACAAAAGAGTTCTAGTTATAAAACGAATAATGAAAGAACTTGAAAAAATAAACCCAATTTTCTTATTTGAATTCGGGAAAGTCAA
AGTATATGAATCGAACAAAAATAGAAAAGATTCTATAATCAGTAATAAGACTACCGACGAATCAACCATTCGAATTCGATCCACGAATTGGACAAAACAT
TCACTTATAGAGAAAAAAGTAAAGGATCTTGCTGATAGGACAACCACAATCAGAAATCAAATAGAACAAATCACAAAAGACAAGAAAAAAATAGTTGTAA
CTCCGGGTATAAGTATTAGCCCTAATAAGACAAATTGTGCTGATAAAAATTCAGAATTGCAAAAACCTATTTGGCAAATATTCAAAAGAAAAAGTACCCG
ATTAATACGCAAATTCTATTACTTTCTCAAATATTTCATTGAAAGAATATACAGCGATATCCTTCTATGTACCATTAACAGTCTTAGGACCAATGCACAG
CTTTTCCTTGAATCAACAAAAAAAATGATCAATAAATTCTTTTACCACGATGAAACAAATCAAGAAGGGATTGATCAAACAAATCAAAATACAATTCACT
TTATTTCGACGATGCAAAAGTCGCTTTCTAATATTAGTAATAAGAATTCAAATATTTCTTGTGACTTATCCTCTTTGTCACAAGCATATGTATTTTACAC
ATTGTCACAAGTTCAAGTTAATAACAAGTATTACTTGAGATCTGTATTTCAATATCACGGGACCCATCTTTTTCTTAAAGATAGAATCAAGGATTATTGT
GGGACACGAGGACTTTTTGATTACAAACCAAAGCATAAGAAAGTTGATAAGTCTGGAATAAATGAATGGAAAAACTGGTTAAAGAGTCATTATCAATACA
ATTTATCTCAAACTCAATGGTCTCGATTAGTACCACAAAAATGGAGAAATAGAGTCAATCAACGTTGTACAATTCAAAAAAAAGACTCAATAATATTGGA
TTCATATAAAAAAAACCAATTAATTCATTACGTGAAACAAAATGATTACGGAATAGACTCATGGACAGGACAAAAAGAAAAATTAAAAAAAAACTACAAA
TATGATCTTCTAGCACATAAATATGTGAATTATGAGGATGGAGGGGACTCATATATTTATGCATCGCCATTACAAGTAAACAGAGACCCAAAAATTCCAT
ATAATTTCAATACACAGAAAACAAAGAAACCCGAATCATTTTATGCACTAGTAGGTATAGATATTAGTGAGTATCTAGGAGAAGAATCTAGTCTATATGG
AGAACAAAATTTGGATAGAAAATATTTTGATTGTAGAATTCTCCGGTTTTGTTTTAGAAAAAATATCGATATTGATATCTGGACTAATATGCATATTGGT
ACCAAGATTAATCCAAATACTAAAGCTGGAACTCAGAATTATCAAAAATGGGATAATAAAGATATTTATCCTCTCACGATTCATCAAAAAACAAAACGAT
CCACATCCAAATCCAATAAAAGAAAAAAACTTTTTGATTGGATGGGAATGAATAAAGAAAGGCTATATCGTCCCATATCAAATCTGGAATCTTGGTTCTT
CCCAGAATTTGGACTACTTTATGATACATATAAGCTTAAACCATGGATTATACCAATCCAATTTCTTCTTTTAAACATTCATAGAAATACAAATTTGAGT
CCAAATAAGAACATCAACGGAAATCAAAAAAAGGATCTTAATCTACGATCTAATAAAAAAGAATATCTTGAATTAGAGAATCAGAACCAACAAGAAAAAA
AACAAAAGCTAAGCCAAAGAGATCTTGGATCAGATACACAACAAGATACACAAAAACAAAAGAAAAAAGAAGATGGTGAAAAAAATTACACAGAATCAAC
CATTAAAAAACCTAGAAAGAAAAAACAATTCAAGAGCAAGAAGGAAGCAGAACTCGATTTTTTCCTGAAAAAATATTTCCTTTTTCAATTAAGATGGGAT
GATTCTTTGAATCAAAGAATGATCAACAATATCAAGGTATATTGTCTACTACTTAGACTGATAAATCTAAAGGAAATTGCTATATCCTCAATTCAAAGAG
GAGAGATGCGTCTAGATGTAATGTTGATTCAAAAGAATCTATCTCTTACAGAATTGATAAAAAGGGGAATATTTATTATTGAACCGGTTCGTCTCTCTAT
AAAATGGGATGAAGAATTTTTTATATATCAAACCCTAGGTATTTCATTGGTCAATAAGAGTAAACAACAATCTGAAACTGATAGAAGATATATCCAAAAA
TATCTTGATGAGAATCCTTTTGATAAATCTATTTCACGACATAGCACTATGCTTGTGAGTGAAGATAAAAATTATTATGATTTATTTGTTCCTGAAAATA
TTCTATCTACTAGACGTCGTAGAGAGTTGAGAATTCTAATTTGTTTCAATTCCTGGAAGGGCAATGTTGTAGACGTAGATAGAAATTTCATATTTTTCAA
TGAAAACGATATAAGGAACTGTGGACAGTTTTTGAAAAAGGACAAGCGTTTTAATACAGATCCAAATAAAAACAAATTAATGAAATTAAAATTGTTTCTT
TGGCCCAATTATCGATTAGAAGATTTAGCTTGTATGAATCGGTATTGGTTTGATACCAATAATGGTAGTCGTTTCAGTATGTCAAGAATACAGATGTATC
CACAATTCAGAATTTATTGATGGTATATTTTCTATACTATATAAAGATATAATATAGTGTAGTGTGTAGTGCGTGAGTGAGATATTCGATATACAAAGGC
CGAAAGATATACACATATGTTACATTATGATACATGATACTGAATTTAATGGCTTATCAACTGAATCTAGAAATGAATTGGCGAAATCTTCTTAGGTACA
ATACAACGAAATCATTATCTTTGGTGAGTGCAGAAATGTATTATACCTTTCTATCCAAATCAAATTAATAAATAAAAAAATTCAAATTTGATTTGGATAG
AAAAAATCGTATATATAAGAGTAAGAGGAAACCCTTTTTGTATCTACCAGAAAATGACTGACATTATTTTTTCTGATCAGTAAAATAAAAAAAAAAAAAA
TGGAAAACTCTTTTTTTATGGTAAAAAATTCATTTATCTCAATTATTTCGCAAGAACAAGAAGAAAAAGAAGAAAACAAAGGGTCTGTCGAATTTCAAGT
ATTCAGTTTCACCAATAAGATACGAAGACTTACTTCCCATTTGGGATTGCATAAAAAAGATTTTTCATCTCAGAGGGGTTTACGAATAATCCTGGGAAAA
CGTCAACGGCTGCTGGCGTATTTGTCAAAGAAAAATAGAGTACGTTATAAGAAATTAATTGGTCAGTTGGATATTCGGGAGCCAAAAACTCGTTAATTCG
AAGATTCGTTTGAATTATTATTGTTTTGTTTAGATTTTATTTTTGGACGAAGCTCGTTTTTCCATTTTCATAGAATAATGTGTTTGTTTTATGTATGAAT
GTGATGAATCGGGTAAAAAAAGATATGGATTCGGGGAAAAAAAGATATGGATATGACTGGTAAAATTTTGATATATCATTATATTAGATTTTTAGCCATA
TTTTAAATTTATATTTTTTAAAATATAAATTATTTTTTCCCTTAATGTTAGTCAAATCTTATTCATTTTTTGTATTATTTTTGAAAAAAAAACCTTTATG
TTTATGATTTTAAAAACTCAAAAACAAGAAATAAACAAAGATTAATATGAAAAATAAATAGAAAAAGAGATAAAAAGAGATTCGACCCCCTCCTACAAAA
TATTTTATTGCTTCGCCTAAAAATAAACTTATAACACCAACACTGTTGGTAATTCCATCAATTATATATCTATCAAAAAACTGAGTGAGTTTAGCTAATT
CTCTTATACTCTTAATTACTACGTTTGTATAGAATATATCTATGTAACCACGATTATGGGACCAATTGTATACAACATTTGCAATATTGTCCAAATAAAC
TCGTTTAGTTTTAGTCCCCATTTTTACAATTGAATTTATTAAATCTAAATTTTGTAAAGGTGAATAAGGAGATCCATAAAAAATGAATGCTAAAAAAATT
CCACTAGTAGCTATACTTACTGAGAAACTTGCATTTATCAAAAATTCATACAAGTCTATGGAATCCTCTGAATTTGGATATAAAAGATTATTTGAGGGAG
CCAACCATTTGGATAATAAATTAAAATCTATATCTCCTTCTCCTTGAACTAAAGGAATTCCTATGAATCCAACAAACAAAGTAAATACTACCAATATAAG
CAAAGGAAATAACATAGTATTCTCGGACTCATGAGGATACATAGAAGTATTTTTTCTCAAAAAAGGAGTAGTAAAATCTCGCATTTGATTTATTACATTT
TCATTAAATTGATATGTATTTTTCTCAAAAAAGAAGATCTTTTTAGTTTCATTATTCGTTTTCATTGTCGAGAAAAGTGACTTTATTGACTTAGGTTCTT
CTTTTCCCCATAAGGATATTGAATAGGCTGAAGTATTTTGAGTTCCACTAAAATTTTGGAAATTAACATGTAAACTCCCTTCAAAAGTAAGTAAGTATAC
CCGAAACATATAAAATGCAGTAAGTCCTGCAGTAAAATAAGCTATTACTGCGAAACTAGGTGAATATAGCCAACTTTCACTAAGAATTTCATCTTTAGAC
CAAAAACAAGCAAGAGGTGGAATACCACAAAGAGAAAGTGTACCTAATAAAAATGTAGTTCGTGTAATTGGAATATATCTTGTTAAACCACCCATAAGAA
CCATATTCTGACTTTTATCGGGTGAATATCCAACAAGAGGTTCCATAGAATGAATAATAGATCCCGAACCCAAAAACAATAATGCTTTAGAATACGCATG
AGTGATCAAATGAAATAAAGCAGCTCGATAAGACCCTAGTCCTAAGGCTAACATAATATAACCCAATTGAGACATTGTAGAATAGGCTAAACTTCTTTTA
ATATCTCTTTGAGCAAGAGCCAAAGTTGCTCCTAATAGGAGTGTTATTACACCTATTAAGGAAATAATATTCATTATATAAGGTATGCCTATAAAAAGAG
GAAGAAGCCTAGCCACGAGAAAAATTCCCGCTGCTACCATAGTAGCCGCGTGTATAAGAGCAGAAATAGGAGTAGGCCCCTCCATCGCATCGGGTAACCA
TACATGAAGGGGGAATTGTGCGGATTTAGCAATTGCACCGAGAAATAATAGAAAGGCACACAGAGTAGGAAATAAAGAATTGCCCTCATTATTCAACTTA
TTAAATGTTTCAAACAAATCCCGAAATTCGAAACTTCCTGTTATCCAATAAAAACCTAAGATTCCTAATAACAAACCAAAATCCCCTACACGATTGGTTA
TAAAGGCTTTTTGGCAAGCACTTGCTGCACTTGGTCGGGTGAACCAAAAACCTATTAATAAATACGAACACATTCCTACCAATTCCCAAAAAATATAAAT
TTGTATCAAATTTGAACTCGTAACTAATCCCAACATTGAAGCATTAAAAAAACTCATATAAGCAAAAAATCTCAAATATCCTTGATCATGAGACATATAA
TTGTCACTATAGATAAGAACCATAATTCCAACACTAGTGATTAAAATTAACATAATGGAAGTAAGTGGATCAATAAAGTATCCGAACTCTAAGGAAAAAT
CATTATTGATGGTCCAAGACCATAGATATTGATAAATAAAACTTCCATTTATTTGTTGAAAAGCCAGATTAATGGAAAAAATAAGACCTATACTTAGCAG
TAAAACACTGGGAAAAGCCCACATACGACGAATGCTTTTTGTTGCTGTTGGAATAAGTAGAAGTCCAAATCCTATTGACATAGTAACAGGTAGTGGAAGG
AGAGGTATTATCCATGCATATTGATAGGTATGTTCCATAAGAAAGGAAATTTGAAATTTTTGTATTAATTTAATAGTTTCCAATTCACCAACTCTTATCT
CTTTCGGAAGGAAGAAGAATAAAATAAGCAAAAAATTGATGAAAAACTCAAAAATTTTGATTATGAATTAAATAAACTTATCGCATCCATTATTTTGAAT
AATTCAAAAAGTTCCAATTGCGTTAATTGACTGATATGACCAAATAACTAGATGAAAATTATTACTTTATTATTATTTTAAGTTCGAGTGACTAGGCTCA
GATATAAAGCAAATAAATATCCACTACTCAAAGTATTGCCTAAAAAGGAACTTTATAATTTATTATAGTTTATTTATTATAGTTAAAAATTTTTAAGTTC
TTATCCCTTTTTTTATGCGGAATTCATTGATTGAATTCAAATTTAAAACTTCTTTTTTTATAATAAACAGAATCTTTTAACTAACAATCCATTGTTCTAG
AATTGAAATAAGATTACTTAAAAAGAATATTAATGACTTTATCTGACAATCCCTTGTTTAACAAACCCATTTTATTAAAAATGGAGGATTACTCTCAACT
TGATCACCTAATAGATAATATTCAATATTTAATTAAGTAGATAGTCAAAAAGTATTATTAAATTTTTAAATAAGGTAAGACTATTATATTAAATCAAAAG
AAAATAGTCCTTTTATTGATAGAGAATTCATTTTCTTTTCCTCATACTTAATTTTGTGAAGTGTGAAGATAGTATTTTATTTTTATCTAATAGAGATACG
AAAAAACATAAAAAAATAAAACTTATTATCATTAAGTAAAAATAGCTTTTATAGTCTGGAATGTGTACAAAATAAATCACTAGAATTTCAAATTCCTATG
TGGATAAACTCTTTGTATGCTATGAAAAAGTTGAGATATATGTTATAAGTTAAGTAAATTATAGGTTATTTAAATAAGGAAAATACTCTATCTCCTTTTT
GAACAATACATGTCTTTCACATCCAATGATAAAAATGATTAACTTTTTTGTTGAATGGCAGTCCCAAAAAAACGCACTTCTATGTCAAAAAAACGTATTC
GTAAAACTATTTGGAAGAAAAAAGCATATTTTGCTGCGCTAAAAGCTTTTTCTTTAGCTAAATCGATCTCCACAGGACAGTCAAAAAGTTTTTTTGTGCG
ACAAACTAATAATAAAGCCGTAGACTAATCTGAATTCCTGTCGTAGAAATAATTAAAACTTCTTATATTTTGTAACACCAATCAACTGAGTTTAAGTCTA
ATTAAATTGTGTTTTGTTTCAAATTTTTAAATAAAATATGAGCGAACTCACTCTTGTGATATGGATAGTATAATAAAAGAATATTTTTATTTTTACTCTA
ACTAGAGGGGTTCTAAGCATTATAATTTTTCTATTTTTTCTTTTATTTTAAATAAAAGAAAAAATAGAAAAATTACACACTAACTTGAGTACACTTACAA
TAGAGATTAGAACTCCCTTTTGCTATAGTATAGTTTAAGGTAAACTATAATACTATTAGTAAACAATTATAAGTACATAATAGTTCACTATTTACAAAAA
GAAAAAATGAACATTAAAGATTAGATCTTTAGATTTAATCTCGACGATTTGATATCCATAAGCTATTATTATCTCAAGCAAGCCGCCATGGTGAAATCGG
TAGACACGCTGCTCTTAGGAAGCAGTGCTAGAGCATCTCGGTTCGAGTCCGAGTGGCGGCAGGCTGTGCTATATGAATAAATTATAAGATATATAATTTA
TTTATAGTGAATTCCCTATTTTAATTCTGTAATTGGACTCTCTTTTTTATGATATTTGTAACTTTAGAACATATATTAACTCATATCTCTTTTTCAATCA
TTTCAGTTGTAATTATCATTCAGTTGATGACCTTTTTCGTTCACGAAATCCCAGCATTGTCTGATTCCTTGGAAAAGGGTATGATAGCTACGTTTTTCTC
AATAACAGGGTTGTTAATAATTCGTTGGATTTATTCAGGTCATTTTCCATTAAGTAATTTATACGAATCATTAATGTTCCTTTCCTGGAGTTTCGCCATA
ATTCATATGATTCCTAAAATATGGAATCATAAAAATAAAAATTATTTAAGTGCAATAACCATACCAAGCGCTATTTTTACTCAAGCCTTTGCGACTTCAG
GTCTTTCAACAGAAATGCATGAATCGGGAATATTAGTACCCGCTCTACGATCCCATTGGTTAATGATGCATGTAAGCATGATGTTGTTGAGTTATGCAGC
TCTTTTAGTTGGATCTTTATTTTCAATTGCTCTTCTAGTAATTACATTTCGAAAAAATAGAAAACTTGTTGTTGAAAACCAGAATTTAGTAATTGGGTCA
TCATTTTTTGATCAGATGGACTATTTGAATTTCAATGAAAACATAAACGTTTTAGAAAATCCTTCTTTTTCTTCTTCTTTTAAAAATTATTACAAATATC
AATTGGTAGAAAGATTGGATTATTGGAGTTCTCGTGTTATTAGTATAGGATTTAGTTTTCTAACTATAGGTATTCTATCTGGAGCAGTATGGGCTAATGA
GGCATGGGGATCCTATTGGAATTGGGACCCTAAAGAAACTTGGGCATTTATTACTTGGACAATATACGCAATTTATTCGCACACTAGAACAACCAAAAAT
GGGCAAGGTACAAATTCGGCAATAGTAGCTTCTATAGGATTTTTTATAATTTGGATATGTTATTTTGGGGTTAATCTATTAGGAATAGGACTACATAGTT
ATGGTTCATTCATATTAAGTTAGCATCAAATTGAATAAACTTTTTCTCAAATTTAGTAAAAAAAAGGGATCCACAGATAAGGAAATTTTGTGTCATTTTG
GTTGTTTTTGAGTTGAGAACCTTTTTGATTGAATCAAAAAGGTTCTCAAAAACAATTGAGATGTAATAATGCCATTACAGTTATAATTCACTTATGAGAC
TGACTTTCTATTTTAGTCATGAAGACTATCTATAGTAAAAATTAGATAAAATTTGTTGTACCTTATCAACTGATAATGAAATAACTAAATCAGGATAGAT
ACCAATCGCTATTACGGGTAGAAAGATACAGATTGAAACAAATAATTCTCGTGGTCCAGAATCCACAAAAAATGAGTTTGAAAGATTAAAAAGTTTGTAT
CCATAGAACATCTGCCGTAACATAGATAATAAATAAATAGGAGTTAATATAATTCCAATTGCCATAACTAAAGTTATTATTATTTTTGTCATTAAAAGAT
ATTTTTGACTAGTAATTATTCCTAAAAATACTATTAATTCTGCAACAAAACCACTCATTCCTGGTAATGCAAGAGAAGCCATTGAGAAACTACTGAACAT
AGTAAATATTTTTGGCATTGGGATAGAAATTCCTCCCATTTCGTCAAGATAAACAAGCCTTATTCTATCACAACTTGTTCCCCCCAAGAAAAAAAGCGCA
GCACCAATAAATCCATGGGAGAGTAATTGTAAAATAGCTCCATTAAGCCCTGTGTTGGTTAGCGAACCAATTCCGATAATGATGAAACCCATGTGAGATA
CGGAAGAGTACGCTATTCTCTTTTTTAAATTGCGTTGTCCGAGAGAGGTTAAAGCGGCATAAATTATTTGTATAGTTCCCACAATTACCAACCATGGTGA
AAATATGGAATGAGCATGGGATAAAAATTCCATATTAATACGAATCAATCCATATGCTCCCATTTTTAATAAGATTCCGGCTAGAAGCATACATGTACTG
TAATGTGCTTCCCCGTGTGTATCAGGTAACCATGTATGTAGGGGTATTATTGGTAATTTGACAGCAAAAGCAATAAGGAAGCCAAAGTATAATAAGATTT
CCAATCCTAGGGGATATGATTGATTAGCTACTGTTTCAAAATTTAAAGTAGGTTCATTGGAGCCATATAAACCCATACCTAGAACTCCTATTAAAAGAAA
AATAGAACCCCCCGCAGTGTATAAAATAAACTTTGTAGCTGAATAAAGACGTTTTTTCCCCCCCCACATGGATAAAAGTAAATAAACTGGAATTAATTCT
AACTCCCACATCATAAAAAAAAGTAAAAGGTCTCGAGAAGAAAATAATCCTATTTGACCACTATACATTGCTAACATTAGGAAATGAAACAATCTGGAAT
CTCGAGTAACTGGCCAAGCGGCTAAAGTTGCTAAAGTAGTGATAAATCCTGTGAGTAAAATAGGTCCTATCGAAAGTCCATCAATTCCCAGTCTCCAGTG
AAAATCAAAAACATTTATCCATTGAAAATCATCTTCCATTTGTATTAATGGATCGTCCAATTTAAAATAATAACAGAATACATAGGTCATGATAAGGAGT
TCTAATAAACATATACCCATAGTATACCAACGAACTACCTTATTTCCTCTATGCGGGAGAAAAAAAATGAAACAGCCCGCAAATATAGGAAAAACAACAA
TTAGTGTTAACCAAGGAAAATAACTCGTGGTAAAGACAAGATACGCTTTGACCAGAACAGAAAAACCCGTACTCAATATGCATAAAAATTTTTTATTGAG
TACGGGTTTTTTGTCAGTAAGTAAAGAGGAATCAAATCAATGATTCAAGTGGATTTTATTTTCTAACGTATTAGTAACCTAGGCCCATACTTTGAGTTGT
CTCACTACCTAAATAAACACGGACACTCAAAAAATCTGTTGGACAGGCGGATTCACATCTCTTACAACCTACACAATCTTCTGTTCTCGGAGCGGACGCA
ATTTGTTTAGCCTTACATCCATCCCAAGGTATCATTTCCAAAACATCTGTAGGGCAGGCACGAACACATTGAGTACACCCTATACATGTATCATAAATTT
TTACTGAATGTGACATTGGATCTATAAGCTCCAGTTTTGAACATAAAAAAATTTCGATCTGGTTCTGGTAAAATCCATAGTAAATAAATACATTGTAGAC
ACCAGACGAATCAGTGGTTTACCAGAAATTTTTTTTATAATCCATATACTTCTGGATCTGTTCGTAAGAAAAGGGCCAAGAGACTTTGATTTATGTTTCA
GCGAACATAATAATACAAATCATACATGTTACATCCTAATATCAACTAATAAAAACTACATTCTAATACTAATTAATACAAAAAAAGAAAACGATAAAAA
AACTTCCGAATAAAAATGTAATTTATAATAAGTGTTAGTGAGATTTTTTAGTAATAATTGCTGGATTATATATTTACCTTTATTTAAATTATTCTTTTAT
TTTTATTAAATAGAATTCTGATTTTTTTTATTTTTTATTAAATTAATTATATCCCCTATTATATCTATTTAATATATTATTCATTATTATTTAGCATATT
ACACCTAATAGACATTTAGTATTAGTAATATCATCCCATGTATGATTTGCATTATACATTATACATAATATATATATATATATATATATATATATATATA
TATCTTAAAATATATTTTATAGTTAGCTTCGTATAGCTAACTAGTATATAATATGTATTAAATTTTAATAGTATTCTTTTTCTTTATATTCTATATATAA
TAAGTAGTAATAAGTATATAATAACTAATAAGTGTCTAATATGAATATAATGAGTATATAGAATTAGTGTGTATGTAGACAATTTTTTATTAAAATTGAG
GTCTATTATACCATTTCAGGATAGGACTATTTATTCAACAAATTGGATTGATTGATACGTATTGATTTTTGATTACGATAGATCGACGAGACAATAGCTA
GACCAATAGCAGCTTCAGCCGCTGCAATAGCTATCACAAAAATGGAGAAAATATCTCCTTTTAATTGTCGACTATCAAATAAATCCGAAAATGTGACAAG
ATTAATATTCACCGAATTTAGTATAAGCTCAAGACACATAAGTGCTCTAACCATGCTTCGACTTGTGATCAATCCATAAATACCAATAGAAAACAAATAT
GCACTCAAAAAAAGTACATGTTCAAACATCATTGACTAACTCCTTTTTGAATCTCAATTCATTTCAACAAACAATTCAACTGGTTTAAATTTATTATAGA
ATGCAAATTTTATAGAGTAACAATTTCAGGACAAAATCCAGTAAAAAAATCACATTAAAGTATTAGTAATAAAGAGAAATAGAATAAAACAAGGACTTCA
ATTTTTTATATACCTAAATGTCTTCTCTTCACCTCTTCCTAATCTTAAGCATTTTATCTATTGTATGTATTAAAAATTACAATTTGACTCTATTAAAAAG
TCATTTTTATATTTTTATAATTAATTATATTATTAAAATAATGTATTAATTTTTTTTATTTCTCATATAAATTTATCAAGACTAATATTACTAATTTTGG
CGAGCCATACTAATAGCACCTATTAAGGCAACTAAAAGAATTATAGAAATGAGTTCAAATGGAAGAAAGAAATCTGTTGAGAGATGAATTCCAATCTGTT
GAACATTACTTATAAGATCCTGCTCTATAATGTGGTTTGCTTTTGTAGTCCAAATAATCCCGTACCATGATGTATCTGAAATAGTACTAATTAGTAAAAA
AAGAATACTTGTACAAACCAGGGAAGTTACCCCATCTCCTACAGTCCAAAGATTTAAATCAGTGGAATATTCTGGACCTTTCATAAACATTACAGCGAAT
AAGATTAAGACATTTATAGCCCCCACATAAATAAGGAGTTGTGCAGCAGCTACAAAATAAGAGTTCAATAAAATATAGAATAAAGATACACAAATAAGAA
CCAATCCCAAAGAAAAAGCGGAATAAATAGGATTGGTAAATAAAACTACTCCTAGGCCCCCTAATATAAGAACTAATCCCAAAAATACTACAAGAATATC
ATGTATTGATCCAGTTAAATCCATTATGTATAATATATAAAATATATAAGTTGAAATTATTTATCACCTTTTCGAATAATCCAGGAAAAAAGTTATCCTA
TTTTTTCTCTATATGTTACCTCAATAATGGGATTACCAGTGTTAATTTATCTAGTGGGTTATTATATTCCATATAGTTATATTTTATATAGATATAGTTA
TATTTTATATAGATATAGTTATTATATCTATATTGTTTTTTTATTATTGAAAATAGAAAAAACATTTTTTTTTCAATTTATTCCATTTCTTTATCTATTA
AAAATATCTATATGAAATATATAATATATATCAAAGATCTATATCAACTATATCATGAAATAAAAAAATTTTTACTATTTTTAATAGTCTCTCACTCAAT
CAAGAGGTTGTTTATCCTTGTCTATTTTATTGATTTGAGTTGAATTCATAATAGGTTGAATGGTGTAATCTCCCATTATAGATATAGGTAAACGACCCAA
TGCAATTTGATTGTAATTTAATTCGTGGCGATCATAAGCAGAAAGTTCATATTCCTCAGTCATGGATAAACAGTTTGTTGGACAATACTCGACACAATTA
CCACAAAATATACATACTCCAAAATCTATACTATAATTAAGCAGTTGTTTCTTTTTAATATTAGTTTCCAATTTCCAATCTACAACGGGTAGATTTATAG
GACATACACGAACACATACTTCACAAGCGATACATTTATCGAATTCGAAATGTATTCGACCACGGAAACGTTCTGATGTAATTGATTTTTCATAAGGATA
TTGAATAGTTACGGGCAAACGATTTGCATGGGATAAGGTAATTATAAAACCTTGACCAATATACCTTGCAGCTCGTACTGTTTGTTGGCCATAATTCATG
AATCCAGTCACCATAGGAAACATATCGTAGATATCTATAAAATAAAAAGTTAATATTTTTTTCTCTTGTCTTGTAGAGGTTATTAACCTAAAAAAACGCT
ATCTTATTATTTAGAGTGAAACAAGTTGGGAAGAAGTTGTTAATAATAGATTGCCTAGAGAAATAGGTAAAAGAAATTTCCATCCAAGATTTAATAGTTG
ATCCATTCTCAATCTCGGTAAAGTCCATCTTGTTGCGATAGAAATAAACAGGAACAAAAAGGCTTTAGCTAATGTGATAAAAATACCAATTGTTATTCCA
AAAATTGTATTTATTCCAAAAAGTTCGGGAATAAACATGTATGGAAGAGATATATTCCATCCACCTAAGTAAAGAACTGTTACAAATAATGAAGAAACTA
ATAAATTAAGGTAAGAAGCAACATAAAATAAACCATATTTTATACCGGAATATTCGGTTTGATAACCTGCTACTAATTCCTCTTCTGCTTCTGGTAAATC
AAAAGGTAATCTCTCACATTCGGCTAGAGAGGAAATTAGAAAGACTATAAACCCTATAGGTTGACGCCACAAATTCCATCCCAAAAAACCATATTTTGAC
TGTGCCTCAACTATATCAACTGTACTTGAACTGTTAGATAATTATAGTCGACAATAACATCACTGTTTTTGTCGCTATTCCAGAACCGTACATGAAACTT
TCATTTCATACGGCTCCTCTTTGGTCAAAAAAGTTTTAAGGCTTAGGTATTAGCATTAATTATCTATTGGGTAATAAATAGAATAAAGATTGGTTGTACA
GCCTAAAATTAGACCAAGGGAATTCTGTTTGCTAAAAAAGCACTTTGGAATTGATCTTATTCTCTTAAAATTCAAAAATTTCTTTCTTGAGTAATAATTT
CTTATTTCAATTTTAATAAAATACTCATTTTTTTTGTCAATAGACAGTCCAATTTATTTTTTTTTTACGAAAAAAGAAGAATTATCTACAAATTTATCAA
GAATCTTATCATAAGAATTGGCTATCTCTGGATGTAATAAACAAACACCAACTAAAAATTAGTTATTATTCAGTTTATTTGCCGCTATATATATTGGTAT
TCCATTTTTTTTGTTCCTGTTCTTATTTCTAATAAAAAAGGGGGGTGCTCTGAAAAAAGAGGATTAATTCGTTCTTGGTAGTCATTTCTTTAATGAGCGA
ATAGGAACATACTCTAGATCGGAATCCTAAGGAAGTACTGCTTTATAGTTTCTACCAACTTAAAGTCCTTTTTGATTCATTTTATGTATAAATACCTCTT
TTGTTTTGAGATCTTACATAGTATTACTAATCTTTTGTGTATCTTGGTGTTCCTGCCTGTCTACTCATTTTTTATTGATCTCCTATATGGTAATACTATA
AGGCTATACTATACAGTTGATCCTTTTTACCCGCTTCAAGACATGAAAACTCACCTCAATCTTGGGATAAACTGTTTACACTATTTCCTGTATTTTCCTC
TTGTACATAGGGAATGAGACTTTATTTTCTTACTGCGAATTGAGAAGCTGTTTTTTTTTTACTCATATGACTATTTAGTTTAACTAATTGAACTTAATCT
TAATTCTGAGGAAAAATAAGAATTTTATATAAAAATTGCATATCTTTTAATCAAGAAAAAAATTCAGATTTTCCGAATCACACGTAGAGATATGGATAAC
ACACATAGAGTTAATGGTATTTCATAACTAATCGATTGAGCAGCAGCTCGTAAACCACCTAAAAAAGAATATTTATTATTCGATCCATATCCTGACATAA
GAAGTCCAATAGGAGCTATACTGGAAATAGCGATCCATAAAAAAACACCTATACTGAGATCAGCTAGAACTAGTTGAGACCCAAAGGGAACTACTAAATA
ACTTAGTAAAATGGATACGACTGCAATTGCTGGACCGGCACTGAACAAACGTCTATCCCCTCTAGACGGTAGGAGATCCTCTTTAAAAAGCAGTTTGGTT
CCGTCAGCTAAAGCTTGAAGAATTCCTAATGGTCCTGCATATTCAGGGCCAATACGCTGTTGTATTGCGGCAGATATTTCTCTTTCGAGCCACACAATTA
CTAGTACACCTATGATGATCCCTAATATCAGAACGAAAATAGGGACAAAAAGCCATATAAGTTCATAAATTTCTTTTAAAAATTCCGATACATAAAAAGA
ATTGATAGTTTCTACTTCTCGTATATCAATTATCATTTCAACGATCAACTTCTCCCATAATAATATCTATACTACCTAGTATCGTCATGATATCGGCCAA
TTTCATTCTTTTAACTAGCTGAGGTAAAATTTGTAAATTGATAAAACCTGGCGGACGAATTTTCCATCTCCAAGGGAAAACGTTCTGATCTCCTATTAGA
AAAATCCCTAATTCTCCTTTTGGAGCTTCTACTCTTACATAAAGTTCTTGTTTTGACAATTCAAAATTGGGCGAAGGTTTTTTACTAATGAATCGATATT
CAAAATCATTCCATTCGGAATCTTTTGTTCTATCAAAGCGTCTGACCTCTAAATTTTCATAAGGTCCCCCAGGAATGCCTTCTAGAGCCTGTTGAATGAT
TTTTATGGATTCCCTCATTTCACTCATTCGTACTAAATAACGAGCTAGAGAATCTCCTTCTTTTTGCCATTGGACTTCCCAATCGAATTCATTATAACAT
TCATATTGATCAACTTTACGCAGATCCCAGGAGATCCCGGAAGCTCGTAACATGGGTCCCGACAATCCCCAATTTATAGCTTCCTCTCCACTAATAATTC
CTATTCCCTCAACTCGTTCCAAAAAAATGGGATTTCTTGTAATAAGTTTTTCATATTCGTCAATTCCTGTTAAAAAATAATCGCAAAAATCTAAGCATTT
ATCTATCCAGCCATAAGGTAAATCAGCAGCGACTCCTCCAATACGGAAATAATTATGCATCATTCGCATACCTGTGGCAGCTTCAAATAGATCATATATT
AATTCTCTCTCTCTAAAAATATAGAAAAAGGGAGTCTGTGCACCAATATCTGCCATAAAAGGGCCAAGCCATAACAAGTGAGAAGCTATACGACTTAGCT
CTAGCATAATGACTCTGATATAGCTTGCTCTTTGAGGCACTTGAATATTTCCTAATTGTTCTGGTGCATTTACAGTTATTGCTTCTGTGAACATAGTAGC
TAAATAATCCCAACGTGTCACATAAGGTAAATATTGTACAATTGTTCGGTTTTCGGCAATTTTTTCCATCCCTCGGTGTAAATAACCTAGTATGGGTTCA
CAGTCAATAACGTCTTCGCCATCCAAAGTCACGATTAATCGAAGAACACCATGCATTGATGGGTGCTGAGGACCCATATTGACTATCATAAGATCATTTT
TTGTAGTCGGTCCAGTCATATCCATATCTTTTTTTCCCCGAATCCATATCTTTTTTTACCCGATTCATCACATTCATACATAAAACAAACACATTATTCT
ATGAAAATGGAAAAACGAGCTTCGTCCAAAAATAAAATCTAAACAAAACAATAATAATTCAAACGAATCTTCGAATTAACGAGTTTTTGGCTCCCGAATA
TCCAACTGACCAATTAATTTCTTATAACGTACTCTATTTTTCTTTGACAAATACGCCAGCAGCCGTTGACGTTTTCCCAGGATTATTCGTAAACCCCTCT
GAGATGAAAAATCTTTTTTATGCAATCCCAAATGGGAAGTAAGTCTTCGTATCTTATTGGTGAAACTGAATACTTGAAATTCGACAGACCCTTTGTTTTC
TTCTTTTTCTTCTTGTTCTTGCGAAATAATTGAGATAAATGAATTTTTTACCATAAAAAAAGAGTTTTCCATTTTTTTTTTTTTTATTTTACTGATCAGA
AAAAATAATGTCAGTCATTTTCTGGTAGATACAAAAAGGGTTTCCTCTTACTCTTATATATACGATTTTTTCTATCCAAATCAAATTTGAATTTTTTTAT
TTATTAATTTGATTTGGATAGAAAGGTATAATACATTTCTGCACTCACCAAAGATAATGATTTCGTTGTATTGTACCTAAGAAGATTTCGCCAATTCATT
TCTAGATTCAGTTGATAAGCCATTAAATTCAGTATCATGTATCATAATGTAACATATGTGTATATCTTTCGGCCTTTGTATATCGAATATCTCACTCACG
CACTACACACTACACTATATTATATCTTTATATAGTATAGAAAATATACCATCAATAAATTCTGAATTGTGGATACATCTGTATTCTTGACATACTGAAA
CGACTACCATTATTGGTATCAAACCAATACCGATTCATACAAGCTAAATCTTCTAATCGATAATTGGGCCAAAGAAACAATTTTAATTTCATTAATTTGT
TTTTATTTGGATCTGTATTAAAACGCTTGTCCTTTTTCAAAAACTGTCCACAGTTCCTTATATCGTTTTCATTGAAAAATATGAAATTTCTATCTACGTC
TACAACATTGCCCTTCCAGGAATTGAAACAAATTAGAATTCTCAACTCTCTACGACGTCTAGTAGATAGAATATTTTCAGGAACAAATAAATCATAATAA
TTTTTATCTTCACTCACAAGCATAGTGCTATGTCGTGAAATAGATTTATCAAAAGGATTCTCATCAAGATATTTTTGGATATATCTTCTATCAGTTTCAG
ATTGTTGTTTACTCTTATTGACCAATGAAATACCTAGGGTTTGATATATAAAAAATTCTTCATCCCATTTTATAGAGAGACGAACCGGTTCAATAATAAA
TATTCCCCTTTTTATCAATTCTGTAAGAGATAGATTCTTTTGAATCAACATTACATCTAGACGCATCTCTCCTCTTTGAATTGAGGATATAGCAATTTCC
TTTAGATTTATCAGTCTAAGTAGTAGACAATATACCTTGATATTGTTGATCATTCTTTGATTCAAAGAATCATCCCATCTTAATTGAAAAAGGAAATATT
TTTTCAGGAAAAAATCGAGTTCTGCTTCCTTCTTGCTCTTGAATTGTTTTTTCTTTCTAGGTTTTTTAATGGTTGATTCTGTGTAATTTTTTTCACCATC
TTCTTTTTTCTTTTGTTTTTGTGTATCTTGTTGTGTATCTGATCCAAGATCTCTTTGGCTTAGCTTTTGTTTTTTTTCTTGTTGGTTCTGATTCTCTAAT
TCAAGATATTCTTTTTTATTAGATCGTAGATTAAGATCCTTTTTTTGATTTCCGTTGATGTTCTTATTTGGACTCAAATTTGTATTTCTATGAATGTTTA
AAAGAAGAAATTGGATTGGTATAATCCATGGTTTAAGCTTATATGTATCATAAAGTAGTCCAAATTCTGGGAAGAACCAAGATTCCAGATTTGATATGGG
ACGATATAGCCTTTCTTTATTCATTCCCATCCAATCAAAAAGTTTTTTTCTTTTATTGGATTTGGATGTGGATCGTTTTGTTTTTTGATGAATCGTGAGA
GGATAAATATCTTTATTATCCCATTTTTGATAATTCTGAGTTCCAGCTTTAGTATTTGGATTAATCTTGGTACCAATATGCATATTAGTCCAGATATCAA
TATCGATATTTTTTCTAAAACAAAACCGGAGAATTCTACAATCAAAATATTTTCTATCCAAATTTTGTTCTCCATATAGACTAGATTCTTCTCCTAGATA
CTCACTAATATCTATACCTACTAGTGCATAAAATGATTCGGGTTTCTTTGTTTTCTGTGTATTGAAATTATATGGAATTTTTGGGTCTCTGTTTACTTGT
AATGGCGATGCATAAATATATGAGTCCCCTCCATCCTCATAATTCACATATTTATGTGCTAGAAGATCATATTTGTAGTTTTTTTTTAATTTTTCTTTTT
GTCCTGTCCATGAGTCTATTCCGTAATCATTTTGTTTCACGTAATGAATTAATTGGTTTTTTTTATATGAATCCAATATTATTGAGTCTTTTTTTTGAAT
TGTACAACGTTGATTGACTCTATTTCTCCATTTTTGTGGTACTAATCGAGACCATTGAGTTTGAGATAAATTGTATTGATAATGACTCTTTAACCAGTTT
TTCCATTCATTTATTCCAGACTTATCAACTTTCTTATGCTTTGGTTTGTAATCAAAAAGTCCTCGTGTCCCACAATAATCCTTGATTCTATCTTTAAGAA
AAAGATGGGTCCCGTGATATTGAAATACAGATCTCAAGTAATACTTGTTATTAACTTGAACTTGTGACAATGTGTAAAATACATATGCTTGTGACAAAGA
GGATAAGTCACAAGAAATATTTGAATTCTTATTACTAATATTAGAAAGCGACTTTTGCATCGTCGAAATAAAGTGAATTGTATTTTGATTTGTTTGATCA
ATCCCTTCTTGATTTGTTTCATCGTGGTAAAAGAATTTATTGATCATTTTTTTTGTTGATTCAAGGAAAAGCTGTGCATTGGTCCTAAGACTGTTAATGG
TACATAGAAGGATATCGCTGTATATTCTTTCAATGAAATATTTGAGAAAGTAATAGAATTTGCGTATTAATCGGGTACTTTTTCTTTTGAATATTTGCCA
AATAGGTTTTTGCAATTCTGAATTTTTATCAGCACAATTTGTCTTATTAGGGCTAATACTTATACCCGGAGTTACAACTATTTTTTTCTTGTCTTTTGTG
ATTTGTTCTATTTGATTTCTGATTGTGGTTGTCCTATCAGCAAGATCCTTTACTTTTTTCTCTATAAGTGAATGTTTTGTCCAATTCGTGGATCGAATTC
GAATGGTTGATTCGTCGGTAGTCTTATTACTGATTATAGAATCTTTTCTATTTTTGTTCGATTCATATACTTTGACTTTCCCGAATTCAAATAAGAAAAT
TGGGTTTATTTTTTCAAGTTCTTTCATTATTCGTTTTATAACTAGAACTCTTTTGTTAACCCATCTTGTTTTTTCTTTTGAAATCTTTAAAAACCATTTT
CTCGTTTTTTTAGAAACTCTTAGAACTAGAGAAAGAGAAAATGTTTTTTCCAGTTTTCTAATTTTATTATTTAGCTCTTTCCAAATAGGTTGAAAAAAAG
AAGGTTGTTTTCGAGGAGAACCGAAGGGGAGTTCCGCTTCTCTTCCCCAGACTGTTAAAAAACAAAAATTGTTTTTTTTTCCTTTTTTTTTCATTGTATC
TCTATGATGGGGTCGTACTTTAGATTTTCGCCAAGGTTTCAGACGGAAAGGAAATAGAATTTTTATCTGAATACCATCCGTTAACCAATCTTTTGGAAAT
TCTGTTTCGGATAATTGAACACCATTATAAGTGCATTTAACATGCATTTCTCTATTCCAATCTTTCAAATCCTCGTACCACTCAGGGAATTGGAATAATA
ACATACGGCCAACATTTTTCGCTATTATCAAGGAAGGCAATACAATGTATTTTCTAAGAATCGATTGGGTTACTAACATCGAACCCCTTATTGCTTGAGC
AAATATAATGCTATCCCAAGTTTCTGATATTGTTATACGTTCATTTTCCTCTTTCTTTTCCTTGTTTTTCTCTCTTTCTTTTATCTCTTCCTCCTCAGAA
TCGGAAATTTTAAATTCCGATTCTCTACCCACCCAACCCCTAAAAACGAGATTCATCATTTCGGAGATATCAAAAGAGAAAAAGAATGTTTTGTCTATTT
GATCCAAAAAAAGTGGCGAATGCACATTTGCTTGAAACATTTCCCAAATAACTGTTTTACGTCTTTGAGCACGCATGGATCCTTTGATTAGATCCCGACG
AAAATCCGATTGTTGTGAGTAACGTATCAAAGCCACCTCTTCCGCTTGATCACTAGTATTACTAATAGCGTTGGTAGTTTCCTCTTTATCAGTATAAATT
ACAACACGTTTGGCTTTTCTTGAACGAATTTCATGATCTTCCATTGATTCTTCTTCATTTTCTTCCTCTTGTTCTTCCAAATCATCGGTCAATTTGTATG
ACCATCGAGGAACCTCTTTTCTGATTTCTTCTATTCCAGGAAAAATCAATTTATTATTTTTATTTCTAATTGTTTGATCATTGTAATCAGTTGTAACTAC
ATCGAATATCAATTGCAAACATTTTGCTTGCTTTTCTGAATCCATTCTTTTTTCTTCTGCCAATAAAGACAATTTTTTCAAATTAAGACTGGGGGGGTAT
TCCAAGGGGACTTCGCCGATTGAGGTTGAGGAATGACCACTATTTGTCGATACAAATTCTCCATCAAAGAGATTCTTTTGATATTCAAATTCTTTTTTGG
GGGAATCATTAGGAATAGGAAGTAGACCATGAATTTTATTTATCCAGACTATTTCTATGGACTCCTCTGCATCTGTAGAAGTTATTAAATCATCCCTGAT
TGAACGTGAATCTAATTTTGTGATTTTTCCGCGATAGGGTCCGTTCAAAAAAGGATCGTACATTTTAGGCAAGCATTCCTTTTCATTTTCATCATTGCAT
AATCTGATTCTTTTCTCGAGCACATCTAGAACAAGGGATCCCGTTTTTTTTTCTAGAGTTTTTATTCGATTTATTAATTCATTGCTCAAGGTGTGCTTTT
TTTGTTCATTAGTATAAACCCAATAATTATCCTCGTGGGATAGTTTTTCGGTCGTGTACAAAGATATCTTTCGTTCTATCATTTCTGAAAAAGTCGATAA
ACTCGGTGGATATGTAAAAGATATTCTTTGTTTTCCATCACTTGGACATGTATAAAAAAAATATTGTGACATTTCATTTCGTACAGCATTTTCAAATCGA
TCATTTTTTATATATCGAAATGGACGATTCCATCGTTTACAGTCGAAAAGAAAAGTGACAAGCGGTTTTTCAAACCAAAAAAGATTTTTATCTTCTTTAC
TTTCTAATTCCCAAAGTTCTTGTTCTTGATACCTATCAAGATAAGAGTCTTCGTAAACTGGGCTATCCTTATAGTATGTCTCTTTAAAGTAGAATTCATC
CTTTGTTTTTTCTTTTCCATTCACTGGGATTTTGTTCGTTTCATTTATTTTGTACAGATCTTCTTTTTCTTCGTAACCAAAATAAAGGTTTTCTTCGGTG
GATCCCTCTTCTTCGTCCTGTTCTTTTGATTCCAAAGTTATTTCTATGTCGCTTTCTTCCTCATTTTCCTCGCTTTCCTCTGTTTCTGAGGTTTCCTTCA
GTTTTTTAGTAATAATAGGTAAAGGCATTCTGCCTAAATAGTATACACAAGTAATAAATAAGAGAATACTAAAGATTCGAGCCAGAGAATTTCTCAATTC
TGAAAGAAGGTACTTATTAGATTGAATGGAATGATTTTGCCGTATCCAGAATAATACTAATCCAACGCACTTAATAAAAAAAATGTGACCAATTAACCAA
CCAATAAAAGTACTTGTTACAAATAACATCTTGTTGTTGCATCGAAACATATAAATGTTGACTAATCTGGCTAGTGTTGAACTTGGTAAAATGAAATGGT
TGAATAATTGAAAAATAAAATTATTCAGGAATATACATTGAATGTTGAAATTACGTATTGAATTACTAGTAGTAGATCTATAATCCAAAAAGTTCTTGTT
ATTGTTCCAGAAGAAATTAAACAAAAGATATGGTAGAACTAGGACAGTCATTGTATGAGGTTTACCTAATGCTAAATGCAGAGGCGCATAATAGATTGAT
ATAAAAATAATAAGCTGTCCCATAATAAAACCGGTTGTTGCTGATATCTGCTTTTCGGTTCCTTCTTCCATAAGCCAAGCTCGAAGAAGGAAGAGATAAG
ATGGCCCTATGGAGAACGTGGTCATAAATCCATAATAGAGTCCAACTATAACAACGGAATTTATTATTTTCATGCATAAGGATAATGGATTACCTAATAG
AAAAAATTTCAAAATCATCACAAATCTCCTCCCTTTCTTTTGTGTTGCAACTTCTCGATTATTATATGATGATTTTTTAACTTCCATATAGACTCTATAT
GGAATAGACTCTAAATATAGATAAAGAAAAAGACCATAAATGACATCCCTTATGTCAATGATACCAAAGAGATATTAAATGAATGGAATTGGGATATATT
GGGATATAGATATAATATAATGAAATAGAGCCGTTTTGAGATTCCCTATGAAATGAGGCATGGAACGGAGCCACTACGAAGAAGTTCGGGAGTTACGAAG
GAAGCTTCGGACTCATATTGTTCGTGGGTTGAGAACGGTAGTTGAACTTTATGGGATCGAATCACCCGTTGTTCCTCAGTAGCTCAGTGGTAGAGCGGTC
GGCTGTTAACTGATTGGTCGTAGGTTCGAATCCTACTTGGGGAGAGGAGATTTGATTCATTTTTGAATAAAAAAATGAAGAATTGAATGAAAGGGCTCGT
TTTGACCGTTAGGAGTAGGTAACCCGTTCCCTGTCTTTGTTTCTATTGCATTCTATCTCATCGTATCACATTCTGTTCTGCGATATTTGAGAATCACCGT
CAATACCTGGCGTAGATCCGGGATAATCCCTTGTAAAAAGCCCGAGGGCTAGCCAATTAAGAATTCTCAGATGATGTACTAGCAGTGCATCAAAGATGCA
GTCATCAATTCTCCCGATCGGCCACAATTATCGCGAGCAAATAATAATGAGGAACGCATTTTTGCTATGCTACTAATACTTCTACTTGTTCTGTTATTCT
GCCCAAGCCTGGCTGAGGAAGAGTTACGGGAGGTAAAACATAAATATGCAGATTCGGACCAGGCGTACTATACTATATGTAATTATATGAACATTCACGA
TAAAGAAAAAGTAAGGCCATTCCATTTCGACAAAAGACCCATACCCAAGTTCCATAGCTTTGCGTCCGCTATCCCGATCATGATTTTACTACCCCATAGG
TAAAGGAAAGGTCCTTCCCTTTTGGGCCGGTTGTGGGCGAGGAGGGATTCGAACCCCCGACACCGTGGTTCGTAGCCACGTGCTCTAATCCTCTGAGCTA
CAGGCCCCACCCCGTCTCCACCGGATCTGTTCCCAGGAGTACCCTCAAAAAGGAACCTTTCCTCTCCTCAGCCATTTCTTTCGGGTTAAGATAAGAAGAT
GTGAAAGCGCTTTTCTCTCTATAAGAACAGTGCGTTCCAAGGTGTGAAGTGGGAGAGAAGAGATGTCATAATTGGGGTTTTGAATAAGACGACCTTTGCA
TTTTATTTGATTTTTCATATTTTATAAAATAAGAGGTGTTAAGCTTTTTATCATTCTGGCGTCGAGCTATTTTTCCGCAGGACCTCCCCTACAGTATCGT
CACCGCAGTAGAGTTTAACCACCAAGTTCGGGATGGATTGGTGTGGTTCCTCTACGCCTAGGACACCAGAATATCGAACCATGAACAAAGAAAAAAGACA
TGAGAGAAAAGCATATTCATATTGGCTAGTGATTGTGAGGCCCCAATTCTTGACTGGAAGGGACACCAAAAACTCTGCCCTTCCATCCCTTGGATAGATA
GAGAGGGAGGGCAGAGTTTTTGGTTTTTTCATGTTGTCAAACAGTTGAACAATGAAAATAGATGGCTAGTGCCTGATCGAATTGATCAGGTCATGTAGGA
ACAAGGTTCAAATCTCTCGGTCTGTTAGGATGTCTCAGCTGCATACATCACTGTACTTCCACTTGACACCTATCGTAATGATAAACGGCTCGTCTTGCCG
TGACCTTATCTTGGATTCTCAATACTTCTGTCACTCCATCCCCGAAGGGGCAGAGAACCCGTCGCTGTCTCGGCTATACTACCGGGGGCTCTGGGGAAGT
CGGAATAGGAGAGCACTCATCTTGGGGTGGGCTTACTACTTAGATGCTTTCAGCAGTTATCCGCTCCGCACTTGGCTACCCAGCGTTTACCGTGGGCACG
ATAACTGGTACACCAGAGGTGCGTCCTTCCCGGTCCTCTCGTACTAGGGAAAGGTCCTCTCAATGCTCTAACGCCCACACCGGATATGGACCGAACTGTC
TCACGACGTTCTGAACCCAGCTCACGTACCGCTTTAATGGGCGAACAGCCCAACCCTTGGAACATACTACAGCCCCAGGTGGCGAAGAGCCGACATCGAG
GTGCCAAACCTTCCCGTCGATGTGAACTCTTGGGGAAGATCAGCCTGTTATCCCTAGAGTAACTTTTATCCGTTGAGCGACGGCCCTTCCACTCGGCACC
GTCGGATCACTAAGGCCGACTTTCGTCCCTGCTCGACGGGTGGGTCTTGCAGTCAAGCTCCCTTCTGCCTTTGCACTCGAGGGCCAATCTCCGTCCGGCC
CGAGGAAACCTTTGCACGCCTCCGTTACCTTTTGGGAGGCCTACGCCCCATAGAAACTGTCTACCTGAGACTGTCCCTTGGCCCGTAGGTACTGACACAA
GGTTAGAATTCTAGCTCTTCCAGAGTGGTATCTCACTGATGGCTCGGGCCTCCCCGGAAGGAGGCCTTCTTCGCCTTCCACCTAAGCTGCGCAGGAAAAG
CCCAAAGCCAATCCCAGGGAACAGTAAAGCTTCATAGGGTCTTTCTGTCCAGGTGCAGGTAGTCCGCATCTTCACAGACATGTCTATTTCACCGAGTCTC
TCTCCGAGACAGTGCCCAGATCGTTACGCCTTTCGTGCGGGTCGGAACTTACCCGACAAGGAATTTCGCTACCTTAGGACCGTTATAGTTACGGCCGCCG
TTCACCGGGGCTTCGGTCGCTGGCTCCCCTGTCATCAGGTCACCAACTTCCTTGACCTTCCGGCACTGGGCAGGCGTCAGCCCCCATACATGGTCTTACG
ACTTTGCGGAGACCTGTGTTTTTGGTAAACAGTCGCCCGGGCCTGGTCACTGCGACCCCCTTTGTGAGGAGGCACCCCTTCTCCCGAAGTTACGGGGCTA
TTTTGCCGAGTTCCTTAGAGAGAGTTGTCTCGCGCCCCTAGGTATTCTCTACCTACCCACCTGTGTCGGTTTCGGGTACAGGTACCCTCTTGTTTAAGGT
CGTTCGAGCTTTTCCTGGGAGTATGGCATGGGTTACTTCAGCGCCGTAGCGCCTGGTACTCAGACATTGGCTCGAGGCATTTTCTCTACCCCTTCTTACC
CTGAAAAATCAGGGTCACCTTGCGTCCTTGAACCGATAACCATCTTTCGGCTAACCTAGCCTCCTCCGTCCCTCGGGACCAACAAGGGGTAGTACAGGAA
TATTCACCTGTTGTCCATCGACTACGCCTTTCGGCCTGATCTTAGGCCCTGACTCACCCTCCGTGGACGAACCTTGCGGAGGAACCCTTAGGTTTTCGGG
GCATTGGATTCTCACCAATGTTTGCGTTACTCAAGCCGACATTCTCGCTTCCGCTTCGTCCACACCTGCTTGCACGGGTGCTTCTATCTAAGGCGGAACG
CTCCCCTACCGATGCATTTTTACATCCCACAGCTTCGGCAGATCGCTTAGCCCCGTTCATCTTCGGCGCAAGAGCGCTCGATCAGTGAGCTATTACGCAC
TCTTTCAAGGGTGGCTGCTTCTAGGCAAACCTCCTGGCTGTCTCTGCACTCCTACCTCCTTTATCACTGAGCGGTCATTTAGGGGCCTTAGCTGGTGATC
TGGGCTGTTTCCCTCTCGACGATGAAGCTTATCCCCCATCGTCTCACTGGCCGACCTTGACCTCCGTTATTTTGGGGTCATATCTAGTATTCAGAGTTTG
CCTCGATTTGGTACCGCTCTCGCGGCCCGCACCGAAACAGTGCTTTACCCCTAGATGTCCAGTCAACTGCTGCGCCTCAACGCATTTCGGGGAGAACCAG
CTAGCTCTGGGTTCGAGTGGCATTTCACCCCTAACCACAACTCATCCGCTGATTCTTCAACATCAGTCGGTTCGGACCTCCACTTAGTTTCACCCAAGCT
TCATCCTGGTCATGGATAGATCACCCAGGTTCGGGTCCATAAGCAGTGACAATCGCCCTATGAAGACTCGCTTTCGCTACGGCTCCGGTGGATTCCCTTA
ACCAAGCCACTGCCTATGAGTCGCCGGCTCATTCTTCAACAGGCACACGGTCAGAGATCAGATTCTCCTCCCACTGCTTGAGAGCTCACGGTTTCATGTT
CTATTTCACTCCCCGATGGGGGTTCTTTTCACCTTTCCCTCACGGTACTACTTCGCTATCGGTCACCCAGGAGTATTTAGCCTTGCAAGGTGGTCCTTGC
TGATTCACACGGGATTCCACGTGCCCCATGCTACTCGGGTCAGAGCGTAAGCTAGTGATGCTTTCGGCTACTGGACTTTCGCCATCTAGGGTGCAGTATT
CAACCGCTTCGCCTAGCAGCACGACGCTTGTATTGCTCTCCCACAACCCCGTTTTCACGGTTTAGGCTGCTCCCATTTCGCTCGCCGCTACTACGGGAAT
CGCTTTTGCTTTCTTTTCCTCTGGCTACTAAGATGTTTCAGTTCGCCAGGTTGTCTCTTGCCTGCCCATGGATTCAGCAGCAGTTCGAAAGGTTAACCTA
TTCGGGAATCTCCGGATCTATGCTTATTTTCAACTCCCCGAAGCATTTCGTCGCTTACTACGCCCTTCCTCGTCTCTGGGTGCCTAGGTATCCACCGTAA
GCCTTTCCTCGTTTGAACCTCGCCATGTTAAGGCTATGCCATCCTAAGGTGCTGCTAAATGAAAGGATCTTATCAACGTCCATGAATGATAAATCATAGA
TCGAACTGCCGAATCGTCAAAATTGGGTGCTATCATAGTTTCGGCTAAGTTCACGGGCTGGAGATAAGCGGACTCGAACCGCTGACATCCGCCACAGGGT
AAACCACCGCCTCTCGGGCCTCCCCGACTGATTCTACTATAGAGGCCAACGATAGACAATAACTCCCCCCCGAACACAGCTTACAACTTTCATCGTACTG
TGCTCTCCAAAGAGCAACTCTTCTCAAAATATCAAAAGGTGCTGAGTCGGAATCCCATTCTAAGGATTCTTGTGGTTCCGGAGAATCCAGCTACAGGAGA
ATCAGGAACGGAGAACTCTCCCCCTTTTTCTGCCCGACTCTTGGGTTTTAAGAATGCTGGTTTTAAGAACGAGTGATTGCCCTTCTCCGACCCTTACTGC
CCAACAAGAGAACGGACTGCTAATGCATTCCACTTATTGAACAGGATCTATGGTCGGTCCGTGACCCCTGGATGCCGAAGGCGTCCTTGGGGTGATCTCG
TAGTTCCTACGGGGTGGAGACGATGGGGTCGGTCCATGGATTTTCCTTCCTTTTGTCACATTTCGCGCAAAGGGTTGAAGGGAGATAGTGCATCAAGCTG
TTCGCAAGTGCCAACTTGATCCTCTTCCCCAGGGATCCCAGATGAGGGAACCCTAGGAGAGCCGCCGACTCCAACTAAGGTCCATGTACGATCCATACTA
GATCTGACCAACTGCCCATCCTACCTCCTCTACGTTCTTGACAGCCCATCTTTGTCTCAGTAGAGTCTTTCAGTGGCATGTTTCGGTCCTCTTCCCCATT
ACTTAGAAAAAGTGAGCCACCAGTTCAGGTACAAGATACTATCATTACCGCCTGGACAATTAGACATCCAACCCGTAATCGCAACGACCCAATTGCAAGA
GCGGAGCTCTACCAACTGAGCTATATCCCCCCGAGCCAAGTGGAGCATGCATGAAGGAGTCAGATGCTTCTTCTATTCTTTTCCCTGGCGCCGCTGGGCC
ATCCTGGACTTGAACCAGAGACCTCGCCCGTGAAGTAAATCATCGCACCTACGATCCAAACAATTGGGGGAGAATCAATAGATTCTTTTTCAGGAGCGAT
TCATCCTTCCCGAACGCAGCATACAGCTCTCCGCTGTACTGCGCTCTACAAGTGTGCTTTGCTTGTTCCACCCTTCCCCCTTACCATGGAAGTCTTTGTG
AAAAAACTCCGATGGGAAGAAAAAAGAAGAGGTTAAGAAACCCTCCTGGCCCAACCCTAGACACTCTAAGATCCTTTTTCAAACCTGCTCCCATTTCGAG
TCAAGAGATAGATAAAAAGAATTTCACGTTTCTCCAGACCTTCAGGAAAAGCATGAAAAAAGGCTCGAATGGTACGATCCCTCCGTCACCCCAGAATAAA
AGGGGTGATCTCGTAGTTCTTGGTCTGTGAAGATGCGTTGTTAGGTGCTCCATTTTCCCATTGAGGCCGAACCTAAACCTGTGCTCGAGAGATAGCTGTC
CATACACTGATAAGGGATGTATGGATTCTCGAGAAGAGAGGAGCCTTGTTGGTCCCCCCCGGACCGCCCGGATCCCACGAGTGAATAGAAAGTTGGATCT
ACATTGGATCTCACCTGAATCGCCCCATCTATCCTCCTGAGGATAAGTTTGGTTTCAAACTCCGATTCGAACAGGAGGAGTACGCCATGCTAATGTGCCT
TGGATGATCCACATCTCCGGGTCAGGCGCTGATGAGCACATTGAACTATCCATGTGGCTGAGAGCCCTCACAGCCCAGGCACAACGACGCAATTATCAGG
GGCGCGCTCTACCACTGAGCTAATAGCCCGTCGTGCGGGCCTCCCACCGGGAGGCCTGCTATGCCAAAAGCGAGAGAAACCCCATCCCTCTCTTTCCTTT
TTACGTCCCCATGTGTCCACACGGGAGGGACATGGGGACGTAAAAAAAGGATCCTATCAACTTGTTCCGACCTAGGATAATAAGCTCATGAGCTTGGTCT
TATTTCACCGTCAAGAAACGAAAGAAGACTTCCATATCCAAGCTTAGCTCAGACGTAGCTCGCTTCTTTTTGGGTGTGAAGCAGTGTCAAACCAAAAAAA
ATACTCAACAAGCATTAGCTCTCCCTGAAAAGGAGGTGATCCAGCCGCACCTTCCAGTACGGCTACCTTGTTACGACTTCACTCCAGTCACTAGCCCCGC
CTTCGGCATCCCCCCCCTTGCGGTTAAGGTAACGACTTCGGGCATGGCCAGCTCCCATAGTGTGACGGGCGGTGTGTACAAGGCCCGGGAACGAATTCAC
CGCCGTATGGCTGACCGGCGATTACTAGCGATTCCGGCTTCATGCAGGCGAGTTGCAGCCTGCAATCCGAACTGAGGACGGGTTTTTGGGGTTAGCTCAC
CCTCGCGGGATCGCGACCCTTTGTCCCGGCCATTGTAGCACGTGTGTCGCCCAGGGCATAAGGGGCATGATGACTTGACGTCATCCTCACCTTCCTCCGG
CTTATCACCGGCAGTCTGTTCAGGGTTCCACAATGGTGGCAACTAAACACGAGGGTTGCGCTCGTTGCGGGACTTAACCCAACACCTTACGGCACGAGCT
GACGACAGCCATGCACCACCTGTGTCCGCGTTCCCGAAGGCACCCCTCTCTTTCAAGAGGATTCGCGGCATGTCAAGCCCTGGTAAGGTTCTTCGCTTTG
CATCGAATTAAACCACATGCTCCACCGCTTGTGCGGGCCCCCGTCAATTCCTTTGAGTTTCATTCTTGCGAACGTACTCCCCAGGCGGGATACTTAACGC
GTTAGCTACAGCACTGCACGGGTCGATACGCACAGCGCCTAGTATCCATCGTTTACGGCTAGGACTACTGGGGTATCTAATCCCATTCGCTCCCCTAGCT
TTCGTCTCTCAGTGTCAGTGTCGGCCCAGCAGAGTGCTTTCGCCATTGGTGTTCTTTCCGATCTCTACGCATTTCACCGCTCCACCGGAAATTCCCTCTG
CCCCTACCGTACTCCAGCTTGGTAGTTTCCACCGCCTGTCCAGGGTTGAGCCCTGGGATTTGACGACGGACTTGAAAAGCCACCTACAGACGCTTTACGC
CCAATCATTCCGGATAACGCTTGCATCCTCTGTCTTACCGCGGCTGCTGGCACAGAGTTAGCCGATGCTTATTCCTCAGATACCGTCATTGCTTCTTCTC
CGAGAAAAGAAGTTCATGACCCGTGGGCCTTCTACCTCCACGCGGCATTGCTCCGTCAGGCTTTCGCCCATTGCGGAAAATTCCCCACTGCTGCCTCCCG
TAGGAGTCTGGGCCGTGTCTCAGTCCCAGTGTGGCTGATCATCCTCTCGGACCAGCTACTGATCATCGCCTTGGTAAGCTATTACCTCACCAACTAGCTA
ATCAGACGCGAGCCCCTCCTTGGGCGGATTCCTCCTTTTGCTCCTCAGCCTACGGGGTATTAGCAACCGTTTCCAGTTGTTGTTCCCCTCCCAAGGGCAG
GTTCTTACGCGTTACTCACCCGTCCGCCACTGGAAACACCACTTCCCGTCCGACTTGCATGTGTTAAGCATGCCGCCAGCGTTCATCCTGAGCCAGGATC
GAACTCTCCATGAGATTCATAGTTGCATTACTTATAGCTTCCTTGTTCGTAGACAAAGCTGATTCGGAATTGTCTTTCATTCCAAGGCATAACTTGTATC
CATGCGCTTCATATTAGCCTGGAGTTCGCTCCCAGCAATATAGCCATCCCTACCCTATCACGTCAATCCCACGAGCCTCTTATTCATTCTCGTTCGATCA
CTCCGGGGGAGCAAGTCAAAATAGAAAAACTCACATTGGGTTTAGGGATAATCAGGCTCGAACTGATGACTTCCACCACGTCAAGGTGACACTCTACCGC
TGAGTTATATCCCTTCCCGGCCCCTATCGAGAAATAGAACTGACTAATCCTAAGTCAAAGGGTAGAGAAACTCAACGCCACTATTCCACTATTCCTAAAC
AACTTAACTTGTAGCTGGGCCTTCTTTTCGCACTATTACGTATAGTGAAATAATGGGAAAAATGGGATTAAATTGTCAAATGCTCCTATCGGAAATAGGA
TTGACTATGGATTCGAGCCATAGCACATGGTTTCATAAAATCCGTACGATTTTTCCGATCTAAATCGAGCAGGTTTTACATGAAGAAGATATTTTGTTCA
GCATGTTCTATTCGATACTGGTAGGAGAAGAACCCGACTCGGTATTGTTAAAAAAAAAGGAGAGGAAGCAGAACCAAGTCAAAATGATACGGATCAACCC
GTTCTTCTTGCGTCAAAAATCTTACCATTTCCGAAGGAACTGTAGCTACATCTCTTTTCAATTTCCATTCAAGAGTTCTATGTATTTCCACAGCCTTTTT
TTGAAACCTCAAACAAAAATGAAATGGACAAATTCCTTTTCTTAGGAACACATGCAAGATTCGTCACTACAAAAGGATAAGGGTAACCCCACCATTAAAT
TAACTACTTCATTTATGAATTTATTAGTAATAGAAATACATGTCTTACCGAGACAGAATTTTGAACTTGTTATCCTCTTCTCTTGCCTAGCAGGCAAAAA
TAGACTTCCGTGGAAAGACTGATTAATTCGGATCGACATGAGGGTCCAACTACATTGCATTGCTAGAATCCATGTTGTATATTTTAAACAGGTTGACCTC
CTTGCTTCTCTTCATGGTACAACCCTCTGCGGAGCCCCCTTTATCTTCGGTCCACAGAGAAAAAATATAGGACTGGTACCAACAGTTCATCACGGAAGAA
AAGACTCACCGAGCCGGGGTAACTAACTAATACTAATATAATAGAAAAGAATAGAAAAGAACTCTCTTTTCTGTATACTTTCCCCGGTTCCGTTGCTACC
GTACCGCGGGCCTTACGCAATGGATCGGATCATATCATATAGATATCCCTTCAACACAACATAGGTCATCGAAAAGATCTCGGACGACTCACCAAAGCAC
GAAAGCCAGAATCTTTCAGAAAATGGATTCCTATTTGAAGAGTGCATAACCGCATGGATAAGCTCACACCAACCCGTTCATTTTTTTTGGATCCAATTTC
AGATTTTCCTTGGAAGGTATCGGGAAAGAATTGGAATGTAATAATATCGATTCATACAGAACAGAAGAAAAGGTTCTCTATTGATTCATGTACCTATGGG
ATAGAGGAATAGGAAAAAAACCGAAGATTTCACAAAGGATCTTTCTTATTCTCGAAGACTGAGGGACAAAGGGATTGATCGAGAAAGATCTCTTGTTCTT
AATTAGAATATCGTGATTTGATCCGCATATGTTTGGTAAATAATCTTCTCCTTCGATCATAATCAAAAATGGAAAGTGTTCAATTGGAACATGAAAACGT
GACTGAATTGGTGTTAGTTACTCTTCGGGACGGAGTGGAAGAAGGGAGGAGATTCTCGAACGAGGAAAAGGATCCAATGACTTCGAAAGAATTGAACGAG
GAGCCGTATGAGGTGAAAATCTCATGTACGGTTCTGTAGAGTGACAGTAAGGGTGACTTATCTGTCAACTTTTCCACTATCACCCCAAAAAAACCAAACT
CTGCCTTACGTAAAGTTGCCAGAGTACGATTAACCTCTGGATTTGAAATCACTGCTTATATACCTGGTATTGGCCATAATTTACAAGAACATTCTGTAGT
ATTAGTAAGAGGAGGAAGGGTTAAGGATTTACCCGGTGTGAGATATCACATTGTTCGAGGAACCCTAGATGCTGTCGGAGTAAAGGATCGTCAACAAGGG
CGTTCTAGTGCGTTGTAGATTCTTATCCAAGACTTGTATCATTTGATGATGCCATGTAAATCGCTAGAAACATGTGAAGTGTATGGCTAACCCAATAACG
AAAGTTTCGTAAGGGGACTAGAGCAGGCTACCATGAGACAAAGGATCTTCTTTCTAAAGAGATTCCATTCGTAACTATTATATGTCTAAGGTCCAATATT
GAAATCATTTCAAAGGTTTTGCCTTACTTTGTCCGTGTCAACAAACAATTCGAAATATCTCGACTTTTTCAGAACAGGTCCGAGTCAAATAGCAATGATT
CGAAGCACTTCTTTTTACATTACACGATTTCGGAACCCAAGGACTCGATGGTATGGATATGTAAAATACAAGATTTCCAATCCTAGCAGGAAAAGGAGGG
AAACGGATACTCAATTTAAAGTGAGTAAACAGAATTCCATACTCGATCTCATGGATACATATAGAATTCTGTGGAAAGCCGTATTCGATGAAAGTCGTAT
GTACGGCTTGGAGGGAGATCTTTCATATCTTTCGAGATCCACCCTACAATATGGGGTCAAAAAGCCAAAATAAGTGATTCATTTTTAGCCCTTATAAAAA
GATGATTCTTGAACCTCTTTCACGCTCATGTCACGTCGAGGTACTGCGGAAAAAAAAACTGCAAAATCCGATCCAATTTATCGTAATCGATTAGTTAACA
TGTTGGTTAACCGTATTCTGAAACACGGAAAAAAATCATTGGCTTATCAAATTATTTATCGAGCCGTGAAAAAGATTCAACAAAAGACAGAAACAAATCC
ACTATCTGTTTTACGTCAAGCAATACGTGGAGTAACTCCCGATATAGCAGTAAAATCAAGACGTGTAGGCGGATCGACTCATCAAGTTCCTATTGAAATA
GGATCTACACAAGGAAAAGCACTTGCCATTCGTTGGTTATTAGCAGCATCCCGAAAACGTCCGGGTCGAAATATGGCTTTCAAATTAAGTTCCGAATTAG
TAGATGCTGCCAAAGGAAGTGGCGATGCGATACGCAAAAGGGAAGAGACTCATAAAATGGCAGAGGCAAATAGAGCTTTTGCACATTTTCGTTAATCCAT
GAACAGGGTCTATATAGACACATAGATCCATGGATCCATACATCTCGATCGGAAAAGAATCAATAGAAAAAGAAAGAATTGGAATTGATCGATATCTTTC
TCGAAACAAACAAAAAGAAAAAAATCATAGATCAACTAAGCCCTCTCGGGGGCTTGCTTAAGAATAAGAAAGAGGAAGATTATGGAAATATCATAGAATA
AGATTTGATCCTATTCATGGGGATTCCGTAAATAAAATATCCCATTCCAAAAAAATAGAAAGTTCGAAACAATTGAGACTTTTTCGGCGATTGGATGCAG
TTACTAATTCATGATCTGGCATGTACAGAATGAAGTTTTCATTCTCGATTCTACGAGAATTTTTATGAAAGCGTTTCATTTGCTTCTCTTCAATGGAAGT
TTCATTTTACCAGAATGTGTTCTCATTTTTGGCCTAATTCTTCTTCTGATGATCGATTCAACCTCTGATCAAAAAGATAGACCTTGGTTCTATTTCATCT
CTTCAACAAGTTTAGTAATGAGCATAACAGCCCTATTGTTCCGATGGAGAGAAGAACCTATGATTAGCTTTTCGGGAAATTTCCAAACGAACAATTTCAA
CGAAATCTTTCAATTTCTTATTTTACTATGTTCAACTTTATGTATTCCTCTATCCGTAGAGTACATTGAATGTACAGAAATGGCTATAACAGAGTTTCTG
TTATTCGTATTAACAGCTACTCTAGGAGGAATGTTTTTATGTGGTGCTAACGATTTAATAACTATCTTTGTAGCTCTAGAATGTTTCAGTTTATGCTCCT
ACCTATTATCAGGATATACCAAGAGAGATGTACGGTCTAATGAGGCTACTACGAAATATTTACTCATGGGCGGGGCGAGCTCTTCTATTCTGGTTCATGG
TTTCTCTTGGCTATATGGTTTATCCGGGGGGGAGATCGAGCTTCAAGAAATAGTGAATGGTCTTATCAATACACAAATGTATAACTCCCCAGGTATTTCA
ATTGCGCTTATATTCATCACTGTAGGAATTGGGTTCAAGCTTTCCCTAGCCCCTTTTCATCAATGGACTCCTGACGTATACGAAGGAGTGCGGTTCGTTC
GACAAATTCCTACCTCTATATCTATCTCTGAGATGTTTGGATTTTTCAAAACTCCATAGACATGCAGAAAAAAATGCTATCCCCACTCGGACCAAGACAT
AACTTTTACCAAAAGTTTATTGTGATCTCTTTGTTCAAATAACAATTAAGGTGAAGCAGGGTCAGGAACAACAAATCTCTTTATGATAAACAGATCCATT
TTGCAAGTTCGTTATTACGGGTAGTTACTACAAAGGATCGGACTAATGACGTATACAATACTTGAATTTTCGATGTAGATGCTACATAGTTGGTTCTCAT
CCTTCAGAGACTACGAGTATAATAGGAGCATCCGTCGACAAAAGGATCACCCTAAGATGATCATCTCATGGCTATTGAGAACGAATCAAATCAGATGGTT
CTTTTTCTCAATCTTTCTGACTTGCTCCTACGCAACCAAGGTTGAAAAGATTGAAAAAGTAAGTCATTCACAACCACTGATGGAGGATTCCTCGAAAAGT
TAAGGATTAGTAATCCTTTTTAGAAATCGAATGGATTCGGTCTTATACACACGCGAGGAAGGTAATCAAAAAAGAAAGAAGATGCATTTTTCTTTCTTTT
ATCACTTAGGAGCCGTGCGAGATGAAAGTCTCATGCACGGTTTTGAATGAGAGAAAGAAGTGAGGAATCCTCTTTTCGACTCTGACTCTCCCACTCCAGT
CGTTGCTTTTCTTTCTGTTACTTCGAAAGTAGCTGCTTCAGCTTTAGCCACGCGAATTTTCGATATTCCTTTTTATTTCTCATCAAATGAATGGCATCTT
CTTCTGGAAATCCTAGCTATTCTTAGCATGATATTGGGGAATCTCATTGCTATTACTCAAACAAGCATGAAACGTATGCTTGCCTATTCGTCCATCGGTC
AAATCGGATATGTAATTATTGGAATAATTGTTGGAGACTCAAATGATGGATATGCAAGCATGATAACTTATATGCTGTTCTATATCGCCATGAATCTAGG
AACTTTTGCTCGCATTGTATTGTTTGGTCTACGTACCGGAACTGATAACATTCGAGATTATGCAGGATTGTACACGAAAGATCCTTTTTTGGCTCTCTCT
TTAGCCCTATGTCTCTTATCCCTAGGAGGTCTTCCTCCACTAGCAGGTTTTTTCGGAAAACTCCATCTATTCTGGTGTGGATGGCAGGCAGGCCTTTATT
TCTTGGTTTCAATAGGACTCCTTACGAGCGTTGTTTCTATCTACTATTATCTAAAAATAATCAAGTTATTAATGACTGGACGAAACCAAGAAATAACCCC
TCACGTGCGAAATTATAGAAAATCCCCTTTAAGATCAAACAATTCCATCGAATTGAGTATGACTGTATGTGTGATAGCATCTACTATACCAGGAATATCA
ATGAACCCAATTCTTGCAATTGCTCAGGATACCCTCTTTTAGCTTTTAGGGTCTATTTCTTAGTTAAAGATCCCTCTTACTAACTGGAATAAAAGAATTA
GTAGATCTGCCCAAAATGGGAATGTGCTGGCGTTATGAACTTATAATCATGGAATCAACTCGATCATCAGATTATAAGTTCATTCCATACCGGACCAGAC
CGTAATAGGGTTATGTACGTTCTCATTATGAGAGTGGGTCATTCGAGCGTATGTAAATAGATACTCTGTTTACATATGGATCCCTACGTCGTGACATTCT
ATTTAGGATTAGTAATGGGCGTAATCCGACCTGCTTTTGACATATCTATTGTTATTTGGGTACCGTATTCACTTCTTTTGGCTTCTATTGAATCGAGAAA
TTTGATTGTACATCTTTTAGATTTTGATATATTTAATTTTATTTTTTTTATATTATTATTTATATTTTTTGATATTGATATATATATACAAGGCATGTAT
GCTCCAGGGTATGCTGCGGATAATTCAAATCGAAGCAATTTGATGTCTGACTCGGGCCTATATTATAGGAATATGACCGATTGATAGAAATACTCCAACA
CTCCACCTTTGTCATATATTCCATATATCACACTAGATAGATATCATAGTCATGGAATACGATTAACTTTCAAGATGCCTTGATGGTGAAATGGTAGACA
CGCGAGACTCAAAATCTCGTGCTGAAGAGCGTGGAGGTTCGAGTCCTCTTCAAGGCATAATATTGAGAATGCTTATTGAATGAGCAATTCAATAACAGAT
CTCGGATCTAATCGATATTGATATACCGAGTATCTGTGTTGATACGAAGTATTCCGGCGATCCCCACGATCCGAGCTGTTGAAATTGGAATAGGTTCGGC
AGCGGATCACGAAATCTTGGTGATCTTCTCTATCTAATGAATGAGGAGTCCGTTTTGAAATCGTCTGCCCTGCACCCACCCCCCGAGTATATGATTCAAC
AGTAATCACACAAGGGTAGATTCATAGAAACCTATGGTAAAATGCCCACCCGTAACCCAGCAGATAAAGTACATTACATAGTCCGTTTTAGGGATTGGCG
ACTTGCCCATTCAGTGACTTTGGCACTGCACGTTCCCAAAACGGGTACTATCGGGTCGGGGTCGGGTGAATTAGAGAATAGACAGACCTCTGCATTCCAG
CCTTCCTTCTCCTTTAAGGCCTATCCGAAAGAGAATCCAGTACCTCTTCTCTTGGTCGTGAATATCTGAATAGGCCGAACTAGCCCCCGCGGATATCTTT
GCTTCGGAACATAACAATTAGAATTAGGCTCAGTCAACTGGAATGTGTATTATCCATACGGGAGATCTTCCAATTGAGAAGATCCATCGACCTGAGACGA
AGAGAAAGGTCTATCTATTTTCTTTAATGATTCAGTTAAACCAATGATTCGTTATTGGAGCAGATAGCACATTTCATCGGACATGCGTATTTTGGATTTT
CCGATGGATTTACATGGTTTCATTAATGGAAATTTTTGGATAGAGTGAGTAATAGGCTCTGGTTGTTCGCCATTCAATAATTCTTGTTTAGGCAGTTCAT
ATCATCCATACATAGTGTTTTGATCTAAGATTTGAATTCTTCCATGTTTCAGCAGTAGCATATTGTTCCATGGAGCTAAGGTCAAAAATATGGAATAAAC
AAGTGTTTCCACGACTCTACCGCCCGGTCAATTCTGTTCCACTTAATCTCTTTTTCATGGCCACATATCTTTACAGCTAAGGAATGGGAAATCTTTTTCC
TGTTACATCAATCAAATGTTTCATTTCATCCGGGAAAAGCCATCTCTTTCTCAACAATGTCTTTGTCATTTGATCCAATAGCCTTCCGTTAGATAGGAAC
AGATTTGATAAATACTGATAACTCTCGGATAGAGTATTAGAACAGAAAGATCTATTAGATAATGAACTATTGGTTCTAAGCCATCTCTGGCGATGAATCA
ACAATTCGAAGTGCTTTTCTTGCGTATTTTTGATGAACCAGCGTTTATATATAGATGTAGGAGGATTTTTTTGGGAAGTAATAAGCCCCTTTGACATCTC
TTCATCTGCAAAGAATTCTCGACGTGAAAACACATAGACAAAGGGCTGATCTTTGAATAGGAAAAAGAATGGATCCGCAGGGTCCCAAATGAATTGGCTT
ATTCGAAAAAAGCCTTGTTCTTTGGAAGATCTATCTCGTGTCTGGTACTGCATGGTTCCACTCTGCAAGAACTCCGAATCGTTCTGTTGAAGCTCATTCT
CTTTATCAAAAATGATCCGTTTGTCCCGAAATGACCTGGCCCAATAGGGAAATCCCAATTCATTGGTCCTTTCCATACAATCAAATAGATTGCCACAAGG
GCGCCATATTCTAGGAGCCCAAACTATGTGATTTAATAAATCTTCCTCTATCTGTTGCGGGTCGAGGGCTCCTTCCCCTTCTTCAAACTCCGATTCATAT
TTTTCATATAGAAATCTCTGATCAACGATAGAACAAGATCCATTTTGCATCATATCTAACGGATTCCTTGGTTCGGACCGAAGAAGCAATGTCACTCGAT
TATTATCAAACTGACTGCAATCTTTTTCTTTCCGTGAGAATCCCACCAGAGCGCCTTCTACTTCTAATAGGCCATCAACTAGATCAGAATCATTCTCAAC
AAATCCAAACGAAGTAATCCCATTTTTTTCATCGGGTCCGGATGGAGACCAAAGATCTTGAGCGACCGATCCGGCAGAACAACTCAAAAGATAAAGAAGT
ATCGTTAATTTCTTTATGCTCGTTCCAAGTTCGAAGTACCATTTGTACAAATAAGAATCCCTTTCCTTACATGATTTCTTCTTCATGTAGATAGATATAG
GATCTATGGGGCAATTACTTAGAAGTACATTTTGTGCAACAGCCCTTCCTATCTGATAGAAAAGGATGCCATGATCCTGAACCGATCTGACCTGGGATCG
CAAATCCCAAGTTTGTCTATGAAGAGCTGATCTAATTGTATTAGTTTCTATAATAGATTTCTTCTGTGTAATACTAATTGATAGGGCCTCGTTGATAAGT
GCTACAAGATCTCGTGCATTGGAACCCACGGTTATGGACCCGAATCCGTTAGTATGGAACATTTTCTTTTCCAAGTGAAATCCCCTAGTATATGAAAGAA
TGAAAAAGTGCTTTCGTTGTTGTGGAATAAGAAGCCTTCGGATCTTAATGCATGTATTTGATTTATTCGGAGCTATTAGAGCGGGATCCACTTTTTGGGG
AATATGAGTCGAAGCAATAACAAGAATATTTCTAGTGGAACTTCTTTCACAGTCCCTGGAGAGATAGTTCACTAATAAACCGAGGGATAAGTAATTCGAC
TCATTCACATACAGATCATGAATGTTTGGAATCCATATTATGCAAGGAGACATTGCTTTTGCTAATTCGAATTGAGGGGTGATATCAAATCGGTCTATTT
TCGACGTCATATACATAGTGAGCACATTCGTCATAGTTAGCAGCTCCGTCTCAAAGTCATTATCAATATCGTCACTATCCTCAATATCGATATCGTCAGT
ATCGTCAAGATCAATATCGTTACTATCATCAATATCATCAATAAGAGAACCTTTAGGCTTGTCATCCAGGAACTTGTTCGGAAATACCGTAATGAAAGGA
ACATAAGAGTTTGTAGCTAGGTATTTGACCAAATATGATCGTCCAGTTCCTATAGAACCTATCACTAAAATACCCCTAGAAGGAGATAGGGCTAAGCGGA
GCGAAAAGGGTTTTCCATGAGATCGGAAATGAAAACTATTAGCCCCACATGAGGTTTGTGAATAAGTGATTGTCTGATAATGAGCAAGGAATATCCGTCT
TTCTGCTAAACAGGATCTATTGAACTCATAATTCATTAGAGACTTTTTATGAATGTCAACTAAGTATCGTAAGTAAATTGATCCCGGTTGTTCAATCATT
TGATAACCAAAGTCATTCTTTGATAAATGATCACTATGAGTCAGACTCAATAGAATTTTATCAATTCTTTTTTCTGTCGTTAAGGTGGAGAACTGAACCA
AGAATTCTCTTTCGTCATCATCAATCGAATCACTGTTCGCGACCCAGGATTCTATTTTATCATCAATCCAATCACCGTTCACGTTTTTTCTTTTTCTTAT
CAATGCATAGATTTCTTTACTTGTACGACTTAGATGTCTCGTATTTCTCGAAAAAGTGATTCGATTGACGGGATTTGGTATGATACTTATGAGATCGATG
AGATTTATATTCAAATATTTATTCTTAGAACGTATGGATTTGACCCCATAAGCGGGACCACCACGCAATAGCATGTTGCCGTCAGAAGCATAACCCCGTA
TTTCTTCCAGAGAATCTCCTAATTGTTCCAGAGCAACTCGAAAGAAATTCTTTAACCAGAAGGAATTCAGTTCCGATGTAGGATACCTATCCAGAAGTTT
TCGCAACTCAATAATGTATGATGGAATCATCAAAGATTTGATCTTTTCTAACTCTGTCTGTAACTCACTAGAGGCTCGGGAAACAAAGAGAAGATGTATA
CGGACGAGATATCCAGCAACAAGAAGAAAGAAAAGGATTGAATAGAGGAACTCCCGAGCATTTGTTGATCTGAGATGTGTCCATATCAATGGAACGGGTG
ACTCATTATTTCGATGAATCGTTTCTTCGGACAGAAGAAGATTCTGTAAACACTTACTCGAAATCTCACTTATCGGAGTCCATTGTGAAAGAATCGTCCA
CCATTTTTTCTGACGAATTGTCCATGATATATCTGATCCATGCATAATATCATGAAAAATAGATACAAATTTTGGACTGCTACTTAGTATCGGCAATGAG
TCTGAAAAAGCATCTAAAAGGGTGAAATTTAGATATTTGCACCCTGTCGAAGTAAGGAACCATGGCATATATGTTTGCAGCAGATTCCATTTTGAGAGAT
TTGAAAGAGCACTATCTCGTTGAAAGGTTCTATACATCTGCTGTTTATCAACGCATTTCTTTAGACAAAGACTCTGTTTTTTCCTCTTTCCGGATGGTAA
ATATTTCTCAGAACATGGAGTGTGAATCAAACCCATGTTTGAATTGAAACTGAGATACTGATGCGAGTTCTTCCCTTCTGAATCAGATAGATTCATATCT
GAAAAAGGCTGACAAGAAGTTCTTTCAAAATGGACTATTTGTTCCTCTGTTAGAGGTGTTGCAGAAATGTCTGCGATCGAGTAAATAGCTCTACGAACGA
ATGGATCGGGTCGAATTGGAAAATGGAAAGATTTGTACAAGTTATACGTTTCGTCACCACTTTTTGGAAAATCGTTAGATATTAATATGTCAGAGACCTG
TGAATCGATTGGTAAAATAGCCTCTCTCTCCAAAAAAATATGTGTTTTTTTACCTTTACCGACGCACAAAGAAAATATTTTGTTGCGAATGAACAAGATA
TTGAGGAATTGTCCATACGTAAGATCATAATTATTGATACAGGTCTTTTCCACATAAAAGGGGAATCCTTTGTTACAATAGAACCAGAAGTGATGTGGAT
TATTCAAGAATCGAAGTCGATTTGCTTTATAAAAAGAAGATATCAATGAACTTCTATGAAATGGTTTCACGGGATTCAGCCAATTGTCTCGATCGTGGGA
TATCATTGAGAAATAGGAATCCGTGTTATCAAAGGATTTTCTGCGATTATTTCTAGTATGGAATGAGTCAATCATCCACTTTGGTATCTTATTGAACAAA
AAAGGTAATATTGTTCTTCCATTTATCAAGAATTTCGGTCTTTGGGAAGTATCATGATCATCCAATAAGAAGGGTTTCAATTTATTCAAATGAACAATTT
GAACACCTATGGATTCTAACAACTGATTGCAGAGTTGATCGTTTGTACCTTTCAATTCATAGATGTGGATCTCGGACCTATGAATGGGGATATTTCCAAT
ACTCACAAAGAAAAAAGGAAGTGTCTTGGACAAAAAGAAACGAAGTGACTTAGAAAAAAAGAGAAGTGCCTTGGACAAAAAGAAACGAAGTGACTTAGAA
AAATCTTGTTTGTCGATAGCCTTGGACCAATCAATCGAATATTCATTAATACCTAATCGATCGAACACTGCTTGAAAAAGGTTCCCCTGTTCAGAAACGA
AATGTTCCAAATGTTCCTGGAAATTATTGTTCCCATTGGACCATTTGTATCTATAGGCATCAGGATCCAGATTGATGGATCTCTCGGTTCGAGAAAAAAG
AGGATCAAACCATTTCTTCTGACTCTTTTTCAAATTCGATAAATGTTGGTTGATCGTATATTTGATTATAGTTATATGATTCAGAGTATCATTTCCTATT
TGATCCTTTTGAATTCCATATTCGTAGTTGCGATCGGATCTATTCATTAAAAAGAATCGGTTCGATACATTTCTTATGTACCCATAGGTGTTATATTGGA
TTTGAATCATATTTCGGATCAATCTATATTTATTGACTGCCTCCATTATGTTGTTGCTAGCAAATACCACTATTTTGAGTTTTGGATCTTCCAAATAATT
CCCGCAGTAGATCCGGACCGATTTTTTTCTGATCCTTCGATAAAAAGATTCATTCTCTTCATAAAAAAGAGGAGGTAGAACCAATAAAGATTTCTTTTTC
GATTCATCTCTGGAGTTGAATACCCTATTCAATAATTTTTTTTGATCCAATCCGTAGGAATCAATAGAAAAGGCAAATCCCCTATGATACACCAGATCCG
GCTCGGTTATTGATAGAGTGAATAGATCCGCCATTTCTTGAAATCTCTCTTCTGATTCAAAATCGTGGCGTAACGTGTATCCCCCATTGTTCCGGTCATA
GAATAGATGAAATAAATCCAAAAATGGATTTTTGTTCAAGAATGAAATCTTATTGGAACTGTCCATATCCGGTTCATCCTTCGGAACTACCATATCACAT
CCCGGATCTGATGAAATAGGATGAATTGAGACGGTATTTTGTAAATACGTAATTATCTTGAATATATCAACCATTTCTTTATTTTCTGATCGCCTGGAAG
GGACAAAAGAAACATCTTGTTTTTTCTTAAAAAATTTCTGATCTCTTGTGGACCTCTCAGTAGGATTCGAACCCAGATGAAGTTCTGACCATTTGTCAGA
GAAAAAAGAACGAATTGATCTTGTAGGATTCCCAAGAAATTCTTCGATTTCTTCCGGAAGCAGATGATTATTTATTGGCTTCTCACGTTCCGTGAATAGC
GGGGACATTGAGGAAGATCCAAAAAGGCATTTCGGGAATCGATCTGATTCTATTTCTGTTCGTTCCGTTTGACTAAAGGAAGGATCCCAAAGAATCGATC
TTTCTTTTAGTTGCGGAATCTCTGTTTGATCGATCAATTTGTGATATTCTGAATCCTCATTTCTAATGGAATCAAAACAATCTCTGGATTGATCAGAAGA
TCCTTTCAATTGGCTAGAATCTGTTACTTGAACGAAAATAGATCCTGTGGAATCATATTGAATATTTGACGATACATTCCGTACCTTGCTAAAAAACCGA
TCCTTGTTTACCAACCACACATTGTCTAACCAAATCAAATTCTCTCTCGATACGTTCCTCAAAAAATCCGATTCGTGACGATTCTTCCCCCAACTAACGA
AGAGATCTTGGCGGAATTGCCACATATGAAATTGAGCACAATTTTGCAAAGAAATACCCCACTTGTTTCTCGAGAAGAGAAAGAGATGGGAAACATGCTC
AATATCATTTGATTGAATAGTTGCCTCGGCTCCTTGTTGTTTGAAGAAACCCTCCCCTTCAATTGGTCTTTTTTCACGAAAAGCAGACATGAGATAACAA
ATCAAGTCTTTCCCTAAGATTTCGAATAGCTGTCCCGAATTCAAGTTGATTATGTTTCGCTTCTTCCTCAGAGAAAGACGATCAAACAATTCCCAATCAG
GGTCCTTGCGGATCCGATCATCCGTATAGGATAAAAAAAGAAACTCCAGATATTTGCTATCCTTCTCTTTGAATGAGATCTCAATTCCAGCTACGGTTTC
ATTAGATATCTTACAACTAGAATCCCTCTTTTTTCCGATCCGGTTACTCCACCACCGCGAACCCCGGTTAGATTCGGGCATGATACACTTTTGATTTATT
GGGAGAACCCAAGTACTCTCGCGCGGATCCATGAAACAACTCTCAGAAATATTTTTCCCTTTTGGAAGATACAGGAGGGAAACAATCAACCTATTGATAT
TGGAAGACCAAAAAGATTCTTCCAATGTCTCATTTCTGTGTCCAATGGAATTCATACGTATAGGAAGAATAGGTATAGGAAGAAGCCCCATCAAATAGAG
ATTTTTTCTTTCGACCATCTTTCGATTGTTAATACGAGATATAAGGACCGCTACTACAAGCAGTACTACACCTTTGATCGTGAAATATCGATTGCTTGTT
GAATCCTGTGAATCACGTGAAAGTAGGATACTCAAAATTCGGGGGTCAAAGAGTTTCATAAAACGTTCTTGGTGGAAAAAAATGTGAGTGAAAGATCCCA
CTGAATCGAATTTGATCCATGAATCTAAGAAATAGTGAGAATTCTTGATCTCTCTCAATATCTCTCTGAATTCGAAGATCCAGGATTTGAATTGATGTCG
TTTCATTGATTCCTCCTAAAGATTTCATTTCAATTGGAATTTGGTTATTCACGATGTACGATGATCCCTGTTAAGCATCCATGGCTGAATGGTTAAAGCG
CCCAACTCATAATTGGCAAATTCGTAGGTTCAATTCCTGCTGGATGCACGCCAATGGGAACGTTCAATTCAATAAGTCTATTGGAATTGGCTCTGTATCA
ATGGAATCTCATCATCCATACATAACGAATTGGTATGGTATATTCATACCATAACATATGAACAGTAAGAACTAGAATTCTTATCGATACTGGAAACTCA
TAGGGAAGAAAATGGATTTATGGATGGAATCAAATATGCAGTATTTACAGAAAAAAGTATTCGGTTATTGGGGAACAATCAATATACTTCTAATGTCGAA
TCAGGATCAACTAGGACAGAAATAAAGCATTGGGTCGAACTCTTCTTTGGTGTCAAGGTAATAGCTATGAATAGTCATAGACTCCCGAGAAAGGGTAGAA
AAAGGGGACCTATTATGGGACATACAATGCATTACAGACGTATGATCATTACGCTTCAACCGGGTTATTCTATTCCACCTCTTATAGAGAAAAGAACTTA
AAGCAAAATACTTAATAACACGGCGATACATTTATACAAAACTTCTACCCCGAGCACACGCAACGGAGCCGTAGACAGAAAAGTGAAATCCAATCCACGA
AATAATTTGATCTATGGACAGCATCGTTGTGGTAAAGGTCGTAATGCCAGAGGAATCATTACTGCAGGACATAGAGGGGGAGGTCATAAGCGTCTATACC
GTAAAATCGATTTTCGACGGAATGAAAAAGACATATATGGGAGAATCGTAACCATAGAATACGACCCTAATCGAAATGCATACATTTGTCTCATACACTA
TGGGGATGGTGAGAAGAGATATATTTTACATCCCAGAGGGGCTATAATTGGAGATACCATTGTTTCTGGTACAGAAGTTCCTATATCAATGGGAAATGCC
CTACCTTTGAGTGCGGTTTGAACTATTGATTTACGTAATTGGAAGTAACCAATTAGGTTTACGACGAAACCTATAAATCGATCACTGATCCAAATTGAGT
ACCTCTACGGGATAGACCTCAACAGAAAACTGTTGAGTAACGGCAGCAAGTGATTGAGTTCAGTAGTTCCTCATAGAAAATTATTGACTCTAGGGATATG
GTAATATGGAGAAGACAAAATTGTTTGAAGCACGGACAGAACCGGAAGCGCCTCTTGTTTCAAAGAGAGGAAGACGGGTTATTCACATTTAATTTGATGG
TCAGAGGCGAATTGAAAGTTAACCAGTGATAATTATAAAGATCCCCCGGGGAAAAATAGAGATGTCTCCTACGTTACCCTTAATATGTGGAAGTATCGAC
GTAATTTCATAGAGTCATTCGGTCTGAATGCTACATGAAGAACATAAGCCAGATGACGGAACGGGGAGACCTAGGATGTATAAGATCATAACATGAGTGA
TTCGGCAGATTTGGATTCCTATATATCCACTCATGTGGTACTTCATCATATGATTTATATAAGATCCATCTGTCTAGATATCATGATATACATCTAGAAA
GCCGTATGCTTTGGAAGAAGCTTGTACAGTTTGGGAAGGGGTTTTTTTTGATAAAAAAGAAGAATCTACTTCAACCGATATGCCCTTAGGCACGGCCATA
CATAACATAGAAATCACACTTGGAAAGGGTGGACAATTAGCTAGAGCAGCAGGCGCTGTAGCGAAACTTATTGCAAAAGAGGGTAAATCGGCCACATTAA
GATTACCTTCTGGGGAGGTCCGTTTAATATCCAAAAACTGCTTAGCAACAGTCGGACAAGTAGGTAATGTTGGGGTGAACCAAAAAAGTTTGGGTAGAGC
CGGATCTAAGTGTTGGCTAGGTAAGCGTCCTGTAGTAAGAGGAGTAGTTATGAACCCTGTAGACCATCCCCATGGGGGCGGTGAAGGTAGAGCACCAATT
GGGAGAAAAAGACCCATGACCCCTTGGGGTTATCCTGCACTTGGAAAAAGAAGTAGGAAAAAGAAAAGATATAGTGATCGTTTTATTCTTCGTCGCCGTA
AATAGGCATATTTAAAATAGCATTTTTGAAATTTTGGAATAAAAGGAGTAATCTGCTGTGACACGTTCAATAAAAAAAAATCCTTTTGTAGCTAATCATT
TATTGGTCAAAATTGAGAAACTCAACATGAGACAGG
