# Supplementary material for: Phylogenic study of Lemnoideae (duckweeds) through complete chloroplast genomes for eight accessions
Source: PeerJ. 2017 Dec 22;5:e4186. doi: 10.7717/peerj.4186 (PMC5742524; doi:10.7717/peerj.4186)
Supplement: Supplemental Information 1 [file peerj-05-4186-s007.zip › genome data/genomes/Lemna japonica strain 8695.fa]

>strain_8695
TTAGAT
TTATATTATTAGATTTATCTAATATATTTTATATAATTAATTATCTAATATATTTTATAATATATTTTAATTAATATATTTATAATTTTTAATATATAAT
TTTAATTTTTAATATATAATTTTATATAATTTTAATATATAATATAAATAGTTAAATATATATAGATATATTATTAAAATTCCATTCTATTAATATTCTA
TTATTCTATTAATAATGTATTCTATTAATAATGGAATTATTACTAATAAAATTATTAGTATTTACTAATATAATAATAATTAAGGGCGAACGACGGGAAT
TGAACCCGCGCGTGGTGGATTCACAATCCACTGCCTTGATCCACTTGGCTACATCCGCCCCCTTACTTAAGCTTAGCTAAAGTATTTCACTTTTTTTTAT
TTCTTTTTTACTAAAACTACAAATGTAAAAAATCCTTATGTAGACAAAATACCATTGTATTAACTCAAGGAGTAATACCAAACCTCCTTATTAGAGGTTT
GGTATTATTCCGTAATCAAGCCCTATACACTAAGACAAAAAGTCTTATCCAATGGTAGATGGAGCTTCAACTGCAGCTAAGTCTAGAGGGAAGTTGTGAG
CATTACGTTCGTGCATAACTTCCATACCAAGATTAGCACGGTTGATGATATCAGCCCAAGTGTTAATAACACGGCCTTGGCTATCAACTACAGATTGGTT
AAAGTTGAAACCATTTAGGTTGAAAGCCATAGTGCTAATACCTAAAGCAGTAAACCAAATACCTACTACAGGCCAAGCAGCTAGGAAGAAGTGTAAAGAA
CGAGAGTTGTTGAAACTAGCATATTGGAAGATCAATCGGCCAAAATAACCATGAGCAGCTACGATATTGTAAGTTTCTTCCTCTTGACCGAATCTGTAAC
CTTCATTAGCAGATTCGTTTTCAGTGGTTTCCCTGATCAAACTAGAAGTTACCAAGGAACCATGCATAGCACTAAATAGGGAGCCGCCGAATACACCAGC
TACGCCTAGCATGTGGAATGGATGCATAAGGATGTTGTGTTCTGCCTGGAATACAATCATGAAGTTGAAAGTACCAGAAATTCCTAGAGGCATACCATCA
GAAAAACTTCCTTGACCAATAGGGTAGATCAAGAAAACAGCAGTAGCAGCTGCTACAGGAGCTGAATATGCAACAGCAATCCAAGGACGCATACCCAAAC
GGAAACTAAGTTCCCACTCACGACCCATGTAGCAAGCTACACCAAGTAAGAAGTGTAAAACGATTAGTTCGTAAGGACCACCATTGTATAACCATTCATC
AACAGATGCTGCTTCCCAGATTGGATAAAAATGCAAACCAATCGCTGCAGAAGTAGGAATAACGGCACCAGAAATTATATTGTTTCCGTAAAGTAGAGAT
CCAGAAACAGGTTCACGAATACCATCAATATCTACTGGAGGAGCAGCAATGAAGGCGATAATAAATACAGAAGTTGCAGTCAATAGGGTAGGGATCATCA
AAACACCAAACCATCCGATGTAAAGACGGTTTTCGGTGCTGGTTACCCAGTTGCAGAAACGACCCCATAGGCTTGTACTTTCGCGTCTCTCTAAAATTGC
AGTCATGGTAAAATCTCGGTTTATTCAAATTTCAAGGACTCCCAAGCACACGTATTAGCTATAACTAAAGTAGCTAATGTAAGGCTTGTTATTTAACAGT
ATAACATAGCTTCTATGTCAATGTCAACCAATAAGAATAGATATATAGCTATATATAATGGATAACTTTATCAGAACTATTTCAATATGAAGTAAATGAA
AATGGAAAAACAACGATTTATTTTTCCATTTTCTGTATGGGTTGCCCGGGACTCGAACCCGGAACTAGTCGGATGGAGTAGAAAAATTTTCTTTATGTAA
TAAAAAAGATCCCTCCCCAAACCGTGCTTGCAGTTTTCATTGCACACGACTTTCCCTATGTATACATCTAAAATTTAGATTAGATCCCGAAAAGTGTAAG
AAAACTGACTACTCAGTTGATTCAACCACTACTGTATGAGCATTTCAGAATAAAGATGACTAAGATTTTTTACTTGATAAGTTTTTTTCTATTTGATTTA
TACTGTTTTATCACCAATGAATCATAAATCGAAATGATTTACCAAGTTATTTATACGAATAATATCCAAATACCAAATGGGTTCTCTAGATAACTGATGT
AAAGGATAAGAAGTTCTTGGTAAGATTAAAGAAAGCACTTTTTCTTGTTCCATAAAGAATTCTTCGAAAAACTCTGAACCTAATCTTTGCAAAAAAGCGC
GTACTGTACTTTTATGTTTACGAGCCAAAGTTCGAGCACAGGAAAGTCTAAGTATATATTTTATTCGATACAAACTCTGTTTTTTTGAAGACCCACTGTA
ATAATGAGAAAGGTTTCTATATATTCTACCAAATCGATCAATAATATCAGAATCTGACAAATCTGCCCAAGCTGGCTTGCTAATAGGATTCCCTGATAGA
TTACAAAATTTAGCTTTTGCCAATGACCCAATCATAGGAATAATTGATATCATTGTTTCAAATTTTGGAGTAAAGCTATCTATTAAAAAGGAATTCTCTA
GCATTTGACTCTTCGCGGATGAAGGATTTATTGGCACACTTGAAAGATAACCCAATAAATAGAAAGAAAAATGGGGGAATTGGTTTATGTGTATCCTACT
GGGTTGAGACCAAAAGTGAAAATGACATTGCCATAAATTCACAAAGTAAGATTTCCATTTCTTCATCAGAAGATGAGTCCCTTTTGAAGCCATAATGCAT
TTTCCTTGATACCTAACATAATGCATGAAAGGATCCTTGAACAACCATAGGGTTTTCTGAAAATCATTACAACAAGTTACTCCAATATGTTTCATTTTTC
CATAGAAGTGTGTTCGCTCAAGAAGGGGTCCAAAAGATGTTGATCGTAAATAAGAGGATGATTTACGAAGAAAATCAAATATGGATTCGCATTCGACTAC
ATAAGAATTATATAGGAACCTATAGAGTCTTGGATTATCTTTTGAAAAACCAAAACTAGATTTATTTGGAGGAATGCTATTACTCCCATTGTGATAGTCG
TGAAAAATCAATCGTAATAAATGTAAAGTGGGAAGATCTTGTATCCAGCATTGTAGAATTTGAACCAATATTTCTAGATGGACCGGATAAGGTATTAGTA
TATCTGATACATAATTTAAATGTGAAAATTTATCCTCTAAAAATGGAAATAGTGAATGAATAGATCGTAAATTCTGAGATTTCGTTATTTCTTTTTTTTC
TTTGAGAGAAGATACTAATCGCAGTGAAAACGGAATTTCTACAACAATAGCAAAACCCTCTGATATCATTTTATAATAAAAATTCTTATTGTGTCCAACG
AATCTATTTTGCTTAGAATTATTGACAGAATAGATAAAACTATTCTGTTGGTATATTCGAGTAATTAACCGTTTCACAAGTAATGAGCTATATTTATTGC
CATAACCTGAAATTTCAGGGGGTTCGTTAAAAGTTGATGCATTTACATTTAAACCCTGATCGTGAGCAAGTGCATAAATATACTCTTGAAAGAGAAGTGG
ATATAGGAAGTGTTGTTGTTTAAATCCACCTTTTTGTAAATATCCTTTGAATTCTTCCATGAAAAATTATACTTGAACAAGAGATAGGAAGCTTTTCTTG
GGTGATCAAATGATACATAGTGCGATATGGTCAAAACTAGTATGTATATAAAATATGCATACAGTAAACAAAAGTAACCCCCCAAAAAAAGAGAGTCCAA
TCGCTAGATTTTTTTCCTATTTTTCCCAATAAAATGAGTTTATGTTAGTTAACATAACAAGAAAAAGGTTCAAAATCCTTTATTTTTGCAACCCAATCGC
TCTTTTGATTTTGGAATTGATTTTAGTTATCAGTATGCTCTTTCTTTTACACACTCATCTCCACTCTACCCTATAATGGAGAATAGTTAGGATTCAAAAA
AGTAATTAAAGATTCACCGCTAGGAGAATCCTTTCCCGTATCAGGCACTAATCTATTTTTAACGTCTAATTAGATTAGATCGGGTAATCGTTCAAATTAA
GAACATAAGCTCGTCACTTTTTCTTTTCCTAGAATTGGAGCCATAAAACTCTATCCATTTATTCACTTGACCAAAATTTAATGTGAATTCTTTTTGTCCC
CTTACTTACGAAAAAAGTATCGATCCAGTAAGAATGACCTGTTTTCAGAGTTCTACGTTAGTAATTTATAGTAATTTATTACTATTACGACATGCTATTT
TTTCCATTCATTACCTTTCAGGATCAGTCGTGGTCTTATAGACTCTACCAAAAGTCTGGACGAATTCGTTACTTCATCCAAATGTGTAAAAGATTCTAGC
CGCACTTAAAAGCCGAGTACTCTACCGTTGAGTTAGCAACCCTGTATAATATATGAATAGAATATCTGAGGAGTCGATACAATCGCAATTTAAATACAAA
CAACTAAACTAATCAAATATAATTGATTTAAATTAAATTAAAAAAAAATGTTATTCAGTAAGAATTTAATTGAACCAATATAACCAATATAAAAATGAAT
GGTTATAAATAGATCCATTTATTTACAATCGAATTATATTTGTTCAATACACCATTGTCAATATTAATTAGATAAAAACAAATCCAATAAAAAAAAGAAA
AGACTTGTGTTGGATTGGCACAACCTAAAATATATAAGAAATTTTTAGAAAAATATAACGAACAAGTGAAGAATATATCAAGTTTCTTTATTCACTAAAA
TAAAACTACAAAAGGATTAATTCTTTTTTTTTTTTATTGCTAAAACAAGAAAAAGGGGTATCAATATAAAAATAAAAAAATAAGAAAAATACTACAAAGC
TAGATGATATAAAGGATATTAGTGCTTAGATATTAGGCACTTTTCTATTTTTAAATTCTTTGATTAATTTAAAGTTATTTAAACAATTCCGCCTTTTTAA
AAATATCATGAACAGTTCTTGTAGGTTGAGCCCCTTTTTCAAGAAAATCTAAAATAGCTGGAACATTTGAATAAGTTTTATTTTTTATCGGATCATAAAA
ACCCACTCTCCGAAGATCTCTTCCTTCTCTTCGGGATCGAACATCAATTGCAACGATTCGATAGATTGCTCATTGGGATAGGTAAGCAAAGCCCCCCCCG
CAGAAACGTATAAGAGGTTTTTTCCTCATACGGCTCAAGAAAGAATGATTCTAAAACTAAAAAGATTCATTTTAATAATTAATAAAAAATGTCAATTTTG
ATTTAGTTAATATATATTTAAACTTATAAACTTAATAGTTTTAAATTAATTAAATTAAAAAAAAAATAAAAAGTCAGGTCATAATATAGTCCTCTAATGA
TACAATATAATGGCAAACACATCTCTAAAAAAACTAAAATCATGAAATGAATTATACTATTATTTAATTTGTTTTATTTTTCCATAAAGAAAAAAATAAA
CTTCATTCATTTGTACTCATAACTCAAGTTGGGTAGCTTTGAAAGAATTCGAATAGAAATCCTTAGAATTTTTTTATTGAGTCGTCTCTAAACCCTTTTT
GTTTGTCTCATCTGAAATCTGTTTAAATTGGATTCTTTATTACAATTCCTAAATTGGATATAATTGAATTGTCGAGACAGTCGAAAATGGTGTTTACTTG
TTCCGGAATCCTTAATCTTTGCTTTATCAAATCCTTGGGTTTAGACATTACTTCGGTGATCCTACTTCTTTGAAAATGGCAGCAACATACCCTTTCTAGG
AAAAAATTATACGAAAAATTCATTCCCTTGTAATACACTTTTGATCGAAATAGTTTTACCAATGCCAACAAGTTTGACTTTTTCATTTAAAATGCAAATT
GTTAGAATTTTTCGATTTCGAAATTTAAAATATATGTTTTACAAAGTAGTCCAGCTTGTTAATTGGCATTAACCCTAGATTGGTCCCCCCGATATGATAA
ATCAATCATTATTTTATACTCGAGCTTCATCGTGTACTATTTACTTATAACCCCCAAAATTGGGTTCCTAGTAAAACAGAACAAACCATGTCGAGTCAAG
AGCATCTTCATTTCTATAGAAAATGGTGGATATAAGAATCCACACAAAGGATCACGTCCTTCAAGTCGCACGTTGCTTTCTACCACATCGTTTCAAACGA
AGTTTTACCATAACATTCCTCTAATTTCGAACTGGGATGGAATTGATTCAATATGGAATCATGAATAGTCATTGACTCAGTCGTTTTTAGTCCATACTTT
TTTATTTTATCCATTTATTTTTCTTTTTTGAATTTAGTTAAGAATAAAATAAAAAGTCTTTATGTCTTTATTCTGAGAAGTCTCAGCAAAAAAACAAAAA
AATCCAAGTATTAACCCCTCTTTTCTAATATTTTAGTCAAAAAAGCGATTTATTAAGCAAAAAACTATAACTATTCTACTCCCTAAAATTCTTCAGAAAA
TCCGAAGTGTACTTTCTCAATAAAAAGCATTTATCACACTTGGATTTCTTCAAGTGACAAAGGCAAGTATTCATATAAATTGATAAAAAGAGTTTAATTA
AAGAATTTTATCTTCTACTTTAATTCAAACCCTAACTGTAAATATGTTTTCCAAAAAAAACTCAATTTCATTTATTCTTCACAAGTATTAATAATGATAA
AAAAATACCTAAACTAGATATATCAATTTGGCTATGTCCAATTGAATTAAATTATCCATTTTTAATTGAAACCAGATCTATAGATTGAAAAAGCTAACCG
AACGTGGTTTATTGCTGGGGATATAAAAAAAAATGTCTTAATATAAGCTAAGATTAAGGTTATTCTTTTTTATTATATGAAAGAATAGAATCAATCATAA
CCGGAGGAGTATGAGATTTTAATATCTATTAAAAAAAAAGGAGGATTTGTTACCAAGTACACTTGGTAATTATGTGAATTTCAGTTTGGCAATTATGTTA
TTTAATAATGATATATTTTTTTGGTTAACGTTAAGAAAAGACCTTATTAACATAGAATAGAATTATCTCGAAAAACCTCTATTCTTTAGTTTAGTCTTTA
CATACATGGACCGTCGAATCCCTATTCACTTGCTTTAGTCTTAAATGTTTAGAAGTTTTTTTGCATTTTGATTCTGCGTAGCAGAATGGATCTGGGACGG
AAGGATTCGAACCTCCGAATAGCGGGACCAAAACCCGTTGCCTTACCACTTGGCGACGCCCCATTTAGATTTCTATTTAATAATAATCAATATTATTATT
GTATTGTGCGACATTCGTCAATTACAGATTTCATTCCAGACAATAGGAGAATAAAAAAAGAAAATATCTATAGATGGGGTAATTCTGTAATTCTTTACGG
TATTCTAGTATTCAATATCTGTAGATCTAAAATAAAATGTAAATTCATTGATCATTACATAGAATTCAATTAAGATATTGTATGAAAGTATAATTCCTTG
TATTCTCATTTGAAAATGTAAGGATTTTTGATTTGGATTTTTTGGGGGAGTTCAAATCAAAGAAAAAGAAGGATTTTTGACTTATTACTTACCTCCCTTA
TTAAAATTCCCTTATATCCATTATTCAATAAAAATTTAATTATCTCTAAAAACACATCTTTGTTATGCTTAATCTATTTTTCAATTTAATCTGTATCTGT
CTTAATTCTGCTCTTTCTTCAAGTGGTGTTTTCTTCGGAAAATTGCCTGAGGCTTATGCGATTTTCAATCCAATCGTAGACATTATGCCCGTTATACCTG
TATTTTTCTTTCTCTTAGCATTTGTTTGGCAAGCTGCTGTAAGTTTTCGATAAAGTTATTAAAACTCTACTGAAAAAATTCATGATTTATTTGATAAAAA
AGATTCTAATAAAAATTGATAACGTAGTAGCAATCTTAGTTTATACATCCTCATAAAAAATATTTGAATTCTTGTATATTGGATAAAAAGAGCGATAAGT
TTGGATCAGTCCATTTCGCCGTTCTGGCCGCTCTTCCAGTGAGGAAGTACTTTATTTATTTATTAGCTTTTGTTTTACACAATACTTTATTGTTAATATT
AGAGTTAATATTAGAATAACCTTTTTGGTAACGAACAAGTCATAATCTTAATTTAAAATGCATTCATGAGTTTGAAAATTCAGTTTTTGTAGAAAAAAAC
ACTAAACTTAATACTATACTTAATAAAATAAAGAATTGTTCTTTATTTTTTCATAGTTTTTTTTCTTGGCATGCCCAAATAATACATGTGTTACATAACT
CAAATGGATAATCTATTCCCTTTTACCCCAAAAATGATCCTATCTTGGAGATTGTGTAATGCTTACTCTCAAACTTTTCGTTTACACAGTAGTGATATTT
TTTGTTTCTCTCTTCATCTTCGGATTTTTATCTAATGATCCAGGACGTAATCCTGGGCGCGAGGAATAAAAAAGATATTTTTCTGATTTCTCCTTGCTTT
TTCTAAATATTATTCAAAAATTCCATAATTTAACTATGAGAAAATATCACAAACAAAGGGTGGATATTTTTGAATTAAAAGGTATCAAGCGATGAGAAAA
CGGAGAGAGAGGGATTCGAACCCTCGGTACGAATAATTCGTACAACGGATTAGCAATCCGCCGCTTTAGTCCACTCAGCCATCTCTCCTAATTTTGAATT
CGTATTTTTTATCTTTATGTAGTACTTAAAATACTTTTTGATTGATAAAAATCTTACCTTTTTTAGATATAAAATATGACTTAATTAACTGAATTTAATT
AATTTAATTAATATTAATTTATTTTTATTATAATTGAAAATGATCTATTTGTATATAAATTTTGTATATATTTCTATTCTATATAAATATGTATAAACTA
GATATGTTTAAATGTAATTCTATAGATTGTAAATAGAAATTTCTATTACATATTCAAATTATATATCATTATATAATAAAAATTTAATAAATATATTAAT
GAGTTATTGTTATTCTAACATATATTTATTAATTTATTCTAACATATATTTATTAATAATAATATTATTAATATAATTCTATTATAATTATAATAATATA
AACAAATTATAATAATATAAACAAAAAAAATGACTATGAAATAAACTACTAAAATATAAATTAAGAAAGATATATATATAAATTAAGAATAAGATATTAA
TACTAAGTATATAACTAAAGTATATAGGTATACTCCATAAATTAAAAAAAATATATATATATTTTCAATAAAAAAATGAGATAAGTATATAAAAAGAAGA
TACCTATCAATCTGATTTCACTTGAACAACAATCCAATTTCTATAATGATAATAACTCAAAACGGATATCTCCAATAGAAAAAATACCTTTTTGATACGT
TTTTATTTTATTCACCCGGCCTGGCTAGTACCTAGCTGGGCCATTACTGTTTTTTCCCATGAATTATTCAAAAATCCATTAATTTTTTTTATTGGAATTT
GAAATTCCATTGTTTTTGAAGCAACAAAAAGACCACTACAATTACAATAAATGAGGTCAATTTCTATTTCTATTAGTAGAATATAGGTGTTATTTTCTAT
TTAAATTGACTTTATTTTTCATATTCTATGTATTTTATAATTAAGATTATATCTAGTATATGATTCTATCAATCATGAATAGATTATTCTATAATAATTC
TATTATATATTATATAATTATAATGTTGTAAATATATAATTAGAAATTTAGGAAATATATAATTTTTACTTTTAATTATATATAGATATATAAACGTATA
TTATATATCTAATGTCTAATTTTAATTAAAAAGTTCTTATAACTCATAGTTGTATATAATATAACTCAGATACTTCACTTGTTCAAGTAACAAACTTTGT
TAAATTTGAAAACTTAATATCTATCTAATCGAATTTTAATTCAATTGACCCAAAATGAAAAAAAATCTGACCTGACAATCCATAAGGGAAGTGTCTAATA
AAAAGAAAAAAAAGAGTTCGGATCGGAACTTTAAGTTTTCAGTAATGACTTACTGTGAAACTAAAAGTCGAAACTGTTATTTTAGAGTTAAATAAGATTT
TTGATATTCTATATTTACCTAGTTTTGGGTTATTTTTTATCAAGTAGCAGGCAAAACAGAATACGTATCAAGATTCAAATTTGTCTCATTCTGATACAAT
CTTGATTATATCTCAATCCTTAAGTCGACAAATAACTCATTAATATACAATAATTAAATTGTAGCGGGTATAGTTTAGTGGTAAAAGTGTGATTCGTCCT
ATTAAAAACTTAAATAGTTAAAGGGTCTTTTGGTTCATATTCCAAAAGGAAACTTTATTTCTTAAAAAAGGTTAATCCTTTATCTCTTAATGCTAGAGAA
AAATATAAATTCTCGTGATTTGTATTGTATCCAAACGTTAGTCTTTTTTTGAATGATAATTTTGGATTATATGGAATCACGAAGCATAATTTTTTTCGAG
TTGATTCAACTCTTCCAATAAAATGAGTAAAGGGATCCATGAATGAATATAAAAAGTTTATTTCTAATCGTAACTAAATCTTCAATTTTTATATTAAAAA
AGGGATTGAAGCAAAATAGCTAGAAAATAGTGGCTTTGGTTTACTAGAGCCATCAGCCTATTGTCTCAGCTCGGTAGAAACCAAATTCTTTTTTTCTCAG
GATTCCGCGAGTCGAAATAAAGAACGAAGTAACTAGACAGATTTGGTTAAATTTTCCTCTTCTAGAAGGATCATCTATAAAGCGAATAAAAGAAGCTGAC
ATAGATGTTATGGATCTAATTTTTCAGATTTACGATGACTCCCTTTTCATACAATACCAATACAGCATAACTTTTTTATGTTTTTCTTCTTGTATGTCTT
AGATCTGGGACAAATTTCCATAAAGGAGCCGAATGAAACTAAAATTTCATGTTCGGTTTTGAATTAGAGACGTTAAAAAAGATCAACTAACGTCGACTAT
AACCCCTAGCCTTCCAAGCTAACGATGCGGGTTCGATTCCCGCTACCCGCTTTATTACTTTTAGACATCTAGCATTGATTCAGATATGCATCCTTTTTTA
CCAAAACCTTCCGCATGCAATCCAATTCTTTATCTTTCTTTTTTTATACATATTTATATATATTATATAAGTTTTATATATATTTTTATACATAAAAGAA
AACAGGAATTAAAAGCAGCGTCCATTGTCTAATGGATAGGACAGAGGTCTTCTAAACCTTTGGTATAGGTTCAAGTCCTATTGGACGCAATTTATTTCCA
TCTATTTTTTTTTAGATTATTATCCCTTTTAGATTGTTATCCCAAAACCTTATCTTATTTGGTTGAATTCAAAATCGAATCAGAAACATTTACCACTCAG
AAACATTTACCACTAATGTAGTAAGAATGAATAAGACTATAGGAGTCATAAAAAAAGACTCAGAATCTTAGGCTTGCTCCTGTTGTAGAAACAATTCGAT
GTGTTCCTGAATAGCCTCTTTCAAAAGGGCTTCTGCTTCCGGGGTGAATGTCTTGGTGGAAGATATAATTTCTTGGAACTGAGGTTTATTCTTTTTTAAG
TAGGTACGCAACTGAACCAGAAATTTCCTTACCTGTCCAACTTCTAACGAATCAAGATACCCGTTTGCTCCAGTAAAAATAGTAGCTATCTGTTCATCGA
CTCCAAGCGGTGCAGATTGGGATTGTTTTAGCAATTCGCGTAATCGTTGGCCTCTCGCCAATTGATTTTGAGTAGCTTTATCAAGATCAGAAGCGAATTG
TGCAAAGGCTTCTAATTCTGCGAATTGAGCTAGTTCCAGTTTTAATTTACCAGCTACCTGTTTCATGGCTTTAATTTGAGCTGCGGATCCTACTCGAGAC
ACGGAAATACCCACATTAATAGCAGGTCGGATTCCAGCATTGAACAGGTCAGCAGATAAGAAAATCTGTCCATCTGTAATGGAAATGACATTAGTAGGAA
TATAAGCTGAAACGTCTCCCGATTGAGTCTCAACTATTGGTAAAGCAGTCATACTTCCTTCACCCAACTCATTACTTAATTTAGCGGCTCTTTCCAAAAG
ACGTGAATGCAAATAAAAAACATCTCCTGGATAAGCTTCACGACCCGGAGGTCTTCTTAATAGAAGAGACATTTGGCGATACGCTTGTGCCTGTTTGGAG
AGATCATCATAAATTATTAAAGTATGCTGTTTGCGGTACATAAAATATTCAGCCAAAGCTGCTCCTGTATACGGAGCAAGGTATTGTAATGTAGCAGGCG
AATCCGCTGTTTCCGCTACCACAATAGTGTAGTCCATAGCCCCGCGTTCCTGTAAAGCAGTTACTACTTGAGCTACAGAAGATGCTTTTTGACCAATAGC
TACATAAACACATATTACATTTTGACCTTTTTGATTTAGAATCGTATCTGTAGCCACTGCTGTTTTACCAGTCTGTCTATCACCAATAATTAATTCTCGC
TGACCGCGCCCTATAGGGATCATCGCATCAATAGCAATAATCCCTGTCTGAAGAGGTTCATATACGGAACGTCTAGCAATAATGCCTGGAGCGGGAGATT
CAATTAAGCGAGATTCCGAAGCTGAAATTTCGCCTCTTCCATCAATAGGTTTCGCTAGAGCATTTAGGACACGACCCAAATAACCGTCACTTACCGGTAT
TTGAGCAATTTTTCCTGTTGCTTTTACAGAACTTCCCTCTTGTATCAGCAAACCATCGCCCATTAACACAACGCCAACATTATTTGATTCCAAATTCAAA
GCAATACCTACGGTACCCTCTTCAAATTCTACTAACTCACCTGCCATTACTTTATCAAGACCATGAACACGAGCAATGCCATCACCCACTTGAAGGACGG
TGCCGGTATTCACAACCTTTACTTCTCTAGTATATTGTTCAATACGTTCACGGATAATACTACTAATTTCGTCGGCTCGAATGGTTACCATTAGCGTCTC
TTAATTCTTTTTCGGAAGCAAAGGAAAAAAAATAATGCCTAAATTCTAAACTTTCTAAACTCAAGTGGAACGACTATTCTTCCATAACCCCGAGAATGCC
AATATTAGCACTGATGGTACGAAAATGTAACTCACTATTCAAACAACTATTCAGAGTACCTAGAGCTCCTTGTAAGGCTTGTTGGAAAACTCGTTGTCGG
ACTTGATTAATCGCTCTTTGTTGTTCAAAAAGAAGGGTTTCATTTTTGTAATTTTCTAATCGTTCTAAATTCTCAGAAGTAGCCTTAATCAAATTTTGTT
TTTCTCGTTCTATCTCGGAGTATCCATTGACTCGATAGTCATTGGCTTCTGTTTCCACTTTACGTAAGCGCGCACGGGCTTTTTCGAGCTGTTCAATAGC
TGCTTGACGTAACTCTTCTGAATTTCGAATAGTACTCAAGATCCTCTGTTTTCGATTATCTAATAAATCATTTAATGAAAGTAGATTCTGTTAACATTAA
TTTAATAATTTACATTATCTCTTCCCGAACCAAACATGAACCTTTCAATTCATTTGGCTCTCACGCTTCATTTTTGAATATATGGGCTTCCATATATTTT
AATGTAATGAGCCTACCCTCTTTTTTTCTGTTCGCATTGAAAGATATAAAAAATTATCTTATACAAGACCAGAATATTTTTAGAGGACTCTTCTGACCAG
ACAATAAATCTTTAATAGTCAGCAAAGTTGTTTTTTTATTTTTTTATTCTATTTATATATATTATTTATAATTTAAAATTATAATTAGTATAATGTATAA
TGAGTTTTTTAGTTTTATTTATTAAATACACTTGTCACTATTCAAATCCAAAAATGTGTATTCTATACATAGGTTGTCGATTCAGCATTAGATAAAAGAG
GGGGTACCTTTTTTATTTTTCTTTAGGAAATGATTCAAATCCAATTTTTTTATCGATATGAGTGTTCTATATCGGATAATTTCTCAACTATGTATTTTTT
TTAACCATCTTAGTAATAACATAGTGGTAGAAAGAATACCATATTTGGTGTGCTTGGACTTCAAGCAGTTTAGCTTTAACCATGTCAATCGTCTCACATT
ATTGGTTGATAGAGAATCAAAGTCAATTTACCAATGAATCACGAAATGCTATGGTTCTTACATATGATTTCTTAATTTATTCAGAAGTAATTCGTGGAGA
TCATGCACATTTTTTATCCTATTTTCTTATAAAAAAAAAAAATAAAGTGCAGTTGGTCAGATCCAACTTATTTTTGAAATACACAACTCGCACACACTCC
CTTTCCAAAATAAATTACTACACCAAGTACTACGCTTAGATTTATTGGATTTGTTGCTAAAATATCGGTATTAAACCCAAAACCGCCGGCGGATGGCCAG
TGGCCCAAGGAAACAAAAGAATCAGTTACATTTTGCATATACTCTCCTCTTATAGATAGGACTAAAAAAGAACAGAGTTCCTTTTGTATTACTTCGCCCC
CTTTGTTTGATTTCTTTTTTTTTTTTTATGGGATTTAAAAATGGAATAGATTAAATTAATTAATTTAATTGAGAACTTTATTTATTTATTATTTAATTCT
AATTAAAGTTTACAATTACAAGAACATACTTATTGGGTTAGGTCCTGGCTATTTTGTCAATTGGTAAATACCTTGTTTATTGCGTTACAACGCATACTCA
AAAAAGTTTTGCATTACATTATACTAAGAACTGAAAACGGGAAGGAAGAAAGCGAGAGGATCTGCTAATTACTAATCCTAAAATCAGTCCTTCCCGGAGG
TATTCTCTCAACGAATAAGTAATTGTTAGAGTACAATGTTGATATAATTCGAAGAAGCAAAAAGCAAGTCTAAGTCAAAAAGTCTATTACGTACTTTTTT
ATTCTAGAATTAAACAAATGGATTCGCAAATAAAAGTGCTAATGCCACAACCAGTCCATAAATTGTTAAAGCTTCCATAAAAGCCAGACTTAACAATAAA
GTACCTCGTATTTTACCTTCTGCTTCTGGCTGTCTCGCAATACCTTCTACAGCTTGACCCGCAGCAGTACCTTGACCAACCCCAGGTCCAATAGAAGCAA
GTCCTACAGCCAATCCAGCAGCAATAACAGAAGCGGCAGAAATCAGTGGATTCATGATAAGCTAAGCTCCTCGCAAAAAAAAAAGAAATGGTTAATGATA
CAATCAAGGAATAAATCAGCCGAAATACATTAAAATAGCGCTTTTTGTTCTTATCCGTAGTAGAGTTTGAGATAAATCTATATGCATACTATGAGAGTTA
TTCTATTTGTTTATTCTAAACCCCTTTTTCATTCAATTAGTCATTCTTTACTCTTTGACTTCCTTGAATTCATAGTTCATCTCTTTATTTGTTCAATCCC
CAATCACAGACAAAGCCGCAGGACTTTCTATTGGAATCTCATCTAGGTGCAGTGAGCTGCTAAATATATATAAGATAGCTAAATATATAGAAGATATAAG
AACCTCACTATAACTAGTTAATTTATAATATCACATATACATTTGTTTCTTCTATAACGTAAACCGCTTCAAAAAAAATAATTCTAGAATCCTTTTTTTG
AAGCATAGACGAGGTCTAGATAGACTTATATCTATATACTGATTTTCATATTTATAAAATAAGCTAGTTTTTATTTAGTTTTACGTCAGACAAAGATAAC
AATTATTATTCAAGTCAAAAATAATAATATTAATTTAATAAAAAGAAATAAATATAAATACAATAAATATTTATAATATAAATAGAAGAAGTCTAAATTC
TAGGGTACATCTTTCTTTACTGCTACGCTTCTATCCCCCATATATTCTTATTTATATAATCCATTATTGTAGACAAATCGATTATATAAAACGGAACTTC
CCTATACTATAAAAAGTCACTCTACTCTCTATGAATATGAACTGGAATAAGGGTGAAAAGCCATTGCAAAAGCTAGTTAATGGTGACCCTCCATGGATTC
ACCTATATAAGCTGCGGCTAAAGTTGCAAAAATAAGAGCTTGAATACCGCTTGTGAATAATCCAAGAAACATAACAGGTATAGGAACTACTAAAGGGACT
AAAGAAACAAGAACAACAACTACTAATTCATCAGCCAATATATTTCCGAAAAGTCGAAAACTAAGTGATAAAGGTTTTGTGAAATCTTCGAGGATGTTAA
TCGGTAAAAGTATTGGAGTTGGTTGAATGTATTTACCAAAATAACTCAAACCTTTTTTGCTAAGACCCGCATAGAAATATGCGACTGAGGTGAGTAAAGC
TAAAGCAACAGTAGTGTTTATATCATTCGTGGGCGCAGCTAACTCCCCATGAGGTAACTGTATGATTTTCCAAGGTAAAAGAGCACCTGACCAGTTAGAA
ACAAAAATAAATAAGAACATAGTTCCAATAAAGGGAACCCAAGGACCATATTCTTCTCCAATCTGAGTTTTACTCAAGTCTCGAATGAATTCAAGGAGAT
ATTCGAAGAAATTCTGACCATCAGCCGGAATGGTTTGTGGATTCCGAACAGCTAGGGTAACTGAACCTAATAAAATAGCAATTACGACCCAAGAAGTAAT
AAGTACTTGGGCATGGACTTGTAAACCTCCTATTTGCCAATATAAATGTTGGCCTACTTCTACACCCGATATATCATATAGCCCTTTGAGTGTGTTAATG
GAACATGGTATAACATTCATATTGTCCTCTGACAGAAATCTAACTTAAAAAAAGAATTATTTTGATTTGATTCACCCATCTCTTTCTCAACTGACCCATT
TTAATCATTAGTGGTTTAGGATACTCAGTAATTACATAATATCCCAAGTCCGAGTACTTACTTTTTTATGAAATACAGGAATAGTAACCGATCCAATAAA
TCAAATCTATGGAGTTTCCCGAAGTAATTGACTTATCTTATTAATAATAATAATCAATGATTTCTTATATAGCTAGAACGGCCGTCAATGATTGCAGATA
CTAATTTGTTAAGAATTAATCGGATTGAAGCGATAGCATCGTCGTTAGCTGGAATCGAGATATCTGCGATATCTGGGTCACAATTTGTATCGATTAAACA
AATCGTCGGAATCCCCAAAATGACACATTCTCTAAGAGCGGTATATTCTTCTTGCTGATCAACAATAATGACAATATCAGGTAACCCTGTCATATATTTG
ATCCCACCCAGATATGTTTGCAGGGTAGATAATTGTCTCTTGAGCATTGCTGCATCCCTTTTGGGTAGACTGTTCAGTTTTCCCATCCTTTGTTCCGCTC
TTAAATCCCTGAACTTTTGAAGTCTCGTTTCCGTAGTGGACCAATTCGTTAGCATACCACCAAGCCATTTTTTATTAACAAAATGGCAACGAGCCTTTAT
TGCAGCGGATGCTACTAAATCCGCTGCTTTATTTTTTGTCCCAACGATCAAAAAGTGTTTTCCTTTACTTGCTGCATCAAAAACTAAATCACAGGCCTCT
GATAAAAAACGCGCAGTTCTTGTAAGATTTGTAATATGAATACCTTTACGTTTTGCGGAGATGAAAGGTGCCATTCTAGGATTCCATTTCCTAGTCCCAT
GACCAAAATGAACTCCTGCTTCCAGCATCTCTTCCAAATTGATGTTCCAATATCTTCTTGTCATTTTTCCCCACACTTGCTCTTTCTTAAAAAAAAAAAG
AAAGAGACGAGGTATCTAAAATAAATAATTGTTCCGATGGAACTTTATACGGAAGATTGACCGTTGATACACGATCCAAACCATTAATTCCTTTTAATTC
ATTATGATCAATCTTTCTCATCAAATAAGAAAATTGGATCGGATAATCTAATAAAATTATAATAAATAAACGAGCCTTCCTTTAGGAATCATTCAATCGT
GTAAATGATTGTTCTGATGTCTACTGAAAATTGTTTGGGATGCAAGAACTCAAAAATTCTCTATGGTGAAATAAGATATCTCTCATCTTTCCTTCGAACA
AATTCTTATTTTTTATTTCCAAATGAATGTTTTTATGCTGCCTTGAATGATGGACTAATTTTTTGAATCCAGTACCGACAGGGATAATTCCCCCCAGAAC
AACATTTTCTTTCAGGCCTTTCAACCAATCAATACGACCTCGTAGAGCAGCTTTTGCTAAAACTCGAGCAGTTTCTTGAAAACTAGCTTCGGATATAAAA
CTTTGAGTATTAAGAGATGCCCTCGTTATTCCCAATAAGATTGCTCGATAGGAGATTGCTTCATCCAAAGCACGCCCTGCTCTTTCCGCTCGCAACAATC
CTATAAGTTCTCCGGGTAAAAAAACATTAGACATTCCATCTTCTGAAACCAATACTTTTGATGTTACTTGACGTACAATAATCTCTAGATGTCTATTGTG
GATCTGTACCCCTTGGGATCGATAAACCTTTTGGATCTTATTAACCAAAGAGATACGGCTTTGGGCGATGGTTAGCTCCGTGCTGATCAAGAATCCCCAA
GGGTTCCCAAGAATTCTGGATATACGTTCATTCCAAGCTTTAACCCTCTTTTCCAGATTTGTCGATATTGAATCAATTGAACGCACTTCTAATACTTGTT
CCACTTTTGGAAGACCCTGCGTTATGTCACCGGATCTTGATTTTTCATATATAAATGTAACTAATGTATCTCCCTCATGAAGGGTTTCTCCATAATGACC
GTGAACCGTCGCTCCTGGAGTAGCCAAATAAGGCTTAGCTGATCTTATAACTAAGTAGTCAACATGAACAATTATAACTTGACCGGATTTTTTCTGTGAT
CCATATTTGAATAGGCATACATTTTCACAAAAAATTTGTCCAAGGGTAATAAGTGTGGATGTTTCATCACAATAATCGTGATGGAAAAAACGCCAATTTA
AATCGAATGGATTAAAAACTGTCTTACTGCATGGATCAAGATTATAAATACCCCTATTTTCATCTATTAAAAAAAAAATTATTCCTTGAAAAGTCTGACT
CAAATTTTCAATTAAGAAATATTTTTTTAACAAAGTCTTATTATAAGTTATTAAATGGCAAGATGAATAAAAGTTCGCAATTTTTAATACTACTGTACCT
AACAGGCCTAAACAATTCCGAATTGGAGTTACAGGATCCGCTTTAATTGATTGTTTTGTCACAGTGTTATATTTCAAACCATTGAATGGACCAATTCGAG
AATAGTTGGATGATAACAAAATTTTCAAAGATTGACATTCCTTATTTCCATTCAACAACGTACCACCAGTTCCTTTCTGTTTGGTAAGTGATGGAATCTT
TGCTTTGGAATAAAAAGGATTACTATTTAGGTAATCTAATCCATTATGGTTAATCAATCCTGAACTCACCACACTATTTCTTTTTCCGGTATACAAAAGG
GGGGACTTACCTAACTCAATTCTTATGAAATTGCAAGTTAGATCATTTGTCTTTATTTCAACAAAAGAAGCATGACTATCTTCTATAGAACTTTTTTCTT
CTTGGTGCCAATTTAATACTAAGCAAGTCCGAACTAATTGAATACTTGTGTGAGAAATTCCTCGAATTGGCTTGCCATTTCCATAAAGGATATAATTGAC
AACTCTAAGTTGGATGTTATCCCCTTCCTGCAAAAGATCCTTTGGAAAAAATGTTGCTAAATTGATCCCATCCGCTATTTCATATGTGACTACGGGTCGA
ACTGAAACAAAATACTTTTTCTTAGTAGGTGTGATCCGTTGAACATAGATCCAATTTTTCAATTTTTTGGATTCCTTGGAAGTCATTTTTCCCGTTCCCG
GGGGTATCAAGATGCCGCTATGCCTGGATATCTTATCTGTCTCTCCAGGAAAATGGATATCCCCAGAAAATATTTTGAGTTCAATACTTTTTTTTTTTCT
CTCCACTCGGACCAATCCACCTACTCGGCTTCTTATATTTAAAGTGAGTGGTGTATCCACTCCTATAATACTATTGTTACGGACCATTATCAACGAAGAT
CCTGGTAAGACATGCACTTCCTCGGGAATGAAAAAAAATCGATCTACTTTCGTTTGGTATTTTGGACTCAATTCTTTTGTTCCTCGATATTCAATCAAAT
CCTCTTTTTTGAGTATTGAATCGACCTCTACAGCCCCATATTTAGTAATTCCGGAACTGTTTCTTCGGTATCGGGGATCGTCGAAATAAGCAAGAATACT
ATTTCTACGTAAAATACCATTTATGGGTATTTCAATCGAAACACCAAAATGGGGTATTAGTTCTTTATCACGTTCTTGATCATATTGTAATGGAATGATG
AATTTATTTCTGCGCCTCTTAGCCAAAAAATCAGAATTTTCGTGCAGAATAAAAGGATATTGTAAATTCCAATGACCATTAGATATGCTGCCATCAGGTC
TTGCATAATCAAAAGTTCCTCCCCTTTTTTTACTAGAAGAATCTGAACTAAACAATTGATGTCTCGCAAGATCCTTAGTTACTGATAGGTCAGAGATATA
TCTTTCTTCGAGAGAAAGAGAATGAGCGTTTATTTGATCTTGATCCTTGTGAAGGGAAAAAGACACAATACTGTATCTGCACGTACCTACTGCTAATATC
CATAAATGACTTGTTTTCGGTAATAGATGCACATTACCATAAGTATATTCAGGTGCATGATAGACATCGGTACTCCAGTGCATTTCTCCTTCTGATTCAG
AATAAATATGTTTTCGAACCTTCTCTTTAAAATTTAAAGTGGCTGCTCCGGCACGAATTTCAGCAATCACTTGTTCTGATTCTACGTATTGATCATTTTG
AACTAAAATCAAACTTTTAGGGGGAATATTTACATTATGGATAATATCCTGACTTTCTATAGTTACATACAGGTCTATTGAACATAGAAAAGCAGGATGC
CCATGACGGGTGCGTGTGGGATGAACTAAATCCTCATTGAATTTGATTTTTCCATTAAAGGGAGCTCGTACATGTTCAGCAGTACCCCCCGTAAATACTC
CGCCAGTATGAAAAGTTCTTAATGTTAGTTGAGTCCCAGGTTCCCCAATAGATTGACCCGCAATAATACCTACTGCTTCTCCCAATTCGACCAGGTCACC
GTGAGTGGGACTACGACCATAACATAATTGACAGATCCAAGATGTACTCCTGCAAGTAAATGGAGTTCGAATATGTATAGGTTGTGCTCGAAAGCTTATG
AATCGATTGACAAGTCCAATCCCAATATCTTGATTTCGGGCGGCAATGCATCGTGGACCGATATATATATCGTCTGCTAATACACGACCAATTAGTGTTT
GGATAAAAATGCGTTCTGGCACCCCATTTCGAGGACTTACGGAAATACTTCGAATAGTACCACAATCTGTTCTACGTACTATAATGTGTTGAACCACTTC
AACAAGTCTACGTGTGAGGTAGCCAGCATCTGATGTTCGTACAGCAGTATCTACAACTCCTTTACGGGCCCCGTAGCAAGAAATTATATATTCCGTCAAA
GAAAGTCCTTCGCGTAAATTGCTTTGAATGGGTAAGTCAATCATTTGTCCTTGGGGATCTGACATCAATCCTCTCATACCTACTAATTGGTGTACCTGAG
ATGCATTTCCTCTAGCTCCCGAAAAGGACATTAAATGGACTGGATTAGAGGGATCAGTCATCCTAAAATTAGGATTCATTTCTTGTCTCAAATATTCGCT
GGTAGCATACCATATTTCAATGGATTGACGTAATTTTTCTACCGCGTGTACATTTCCATAATGATGGTGTTTTTCCAAAATTAAACTTTGTTGCTCAGCA
TCTTGTACTAACCATCCCTTAGAGGGTATTGTTAAAAGATCATCAATTCCTAATGAAATAGATGTAGCAGTGGCTTGCTGGAAACCCAGAGTTTTCACTT
GATCTAGAATGTGTGATGTATATGCCATGCCGAAGTGATCTATTAATCTGCTAATAAGTCGTTTCATGGCAGCTCCATCTATCACTTTATTGTGAAAGAC
TAGATCGGCCCGTTCTGCCATAAGTACCTCCCTATTCTGCTGAGTAGGATTCTACAATGGGTCTGAGTCAGTGATTCGAAAACTTCCTTTCCTCAATCTT
GATTCACGTAGAAATTCAGGAATTATGATACCTGTAAAGCTCCAGACAAATTATCATGAGTATCTCTTAATTACTTAGTCTAGCTAGCATAGGAGTAGGC
TCGGTAAAAGCCTTGTATGGCTTCTTCTATTTCTCGATAAAAAGAAATATGACCAACAGTGGTTCGAATGTATATAGAACAGATTTCTTTTTTTACACTT
CTTACTATTAAATAGTGTCTATAAATTTCATGGTAGGTACCAAAAGATTCATATTGAACTTCAAGCGGAACTTCCCTGGATCCAATAATGACACGTTGAT
CTAGTCGCCACCGGAGCCACAAAGGACTATCCAAACGGATTCGTTTTCGACGATAAGCGCCAAGTGCGTCATAGGAACTACTAAAATGGGGTTCCTTCTC
TTTCGTAGCCTGATAATTATCATTGTCAAGAGGTGCATTTTCATCGTTTTTGCAATTAAAAAAATTATACCTATTTGCACAAATACCTCGAGGATTCCCG
ATCGTTAATACATAAAGTCCAATTAGCATATCTTGAGTTGGCACAGAAATGGGATCACCAATAGCCGGAGACAAGAGATTCATATGAGAAAACATAAGTA
AACGAGCCTCTGCTTGAGCTTCTAAAGATAAGGGTACATGAACAGCCATTTGATCCCCATCAAAGTCTGCATTAAAACCCTTACAAACTAATGGATGTAA
ACATATAGCACGACCTTCTACTAAAATGGGTTGAAACGCCTGTATGCCCAATCTATGCAGGGTCGGTGCTCTATTGAGCAACACAGGATGCCCCTGCATG
ACTTCTTGAAGTATCTCCCATACTATGGGCTCTTTTTCTCTAATTTTGCTTTTAGCAATCCCGATGTTGGAAGCAACGTGTTGTCTTATTAGACCACGAA
TTACAAATGTCTGGAAAAGTTCTATTGCTATTTCTCGAGGTAATCCACATTGATGTAATGAAAGTGAAGGGCCCACAACAATGACGGAACGACCCGAATA
ATCGACTCGTTTACCAAGCAAGGTTTCCCGGAATCTTCCCTCTTTTCCTTCAATTACATCTGAAAATGATTTGTAAACTTTATTATGACCGTCCCTCATT
GGTTGTCCGCGGATACCATTATCCAGAAGTGTATCTACGGCTTCTTGTACCAATTTCTCCTGACACATTACTAATTCACCCGGGGTAGATCTACTTGTTG
TTAGTAGATCAGTAAGAGTATTGTTTCGATAAATAACTCTTCTATAGAGTTCATTAATATCCGAACTCATTAATTTACCCCCATCTATCTGAATAATAGG
TCTTAACTCAGGAGGAAGAACTGGTAATAGGCACAAAACCATCCATTCTGGTTCTACATTTGTTCGAATAAAATGTTTAGCTAATTCCATGCGTCTAACC
AAAAAATCCTTTCTTCTTCGAATTTTTCTATCTTCCCATTCATTCCCGGTAGACCCTTCATCTCCTAATTCTTTCCATTCTATCAATGAATTATCTGTAA
TAATTCGTAAATCCAAATCGGCTAATTGTTCTCTTATAGCACCTGCTCCAGTAGAGATTTCTCTATTTCGAAATGTTTCAAAGCCTTGGGTAGTGAAAAA
AAGTGGGATGCTGTATTTCCAGGATTGGATTTCATATTCGAATGAACCTCGTAATCGTAAGAAAGTGGGTTTTTTAGCTATGGGCCTAGCAAAAGAAAAA
TCAAGATAGGTTCCTGGAGGATTCCCCCCTTCAAAATCGGACGTGAGGGTTTACTCTCATCCGGCTCAAGTAGTTAAGTCAAGGGTTCTTTATCATTTTT
TTCTGTTTTTGTTTGAAAAAAAAACCACAAAGAGAGCTACTCTACTCTTTACTCAAGTTCTCAGTAAATAAAGGCAAACCTATATTTCATTTATTCATAT
TTAATCTGAGACTTTAATTTTCTGAATTACTTAGTCAAGTACGACATAACAAATGAAATATAAAAAAAAAATTTTGAGTAGTCTACTTCCCCCGAATGAT
GAATCCTTTTTTGAAAAGAATACTTTTTCGTAAGGGATTTACTTGTCGATATATTATGCTATTCGATCTTTTAGGTCCCTACTCACCTCGATGGTTATGC
CGTGACGTCCCTTGAAGCATATATGCGATGGATAAACTCCTATAACCATGCTATGCTGTATTTGCTTACTTGAACATAATTTTTTTTTCACGAGGTAGAA
CTAGCAATTCTTATTTATCTGTTAAAGAATCGACCATGGATCAATTCCCCTTTCATTTGGAAGTATTGAATACACCCATAAATCTGAGCTTCATGTCACT
CGTCGCAATAGACATGTCAAACTAGGGGCATCCCAATCAGATTCAATGGGATGACAGTTTCTCAGTTCGAATCTGTAAAATGATAATTTCGATCAAATCA
CACATCGCAGTATACTAGGCCTTCTAATTCCTTAAGTGGTTTATCTAAAAGATTCGCGATATAACTAGGAAGGCGTTTTAAATACCACACATGAGTCACT
GGACAGGCGAGTTTTATGTATCCCATTTGATATCTTCGTACACGAGAATCAACAAATTCGACCCCGCATTGTTCACAAAATTTTGGGTCTTCCTTTTCAG
CTCCGATCACTCGATAATTTCCACAAGCACAAATTCCACTTTTTATAGGTCCAAAGATTCTTTCACAAAACAATCCGTCTTTTTCTGGTTTATTGGTTTT
ATAATGAAAAGTGTAGGGTTTTGTCACCTCTCCGACTACCTCCCCATTAGGTAGAATTTTGTTAGCCCAAGCACTTATTTGTTGAGGAGAAACTGGTCCA
ATTCGAAGTTGTTGATGTTTATACCGGTCAATCATAGAATAGAAATTCTGATTCATTCAGATCAGATCAAGCTTCCTTCCTATTAATCTGAAAATTTTTC
TCAGATACAAGGAAATGATTCAGTTCTAGAGCCAAAGATCGTAGTTCTCTAACAAGCAATCGAAAAGATTCTGGAGCGTCCTCAGGATTAACTATTGTTC
CTCCAATAATGGTAGTACCAAGTACTTCCTGACGAGCTCTGATATGATCAGATTTATAAGTAAGCATCTCTTGTAAAATATGAGCAACGCCAAAGCCCTC
TAAAGCCCAAACTTCCATTTCTCCCACTCGTTGTCCCCCCTGTTTTGCCCTTCCTCTAAGAGGTTGTTGTGTAACAAGTGCATAATGTCCACTAGAACGT
CCATGGATTTTATCATCAACTTGATGAATTAATTTAAGTATATAGGACTTTCCTATTAGGACAGCTTGTTCAAAAGGATCTCCAGTTCTTCCATCAAATA
TTTTACTTTTTCCTGGATATTCGGGTTCAAATACCCATGGATTTTTTGTTTGCTTACTGGCTTCATATAATTCTGAAAACACTAGTTTTCTTGAAGCCTC
TTGCTCGTATCTCTCATCAAAAGGGGCTATTCTATAATGTCTATTTAAAAGATCTCCCGCTAAGCCGAGCGAACATTCAAATATTTGTCCCACATTCATT
CGTGAGGGTACTCCTAAAGGGTTGAAGACCATATCAACCGGAGTTCCATCTTGTAAATAGGGCATGTCTTGTCTAGGCAAAATTTTTGAAATAATACCTT
TATTCCCATGTCTTCCTGCTACTTTATCACCCACTTTGATTTCCCGTTTCTGTAAAATATATACACGAATTATTTCTGGGTTATAACTGGAACCCCCTTT
TTTCTGGATCCATCTCACATCAATTACTCGACCCCTTCCCCCTATAGGTAATTTTAGAGAAGTCTCCTTTGCAGTGGAAACCTGAATACCAAGTATGGCT
CTTAATAATCTATCCTCTGGGGCATACGATGATTCATTCGCTATCTGAGGCGTTAATTTACCTACTAAAATATCACCTGTTTCTACCCAAGATCCCAGCA
TCACGATTCCATTTCTGTCTAAATTGCGGAGTAAATGAGCCTCTAAATGAGGTATTTCATTAGTAATTCTTTCAGGGCCCTGGCTTGTCATATGAGTTTG
AATTTCATATTTTCGGATGTGAAAAGAAGTATAAATATCGCTATATACCAAACGCTCACTAATAAGTACCGCATCTTCAAAATTGTAGCCTTCCCACGGC
ATATAAGCTACTAATACATTTTTTCCCAAAGCGAGTTCTCCACCAACGGTAGCCGCCCCGTCAGCTAAAATTTGTCCCTTTTTAACGTATTTACCCCGTT
GAACCTGAGGTTTTTGGTGCATACAAGTATTTTTGTTGGAACGTTGATACATAACTAATGGAATATTTAGAGTGTTTCCATTACCTGAGAAAACAATTTG
GTGAGTATCAGTAGAAATGACTTTTCCCTCGTGTTCGGCTATAACTGAAACGCCAGAATCTAAAGCCGCTTGGCGTTCCAGCCCGGTTCCTACAATACAC
TTCTCGGACCGAGAAAGGGGAACTGCTTGACGCTGCATATTAGAACTCATTAAAGCTCTATTCGCATCATTATGCTCAATAAAAGGAATGAGAGAGGCCC
CAATAGAAAAATATTGGAAAGGGAAAATGCTTCGAAGATGAACCTGTTCCCAGGCAATAGTCAGGAATTCTTGACGGTATCTAGCCGGAACAACCTGTTC
TTCTTGAATACCTCGATTTAAGGCCAAAGAATTTCCTGCCGCTATCATATAATATTCATCCCTACTTGGTGATAAATAAATCATCCGTGCTTCTTTTTCT
TTTGATCTCTCAGAGATTTCATAAAATGGAGTCTCTATGGATCCCCAATGACCAATCCTTACATGAATAGCTAAGGATCCAATAAGTCCAACATTGATTC
CTTCAGAGGTGTCAATTGGGCAAATACGTCCATAGTGACTAGGATGGATATCTCGTATCCGAAAACTTGCCGTTCGCCCTGTCACCCCTCCAGGACCTAA
ATAACTCAATTTTCTACCATGAACTATTTGTGTCAATGGATTAGTTCGATCCAAAACTTGAGATAAAGGGTGTAGGCCGAAAAATGATTCATAAGTTGTT
GTTAATGAAGTTGAAGTTACCAAATTTTGAGGAGTTGGTATCAATTTATGCCTGATTGCTCCAGATATAGTACCTCGAACCGCATTTTCTAAACGAACAA
GAGCCAGTCCGAATTGATCCTGCAACAGATCTGCTACAGAACGAATACGTTTATTTTTTAAGTGGTTCATATCGTCAAGTGTACCCATTCCAAATTTCAT
TCCGATCAAATGATCGGCAGCCGCCAATACATCTCGTGGTAACAAAAATGTATTGTTGTGAGGTATATCAAGATTCAATCTTTGGTTGATATTTCGCCGA
CCAATTCTTCCTAATTCACATCTTTGTTGAAAAAATTTCTTTTGTAATTCCTTACACAAGGACTCAGAAAATACAGGATCCCCACCTACACAAGCAAATT
GTTGATAAAACTCCAAAATGGCATTTTCTTTTGACCCGATCTTTTTTTTTTCCTTATCATTCAGAAAAGACAAGAAAATTTCAGGATAACAAACATTATC
TAGAATTTCTCTTAGATTTAAACCCATAGCTGATAATAGAACGAGAATAGAGATTTTTTGTTTCCTACTCACACGGGCCCATATCCTTGCTTTTCTATCA
ATTTCTAATTCTGATCTTCCTCCCCAATCTGATATTATGGTGCTGGTATAGACTGAAATTCCGTTATGGTCCAATTCAGAACGGTAATAAATACCGGGAC
TTTGCAATATTTGATTAATTACAATTCTGTAAATTCCATTTACTATAAAGGTTCCGAGGGAATTCATCAGAGGAATATTTCCAATAAATACTGTTTGTTC
TTTCATATCTCTATTTGTTTTCCAAATTAATCCCGCAAGGACATATAATTCAGAAGAATATGTGAGTGATTCATACACAGCATCTCTTTCTTTTATCAAG
GGTTCTGCCAATTGATATGTTTCCACAAATAATTTAAATTCAATTTCTTGATCTGTATCTTCAATTTTTGGAAACTTATTAAATTCTTCCATTAAGCCCT
GATTAATAAACCTACAAAATCCCTCAAATTGTATCTGACTAAATCCAGGTATTGTGAACATTCCCTCATTTCCATCGCGGAGCATTTTTATCTTAAGTTT
CCTGTTTATTGAAAAATCCCATTATTGGTTCGCCTCTTCATCTATCCATATAGATAGATCTAGCAATGATGGAATATATATATATTCTGTTTACTGAATT
ACATAAAATTTTAGACAACTCCATATACGTATGAAATACATATCAATGGATATGAGAAAAGGAGGGTGAATAAAACAAAGAGAATTTTCAGCGCAAATTT
GAATCGAATTTGCGTTGCGAAAGATACAAACGGAAATAAATTGATAAATTCCTGGAAAATCTTATGCCGCTTTGTAGACTTGCCTTATGGAGTCTTGTAT
AGAATATCCAAATTTATCCAATTTCTACTTATTATTTATGATATTATGATTAGACTGAGTACCCAAAAAGTAGATTCGGGATTTAATGGGCTCTCCAGGA
ATGAGATAAAGCCGTAATAATATTGAGGAGTATAGATTTTTTTAACATTGCATACTAAACAAATGGTTAACAGATCCTTTAGTAGAATTGAATTCATAGA
ATGAAATTAAAGTGCATAATAGGGATTTTTTGTATTTATAAAGAAGATACCCCGCTCCCACTCGGTATCTATTATTTGTGTTCTGGGGTTTATATTTATA
TATATGTCCATATATACATAATTATTGTTAGGAGTGAAAATAAAAATGGAAAATAAAAAAAGAGTCATTTATGTATATTACTTATATTCATAATAATAAT
TCTATTTTATTACTGATATAAATCCATTTTTTTGAGATTTTTTTTAAATGTATTGATATTTTTATTACATTATTATATAATATAGTTTACTTGAGTTTAT
CTGTATTAATTTTGTACCTATATAATATTGATACTTATTGATACTTTATATTGATACTTATTGATACTTTTTTATTTTCTTTGTGGAAAATCCATTTGAT
TTTTTTCTCATTACATTAAATGAAGGAAATACACTTTGAAATCACATCTTAAAATCGGTTATTAATTCGTGTAGTTAATGGGTCAAGTTGACCAGCATTT
TTTAGTCAGAAATTGCTTTTTTTCTTTTGACTTTTTTTGTTTCTTTTTGAGTAAATTAAATAAATAAAAATTTTTATTTTAAATGGCATAAATATCTATG
AAGATACAATCAATTGAAGAAAATCATCTCAACTAGATCCACTAAAAAAGAAGAATTCCTTTTTACAATTTTACAATAAGTACAATGAAATTCAGGATTC
AGATTCAAATTTAATAGGAAAAAAAGAGTTGAGTAATCCCCCATTAAAGAGTAGTATAATATAAATATGAGTATGTAAATAATTCAATATTAATAAATAA
TTCAATACTCATAATTTGAAAATCAAAAAATTTCTATTTATAATTTATAATAGAAAATTCATATTTCTAATAGGAATAATATAAATATGATAGGAATAAT
ATAAATATAATTTATATGCATCTTCTATTCTTTTGGCGACATGGCCAAGTGGTAAGGCGGGGGACTGCAAATCCTTTATCCCCAGTTCAAATCTGGGTGT
CGCCTGATCAAGAAAAAACTCGAGATTTCTTACTGATAGAAACCTAAATCGACTAAATCTTCACTAACAGAAACAGAGGTAAAGGTTTAGACCTTGTCAA
TACTTGATTCTAAGAAGGATCTATAGGTTCTAGAAAAGCAAAGCCTATTATTCTTCAAAATAGGTATTTTTTTGAAGTATGGTCCGAACAAACGGGTACT
ATTGAGATAAGCTAAATCAAAAAAAAAAATATATAAAAAAAATAACTAGCAAGACACAACTCTGAGATTGAGACCCACGAGAGTAATAGATTGGAAATCT
TATGAGTGAAAGAAAAGAGTCAAAAAAATGGAATTCTTTGGGTTTTTAGTCTTAGGTTTAAATGGTGGGAAAGACTCTAAAATCTCATTAATTTAATGAC
TTTACTTTAATAATACTAAGCTAAGGGAGTAAGTATCTACTGATTCAATTGGCTAGGCTGATGGGAAATTTATTTAGGATTAGTTTATGTAAGACAATAA
AAAAGGAGACGTTGTCTCTAAACTCATAAGAAAATCCTAGTGGTCAATAATCACTATTGATTAGTGATTGATTGTACCTTATAGGGAAAAGGTTCTAATT
TTGTCTTTCAGGAGATTGCAAAAAAACAAGACAAGAATAGTGCATGGCATTTCCCTTTTTTTCACAGAATGATAACAGGCTTAGAGAAACTATAGCTATG
AAATAGCTAGTTATCTAGCTTGCTGGTAGTTATATCTTTTTGTGTATGTTTTTTGTTGCTTATAAAACTCAAGAAAAATAAAAAAAGGAAGTGTGACTAT
TCCTATATATTTTATAGGATAAAAGTATTCGCTTGATATTTACAAAACATGTATATCGTATTTGTGTCTAATCTTTATGCGATTATTCTACCAGAAATGC
TATAAATATAGGAACTTGTTACAAATCAATTTATTGAATTGCTTCATTAATAGGTTTAATTCATAATTCCATTTTGACTCTGCACCATTGATTCCACTAT
GATTAGTGATCAATAATGGAATAATTCTTTCATTTCATAAGGATAGGAGATATATCACATGGATATAGTAAGTCTCGCTTGGGCTGCTTTAATGGTAGTC
TTTACATTTTCCCTTTCACTTGTAGTCTGGGGTAGGAGTGGACTTTAGGGGTACGGTACTATTAATTTAATAATTTAATTGTATCAGTTGTTTAATGTTT
TACGAACTGTTTCAAATCAAGATGCCTCCGTTTTCAAATTCTGCTTTAATACATTAAAATAGCAATAATAAAATACACTACTAAATAATAATTATTTGAG
CAGAAAATGCATAATTTCTATAGTTTTGGAAAATCAACAGAATACAAATACGTAGTTGAACTGATTCTTACCAGAATTAGGGTAGGGGTATTCTAATAAA
AAAAAACAAGCCAACTTTTTTGCTTTATTTGTTTTCTTCTTTGTTTGTTCCAGGAGAAAGTTGTGCTGTTATTACTATAACAGCAATACATACTTTCTAC
TCAAAGCTCCTAGTAGTTGTCCAAACACCGGTCCTATAGATCAAAAATTTTGCTTGTGTTGAGCGATCTACATATAATTTTAACATTTTAGACTTCTAGA
AATTTTATTTATTTAGGCTTTCTCAACCCATTTCATGTAATCTCATGTTTAAGCATGAATGATAAATTGGGGAATCTACTCCCTTTTTACAGATCCTAAT
AAATTACCATACAACTTCATTGATCATCTAATTCTAGCTCAATCCATTATTTATTTAGAATGCTAAAAAAAAGAAAAAACGATTCTATTTCTCGGTTTCA
TTTTTTGATATCTTTTATATAAAACTAGCCCACACTTTTTTCTAAATTGAAAAGTTTTCTTGGGATACTCATTATAAAAGAAACCTATAAATTAGAATAG
AACTGTTGACCCTCAATTAAATTATTATTTATTTTTGATTGGTCGGGTCAAAATTCATACAAATAGCTGCAGCGACGACAAAAAAGTCAAAAAAAACTCT
AAATTTTAGATATTTTATTTCAATTTACATATTTCTTTACATAAATAAATATTATTTGTACAAACGTATCAGAGATTGATCTATGTTGTCAAGCCTATAT
CTGTATACAAATATATATTCGATAATAATAGATAGTCTATAATACAACACTCGATAGCTCGATAGTGTGGTAGAAAGATTTATATTATATAGTTTAGTTC
TTTCTACCATACTATCTCAAATAGTGTGGATTCCAGTCCAATCATTTCATTTAAGACTTGAAGTTTCAATTCCTTTCTTTTCTTTAATGACTAATCTGAA
ATCAAAGTATCAGTTAACTTAATCATTTTGGCTCACTGTTTTTACGTAGATGATAAGTAAAAAAGCAGTAGGAACTAGAATGAAGAGTGCAGTAGCAATA
AATGCGAGAATATTTACTTCCATAATCTTATTGTTTTTTTTCTTCGCAATAACTCGGGATCTAATCCCATAGAGGTAAGATGACTGCTGTAATGTAAATT
GGATTAATTGCATCCTAATGATACTAAATCCATGTTATGAATAACAATATCTAATCTATCAAATAGATTCATCGTCGAGAATTGAATAGTATAACATAGG
AGGATCTTTTATCCATACCAAGTCAAAAATGAGATTCCTGATCCGATAATAAATTAATAGAGTTTATCTTTTCACTCTTTCTTTTTTATTATTTTATAAT
ATAAATGAAGCGTCCCCTTCATTTTTTGCTTAGATATATACAATTAATTATCTGATGAGATATAATCTAACCGGTATTCCATTGGCCACCCAAACAGTAG
AAGTGCAATAATAAAAATGACGTGGTATACTCTTGGTTAATTTTTTTATGATGACCTCAATTTTGAATAAGAGGAAGTATGATAAATATGTGTCCAAGTC
GGAGTATAGTATCAAAAATGGACTCTTGTACTAAATACTAAAGCGACTCAAATTGACGAAAAAGGGCCTTGGTTGGTTTTTATTTTATTAGGATAAGATC
CTCATCAACCCTTAAATTAGGACTGTAACACCCTGATAAATAATTCCATGTACAATGAGAATAAGATAAATTAGTTAGAATTTCTAATTCTAAATTAAGG
TTACACAAAAATCGTAGCTATACTAAGCTAGTATATCCACTAATGGATTACTATTAAATCAACCAAAATCCAAATTTTACTAAATTTATTATAAATTGAA
TAATTATTCAATTATATTTATTTATTCATATCTAAAATGGATAGATATTAATAGAGTAATGGTTATCTAGTACAGAATATTAAAGAATTCAAGAACAAGA
AATAGTATTCTAAATAAATATTAAAAATAATATTAATTCTATTAAATATAAAAAAGTTTTTTTATATGAAAAATTCTCTGTCAAGGTTATTTTCGTAAGA
TCATTGTGTATCATACAATAAATACCATTTATATATACTCCTTACACGTGTACTCCTATCCCAGAAGATATATTAATACTCTAATCTATTTCATGGATTA
AGAGCAATCGAAAAGGTCATACCTTTAGGGTATCCATAAAAATAATCAATATAGTCATACCACCAATTGAGAGATTTTGCGGGTCGTCGGATCTTAGTTC
GGGACTGACGGGGCTCGAACCCGCAGCTTCCGCCTTGACAGGGCGGTGCTCTGACCAATTGAACTACAATCCCAGCAGGATGAACAGTGTGTATAGTCTT
AGGGTTTCATAACAACATTCTATTTACTGTCTTATAACATAGACACGAATGAAATAGGGTAATCTATATATAGACTCTACTATATCTAGTGATTCATATA
ATAAGAATAAAACAGGTTAACTAGTAATCCTGTAATTATTAGTATTGCGATAATATTGATTATGAATCATTGATATAATATGGATTATTAACCCTTCCAT
GATAGATAAAAAACAACAAAAATTGGACTTTTTTTTATTCTTACATATCGGGTATTTCTGGAAAAAGGGGTCATATCATACTCAAAAGAAAGCGGCGAGG
CAAACTTTTGGGCCGAGCTGGATTTGAACCAGCGTAGACATATTGCCAACGAATTTACAGTCCGTCCCCATTAACCGCTCGGGCATCGACCCAGGAAGAA
TCCATATCATATATAATATTGATATGGATATGGGCTTATCAATTATTAATAAGCCACGATAAACTTACTTTCCCAGTACCCTACCCCTAGGGGAAGTCGA
ATCCCCGCTGCCTCCTTGAAAGAGAGATGTCCTGAACCGCTAGACGATAGGGGCATACCCGCCCGACCAGCCTCATACTATGATCATAGTATGATCAGTT
TTTTGGAATTGTCAATACAATCAATAGAATCTAAAAAAAAATAAAAATCTAATAAATAATCTAAATTAATGTAAAATAAATAGAAAATAATGTGATAATA
ATTGTAATAATGCTAATCATGTAAGTAATGGTCTGATTAGATCCGAAGGGGCCTTTCTACTCTACTTTAATGATTCCATTCCATAAGAATTTGGAGTTCG
TGTCATTATGCCTTGATTAGCCGAGCCGCTATCATACATTATATATCATACATTATATATTCATTATACTATTATAATATAATGACGTATACACACTAAT
ACAATAGTGTATAGTTATTTAATTTATATTTCATTATTTACTATTTAATTTATTATTAATTTTAAATATTATTATATATTTTAATTTTATATTTTTTTTA
GGGTTTCCTTTTAGTTGAAGTAGTTATTGATCTACCAGAAAAGTAAGGTAGTTTCGTTTATGTAATTTCCACTAATTTATTTGTTGAAATAAAACATTAT
TTGATCCATTTTCCTAAATCTATGTGGGAGTTGTATATATATCAATTAAGTCAATTTTGTTCTCATGATCGGTCAAATAAAAAAAAATACAATAGATAAA
GTCACATTGATTTGGTATTGAAACCATTCACTTTATTGGTTTTTTTAAGGATTTTATCCTAGACTTGACTTCTGACTTCTTTGCTTTGAAATAAATGTAA
TTTCTTGTTACTGAATAGGTTCCTATGCATACATCTATCTATGTATGTAATATATGTACATATATACCTGCAGTAGACTCATAATGGAAAAAAAAAAGAA
AACAGTTTGTTTTAAGCCCTTTTAACTCAGTGGTAGAGTAACGCCATGGTAAGGCGTAAGTCATCGGTTCAAATCCGATAAGGGGCTTTTTCATCCAAAC
TTGAATCTGGATTTGTCGGCGGAGAGTGGAATAGAGAGATCTTGTTGATATTTGTCAAAAAGAGAATCACCATATAAACAGAAATCACGATTTATAATGA
GTAGTTTTAGTTATAAACTAGTTAGAAAATTGTTGAATATATTATAGATATTAATAAATATTTACACTTTTTAGCCTAGCACAATTCCACCCTCTAGTGG
TCTAGTAGTTGTTCTCAGGCTTCCTTTTATATATATTTTGATCCTAGGGCATTACTAGTCTAGATATCTCATCTTAGATATTAATCGCCAAACTCAAGTA
TTCCTAGTTCTCGAGTACGCCAATCAAAGCCATTGTTAAAGTAAAAAAAAATAAGTGGACCTGACCCGTTGAATCATGACTATATTGGCTATTCTGATAT
TAAAATTCTATAGAGATTAAATTGTAGAAACGGACTCTTTTTTTTCCTTTTTTAACCATCCAAGAATTTGTCGATATCTCCCGTTTTCATCTTCTTTTTA
CTGGATGCTCCATAGGAATAAATTGCTATTCCTTTCCCCCAAAAAGAAAGGTGTATTTCAATAATAAAATTTTTAATCTCTTTCTTTGATTCCTAAATAC
TAAATAAGATATTATTGTTCGGTGAATGCAATAGAAAACAAATACAATATAGGGGTTTTCTTTTCTAGTTTACCTTTATTTAATATTGAGTTTAGTATTT
CAAATTTCATTTCGATTTAGGGGCAGATAAAAAAACAATACGCAAATTTTTGATCTACCGAAAAAAGGTAAAGTCAAAAGATAAAAATTCGAAGTGTATT
TTCTTGGTTAGACCCCCTAAAAGGGGTACTCTACATTTGAGTCATAGGACAATTCGGGGTTCAGTTCAAAATGTGTGTGTGTTTTTTTTAAGAAAAAAAT
AGTAAAAACTAATCAAATCAAACTAACTAATGAATTTACCTACGTTGGTTTGTAGTCTACTAGTTTGTAGTCTACTATTAGTAGTCTACTAAAAGAAGAA
TTTGTATCTTCGAAACCCATTGGAAGGGGTATTGGGCGATTCTTCATATCGTCCATAGATATACCCTGGAAATAAAATGAGATGAGGTGTTCGAAAATGG
TTGAAGTAGTTAAATAGGAGGATCACTATGACTATAGCCCTTGGTAGATTTACCAAAGAAGAAAATGATTTATTTGATATTATGGATGACTGGTTACGTA
GGGACCGTTTCGTTTTTGTGGGTTGGTCCGGCCTATTGCTGTTTCCTTGTGCCTATTTCGCCTTAGGAGGGTGGTTTACCGGTACAACTTTTGTAACTTC
ATGGTATACCCATGGATTGGCGAGTTCTTATTTGGAAGGCTGCAATTTTTTAACTGCAGCAGTTTCTACTCCTGCGAATAGTTTAGCACATTCTTTGTTG
CTACTGTGGGGACCAGAAGCCCAAGGAGATTTTACTCGTTGGTGTCAATTGGGTGGTCTGTGGACTTTTGTTGCTCTTCATGGGGCTTTTGCGCTAATAG
GTTTCATGTTACGTCAATTTGAACTTGCTCGATCTGTTCAATTGCGACCTTATAACGCAATCGCCTTTTCCGGTCCAATTGCAGTTTTTGTTTCCGTATT
CTTGATTTATCCACTGGGTCAGTCTGGTTGGTTCTTTGCACCTAGTTTTGGTGTAGCAGCTATATTTAGATTCATCCTTTTCTTCCAAGGGTTTCATAAT
TGGACCTTGAATCCATTTCATATGATGGGAGTTGCTGGAGTATTAGGCGCTGCTTTGCTATGCGCTATTCATGGTGCTACTGTAGAAAATACTTTATTCG
AAGATGGTGACGGTGCAAATACATTCCGTGCTTTTAACCCAACTCAAGCGGAAGAGACTTATTCAATGGTCACTGCTAACCGCTTCTGGTCCCAAATCTT
TGGGGTTGCTTTTTCCAATAAACGTTGGTTACATTTCTTTATGTTATTTGTACCAGTAACTGGTTTATGGATGAGTGCTCTTGGAGTAGTCGGTCTGGCT
CTGAACCTACGCGCTTATGACTTCGTTTCCCAAGAAATCCGTGCAGCAGAAGATCCTGAATTTGAGACTTTCTACACCAAAAATATTCTCTTAAACGAAG
GTATTCGTGCTTGGATGGCGGCTCAGGATCAGCCTCATGAAAATCTTATATTCCCTGAGGAGGTTCTACCACGTGGAAACGCTCTTTAATGGAACTTTAG
CTTTAGCTGGTCGTGACCAAGAAACCACCGGTTTTGCTTGGTGGGCCGGGAATGCCAGACTTATCAATTTGTCCGGTAAACTACTTGGGGCTCACGTAGC
CCACGCTGGATTAATTGTATTTTGGGCTGGAGGAATGAACCTATTTGAAGTGGCTCATTTCGTACCGGAAAAGCCCATGTATGAACAAGGATTGATTTTA
CTTCCCCATCTAGCTACTCTAGGTTGGGGGGTAGGTCCGGGAGGGGAAGTTATAGACACTTTCCCATACTTTGTGTCTGGAGTACTTCACTTAATTTCCT
CTGCAGTCTTAGGCTTTGGCGGCATTTATCATGCACTTCTGGGACCTGAAACTCTTGAAGAATCCTTTCCATTCTTTGGTTATGTATGGAAAGATAGAAA
TAAAATGACCACAATTTTAGGTATTCACTTAATTTTGTTAGGTCTAGGTGCTTTTCTTTTAGTATTCAAAGCTCTTTATTTTGGTGGTGTATATGATACC
TGGGCTCCTGGAGGGGGAGATGTAAGAAAAATTACCAACTTGACCCTTAACCCAAGTGTTATATTTGGTTATTTACTAAAATCTCCTTTTGGAGGAGAAG
GGTGGATTGTTAGTGTGGACGATTTAGAAGATATAATTGGGGGACATGTATGGTTAGGTTCCATTTGTATACTTGGTGGAATTTGGCATATCTTAACTAA
GCCTTTTGCGTGGGCTCGCCGCGCATTTGTCTGGTCTGGAGAGGCTTACTTGTCTTATAGTTTAGCTGCTTTATCTGTCTTTGGTTTTATAGCTTGTTGT
TTTGTCTGGTTCAATAATACTGCTTACCCTAGTGAATTTTATGGTCCAACCGGCCCAGAAGCTTCTCAAGCTCAAGCTTTTACTTTTCTAGTTAGAGACC
AACGCCTTGGGGCTAATGTGGGCTCCGCTCAAGGACCGACTGGTTTAGGTAAGTATCTAATGCGTTCCCCAACAGGAGAGATCATTTTTGGAGGGGAAAC
CATGCGTTTTTGGGATCTACGAGCTCCTTGGTTGGAACCTCTAAGAGGTCCAAATGGGTTGGACTTGAGCAGGCTGAAAAAAGATATACAACCTTGGCAA
GAACGCCGTTCAGCAGAATATATGACTCACGCTCCTCTAGGTTCTTTAAATTCCGTGGGTGGCGTAGCTACCGAAATCAATGCAGTCAATTATGTATCTC
CTAGAAGTTGGTTATCTACTTCTCATTTTGTTCTAGGATTCTTCTTTTTTGTGGGTCATTTGTGGCATGCGGGAAGGGCCCGTGCAGCTGCAGCAGGATT
TGAAAAAGGAATCGATCGTGATTTGGAACCTGTTTTGTTCATGACCCCTCTTAGTTGATATTTTTGTATTTATTTTTATTTTTTTGTTCTGACTCGGCTA
TACGCGATAGGATAGCCGAGCCAGAACAATTTAGCATATTAGTACAATAAAAAAATATTCAATAAGAAAAAGGAGAGAGAGGGATTCGAACCCTCGATAG
TTCTTTAGAACTATACCGGTTTTCAAGACCGGAGCTATCAACCACTCGGCCATCTCTCCAAAAGACAATTTCTATTTTATTTATACAAATAGAACATGGC
CATACGAGTTCATACACTACCCATTTATAGTTACATCCTAGATGGGATCTATATATGTATACATCTGTATGTATCCATCTGTATACTGATAGATATATGC
ATAATCTAGTATATCTGTTTGTATATAAAATATATACTCAATAAAATGATAAAGTGGTAATAGGTTTTGAATATTGATTCATGGTTAAATCCCGCCATGA
TGCATTTTATCACAATTTTAACTAAGCAAGGGATCAAATGGTATAGTTTATTTGTTGCTAGCTTGGAGGATTACAAGCATGACTATTGCTTTCCAATTGG
CTGTTTTTGCATTAATTGTGACTTCATCAATCTTACTGATTAGTGTACCTGTTGTATTTGCTTCTTCTGATGGTTGGTCAAGTAACAAAAATGTTGTATT
TTCTGGTACATCATTATGGATTGGATTAGTCTTTTTAGTAGCTATCCTTAATTCTCTAATCTCTTGAACTTTTTCTTCGGCATTTCTCCGATCCAAAAAA
GCCGCTCCTTCTATAATATAACAAATTCGTATTTTGAGATAGAAATGAAATCTCAGTTTCAAAACCAAACAAAGAAATCTATTTGTGCGTTTTTTTTATT
TGAATCATATCATTGATATCATTGTTTTTTATAACTTATTTTATCGTATCGGTTTTTTGGAATCGGAATTTTCCTGAAGGAACAGATAGTATCAGGTCCT
GCACAAATATGATCCAGACGCATATATGATATATCATATATGTCATATATGTGTGGACATATGTGTGCGTATAAAAAAAGCGGATATGGTTTAATGGTAA
AATTTCTCCTTGCCAAGGAGAAGACGCGGGTTCGATTCCCGCTATCCGCCCGTGAGTAAGTAATCCACTATGATAACTAATTTGGTATAGTTTACTACGA
TAGTGTCGTACTTCTATCGTTCTGTTTATTTACCCACCATCCAAAAACAAAAAGGTTATTAACAACTAGATAATAGAATCACACCAAATAGATTAGATTT
CTATTATCTATTTTTATTTGAAAAAAAAGGATGTTGCGGAGACAGGATTTGAACCCGTGACCTCAAGGTTATGAGCCTTGCGAGCTACCAAACTGCTCTA
CTCCGCGCCGAAGAACTAAGAACTATTGGACAAAAATAATATAGGCCCCTCTACCATATCTATATAATTAGAATAGTCCATTTATACAGAATGGTAAAGA
GGGGCCCCTCCATGATCATAGATCATAGAGATCTATAGAAAACATAGTAAACGGTATTTTTATCCTTACCAACTGGACCTTGTAGCGCCCGGTAACAAAC
ATGTATTAACCATCTCTCGAAGTATGTGTCCGGATAGTCCAAAGTCTCGATAGTTACCTCTAGGCCTTCCGGTCAAAAAACAACGTCGATGGAGACGTGT
GGGTGCACTATTACGTGGTAGGGATTGCAATTTTCCATGAATTTCCCATTTTTCACTCAACGACGGAATTTGGCTTATTTCTTTTTTTAAGGATCGACGA
ATCAAATGAAATTTCTGCTCCAATTTCTGTCTCTTCTTCTCCCTCTGAATCAAACTTTTTCTTGCCATAATGTTCAGTTCCTATTATTTTATTATCAAAA
ATAGAGTTCGGATCCTAGATGTAGAAATATAATAAAGGGGATCCCCTTATCCATCGAAAGAAAAGGAATGAAATTCTTGCTGATACAGGATATAAACTAA
ATAACTAAATTAACCAAATTTTCCTGATGTAGAGGCAATCAAGAAAGCGGCATAAGTGAATATATAACCTACAGAAAAATGGGCCAATCCAACTAACCTT
GCTTGCACAATGGAAAGGGCCACTGGCTTATCTCTCCATCGAATCAAATTTGCTAAAGGTGTGCGCTCATGAGCCCAGGCTAAAGTTTCAATTAATTCCT
GCCAATAACCGCGCCAGGAAATTAAAAACATAAATCCAGTAGCCCAAACAAGATGTCCAAATAAGAACATCCACGCCCAAACCGATAAACTATTCATACC
AAAAGGGTTATATCCATTGATAAGTTGTGAAGAGTTTAACCATAGATAATCTCTTAACCATCCCATCAAATAAGTGGAGGATTCATTAAATTGTGAAACA
TTACCTTGCCATAATGTAATGTGTTTCCAATGCCAATAAAAAGTAACCCATCCAATGGTATTTAACATCCAGAAAACTGCCAAATAAAATGCGTCCCAAG
CCGAAATATCACAAGTACCACCTCGTCCCGGGCCGTCGCAAGGAAAACTATAACCGAAATCCTTTTTATCCGGCATTAACTTAGAACCACGTGCATCTAA
AGCACCTTTTACTAAAATCAAGGTAGTTGTATGCAAACCTAGAGCAATAGCATGATGAACCAAGAAATCTCCAGGACCTATCGTTAAGAAGAGTGAATTA
CTACTCTCATTAACAGCATTCAACCAACCAGGTAACCATATGCTTTTACCGGCATTAAATGCAGGGCCTGTCGTTGAAGATAAAAGTACATCAAACCCAT
ATGAAGTCTTCCCATGAGCAGATTGTATCCATTGGGCAAATATAGGTTCAATTAAGATTTGTTTTTCCGGAGTACCAAAGGCAAGCATGACGTCATTATG
AACATAAAGGCCTAAAGTATGGAATCCTAAAAATAAGCTGGCCCAACTTAAATGAGATATGATAGCTTCCTTATGGGCCAACATTCTTGCCAATACATTA
TCTTCATTCTGTTCTGGATTGTAATCTCTAATGAAGAATATAGCTCCATGAGCAAAGGCTCCTGTCATGATGAAACCTGCGATGTATTGGTGATGAGTGT
ATAACGCAGCTTGAGTAGTAAAGTCTTGGGCTATAAATGCATAAGCAGGTAAAGAATACATATGTTGAGCTACTAAAGAAGTAATAACGCCTAAAGAAGC
TAGAGCAAGACCTAATTGAAAATGAATCGAATTATTTATTGTGTCATAAAGACCTTTATGACCACGTCCTAATCGACCTCCTGGTGGGTTATGCGCTTCT
AAAAGATCTTTTATACTATGCCCAATCCCAAAGTTAGTTCTATACATATGACCAGCAACCAGAAAAATAAATGCAATGGCTAAATGGTGATGAGCCATAT
CAGTCAGCCATAAACTTTGGGTTTGTGGATGGAATCCACCAAGAAGGGTTAAAATTGCCGTTCCCGCTCCTTGGGAGGTACCAAATAAATGACTACTAGA
ATCCGGGTTTTGGGCATAAAGATTCCACTGACCTGTAAAAAGTGGACCCAACCCTTGCGGATACGGTAATACATCTAAGAAATTATTCCATCTGACATAC
TCCCCCCTGGATCCAGGAATTGCGACATGAACTAAATGTCCTGCCCAAGCCAAGGAACTGACTCCGAAAAGTCCTGACAAATGATGATTAAGACGAGATT
CAGCATTTTTGAACCAAGAAACACTTGGTTTCCATTTAGGTTGTAGGTGTAACCAACCTGCTATTAAAGATATAGCAGAAAGAAATAATAGAAAAAGAGC
TCCAGTATAAAGATCCTCGTTGGTGCGTAATCCGATTGTATACCACCACTGATAAACACCAGAATAAGCAATGTTAACTGGGCCCAGAGCACCTCCTCTA
GTAAAGGCTTCTACTGCCGGTTGACCAAAATGAGGATCCCAAATTGCATGAGCAATGGGTCTTACATGTAAAGGGTCCTTTACCCATGACTCAAAGTTTC
CTTGCCAAGCTACATGAAACAGATTTCCGGACGTCCACAGAAAGATTATTGCTAACTGCCCAAAGTGAGAAGCAAAAATGTTCTGATAAAGACGTTCTTC
AGTAATATCATCATGACTCTCGAAGTCATGCGCGGTAGCAATACCAAACCAAATACGACGAGTAGTGGGGTCCTGAGCTAAACCTTGGCTAAACCTTGGA
AATCTTAATGCCATAATGCCTTTCAAATCCTCCTAGCCATTATCCTACTGAAATAATTCTTGCTAAGAAGAATGCCCATGTTGTGGCAATTCCACCCAGA
AGGTAATGGGTTACTCCTACAGCACGTCCTTGTACAATGCTCAAGGCTCTAGGCTGAGTAGCAGGAGCAACTTTTAATTTGTTATGCGCCCAAACAATAG
ATTCAATAAGTTCTTGCCAATAACCACGACCGCTGAATAGAAACATTAAACTGAAAGCCCATACAAAATGAGCACCTAAGAAGAAAAGACCATAGGCAGA
TAATGAAGAACCATAAGACTGAATTACTTGAGCTGCCTGTGCCCATAAAAAGTCTCGAAGCCACCCATTAATAGTAGTGGAACTCTGTGCAAAGTTTCCT
CCTGTGATATGAGTTATGACCCCTTGATCACTTACAGTACCCCAAACATCCGATTGCATTTTCCAACTGAAATGGAATATGACTATCGAAATTGAATTGT
ACATCCAGAATAGACCTAAGAAAACATGATCCCATGCGGATACTTGACATGTACCCCCTCTTCCAGGCCCATCACAAGGGAAACGAAAACCAAGATTTGC
TTTATCAGGTATTAAACGGGAACTACGAGCAAATAGAACACCTTTTAGTAGTATCAATACAGTCACATGGATCGTAAATGCATGAATGTGATGGACCAAA
AAGTCTGCGGTACCTAATGGAATAGGTAATAAAGCGACTTTTCCGCCTACTGCTACTAATTCACCTCCCCCCCAAGTTAAGCTGGTGCTTGCTGTTGCAC
CAGGAGCTGTTGTACCGGGTGCTAAAGCATGGGTGTTTTGTATCCATTGGGCAAAGATAGGTTGTAATTGTATAGCGGTATCTGAAAACATATCTTGAGG
ACGCCCTAAAGCACTCATGGTATCATTATGAATATACAAGCCGAAACTGTGAAAACCTAGAAATATACAGACCCAGTTAAGATGTGATATGATTGCATCA
CGGTGCCTAAGGACACGATCTAATAGATCGTTGTATCGAGTAGTTGGATCGTAGTCTCTTACCATAAAAATGGCTGCATGTGCAGCAGCTCCAACTATGA
GAAATCCACCAATCCACATATGATGTGTGAACAATGAAAGTTGTGTACCATAGTCAGTAGCTAAGTATGGATAAGGGGGCATGGCGTACATGTGGTGAGC
TACAATAATGGTTAAAGAGCCTAACATAGCCAAGTTAAGAGATAATTGAGCATGCCATGACGTTGTTAGTATTTCATAGAGACCCTTATGGCCCTGACCG
GTAAATGGACCTTTATGAGCCTCTAAAATATCTTTCAACCCATGACCAATACCCCAGTTGGTCCTATACATATGACCAGCTATCAGGAAAAGAATAGCAA
TGGCTAAATGATGGTGTGCAATATCGCTCAGCCATAGACCCCCGGTTATTGGATCTAATCCTCCACGAAAACTCAGAAAATCTGAATATTTTGACCAATT
CAAGGTAAAAAATGGGGTTGCTCCCTCAGCAAAACTAGGATAAAGCTGAGACAAAAGATCCCGATTCAAGATAAATTCATGAGGAAGTGGGATCTCCTTA
GGATCTACTCCAGCATTAAGAAATTGGTTAATTGGCAAAGATACATGGATTTGGTGTCCCGCCCAAGAGAGAGACCCAAGTCCTAGTAACCCCGCTAAAT
GGTGATTCAACATAGATTCTACATCTTGGAACCAAGCCAGTTTTGGGGCAGCTTTGTGATAATGGAACCAACCCGCAAAAAGCATTAATGCTGAAAAGAC
CAATGCACCAATTGCAGTACAATAGAGTTGTAATTCACTAGTTATTCCAGATGCTCGCCAAAGCTGAAAAAATCCAGAGGTTATTTGTATTCCTCGGAAA
CCGCCGCCCACATCACCATTTAATATTTCTTGACCCACTATTGGCCAAACCACCTGGGCACTGGGTGCAATGTGAGTAGGATCACTTAGCCATGCTTCAT
AATTTGAAAAACGAGCGCCATGGAAGTACATGCCACTCAGCCAAAGAAAGATAATGGAGAGTTGACCGAAATGAGCACTAAATACTTTTCGAGAGATCTC
CTCCAAATCATTGGTATGACTATCAAAATCGTGAGCATCAGCATGTAGGTTCCAGATCCAAGTGGTAGTTTCAGGGCCCTTGGCTATTGTTCTTGAGAAA
TGACCGGGTTTGGCCCATTGCTCAAAAGACGTTTTTACGGGATTCCTATCCACCAAAATTTTAACTTCTGGTTCCGGCGAACTAATAATCATTGAGTCCT
CCTCTTTCCGGACAACACATACAAAGAGACCTGCCAACAGTCAAGTTTTTAGTGAACCTCTGAGAGATAGATATTTATGATTAGTTCCCTTCTTTGTTAC
TTATCATCTATCCATTTTTTTTTGAGTTATTCACTAGAGCAATTATTATATTGAAGTCAATTCGGGGCAAGTGTTCGGATCTATTATGACATAGCGATTA
GGTGCTCAACGGACCTTTTCGCTTTTAACCACTTTCCAGGTCTGACGAAAAAACGCTTTTTTTTGCAATCTAGTGTATTCTTATCTGAATGTGTAAGTGT
GATATGCATCCACTTGAATGGAACATAATAAATGAAATACCTTAGTTACTCTACTCTAATTACAAATACTTTGATTAGAAATCAAAAGAGGACTTCATCA
GTAATTAATAACATAAAGATCATTCCAATATATTATCTTTCTATCTATTTCTATATTTATTTAACTTTAAACGACCAAAAGTCTCTTTTTTTATTTAGCT
ATATTCTCTTCTCTACTCTATTCCTACATACTTCTTGATACCTTATATGATATCATATAAAAAAGTAGAATTTTTTTTTACTTTTACAAAGGGAAGGGAT
ATAATGAAATTCCTTGATTGGATCTTATCAGGGAAAGGATCCAGTTATTTCATTTTATTTAATAAATTCGATTTGATGGACTCAACAAACCTAACCTATT
GTCATGAATTAAAAAGGAGAGTGGTCTTATTCGAACCGTCTTGTTATCTTCAACCAATTATGTGCTTCAATATAATTACCCGGAGTAAGCGCTATAGCTT
GTTTCCAATACTCAGCAGCTTGATCGGACCAAGCCTCTGCAATTTCAGAATCACCCTGTAGAATGGCCTGTTCTCCCCGGTCGGAATAGGTAAATCAATT
CCTTTCCTTAGAACCGTACTTGAGAGTTTCCTACCTCATACGGCTCAGCAATCAGTTATTTAGACAGCCCATCTTAATCTACCCTATCTAACTTAACTGA
CTTAAATTTCTGATAAAATTATCCCTTTTTGGGGGGGTTAATCATAAGAAATTAATGACATAAGTTTCAAACTCTAATTTGAATCAATAAATTAGTTTTA
TCTTTTCTCCTACCTTCAGAAGAATGAAACATAGATATGGTATTTGCCATATCGTTAGAATTTTCTGAAAGGTAACTATCTCGGTTTCATAGATGAAATT
CATATAGAATTTTAGAAAAAGACTTTCTTCTATTTCTTCTATCTTCTGTAATATATATAAGAAAAAAGACTTACTATCTTTGGGATCTGATGCTACACCG
CTGCTCAATACCTTAGTGGATCAACTCTATTACATAAATTGATTCCTAATTTTTATCTCATATCGTGAGATAAATAAGCAGTTCTTATTGTATTAACTGA
GAACCTTGCTAATGGATCTTTACGGTGCTTCTTCTATCAATTGGATCCTTTATCCATAGAAAGAATATATAGGCCTCATATTGGGTATTTTTTTTGTTCC
CCTTAAATCTCTTTCTTTGCTACAGCTTATAAAAATCGTTGCTTTAGACGATGCCTATGTAGAAAGCCTACTTTTTCTAGTATTTGTATTTCATTTACTA
GCCGATTTGAGCCTTTTTTCTTTCTTTCTATAGTGGAGATAGTCGCACGTAATGACAGATCACGGCCATATTATTAAATGCTTGTGGTAAGAATGGATTG
CGTTCTAATGCCCGAAAATAATATTCCAAAGCCTTTGTATGCTCCCCATTACTTGTGTGTATAAGGCCTATGTTATAGAGTATATAACTTCGGTCATAAG
GATCAATTTCTGGTCGCGTAGCTTCATAATAATTTTGTAAAGCTTCCGCATAATTTCCTTCAGATTGAGCCGACATCCGTTACGGTTGTCATTCTAGTCA
AAGAATCCCCGTTCCAGAACCGTACGTGAGATTTTCACCTCATACGGCTCCTCCTTTCTGTGCATAGTATTAAAAGGAATAACCCGTGGGATGAAGAAAT
CAAAATATCCTTTTTTTTTTTATGAACTGATAGGGGCTGGTATTTTTACAAGAAATCTCTAGCCATCCTTCGTGCAAGAGGTTTTTTATTAACAACAATC
ATATAAGTGTTAGATAGAAAAGGTAACTCCAACAATTTATTTGTCCCTAACGCTCCATTTTCAGGAATTAGTCACTTCAACGATCTTCGATGGTTATACG
GGTATCCAAAATACAAACGAGATGGATGTTTGTTGTCCCAACCATTTTTCTTAGTCCCGATACCGATAAGTAAAAGGGGTCATTTATAACAAAGTTTTCG
TGTTGTTGATTTCTAAGTGTAGTGCTTCTTCCCCTATGCCACCTATTAGTACTACTAAAGTAGAGTAGAATTGACCTACCATTGCAATATCTATAGGTGT
AACCTTTCGCTCAATACTAAAATCAAGGATTGAAGCATCTGAGGCCGCATCAATCGAGGATACACGACAGAAGGTATTGTTTTATCTCCAAGCTTAACTT
CACCTTCACCAAACGTAGGTTTATTTCCATAATTTTTTTTTTATTTCTATCTTGAACCCGAAACATATCTCTTTCTAGTAAGACTTATAGCTAAAAAAAA
AAAAAAAGAATCAAATCGCACCATCTCTGTAATAGGTAAATGCTTCTTTCTCTCCTGAAGTTGTCGGAATTATTCGTAATAAGATATTGGCTACAATTGA
AAAGGTCTTATCAATAAAATTTCCATTTATCCGAGATCTAGGCATAATTAGCAACTCATTCTACAATTCTTCTCATTTACCTTGAGGAAAATGATCTAAC
AAACAAAGGAATTGTACAGTACGAAATAACATAAAAACAGACTAATTCTAAAAAAAAAATATATAGACTAGACTTTATACTCAAATTGTGCCCTTCCCAG
GGAGAGATAACAACTAGTTGAATATGATTGGATTTGATCCAAATTTTTGAGTATCTGGAACTATTATCCATTTAATTTTGTTTTTTAAGAATCAAGGCTT
CATGTTCCTACACTATCTGAGAACTTAAGAAGTTTTGATTTGATCATGATTCAAAGATAAAAATATAAAATATTCTCTAAAAAAGTCACCTGTTTGTTTT
TATAATGTGTATAATACACTATACAGTCGAAATAGAAAAACTTATGGAACAATTCATCCATTTGTAATAGATCCATGGGGTAGGTAATTAGAGGAGTTGC
CATTGAGAAATCAGGGATTTGGTATGGAAAAGCTTTTTTTCCTATAGAACCCTAGTTTAAATGTAATCATAGTCTAAAATAGGGATCCTTCAGTTAGTTG
ATTTTTTCTAAGTGAAGTCATTGGTCTTATTCAGTCTAATATAAATAAAAAATAAGAAAAGATCTTCGTCTTACCCAATATTAATGTAATGTATATCCCC
TTTTTCTTTTTCATTAATTCTTAAAAAATAAAATGGATTCTTTTATCTATTGAATATTTTTATTTTAATAGTTTGGTAAAAGTTTTTTAATTTCTATTAG
AAAAAAAGGGTTGTAACTATACTGCAAGAATAGGAATTACTCGCTATTCACTCGGTTTATGGTCAATAATAAGATTATGTTATGTAGGAGAGATGGCCGA
GTGGTTGAAGGTGTAGCATTGGAACTGCTATGTAGGCTTTTGTTTACCGAGGGTTCGAATCCCTCTCTCTCCTTTTCTGTACCTTCACCTAATTCACGAA
GGCTATTTAACACAATGTATTAAATAACCAGTTATACCTTTATTTCTATTCTATAAGAATTATATCCTTATTTGAGATGAGAGATATTTTCTATTCCTAA
TTATAGCGAAAAGTGGGAAAAAGGAATGATAATTTGACTCCCGATTGTTATAATACATATTGGTGTAATACATAACTGGGAAAAACCTGGATCAAAAAGA
AAAGCCCTTAGCTTAAACTTAGATTTCCGTTAGATATTTTTATATCTGCCAAAAGCGGGCAAAATTGTCCGAACCTTTGCTTGTTATTTTCCTGAGTTTA
AGTCTGACGAGAATAATATTCTACAACTAAGAGCTCGTTTATTTTCAAACCGATCCACTTACTATCTATTATTTGGTTTACTAATCCTTTACTCTGGATT
GAGTCAAGAGTCAAATGTTTTGGGACCTCCTCAGGGGGGGATGAAGTCATATTATTTTGAATCAGAGCTTTTGATCTTTGATTATCCTTTGTTGAAATAA
TATCCTGGGGTTTGCAACGATAACTTGGTATATCTACTATACGACCATTAACTAAAATATGTCTATGATTAACTAATTGCCTGGCTGCAGGAATAGTCGA
AGCCATGCCCAATCGAAAAAGGATGTTATCCAAACGCATCTCAAGTAGTTGTAGCAAAACCTGCCCTGTTGATCCTTTGGCTTTTCCAGCGATATGCACA
TATCTAAGTAATTGGCGCTCTGTCAAACCATAATGAAAGCGCAATTTCTGTTTTTCTTCTAAACGAATACGATATTGTGATCTTTTACCAGAACGCAATT
GGTTTTTAAGATCACTTCCAGATTTAGGTCTTTTACTAGTTAGTCCTGGTAAAGCACCTAGACGGCGTATTTTTTTGAAACGAGGTCCTCGGTAACGAGA
CATAAAAACTCCTTTATTTTAGTATGAATATTTTATTGAAATTTAAGTTTACAGAAAAAATCTAAATTAAGTTAAGGCTGCACTAAAGCATAAACAAACC
AAAGAAAAATATACATAAGTAATGGATTGTATCCATATGCATTTTTTTATATGTTTTATTAGATATTTTATATTATATTTTATTTAGATTTTATAGTTAT
AGATAGATATCTATCTAAATATATCTATCTATGTGTATAGAGATATAGATACGAGATTAAGGCTACGTTTTCGGATTTGTTCTATAGTTGTCCGATAGAG
GTCTAATTACTCCGATTTTTTATTCATAGTTGGAAGTTACTGTCTCATAACATAATAAACGAGCAACTCAACATTTGAAGAAAGCAAAAGGAGAGCAGTC
TTTTAAATATTTCTTAATCTCAAGAGGCAGGCTATCATCAATCATGTAAAAATAAGATAATAAATAGGGAAAAAGCCCGCTATCGGAGTCGAACCGATGA
CCATCGCATTACAAATGCGATGCTCTAACCTCTGAGCTAAGAGGGCTCACATAACAGAAAAAAAATAATGTATGGCAATTAAGCAAATTGTTAGCATCTT
CTGTTTTTGTCCATTTTTTTCTTATCTATATTTCATACTTATTGTATAGCCTTTTCTTTGTATGTTATATTTTTTGTATTTTATATCGTTATCTTATATA
ATCCATAGATTATATCTCTATAGGTATAACATACTATATTCTAGTATTATAGTCAATTTTATGTAATTTAATGTAATAGTATATAGTTGTATAGTTCTTG
TTTCACATTTATTAAGATTAATTAATATATATTATAGAATTATAGAACTAAATAATATATATTATAGAACTCAATTCTAATGACAAAAAACTCTATTAAT
ATTAAGTTAAATTATATATATATATTAGTTCACTAATATATAATTAACTAGACTATTAGAGAATTCACTATATAACTATTAGAGTTTAGAGTAATATAAT
TATATACTATTATAGTAATATTTTTATAGTAATATTTTTTTGATGAAAATAACAAAAAGAATTATATTAATAAATAAAAATATAAATTAACTAATTAAAA
TAGAAATTTTCATTAAATTAGAATGAAATATTTTTATTAACTATTTCTTTTTTATACTCAAAAATAACTCTAAAAAGTGAAAAAAATGTATTCAATACAA
TATCAATTTATGAATTGAATAAAAACTTTTTTTATTAGATTAGGAAAATCCAAAAAAGTGAAATTAGAACAATTAGAGTTATACTCTTATTATATATTTA
GGCCTATAGTTTATCTCTTCTAACAAAAAATATAAGGAAAGGATAAGGATCAAAATACAATATAGATCATAATAAGAGAGTCTTCTTGGAAAGGAAGGAA
ATAGGACAAAAAAGAGAAGAATAAATATCGACCGTTCCAGTATTCCAAATCCTGCTGGAAAAATAAGGTGGGTAGAGACATAGATCTAGGGATATATCTT
ATCCCTATTGAATTGCAGATACATCAATGATAGAATCAATTTCGATTGGATATTGGATGGATATGGATCATTTGATAAAATTAAAATGAGAGAATAGGTC
AAAAAGTCGTCATAAATACTTTTTCACTATAGAAATATGTATCTAATTAATTCAATATTTCTATTTCTAAATTCTAAAAAAAAAATGGAAATCAAAGAAG
GGGAAGGAATTACAATGGAATTCCGGTCTCAAATCAAAAGGGGATATGGCGAAATAGGTAGACGCTACGGACTTAATTGCATTGAGCCTTGATATGGAAA
CCTACTAAGTGGTAACTTCCAAACTCAGAGAAACCCTGGAATGAAAAAGGGGCAATCCTGAGCCAAATCCTTGTTTTGAGAAAAAAGGATAGGTGCAGAG
ACTCAATGGAAGATGTTCTAACGAATGGAGTTGATTGCATTGCGGTGGTATCTGGAATTATTCTTTCTCTCTAAGAAAGGGTAACCCTCTTAACACGCAC
ATATATACTGCAACTGATTAATCAGGACCCGAATCCATAATTTTTATTTCTATATTTATTATTTCTCTAATTTATATATATAAATATAAATTAAAATCAA
TAATTTTCTAAATTAAGAGTTATTCTGAATTCATTCCAAATTCAAGTAATAGTGGAATATTCAGTGATCAAATCATTCACTCCAAAGTGTTATTTTTTTT
TTCAAAAAAAAAGAATAATAATAAATTGGACGAGAATAAAGAGAGAGTCCCATTCTACATGTCACTACCGACAACAATGAAATTTATAGTAAGAGGAAAA
TCCGTCGACTTTAGAAATCGTGAGGGTTCAAGTCCCTCTATCCCCAAAAAAACGATTTGACTTCCTAAGTATTTTTCCTCTTTTCCTATTGACTATTTCA
TTTTTAAGACAAAAAAAGAAAAAAAAAATGGACAAAAACAGAAACCCTGGAGTAATATAAGGTGACGACATGTCAAATAGTCGGGATAGCTCAGTTGGTA
GAGCAGAGGACTGAAAATCCTCGTGTCACCAGTTCAAATCTGGTTCCTGACACATAATGAATTCTATTAAGAATACTTAATACTCAGACAATTTAATCAA
TACGGGTATCTATACATTAAATGAAATTCGATCTTTTTTTATTGTTGAATTTCTTATTTTTTCTATTTCTTTTACTTGATTCTTACTTGTTTTACTTTCT
GGGATTTATCTACGTGATATGCGCGGTACAAAGTTCATGGTACAGAACCCTTTTGATTCATTCTATTGTCTCTGCTTATCAAAACAAAAACTGAGAGCAT
TTTGAAAAAATGGGGTTGGGAATAATATAAATTCACCCTTTTTTAGCTCATCCAGAATACGAATTAGAATCAAGTTACTCTTATAGGGAACAGAACGTAA
AGTCAAAGTATTGTTTGACTTGAAATCTGAAGTTGTCTCATATACGTGACATTAATTTCTTATCATTCAATGAGCATCTTGAATTTCATAGAAATTGGGC
GTAATATAGTCCTTACGTAAAGGCCAGCCTATCCAACTTTCAGGCATCAAAATACGTTTAAGGCGTGGATGATTATCATAAGAAATTCCAAACATATCAT
AAGATTCGCGTTCTTGAAAATCAGCACTCCTCCAAACCCAGAAAACAGATGGGACTATAGGATTTTCCCTTGGGACAAATACTTTTATACATACTTCCTC
CGGTTGATCCACCCCATACTGTATTCTCGTAAGATGATATACACTAGCTAAAAATCCACCTGGTGCGACATCATAGGCACACTGAGAGCGTAAATAATTG
TAACCATACACATATGAAATGACAGCAATGGAGTCCCAATCTTCCGGTTTTATTTGTAAAGTCTCTATTCCTTGGTAATCAAAGCCCAAGGATCTATGAA
CAAGCTCATGCTTGACTAACCAAGCAGATAAATGACTCTGCATCTTCTTGATCTCTCCCACATTTGGATTTGTATAATTATTTCATATTTACAATGAAAT
TTATAAAGATTCAAGCTTTTTTTTGTCATTCTCCGCAAAAGCAACCTGCTCAATTCACTAATTTGTGGGAAGATATTGAACTTTTGGATCTAAAAAATTC
TTCAGAAGTTATTTCTGAAGTAGATGGTGATTGATAGAGCAATTCTTTATTGTAATTTCCAGTATGAATACTGCGCTGAACATGAAACTTGTGATTGATA
GTAAAACATCTATTTTCTTGTTTAGAACCAATTCTATCTTCATATATTTCTCGAGATATCTTCTTACGAAGTTTCGTTATTGCATCTATAACTGCCTCGG
GTTTAGGTGGGCAACCCGGCAAATAGACATCAACAGGAATTAACTTATCAACTCCCCGAACGGTACTATAAGAATCGGTACTAAACATCCCTCCTGTAAT
AGTACAGGCTCCCATAGCAATGACATATTTAGGTTCAGGCATTTGTTCATACAATCTCACTAAAGAAGGAGCCATTTTCATTGTGACTGTACCGGCTGTT
AAAATGAGGTCTGCTTGCCTAGGACTTGATCTTGGTACCAATCCATAACGATCAAAGTCAAATCGTGAGCCTATTAATGCAGCAAATTCAATAAAACAAC
AACTGGTACCATATAAAAGAGGCCATAAACTCGAGAGTCTTGACCAATTTGAAAGATCATTCAACGTAGTTGAAATAACGGAATTTGGCATTGTTTGGTC
AAGTGACGGGAACTCGATCAAATTCATAACTGTCTCAATGGACTCTTTTTTATTGTTTGAATATTCAGGAGCTAAGACCATTCCAATGCTCCTTTTCGCC
ATGCATAAACTGAACCGACAATTAGGATAAGCACAAAAATTAAAGCTTCGATAAATACGGATACACCTAATACATCAAAACTCATTGCCCACGGATAAAG
AAAGACGGTTTCAACATCAAAAACAACAAAAACTAAAGCAAACATATAATAACGAATTCGGAATTGTACCCAAGCATCCCCAATAGGTTCTATACCCGAT
TCATAACTAGAGAGCTTCTCCGGTCCTTCACTAAGGGGGGCTAAAACTCCAGAAATTATAAATGCTAAGATAGGAATAACACTTGATATTACGAGAAATG
CCCAGAAAATATCATATTCATAAAGCAGAAACATAAATGCACTCCTATTAATTAATGTATAATATAGTGAATTAGTCGATTCGAATTGGAATGAATTGTC
AATTCCTCCAGAACAGTTTAAGTTAAGTCAAATAAGGATTTTATTGTTCTTAGTCTTAGTGATATAAGATATAGGCATTATCAAAAAGGCCCAGGGATTT
CTATTATATTCTAAGTATTTTTTTTATAAAAAAATGGAGAGGATTATTGTGGCTATTGACTCAATACAAATATGTCAAAAAAAAAAGAATACATCAAAAG
ATTTTAGTCTCTCTTCTTGCCCTAGCCTAGATTTAGATTATTTTAAAAAAATGAAGAAAATTCTTATATTTATATATAAAATGGATATAATTTAAAATGG
ATATAATTGTTAATTTAATTAATTCAATCTCTTGAAGTGCTAGGAAACAAACTATAAAAAATTTTTTCCATATCAAAGAAACTTTAGTTGGATCTATACT
GTCCCCACAGACTCTCTAAGAAACAAAAAAAAATAAAGGTGTTTTTTAGAGTTATAATGCAAAAATCTTTCGAATCAATTAGTAATACTAACCTAAAGTA
AAAAAAAAAGGTGATTTAGAATCAACCAACTTATTTATTTGTTTTATTACAGGAATACCACTTAGTAAGACTAACCCATATTAGTAATAGGGCCAACCTA
AAATTTCGCTATAAGAGAAAGTGTGTTTTGAAGCAAACCCACATAAGTATAGTAGAGGGGTATAGGTATAATCGGTGGACTCATAAATTTGGCATAAGAT
ACTTTGTAATAGTAATAGAAAATAATAACATATTATCAATATCGAACGATTTGATAAATAAAATCTACAAACCTGCGGAACTCATAGAAATTCAATAGAG
TCGAAATAGTGATTTGATCAATTTATAACCAATTCATTTTCTATAAAACAAGAAATTGGCGTTGCTCTTCTACCAATACCAAAAAGTTATTTATTTGTTA
GAGTATTCCACAAATATAATACAAAAACTAAACTAATAGGTACTAGTGTGACTTAAGCTTAGATTAGGTTGAGTAGGTTTGTAGTTTTTAAACGAGATCA
TGTCATTATTTTCATTTAACTTAAAAAAGGATTGGGTATAAATCCCAAAGCAAAAGTCTATGACAAACTCTTTGAGAGTAACAGAAAAAGGTTTTTTTAT
GTCATTCCATTCACCGACGACAATTAACAAAAAAGAATGCATTTTTTATCAGAGATTTTATAAAAATATTAATTGTATCTATTCAACTAAATCCAATTTG
GGTTTTCATTTTCGTGTACCTATGAATCGAGATTATCATAGGGTAATGCTTCTAGTTCTAGGGACTCACCAACTGACTACCCAAAAATGAATATAATATA
GTACTAATGAGATGAGGAAATCAAAAAAAAAAATATATATATATAAGTAAATATTATATATAATGTATAGGACTATACGGACTTGAACCGTAGACCTTCT
CGGTAAAACAGATCAAACTTTTTATTATCAAAATGATTCGAACTGTTTCAAAGACCCAACATGCATTTTGTTGCATTGGGCTCTTTCATTAACTGATGAA
AAGATCAGTTAGTCCACCATGTTTTTTCTTCAACAAAAACAAGAAGATAATGAGATGGCTCCACTTGCTCTGATTCATTAGTCGAATTCTGATCTAAGAG
CAATACCAAAGTGTTTCAAAGAAGGATTACTTTGACGTAGGTCTGCTTAGGGTTATGGCCTAGATCCACCTAACTTAAAGTTTAATGGAGTCTCCATCGT
TCCGCTCTAAGAGTCAAATATGAGACTTCTTACACCTTAAAGTTCATAGGACGAAAAGAGGTTTTTTAAGGCCTTTATACTCGTTATCCCTAGCATTGAA
TAGACTGGGTATTCACCTTATCAATTCTCAAATCAATGATGGGCTTTATTTGGTATCAGAATTCACACTTGAATCGGACTGACCAAATATTTGTTATGTC
AGGCTATTGTTCTCTTGTTCTCTCGAATCTATGGAGTAAGACATTGATTTATCAATAAGATCATTTATTTGATTACTTGATTGACTCCTTTGAAAAACAT
TGGCGCACGTGTAAACGAGTTGCTCTACCAACTGAGCTATAGTCCTTGTGATAAACATCTTATCATATAGACAATTTCTTGTCAAGATGGGTATGATCTC
CATAATAGTTCTTTGGCCATTTCTTTTTAATGAAGTTAAGGATTGGTATTGCTTAGAAGTCATATTTCCTATATAATCCCAAAAGTAAAGTAATGAATTT
TTTTTACTTTGTAGTTTGTAGTAATAAAAGACCTACTTAACTCAGTGGTTAGAGTATTGCTTTCATACGGCGGGAGTCATTGGTTCAAATCCAATAGTAG
GTAGAACTTATTAGATACCATTGATTTCGGTATCTAATAAGTTTTTATACTCATTTTATTTTTTTGTTGTATTTATTAGATTAGACTTAATTGTTTTCCA
TTTTTATTGGAATTAAAATAGACAGTTTTGTCTAATAAAGAACTTGTTTTGATTGTTTCGATGCATTAACTAGCAGAAATAACATTGATAGCCTCTACTC
GTGTCTTAGCTCGTCTCAGAGCTAGATTCGCCTCAATTGCTTGTCTTTTACCTTCTGCTTTACGCAAGTTATCTTCCGCTTTTTCAAGAGCTTGTTGAGC
TTCTTGCGGATCAATATCAGTACTTATCTCTGCATCATTTCCTAAAATCGTGATCTCATTATTACCTATTCGAGCAAACCCGCCCATCAAAGCTACTGTT
ACCCATTGGTCAGTTAGGCGTATTCTCAATAGACCTATATCTACAGCTGTGGCAATAGGAGCGTGGTTTGGTAATACACCAATTTGGCCACTATTAGTAG
ATAAAATAATTTCTTTCACTTCTGAATCCCAAACAATTCGATTAGGGGTCAGTACACAAAGATTTAAGGTCATTTCTTCAATTTGCTCTCCACTTCTAAG
TTTATAGCTTTCGCGGTAGCTTCATCGATGTTACCCACCAAATAAAAGGCCTGTTCGGGAAGACTGTCTAATTCTCCGGAGAGGATAAGTTTAAAGCCCC
TAATGGTTTCTTCAAGGCCAACATATTTCCCTGGAGAACCTGTAAATACTTCCGCTACAAAGAAGGGTTGTGATAAGAAACGCTCAATTTTGCGTGCTCT
TGCTACGGTTAAACGATCCTCTTCGGATAATTCGTCTAACCCAAGGATAGCGATAATGTCTTGCAGTTCTTTGTAACGTTGTAAAGTTTCCTTAACTCTT
TGCGCAGTTTCATAATGGTCCTCGCCGACGATCCCAGGTTGTAGCATGGTTGACGTTGAATCTAAAGGATCCACTGCTGGATAAATACCTTTAGCAGCTA
ATCCTCTTGATAGTACGGTAGTAGCATCTAAATGCGCAAATGTCGTTGCAGGCGCAGGGTCGGTCAAATCGTCTGCAGGTACATAAACTGCTTGAATAGA
AGTTATAGATCCCTCTTTTGTAGATGTAATTCTTTCTTGCAAAGAACCCATTTCTGTACTAAGGGTAGGTTGATAACCTACCGCAGAAGGCATTCTCCCT
AACAAAGCAGATACTTCAGATCCTGCTTGGACGAATCGAAAGATATTGTCAATGAATAGAAGTACGTCTTGTTCATTAACATCTCGGAAATATTCCGCCA
TGGTTAGGGCGGTCAACCCAACTCTCATACGAGCTCCCGGCGGTTCATTCATCTGCCCATAGACGAGAGCTACTTTTGATTCTGTAATATTTTTTTCATT
AATAACTCCGGATTCTTTCATTTCCATGTAAAGGTCATTTCCTTCACGAGTACGTTCGCCTACTCCACCAAATACGGATACACCTCCATGAGCTTTAGCA
ATGTTGTTGATCAATTCCATAATGAGTACTGTTTTACCCACTCCAGCTCCCCCAAATAGTCCAATTTTTCCTCCACGGCGATAAGGGGCTAAAAGATCCA
CTACTTTAATTCCTGTTTCAAAGATTGCTAATTTCGTATCTAACTGGATAAAGGCAGGTGCGGATCTATGAATAGGAGATGTTGTGCGAGTATCTACAGG
ACCTAAATTATCAACAGGCTCACCAAGAACGTTGAAAATTCGTCCCAGAGTGGCTCCACCAACTGGAACGCTTAGAGGAGCTCCCGTATCAATCACGTCC
ATTCCTCTCGTTAGACCGTCTGTAGCACTCATAGCTACAGCTCTAACTCGATTATTTCCTAATAATTGCTGTACCTCACAAGTCACTTTAATTTCCTGAC
CATCGGCATCTTGACCTTTAACTACCAAGGCATTATAAATATTGGGCATTTTACCCGGGGGAAAAACGACATCCAGTACTGGGCCGATAATTTGAGCAAC
ACGCCCTAGGTTTTTTTCTTCCAATTGGGAAACCGCAGTACCAGAAGTAGTAGGATTTATTTGCATAATGATGATAAAGTGAAATATGTCGAAATTTTTT
GGAATATTTCCGAATAAAAAAATGTCCGATAGCAAGTTGATCGGTTAATTCAATAATAAATGAAAGTTAACACTTGATTTAGTTGGTACCATCCAACCGA
ATCTAATTCAATCATTTACTCATTCAATGAATGAATTTTCAAGTTTAACCACAATCCTTTTTCAAATAAAGTAGATGAAGATGAATAAGAAGCATGGAGA
AGTGTGTTTATTTTATCTACCATTATAGAGAGTTCTATACATATCATATTCCATTTTATAATTTATGTAATTATGTAATTCGAACCTAAACTCGATTTCT
TATTCATTTTTTCGATCTCATTGTTCGTTATTATTTAGTATTTCATAAGTATTTTAGCCCATTTGTGGTTTAGACTATACCTTTTTGATGGATGAGTTAT
GGTTATTTGTACATCTAGGATTTACATATACAAGATATATCACTTACAAGATATATCACTGTCAAGAGGGATTTTTTTGAGTATTTAGATACTATTTACT
ATTGAGTATTTAGAGAATATTTACTATGTTAGATAAGACATTTAGATAAAAAAAAAGAAGAGCGATAAACTACAAACTTACAAAACAAGGGTTGGGTTGC
GCCATACATATCAAAGAGTATACAATAATGATGTATTTGACGAATCAAATACAAATTATTATTAATTAATTGAGAATATTAATTGATAATTGAATTGAAA
ATTGTTTGAAAGATTTTTTTTTTCAAATGTTTCATTCACAATCCATGTCGAGTAGACCTTGTCGTTGTGAGAATTCTTAATTCATGAGTTGTAGGGAGGG
ACTTATGTCACCACAAACAGAGACTAAAGCAAGTGCTGGATTCAAAGCTGGTGTTAAAGATTACAAATTGAATTATTATACTCCTGAGTATGAGACAAAA
GATACGGATATCTTGGCAGCATTCCGAGTAACTCCTCAACCTGGAGTTCCACCTGAAGAAGCAGGGGCTGCAGTAGCTGCCGAATCTTCTACTGGTACAT
GGACAACTGTGTGGACTGATGGACTTACCAGCCTTGATCGTTACAAAGGACGATGCTACCATATCGAACCCGTTGCTGGAGAAGAAAATCAATTTATTGC
TTATATAGCTTACCCATTAGACCTTTTTGAAGAAGGTTCTGTTACTAACATGTTTACCTCCATTGTAGGTAACGTATTTGGGTTTAAAGCTTTACGAGCT
CTACGTTTGGAAGATTTGCGAATTCCTCCTGCTTATTCCAAAACTTTCCAAGGCCCACCTCATGGGATCCAAGTTGAGAGAGATAAATTGAACAAGTATG
GTCGTCCTCTATTGGGATGTACCATCAAACCAAAATTGGGATTATCCGCGAAAAACTACGGTAGAGCGGTTTATGAATGTCTACGTGGTGGACTTGATTT
TACCAAGGATGATGAAAACGTAAACTCACAACCATTTATGCGTTGGAGAGACCGTTTCTTATTTTGTGCCGAAGCAATTTATAAAGCACAAGCCGAAACA
GGTGAAATTAAAGGGCATTACCTAAATGCTACTGCAGGTACTTGTGAAGAAATGATCAAAAGGGCTGTGTTTGCTAGAGAATTGGGAGTCCCTATTGTAA
TGCATGACTACTTAACAGGGGGATTCACTGCAAATACTTCTTTAGCATATTATTGCCGAGACAACGGCCTACTTCTTCACATCCACCGCGCAATGCATGC
AGTTATTGATAGACAGAAAAATCATGGTATGCATTTCCGTGTACTAGCTAAAGCATTACGTATGTCTGGGGGGGATCACGTTCACTCTGGTACAGTAGTA
GGTAAACTGGAAGGTGAACGTGAGATGACTTTAGGTTTTGTTGATTTATTACGTGATGATTTTATTGAAAAAGACAGAAGTCGTGGTATTTTCTTCACTC
AAGATTGGGTCTCTATGCCAGGTGTTCTGCCTGTAGCTTCAGGTGGTATTCATGTTTGGCATATGCCTGCTCTGACCGAGATCTTTGGAGATGATTCCGT
ACTACAGTTTGGTGGCGGAACTTTAGGACACCCTTGGGGAAATGCACCAGGTGCTGTAGCTAACCGTGTAGCTTTAGAAGCGTGTGTAAAAGCTCGTAAT
GAGGGACGTGACCTTGCTCGTGAAGGTAATGAAATTATCCGTGAAGCTTGCAACTGGAGTCCTGAATTAGCGGCTGCTTGTGAAGTTTGGAAAGAGATCA
AATTTGAGTACGAACCAGTAGATAAGCTAGATGTTAAATAAAAGCTAAGCTTGCATAATTCAGTAATTCCTGTTTGTTCTCCTAATTGCAATTAAACTCG
GCCCAATCTTTTACTAAAAAAGGATTGAGCCGAAAAAAAGAGGATCCTGAAATTTGCATATATCTTTTTTGCATATATGTTTTCTTTTATGTATCAACAT
ATACAGAATGTACAGGGGCTAGGACCTTACTTACAATCAAAGGTTAAAATACTTATTTTTCTTATGTTGGAGACATAATAAATCTTATGGATCCTTGGGA
TTGGTGGATTAGTTAATATACCCAAGTTGCAGACCCTAGCTCAAGCTAGGGGAACGTGCTTTCTACTGATCCTGTATATTGTCTTTTTCGTTCCGTGTCC
CATTGGTATACGAGAATGAATTCAGGAAACTCATATTTATACTTTTAATAGGAATTTGTACACAATATGAGAAGAAACCCTTCTTTTTTTCTATTATAAT
AGGGGAAAAGATTCCATCATTTAAATCATAAACCTAAATCATATAAATCATAATCACTATTAATATTGAAATTATACCCCGCATTCCACAACACAAAAGA
TAATGAGTTCTTTGAATTAAATACTTATTCGTATTAGTTAACGGTCCAAACGAAACGGCTGAATCCATATGTGCTTAATTCCGATATGAAATCCAATAAA
AAAAGAATTATTTATCGAATGACTATTCATCTATTATATTTTCAAATAAGGGGTGGGAATACCATATGGAAAAGTTGTGGTTAAATTCGATGTTCTCTAA
TGGGAAGTTAGAACACAAGTATAGGTTAAGTAGATCGATGGATAGTCTTGGTCCTATTAGATATTCCAGTGGAAGTGAAGACCCGGTTTTAAATGCTATG
GATAATAAAGTTTCCAGTTGGAATGATAGTGGTAGTTGTAATTTCAGTAATGTTGAGCATTTTTTGGATATCATAGATATTTGGAGTTTTATTTCTGACG
ACACTTTTTTAGTTAGGGATAGTAATGGGGATAGTTTTTCTATTTATTTTGATATTGAAAATCAGATTTTTGAGATTGACAATGATAGTACTTTTATCAA
TGAACTAGAAAGTTCTTTTTCTAGTTACCTGGATTCGAGTTCTATGAATAGTGGATCTAAAAAGAGTAGTCGCTACTATTATCGTTACATGTATGATACT
CAATCTAGTTGGAATAATCATATTAATAGTTGCATTGATAGTTATCTGCGTTATGAAATAAGTATTGATAGTTACATTTCAGGCGAGACCCATAACTACA
GTGATAATTATGTTTATAATTTTATTTGTAATGAAAGTATAAGTGGTAATGAAAGTCGTAATTCTGCTATAAGAACTAGTGTTAATGGCAGTGATTTTAA
TATAAGAGGAAGGTCTAATGATTTAGATATAAATAAAAAATACAGACATTTATGGGTTCAGTGCGAAAATTGTTATGGATTAAATTATAAACAATTTTTT
AGGTCAAGACTCAATATTTGTGAACACTGTGGATATCATTTGAAAATGAGTAGTTCAGAGAGAATCGAACTTTTGATTGATCCGGGCACCTGGGATCCTC
TGGATGAAAATATGGTCTCGACCGACCCCATTGAATTTCATTCAGAGGAAGAACCTTATAGAGATCGTATTGATTCTTATCAAAAAAAGACAGGTTTAAC
TGAAGCTGTTCAAACAGGTATAGGTGAATTAAATGGTATTCCTATAGCAATTGGAGTCATGGATTTTCAGTTTATGGGAGGTAGTATGGGATCCGTAGTA
GGCGAGAAAATCACCCGTTTGATCGAATATGCGACTAATAAGTCTCTACCTGTTATTATTGTATGTGCTTCTGGCGGAGCACGCATGCAAGAAGGGAGTT
TGAGCTTGATGCAAATGGCTAAAATATCTTCTGCTTTATATAATTATCAATTAAATAAAAAGTTATTCTATGTAGCAATTCTCACATCTCCGACAACTGG
TGGGGTTACAGCCAGTTTTGGTATGTTGGGAGATATCATTATTGCTGAACCTAATGCCTACATTGCATTTGCGGGGAAAAGAGTAATTGAACAAACATTG
AATAAGACAGTACCCGATGGTTCACAAGCAGCTGAATATTTATTCCAGAAGGGATTGTTTGACCTAATCGTACCACGTAATCTTTTAAAGGGTGTTCTGG
GTGAATTATTTCAGCTCCACGGTTTTTTTCCCTTGACTTAAAACTTTGATTTATTATTTAATTTGATTATTTGATTAAATGTCTTTTTTTGTCAGTTAAT
AGAATTATTATGAATTCTATTTTATATCTTTTATGTAAAGTAAAAAATGAAAGTATAAAATTTATATTTAATGTAAATGTACTAGTGTGAATGTAATATA
TCAAAAAAGTCAATCCAATATATAAATTAATATAAATTATATAAATAAATTCAATTTTATTAAAAAATATTAATTTTTATTAATAAAAAATTGATATATA
TAATATATATATTTAATATAAAATTTATAGAATAGATATAATTACAATTATTTCATTACATTATATATAACGATAATTCATATAATATTAATATATAATT
AATAATAATTAATATAGAATATATAATATATTCTACTATATATATAATATACCTATTATATACCTATTTGATAAAATACAAATAAATATGTACTAATGGA
TGTAACCTCTATAACTTCCGAAAACCCATCTTTTTACTATGAATCCCCTGGAATTAGTTGGAGTCGCGAACTCATAAAAATTTTTTAGTATTTTTTTCTT
TTAGAAACAAGATAAAAATGAAAACATAATAAGAAAAAGTTTATTAAATGGAATTCTCATACATATTCGTGTAGAAAAAAATGGGTACACTTAATGTAGT
TTTACATTTGTTGCACTTATTAACTACTTTATATTACTTTTTATATTACTTTACATTTATTAACTACTAAATATTACTTATAATAGATATATATTTATCA
TAAGATATCTTTATAAGAGGTTAAAATATTAAATCGAGGCACCCATTCTATGACAGATTTCAACTTACCCTCAATTTTTGTGCCTTTAGTAGGCCTAGTA
TTTCCGGCATTTGCAATGGCTTCTTTATTTCTTTATGTTCAAAAAAATAAGATTGTCTAGCTAAGATGTATGGGACTAAATCTCATCAAGCTATTTCAAT
CAACACTGGATCATCTTTTTGGTATCTATTTTTTTAGTAGAATGTGGATATGATATGTGGTTCCTTGTGACTACAAATTAACAAAAAAACATTTTCCACG
CGTATACATTATATCCGTATAAATCCATGTATATGAGGGTCTAGCTGGTTAAAAATGGATCATCATTTGATATAAAGTGGAAAATCAATGTATCTAACCA
ATTACTCCTAACGGTTCACATCAAGTGCTAGTTGATGAGAGTTACCTGGGGAGCAGGAAAAGAAAAGTCAAATTAATTTGGTTTATTCTCCGAATTCCAA
TCGAATGCAATTGGATCTAGTATAGTATGAACTGGCGATCAGAACATATATGGATAGAATTCATAACAGGGTCTCGAAAAACAAGTAACTTTTTCTGGGC
CTGTATCCTTTTTTTAGGTTCACTAGGATTCTTAGTCGTTGGAACTTCCAGTTATCTTGGTAGGAATCTAATATCTGTATTTCCATCTCAGCAAATATCT
TTTTTTCCACAAGGGATTGTAATGTCTTTCTATGGAATTGCGGGTCTATTCATTAGTTCCTATTTGTGGTCCACTATTTTGTGGAATGTAGGTAGTGGTT
ATGATCGATTCGATAGAAAAGAAGGAATAGTGTGTATTTTTCGTTGGGGATTTCCTGGAAAAAATCGTCGTATAGTCCTTCGATTCCTTATGAGTGATGT
TCAATCAATCAGAGTGGAGGTTAAAGAGGGCCTTTATACTCGACGTGTGCTTTATATGGAAGTAAGGGGCCAGGGAACTATTCCCTTGACTCGTACTGAT
GAGAATTTAACTCCACGAGAAATGGAACAAAAAGCTGCAGAATTAGCCTATTTCTTGCGCGTACCCATTGAAGGTTTTTGAAAAATAAAATGTGGAATGA
ATACTTTATAAACTAAGCATGAGGGAAGGAATTCAGTGATCCTCCTCCTCTTTTTTTAATACACTAAAGTTTGTCTTAAGAATGCTCGTTCGAGCAGAAC
ATGTTATATTTTTCGAGCAGAACATGTGAAATTCTATTTAGTTGTTCTGTTGATGTGGTGATCTATAGAAAAAAGGAAAAAAGGGGGCGCATAACGAATA
AAACGACTAAAATATACTAAGAATCTATTTTTCGTCTGCCCCTTTTTTTTATGTGTATGGAATTCAAATCAATTCTTTGAGACTATTAACAAGTATAATA
ACTATCATCACATATACCCCAACCGGATATTTTTAAATAGAGAATTCATGTTTTATTTTTAGTTGAGGCAAAAATGCAATTTTATAATTGATAGGTTAGA
TACAAAAAAAATAATATCTCATTAAATTTATTTCTTTTGTTTTGTCAAACAATCTTTTATCTTCTTGCTTTTTCAGAAACAAATAATTGGATCTCTAATA
ATGATCCAATTTATCTCTTTTATCTCTAGTTTTGCCAACTATTTCGGATTTCATCATGAATAGTCTTCATAAATATGAAATATCTCCCATTTTACTGGGG
GTAAAACTTTTTCAAATTCAAAAAATGAGTTGATCCCCAGTTCTTTTGTCTCGAAAAAAACTCAAAGACTCTTTTTTCTTTGATTTGAGTTTTTTTGAGG
ATTGATTGAAAAAAGAACGAAAAAGGATCCAATATAATTGTTTCTAATTTGTTCAATTGAAATATTTGAGAACTCTATTCGCTTATTTTTTTTTTATTCG
AAACAAACCCTATTTTTTTCTTTCTATATGACTTTTAAATCTAAAGACTAAATAAAGGACTAAACTCAATTAAATAATTATATAAAAAATGGGAATAGAT
CCATAGGTTCCATACCTTGTTATAGAACTCATGCTTCAAGGAAAGATCAGATAAGCTAAATCAATAAATGAAGCAGGTTTAGTAACAATTCAAAAAAAAG
AAAAGTGAAAAAAAAAAAAAGAAAGCATTTATTTTCCTTCCATATCTTGCATCTATAGTCTTTTTACCCTGGGGGGTCTCTCTCTCATTTAATAAATGTC
TGGAACCTTGGATTAATGATTGGTTAAATAATAGGCAATCCGAAACTTTCTTGAATGATATTCAAGAGAAGAACGTTCTAGAAAAATTCATAGAATTAGA
AGAACTTTTTCTGTTGGACGAAATGATAAAGGAGTACCCCGAGACACATTTACAAAAGCTTCGTATAGGGATCCACAAAGAAACAGTACAATTGGTCAAA
ATACATAATGAATATAATTTGCATAGTATTTTGCATTTCTCGACAAATATAATCTGTTTCGCTATTCTAAGTGGTTATTTTATTCTGGGTAATGAAAAAC
TAGTCATTCTTAATTCTTGGATTCAGGAATTCTTATATAACTTAAGTGACACAATAAAAGCCTTTTCTATTCTGTTAGTCACTGATTTATGGATAGGATT
CCACTCTCCACATGGTTGGGAATTAATGATTGGTTCGGTCTACAACGATTTTGGATTGGCACATAATGATCAAATTATATCCGGTCTTGTTTCCACTTTT
CCAGTTATTCTAGATACAATTGTAAAATATTGGATTTTCCATTATTTAAATCGTGTATCTCCTTCACTTGTAGTGATTTATCATTCAATGAATGAATGAG
ACTGAAGAATTCTTTTGATCTCCTGATATAAATCCAACCTGAATCTTTCTTCGCGCATAACGAAATTTTAATTTGACTTACTCTTTCTTTATACTTCTAC
CTGTTTATTTAAGTTATTTGTATTCGAGTACAACGACAGACTTGTGGATAGGGAACTCTACTAGCTACCTACCTAATTTATTGTAGAAATTTGGGGATCA
ATAATAATAATTGGACCATGCAAAATAGAAATACTTTTTTTGGGGTAAAGCAGCAGATTACTCGATTTATTTCTGTATCGATCGGGATATATGTAATAAC
TCAGACATCTATTTCAAATGCATATCCCATTTTTGCACAGCAGGGTTATGAAAATCCACGAGAAGCAACAGGACGAATTGTTTGTGCCAATTGTCATTTA
GCTAGTAAACCTGTGGATATTGAGGTTCCTCAATCTGTGCTTCCTGATACTGTATTTGAAGCAGTAGTTAGAATCCCTTATGATACGCAAGTGAAACAAG
TTCTTGCTAATGGCAAAAAAGGGGGGTTGAATGTGGGGGCTGTTCTTATTTTACCTGAGGGATTTGAATTAGCCCCTCCTGATCGTATTTCCCCTGAGCT
CAAAGAAAAGATAGGCAATATCTCTTTTCAGAGTTATAGTCCGACCAAAAAAAATATTCTTGTTATAGGTCCAGTGCCTGGTCAGAAATATAGGGAAATA
GTCTTTCCTATTCTTTCTCCAGACCCGGCAACTAGTAAGGACGTTCATTTCTTAAAATATCCTATATATGTAGGCGGAAACAGGGGAAGGGGTCAGATTT
ATCCCGATGGCAGCAAGAGTAACAATACTGTTTATAATGCGACATCCGCCGGTGTCGTAAGCAAAATAGTACGTAAAGAAAAAAAGGGATATGAAATAAT
CATAACTGATCCATCGGATGGCCGTGAAGTGGTTGATATTATACCTCCAGGACCGGAACTTCTTGTTTCAGAGGGTGAGTCTATCAAGCTTGATCAACTA
TTAACGAGTAATCCAAATGTCGGTGGATTTGGTCAGGGAGATGCTGAGATAGTGCTTCAAGATCCGTCACGTGTCCAAGGTCTTTTGTTCTTCTTAGCAT
CTGTTGTTCTAGCACAAATCTTTTTAGTTCTTAAAAAGAAACAGTTTGAAAAGGTTCAATTGTTCGAAATGAATTTTTAGATACAGGGATTTTTTAATAC
TACGTTGATAAAAAAAGGAAAGGCCTCACTTTTTTTGATTGATACGATCATGTATAATGATCGTAAAGATTTGTAAAGTCTTTTTTGTCTGTTTTTTTAT
TTATACGCTTTTTTTGAGAGATATATGGATTTTATTGCTTTTAAATTATAGACCTTTCATAGTAATAGTAATGGATACTAAGTGTACAAAGACAATACAA
ACGAGCAGAATACCAGGTTAAGGATAACTAATAAAAACAAATCCTTATAGGAGGTATTTTGAGTCTTTCTATTCTTCGACACAAGAAAAGGAAATTTCCC
TTTCTTGTGTCGAAGAATAGAATAATATAATGATTCTTTCGCCTGTATAAATGACTATTTTTGATTTTTCCGGGTCTATTATAACTTTTTAATTCATAAG
AATTAGTGAACAAACAAAACGGGGCGGGTGATTAAATTAATTGAGGAAATAGAATTCCTTCAATTATTCAATTCGCTTAATAAATTAATAAATTGAGTTA
AATAAAATTTAACCAATTTAACCAAATTCTTTTTTTATGTTTTCTCTTCCGCCTTGTGATATTGAAAAAGAATTTATGCATATCTTTCTATTTTTACCCA
TATCTAATATGATCTCATCACAGTTTCATTTTTCTCTATTGCTAATAGAGTAAGGTTATATGAGTATATAAAGGATTTTTAGGATGATTCATCGGCGGAA
GTCTATTTCATATACATATATTTGGATCATCCAGAAAATTCATGAATTCGTTTATTAAAGTTAAAAAGATGATAAGAATAGAGAAGGGAGCAACTCTGAA
TTCCCATTAACGAATTTTTTTCTTGAAAAAGATAATTCAAATCAAAGGAATGCAATAAATAAAGTATTAAAACATCAGAACAAGCCATTTCTTTTAGGAT
ATTTACAAGTAAACAAAATCTTTTTTGATTGTGTTGGCTAGATAAGTTTCCTACTTTCTTTTAGCTTATGGAATGAATAAAAGCTTCGCTACTATAAAAG
TAATAACTCGGCAGGACCGTACCCTTTGTTTTATCTGATTCGAGGGTTATGGTCCTGTCGAGTTATTACTTTTTCATGTGTACAATCCAGCTCATCTTAT
TACTACAGAGATGAGCCTAATCCGGAATATGAACCGTAAAAGAAAAGACCAAGTAAACCAATCACAACAATACCAACTACAGTACCTATCAGCCAAAGAG
GAATCCTTCCAGTAGTATCGGCCATTTATCCCACCTTCCTCCACATTTCATCAAGTGATCATGCTAGAGACAAAAACAGTCATGGATAATTATTAAGATA
GTATCCTTCCGAATGGGATAAGAGAATCCTTACTATTTTCGTTCTTTCCCTTAATTGAAGAAATAATTAGAAAATAAAACAGCAAGTACAAAAATGAGTA
ATAACCCCCAGTATAAACTGGTACGATTTAATTCAACATTTTGTTCATTTGGATTTGATTGTGTCATAGCTCTATAATTTGGATTAGGTTTATCGTTGGA
TGAACTGCATTGCTGATATTGATCCCAAAAAAGAAACGGTAGGTACAGCTAGTCCATGAACAGCCAACCATCGTACTGTAAAAATTGGATAGGTTCGATC
TATAGTCATTGGGGACCTCCTAAAAGGATCTACTAAATTCATCGAGTTGTTCCAGAGAATCAAAACGGCCAGTTATTAATGGAATACCTTGTCGGTTCTC
TGTAAAATATTCGTTTGGGCGAGGGCTTCCAAACACATCATAAGCTAAACCCGTACTGACGAATAACCAACCCGCAATAAATAGGGAAGGTATAGTAATA
CTATGAATGACCCAGTATCGAATACTGGTAATAATATCAACAAAAGAACGTTCTCCCGTGCTTCCAGACATACTGAGCTCCACATATTCTTGTACAGTCA
AAAAGGGAAATCGATTCTGTAAAAGATGAGATCAGTAAATAGAAAACTACTGATATTACATCTTTGTAAGATCGTCAATATTGTACCGAAGGTGTATTTA
GAGTATACCGAATCAGTATAGCTATCCTTCCTCTGACACAGCAACGCATTTTTGAGCAGTATTAAAATGAAATCCTACATCATTTTTTGCCTTTTTTATT
GTTGCTTGTCTATGCATAACTGTATGTTATTCATATGTTATTCAAAAGAATATTCTTAAACTTCATGTGTTTGGTAGTATAAAGTTTTTATTACTGGTTT
GATAATAGAAATTCATCATCTTAATAAAGTGCCAATCAAAGGTTTCCTTTTCTAATATAATTAATAATTATAAAAATATTTTTATCCCGTATTTTTATCC
TAAAATAAAAATGGATTTTTATCCTATAATATATTAAATCAAAAATCCATTTTTAATTTTAATAAAACAATAGAAAAATCTATATTTGTAATGCAACCTT
TCTTGTATTTTATCCAAAGCAAAAGTGTCTTTTCAACCGAACCAGAATACAATGAGAATCTAATCATAGAACTACCTAATATGATACGGCAAAAAAGAAT
GTAGAATCTCAAAAAATAATGTAGTGTAAAATCCTAACCCTGGAATTGAGTTGGACCTAAAAAAATAAAGTAAAACTCAATATTCTTCAATATTTATTTT
CTTCAATAAATGATGAGATACCTTTTTTTATCTCATCATTCGAGATATTTAATTTATTATGTTATGGGCAATTGCTTACTACTAAATCTAATGAGTTAAA
CTCTTAAAATATATAAGTAAATAGGTTTCAAGAATTAACGTCTGAATTGCACAATGAATCGCCGATTCATAATTACAGGATTAATCGATGTTAGAGCCAA
AAAAAAATCAATCTTTTTTTTTATCTCTATGTCACCCTATCTTTGTTAATATTGCTTATAATGACTAATGAATCAAGAATTTTCAATTTGAATTTGTGCC
ATTGGTATTTTTTTATTGTATCTTGCAAAAATAGAAGCTTAGGTAAATGTTTTATCAACATATGTAGCAAAAGAAGATATTTTATTTGGGTGTTTCATGC
TTACTATAACTAGTTATTTCGGTTTTCTATTGGCTGCTTCAACTATAGCCTCAGTGCTTTTCATTGGTTTGAACAAGATACGACTTATTTGAAGTTAACT
AAATGAGCAATAAAAAAATGAATATTTCTATGAGATTTCAAGTATTCTAAGGTTCTTTTCAATGTCAATTGCCAAAATTGGGTGATTGAGATTCACCTAC
GATTCAGATTAATATTTAGGAATAAATTTTCCCTCTCTTTTTTCCTTTAACGAAATCGAAATGATTGAAGTTCTTCTATTTGGAATTGTGTTAGGTCTAA
TTCCTATTACTTTGGCAGGATTATTCGTAACGGCGTATTTACAATACAGACGTGGTGATCAGCTGGACCTTTGATTGATTAAGTAACATTTATTTTTTGA
TTTTGATTGACCTCCTCTCTGTAGGAGGTCAAATTTGAGTTGTATTTCCACTTTTTAAGTGAGTTTATTGTTATTCACTATAACAAAGAACATATTCACG
CTCTGTAGGACTTGAACCTACGACATCGGGTTTTGGAGACCCACGTTCTACCAAACTGAACTAAGAGCGCTTTCTTATGACAGAAGATACAACTGTACGG
AAAAGAATTCCTACTGATCTCAATAAATCTCCCGTTACTGCCCATAGGAGGAGTAATAGGTAGGGATGACAGGATTTGAACCCGTGACATTTTGTACCCA
AAACAAACGCGCTACCAAGCTGCGCTACATCCCTTTTTTCAATTGTTGTACAGTGTCATTGTACAAAAGCCCTGTCTTGTTTTCCACATCATTATTTTCT
TCTTTATCTATCATATCATAAAATTTGCTTGCCATTTCTTATTTTTTGTTTCATATACATATAATAAACTATATACATCTGAAATGATGTACAAGAAAAA
AAGAAAGAATGACAATTTTGTGTTGATGTTCAGGACTTTTTTTTCTGTTTTATAAACGACCTTTTACTTTTACTGGCTCATTGCACATAAACATTTTAGT
GATAAATGTTGCGTAACATAAAAATACGAGGGATCTTTAAGTGACTTTCAGCATCTAATCATACATGTATTACAATAAAATAAACAAGGAGTATTTTCAA
TGCAAGATCTAAAAACATATCTATCTGTGGCACCTGTACTGAGTACTCTATGGTTTGGGATTTTAGCAGGTTTATTGATAGAAATTAATCGTTTATTCCC
AGATGCCTTATTATTCCCTTTTTTTTAATTCTAGTTTCTATTCTAGTTATTGATATGAGAATAAATCAAGTTAGAGATACAAAGAGTTCTATGTAACTCA
TTTTTCTCACCCCCTTCTTTTGATTCATTTAGGATACGAAGAAAATATAAAGAATCAAAGGTTCCGGCATCTGATTGGTGTTCTAAGATAGAATTGGATT
AGTAGGATTAAAATGGAAGAAATATGGGTCTAAGACAAAGAAAGGCTCCACAAAACAAAATAATCTCAAATACACCAATGAAGTACTATTGATTAGACTC
CAAAAAATGGATAGTTAGAAAAAAGTTGTATTAGTTAATTATTACGTTATAATGAAAACTTTCGAAATGAAATTTGAGTAATTTCCATTGAATTTTTTAT
TTTATGTTCCGTTGTTGTTCTTCAGTTCGGGTTGAAAATAGAAGAATTGAGTCCATCCAAAATCCAAATCAAAGGAGGTCCATGGCAAAAGGTAAAGATG
TTAGAGTCAGAGTTATTTTAGAATGTAACAGTTGTGGCAGAAATGAAAATGGTGTGACTAAGGAAGTTCCAGGTGTTTCTAGATATGTGACTCAAAAGAA
TCGACACAATACACCCAGTCGATTAGAATTGAAAAAATTTTGTCGCTACTGTAACAAGCATACAATTCATGTGGAAGTAAAGAAATAGATAGAACAGAGC
CTGTCGTTGATTCTTTGAATGCAAAGAGCAGGAAGAGATTAATAAGATATATTATAGAATAATCTATATAAATATAGACTATAACATTAATATAGAAATA
GAGAATATAACATATATAAATATAGAAATAAAACCCTATTTCGGTCGTATCTAAAATGTATGAAGAAATAGGATTTTAGAGATAAGGACTAAACTATGGA
TAAATCCAAGCAACCCTTTCATAAAACCAAGCGATCTTTTCGTAGGCGTTTGCCCCCAATTGGATCGGGGGATCGAATTGATTATAGAAACATGAGTTTA
ATTAGTCGATTTATTAGTGAACAAGGAAAAATATTATCTAGACGAGTGAATAGATTAACCTTGAAACAACAACGATTAATTACTATTGCTATAAAACAAG
CTCGTATTTTATCTTTGTTACCTTTTCTTAATAATGAGAAACAATTTGAGAGAACCGAGTCGATCCCTAGAGCTACTGGTCCTAGAACCAGAAATAAGTA
GGCATATTATACTCTTCAATTGGCTAAAAACTTCAATCTTAACTCAACATTGAAGTTTTTGAATTTGAAAAAGACTATAATTAGAATCCGTATTTAATTA
TTGTGTTGTAATAATAAAATGGAGAAGAATAAATCCTTTTTTTATTGAAACATGTTCGTTCATTTATACTACTTATCTTAACTTAATTTTTTTATTCTAT
GTTCCCGGAGTTTATTCTCCGGGGAATTTTTTTTCAACCATTCCTATATATAATTTTAAAATCTCTTTTATTTAATGATCTTTTTGGAAATAATGTGAAG
ACAATTCTTATTCAATATAGCTATTTGCGCAAGTATTTTACGATTAAGAAGCAATTGCCTCTTGTACAGGTTATGTATCAATCTACTATAACTATAGGAA
ACCTCGTTCTCTCGAGTTACTGCATTTATTCGAGTGATCCACAAACGACGAAAATCTCTCTTTTGCCTACCTCTATCTCTATAAGCAGAAACTAAAGCTC
TCATTTTCTGTTGAGTAATAGTTCGAGTAAGTCTTGAATGAGCCCCTCGAAAGCTTGATGCAAATAAACGAATTTTTGTTCGGCGTCTCCGAGCTATATA
TCCTCGTTTAACTCTGGTCATTTAATCAAATTAAACTTTGATGAACAACTAATTGATTTCTGTTCGTTCAGTCATTCTTTTCCCCCCGGTTCTGTTAATA
ACAAAACGGATTATTCCGATATATAAAATATAAATTCCAATGGCTTTTGCTACTATAACCTTCCCAACCACGATTTTTGAGTTCTTTCAGTCAGGTCTTT
CGCTTGTGTGTGTAAATAAGAAATTCAGTGGATTCCTTCGTTTCTATGGTTACTTCTTAAACGGTGAGGTCCTCTCTATACACCGGAGCTCTTTATCCCA
TCCCATTTAATCAATGTTTTTGGTAACTTGTACAGTTCGCACTTTTTGGCTCTACCCAAGAATTATACAGTAATAGGTCTTTTCACAATGAGAGCTATCC
ATACAGTGACGGCATTTAATTATGAAAGTTGGTTAGGTAGCTGACCCTGTTAGTCCGTTATTTCAAGAATAGGAGCATAATAATTTTTTTTTCTTAAATA
TTGTTTCCCCGCTTAATGGATAACTTTTTTGCTACCAATGGAGAATTTATTTTCATCTCAATTTGAGGTGATTGGATTTGCACCAACAGAAACCATAAAA
TTCATACACAATCAATAGAGGGATATTATGAATCTTTACTTTTCTTTTAGATAGTAAACTGGATTCTTCTATTTTTTCTATTCTCTCTATTCATCGGTAC
TGGTCATTGATACTGGAACAATTATCTCAGTTGTTCGAGCTCATGATCTAAACGAGTCGCACATACACCCTAGTACATGTTCCTCGACGCTGAGGACATC
CTCGAAGAGCGGGAGATTTTGTGACATTCCTGATTGGCTGTCTTGCATTTCTAATGAGTTGTTTAATTGTTGGCATGTTGAATCGTATATTTATATGATG
TGATTATAGTTGGCTGGTTTAGATCGATCTTAACCTGATAATTATTAAGAATTTCCCTTGAATAAATATTTTATTTGCATAAAATAAAAATATTTAATAT
CAACTTGAATTTGAAATGGAATCCTGAATTTACGTGAAATCCCCCGTATTTTCGACTGCCACAAGATCAATAAGGCCATAAGCTTGGGCTTCCGTTGCTG
ACATAAAAACATCCCTTTCCATGTCTTCGGATACAACCCATAATGGGTTACCGGTTCTTTGTACATAAACCCTTGTCAGGGTTTCGCGAAGTTTCAGTAG
TTCTTCTGCTTCCAGGATGAATTCCCCTGCTTGTGCCTCATAAAAAGAACTAGCAGGTTGGTGAATCATAACCCTGATTATATAACATCCATCATGAACG
TCTTCTCTATCTTACATGATTAGTTGAAGGTAACTCAAAAATAATAAAAAGATAGAATTGAACAACCGTACAGGCATTTTTTGTACATTGCATACGGCTC
CGCAATGGAATTGACCTTTCCCTTACGTACGCGAAACAACGCTACAAAGATACTAGGGAAAAATAGAATCCATATGATCCAGATCCTTGAATGATCCATT
TACCACCCTTCCTTTCGTAGAAGTCAAAAATACTATGATGGTTCTGTTGCTTTATATATTTATTATTTATCTCATCTTTAATTTAGCAATCCCAAGGTTT
TTTCTGACCCCATCATAGGGTAAGGAAAAAAATCTTATTTTTTGATTTTTTTATAACATAAATATCAGAAAAGCACTTCTGATGTGTAAGAAAAAAGGTT
TGTGACACTGAAACAGACCTCCAACATATAATCGGAAATGACCTTTGTTTCATACTCCTATCTCGATACATAATTTCATATTATAGAAAAACAAAAGGGT
TTGTTCATATCGAATTTAAAATGCCATGCTATTTTTACTTATTATTAATGTTCCATATGGCGAAGGCATAGTCTTTTTTTTTTTTCTCAAACAAATAAAA
AACTCATTGGCGCCAAGCGTGAGGGAATGCTAGACGTTTGGTAATTTCTCCTCCGACCAGAATGAAAGATCCCATTGAAGCTGCTAATCCCATGCATATT
GTATGTACATCGGGTGGAACAAATTGCATAGTATCATAAATAGCTATTCCAGGTATTACCCATCCACCGGGGGAGTTTATAAACAAATAAAGATCCTTAG
TATCATCCTCTATACTAAGATATACCATAAGACCAACAAGTTGATTCGAGATCTCGCTATCAACCTCTTGGCCTAAAAAAAGTAATCTTTCTCGATAAAG
TCGGTTGATTAGGACAAAAAGGTATCCTTTAGGAACCGTACATGCACCTTTTGATGCATACGGTTCAACAAATTGCGAAAAAAAAATCAATGTGTTGATT
CCAGTCCTATTTCTTTTTTTAACAGGTTTTTAGGGACTTTGTCTTTGTCAAGTTAAAAAACAAAAACTCATGAGTTTTTGTTTCCTTACCTAGGAACCTT
ATAAAAAAATTCAAAAAACTTTTTGAACTAACCTCTCATTGATGTATTGTCTCATTGATATTGAAATCACGATGTCATTTTCTTGTTCCTAAATGGCCCC
TTTAAATTCTTTTAGGTTAATGTTCTACTCCGGGCAAATATTTCTCCGAATTCTATTTGCACATATAGGACAAATTGTTTCAATGCCACTTCTTTTTGCT
ACGATTTTTTCTTTGTTTTGTGAATAAGTTTCATGCCTTCCGGCAAACTAATTTATTCTTATTTTCTTATACAATTCCATTGATTGGAAGTTTCCTAGCC
TAGGGAAATCCTTTCTTTATAATACAAGTAATAATGGTACCTATATTACCAATTTGGTATTTTCTGAACGGAGCCTTAATATTTTATTTTTTTGGTACAA
AACAACCATAAGTTCTTCTAATTTAGTTTAGATTATTGATCTCTAAAACAATTGATTTAATCGTACTTCGCGCTCCGATTTTTTGACAATTCAATCAATC
TTTCTTGGGCGAAACAGAGGATATCTCCATCGGGGGAGAGAACGGGTAAATCCCATATGAGCCAATATGTCTGACAAGTCGCACTATACGTCAACCCAAA
CTGCATCTTCCTCTCCAGGACTCCGAAAAGGTACTTTTGGAACACCAATGGGCATTAAAAAAAAAATTAATTAAATTACTATATTTGACTTTAATGTGGA
AACGTAACAATGGATTTCTTATTTTCATAATTTGAATTTCTGTTTCTCCTATTTAATACAGAGATTGTAGGGTTGATACAGAAATAGAGAATGAATAAAT
AAAAATTCTTATGAGGAGATTATTCAAATAATGAAGACAAGTCTTCATCTATTCATTTTGCAAAAATAAAGCCAATTCCCCATTGCGTATTGTTACTTAT
CGGGTATAGAATAGATCTGCTTCTCTTTGTTCCTACGAACAGAATTTTTCCATTATTTCCAATGTAACGGAATAAATATTAACCCTTATTCATAGATAAT
CTACTGAAAAAGGTTAGGTACATAGTATATATATATAACTATATTTTTTAGTTAGTTCAATGTGATAAAGTTACATAGTGTCTATTTATGTTTGATAAAG
GGGTATTTCCATGGGTTTGCCTTGGTATCGTGTTCATACTGTTGTATTGAATGATCCCGGTCGATTGCTTTCTGTCCATATAATGCATACAGCTTTAGTT
GCTGGTTGGGCCGGTTCAATGGCTCTCTACGAATTAGCGGTTTTTGATCCCTCTGATCCCGTTCTTGATCCAATGTGGAGACAGGGTATGTTCGTTATAC
CTTTCATGACTCGTTTAGGAATAACCAATTCATGGGGCGGTTGGAGTATTACAGGTGGAACTATAACTAATCCAGGTATTTGGAGTTACGAAGGTGTGGC
AGGTGCACATATTGTGTTTTCCGGCTTGTGTTTCTTGGCAGCTATCTGGCATTGGGTTTATTGGGATTTAGAAATATTCTGTGATGAACGTACAGGAAAA
CCTTCTTTGGATTTGCCTAAGATCTTTGGAATTCATTTATTTCTTTCAGGAGTGGCTTGCTTTGGGTTTGGTGCATTTCATGTAACAGGCTTGTATGGTC
CTGGAATATGGGTATCTGATCCTTATGGACTAACTGGAAAAGTGCAACCTGTAAGTCCAGCATGGGGCGCAGAAGGTTTTGATCCTTTTGTTCCAGGAGG
AATAGCTTCTCATCATATTGCAGCGGGGACATTGGGCATATTAGCAGGTCTATTCCATCTTAGTGTTCGCCCGCCTCAACGTCTATACAAGGGCTTACGT
ATGGGAAATATTGAAACTGTTCTTTCCAGTAGTATCGCTGCTGTGTTTTTTGCAGCTTTCGTTGTTGCTGGAACTATGTGGTATGGTTCAGCAACTACCC
CTATTGAATTATTTGGCCCTACTCGTTATCAGTGGGATCAGGGATATTTTCAGCAAGAAATATATCGAAGAATTAGTGCTGGATTAGCAGAAAATCTGAG
TTTATCAGAAGCTTGGTCTAAAATTCCTGAAAAATTAGCTTTTTATGATTACATTGGTAATAATCCTGCAAAAGGGGGACTATTTCGAGCGGGCTCGATG
GACAATGGGGATGGAATCGCTATTGGATGGTTAGGCCACCCTGTTTTTAGAGATAAAGAAGGACGCGAGCTTTTTGTACGTCGTATGCCTACTTTTTTTG
AAACATTTCCAGTAGTTTTGGTAGATGGAGATGGAATTGTGAGAGCCGATGTTCCTTTTCGAAGGGCAGAATCTAAGTATAGTGTCGAACAAGTAGGTGT
AACTGTTGAATTCTATGGTGGCGAACTTAATGGAGTGAGTTACAGTGATCCTGCTACTGTGAAAAAATATGCTAGACGTGCTCAATTGGGCGAAATTTTT
GAATTGGATCGTGCTACTTTAAAATCCGACGGTGTTTTTCGTAGCAGTCCAAGGGGTTGGTTCACCTTCGGGCATGCCTCATTCGCTTTGCTGTTCTTTT
TCGGACACATTTGGCATGGGGCTAGAACCTTGTTCCGGGATGTTTTTGCTGGTATTGATCCAGATTTGGATGCTCAAGTAGAATTTGGAGCATTCCAAAA
ATTGGGAGATCCAACCACAAAGAGACAGGCAGTTTAATACAAAATTTCTCTTGTATTTTTCGCCTACATTTCTATTTTATTTATTTTTACATGGAATAGG
TCACGGAGAAATAGTCACTTAAAGCACTGCTTTTTCTTTGACTCTTTACCTTTATTTTTTTTATTTTTTTATAAATGATCCCAAATAAATAGGTTTGGAA
GCTATAATTGTAAACCACGATCGAATCTATGGAAGCATTGGTTTATACATTCCTGTTAGTCTCTACTCTGGGAATAATTTTTTTCGCTATCTTTTTTCGA
GAACCTCCTAAGGTTCCGACTAAAAAATAAAATAATTTTGGATTATCCCAATTGAAGTAATGAACCTACCATATTCTCTATGGGTAGGTTCATTACTTCA
ACTAATCCCCGTGTTCCTCGAATGGGTCTCTTAGTTGTTGAGAGGGTTGCCCAAAGGCAGTATATAAGGCGTACCCAGTAAAGCTTACAAGTAAACCAGA
TATGGAGATGGCGACTAAGGTTGCTGTTTCCATTATTAGATTTAAAAATCGGGATGGATCTACAATAAGGTTGTTTATTTACAACTACAACGGAATGGTA
TACAAAGTCAACAGATCTTAACCAATGAAATTGTATTTATGGCTACACAAACTGTTGAGGGTAGTTCTAAATCTGGGCCAAGACGAACTCGTGTAGGGGA
TTTATTGAAACCATTAAATTCGGAATATGGTAAAGTAGCTCCGGGCTGGGGGACTACTCCTCTTATGGGAGTCGCTATGGCTCTATTTGCGGTATTCCTG
TGTATTATTTTGGAGATTTATAATTCTTCCGTTTTATTGGATGGAATTTTAGTAAGTTAGGTTCATAAGAGCAATGAAGTGCTAGTAAAAAAACTGAGGA
CTCGCCTTGTTAGTCTCTTTTAGTTGGTAGTTCGATCGTGAAATTTCTTTTTTTCGGTATTTGCGGAATATGAGTGTGTGACTTGTTATAATTGATCCTA
TTGATATACAGAAAATGGATCTGTCATCTTGATAGAGATCATTCTACCTCGTCGGAAATTTATTTGAGTTTCCGGAGCACGGAATATATTTACTAGATCA
AGAAAAGAAATATTTGAACTATGATTCATACCTACTATTCAAACCTCGTAACCGGACTCTAAAAAATTTTCAAAAGACTAACTAAATCAAACCATTTTTC
TTTTTTCAGAACTACTAGTTATCTAGATTTTGTTGAGTCATTACATCTTTTTTAGTAAATAAATGATGATCAAAAGGTTCTTACTCAGAGAACTTTTGAG
CTTTCTTATTGATAAATCATCGTGGTTCTAGTATGAATCTGAGGTTTCAATTGATTTATAGGGTCTGAACAAGAGAATCCCTATCAAAGGTAAAAAAAAA
CACAATAGTCAATTTTTTTGATTTGATTACGCAAAAAAAAATCAAATTAAAATACTAAATAGGGAAAAAGAAGATTCAAGAGGCCTTTAATAAATAATCA
ATATAAAAACGAAAGACGGATGAGCTAACTTGATATTTTTTGGCATTATCATCACAAAGAACAGATTACGTATTTTTATTTTTTTGGTTAGATTGAATCA
AGTGGCTAAGAAGTTGAAATTTTCTATTACATATACGTTAAAAGAGTATTTGGATGTTTTTGCTTGAGCCGTATGAGATGAAATTCTCATATACGGTTCT
CGGGAGGGGGAGTTACCTTGATTTACCTATCTCAATAAAGTTTATGACTGGTTCGAAGAGCGTCTTGAGATTCAGGCAATTGCAGATGATATAACTAGTA
AATATGTTCCTCCTCACGTCAACATTTTTTATTGTCTAGGGGGGATCACACTTACTTGTTTTTTAGTACAAGTAGCTACGGGTTTTGCTATGACTTTTTA
CTATCGCCCAACAGTTACAGAGGCCTTTTCCTCAGTTCAATACATAATGACTGAGGTGAATTTTGGTTGGTTAATCCGATCAGTGCATCGATGGTCAGCA
AGTATGATGGTTCTAATGATGATTTTACACGTATTTCGTGTGTATCTTACAGGTGGATTTAAAAAACCTCGTGAATTAACTTGGGTAACCGGTGTAATTC
TGGGTGTATTGACTGCATCTTTTGGTGTAACTGGTTATTCTTTACCTTGGGACCAAATTGGTTATTGGGCAGTCAAAATTGTTACAGGCGTACCTGACGC
TATTCCGGTAATAGGATCACCTTTAGTAGAGTTATTACGCGGAAGTGCTAGTGTGGGTCAATCCACTTTGACTCGTTTTTATAGTTTACACACTTTTGTA
TTACCTCTCCTTACTGCCGTATTTATGTTAATGCATTTCTTAATGATACGTAAGCAAGGTATTTCAGGTCCTTTATAAAGAAGACAGATCATAGATATTT
ATAATTGATCATATATCATATATTATTTTGGAAAGGAACAATAGTATCTCATTGCCACAAATATGGATTATTGAAAAATAAGACATGTTATTTGGATATT
TCTCTTCAACTTTTAAGTATTATTTAGTTTATACTTTGATATAACTAGTTGAAGTAGATTCTCCGAAGAGAAGATGGATTATGGGAGTGTGTGACTTGAA
CTATTGATTAGGCCATGCGTATATATGGATTTTATCCGCCACATTGCAATTCGAAAATAAATGTGTCTCCGCGTCCAATCACCGCACGAGTTCCCTCACG
TGGCGGGAGATAGGCTGGTTCGCTTAAGGAGAATCTTTTCCATGATCATACCCGAATCCATGTCATGCATGAACTGGCTCCGTAAGATCCCATAAAATAG
GTAATGGGACATAACCTATATTATGTTCTATCTATTCTACTTAATTATTGATAGTTTATAGTATGGAAATGCATCCATTTCCTTTGCATCCATCAAGATA
CATCATACTATCGGAGTGAAATAAGGGATCTAAGGAAAAACAGAGGCTAAACTTTATTAGTAACAAGTAAATTCTTTTCATTTTAAGAAGACTCTCAATA
TTGTGAGAAAAACTACCAATGACAAGATATGAGATAATCCAAAAAGCACTTGATCACGATCAAATTTGTAAGCCCACGTGGATATTGAGCATTTACTTGT
ATATAATAACTTCATTCTTGCCATAGAGTTATTATATACATGTGGATATGGCGGAAATACAGATTTGATATGTATCTATTTCTGTCATTCCTTTAATTTG
ATTCTTGCTCGAGCCGGATGATGAAAAATTCTCATGTCCGGTTCCCTCGGGGGGTGTATCTATAAGAATTCACCTATCCCAATAACAAAGAAACCTGATT
TGAATGATCCTGTATTAAGAGCTAAATTGGCTAAAGGGATGGGACATAATTATTACGGAGAACCTGCATGGCCAAATGATCTTTTATATATTTTTCCAGT
AGTTATTTTGGGTACTATAGCATGTAACGTAGGCTTAGCGGTCTTAGAACCCTCAATGATTGGTGAACCGGCAGATCCATTTGCAACTCCTTTGGAAATA
TTACCTGAATGGTACTTCTTTCCTGTATTTCAAATACTTCGCACAGTACCTAATAAGTTATTGGGTGTTCTTTTAATGGTTTCAGTACCTGCGGGATTAT
TAATTGTACCTTTTTTGGAAAATGTAAATAAATTCCAAAATCCATTTCGTCGACCAGTAGCTACAACAGTCTTTTTGATCGGTACTGTGGTAGCTCTTTG
GTTAGGTATTGGAGCAACATTACCTATTGATAAATCTCTTACTTTAGGTCTTTTTTAAATTGACTAAATTAAATCAACCGTGAAATACTCCACGGAGGTA
TCTAGGGAAAATTCACTTTGAATTGACTATTCCCTAGATACACTATTAAATTAAGAATCTATCTTAATACGAATTGTGCTTGTGCTTAAGATTCCAAATT
TGCTTCTTTTTTTTTTTTTATATAAATTTTTTTTATAAAATAGAAAAAAAGGAAAAAGAGTGATGCATTTAAAATGCAAATTTATTCTTAGGTAAATTAA
TTGTGAAATGCTTCTGTAGAATGTCCACTATCTGTTGTATATCTTCTATACGAAGATATTCAATTTTCCTAAGGTCTTCTTGACTGTTACTCAAAAGGTC
CGATAATGTATGTATATTGGACCTTTTGAGACAGTTATAGGTCCTGGAAGGCAATTCTAATTGGTCAATAAAAATGCATTTCAATCCTATTTCTTTTTTG
TTTTTCGTGAGATTAACTAATTTATCATGAAAGGTAAAAAGGGGTAGAGTAAATCTGCTCTTATTTTCTTCCAAATTAATATCCTTTTCCTCCGCATGTA
GGAAAGGAATAAATAAATCAATCAAATTACGAGAAGCTTCATGGAGTGCTTCTTTAGGGGTTAAACTTCCATTTGTCCAGATTTCTAGAAAAAGGATTTC
TTGTTTTTCATTCCCATTTCCATACGAATAAATACTATGATTGGCATTTCGAACAGGCATAAATACTGCATCTATAGGATAACTTCCATCTTGGGAGTTA
TTTGTGGGTCTCATACGATATCCGCGATCTCTTTGGATTTGTAATCCAATATATAAATCGAGAGGTTCTGTCAAGGTAGCTATATGCTGTGTCGTGTCAA
CTATTTCCACAGAAGCCGGTAAGATAATATCTTCCGCTGTTATGGTTTTTGGGCCTTTGACGCAAATGGATGCCTCTCGAGTGCCATATAGATTACTTCT
CAATACAATTTCTTTCAAATTCATTAAAATTTCATGTACTGATTCTTCAATACCTACTATTGTAGAGTATTCATGTGGTACTTTTTCAGATTTTGCACGT
GTTATACATGTTCCTTCCATTTCTTCAAGTAAAGCCCGTCGCATAGCAATACCTATTGTATCTGCTTGACCTTTCATAAGCGGGGACAGAACGAAACGCC
CATAATGAAGACGTTTACTGTCGACTCTTGATTCAACACACTTCCACTGTAGTGTTCGAGTGGATCCTGCTATTTCCTCTCGAACCATAATTTTATATTA
TTAATAAATTATTGAATCATTTATTTCTCTTGAAATACCTTCAATTCTAATTTCTATACACGTCTTTTTTTAGGGGGTCTGCATCCATTATGTGGCATAG
GAGTTATATCGCGTACGAAACTTAAAAGTATACCACTTCGACGAATAGCTCGCAATGCTGCATCTCGTCCGGGACCCGGACCTTTTATCATGACTTCTGC
TCTTTGCATACCTTGATCCACTACTGTACGAATAGCATTTACCGCAGCCGATTGAGCAGCAAAGGGTGTCCCTCTTTTTGCCCCTTTGAATCCAGAAGTG
CCCGCGGAGGACCAAGAAACCACTCGTCCCCGTACATCTGTAACTGTTACAATGGTATTGTTGAAACTCGCTTGAACATGAATAATACCTTTTGGTATTC
TACGTCCAGTCTTACGCGAACCAATACGTCCATTCCTACGTGAACTAATTCTTGGTATAGGTTTTATCATATTTTATCATCTCATACATATGAGTCATAA
ATTTACGGAGATATCCATTTCATATTAAAACAGATTCTTTATTTTCACATTGATGCTTCCTTTCTAATCTAAAAAAGCTCCAAAGATTATCCTTGTCTCT
GTTTATGTCTTGGATTAGAACAAATTACTATAATTCGTCCGCGCCTACGGATCAATCGACATTTGTCACAAATTTTACGAACAGAAGCCCTTATTTTCAT
ATTTATGATTCCTTATCTTAATTCTATTCTGAATCTATTCTTTGAAATAAAAAAAGTTTACTTTATTTTTTTGGTTGAACTTGGAATTGTATCTGCATAA
ATGCAATTAAAAAAATAACCTAATCCATTGATTTTTTGCTGCTTAATAGGAGCAAGCTTACTTTTCCTCTTTTTTTATTTTTACAACAGTGAAGTTAGAA
AAATAATTAGGATATGATAGAAAAAGTATCACCATATATAACACCAAATTTCTCCTCCAACTCCTTTTAGGCGAGCTTCTCGATCTGTCATTATACCTTG
AGAAGTAGAAAGAATAGCAATTCCCATTCCGCCCAAAATCCTAGGAATTCGTTGAGAATTGGAATAAATTCGTAGACCTGGTCGGCTGATACGCTTCAAA
ACTGTTTTATATATTATTTTCCTAGTTCTTTTATGTCGCAGGGTTGAAACCAAGAAATTTTTATTATTTTCTCGATGTTTTCTAACGTTTTCAATAAAAC
CTTCTTGGAGAAGTATTTTAACAATGTTTTCGGTGATATTAGTGGATGCTATTCGAACCGTTCCTTTTTTATTCATCTCAGCATTTCTGATAGAAGTTAG
TACTTCAGCAATAGTGTCCCTACCCATGATGAACTATAAATTATAGTTGCCTCCTCATTTTGATATAATCAACGTGTTTATTTTGGAATTAATAAGAAAA
AGTATATGCTTCAGACACAATTTACTATTTTTTTTCTCTATTTCAGAAATTTGACTTACTCTATCATAATTTCATCTAGTACTATAATACTTCTGGAGCT
AATGAGACGATTTTTGTGAAATTCAACTCTCTCAATTCCCTCGCGATTGCACCAAAAACTCGAGTCCCTTTTGGATTTCCTTCTTGATCAATGACAACTG
CTGCATTGTCATCATATCTTATTCTCATACCGTTTTCACGCTTGAGTTCTTTACGCGTACGTACAATTACAGCTCTAATAACTTCTGATCTTTCAAGTGG
CATATTTGGCACTGCTTCTTTGATTACAGCAACAATAACGTCACCAATATTAGCATATCGGCGATTACTAGCTCCTAAGATTCGAATACACATCAATTCT
CGAGCTCCGCTATTATCCGCTACATTCAAAAGGGTCTGAGGTTGAATCATATCATTTTTTATCTACTCTTTCAATGCAAAGGATGAAGAAAAGAAATATT
ATCTGTCCAGAAATAAACCCATAATTATATTTTTTGCATTTCTAATACCCCTTTCTTTGGTTCTACATTTCTATCCCTCAATAATAAATTGAGTTCGTAT
AGGCATTTTGGACGCAGCTAGTAACATAGCTGTTCTGGCGACATTTTCGGATACTCCCCCTATTTCATAAAGTATTCGACCTGGTTTAACAACAGATACC
CAATATTCGGGAGATCCCTTTCCCGAACCCATACGTGTCTCTGCAGGTCTTAGTGTAACGGGTTTATCGGGAAATAAACGTACCCATATTTTTCCACCAC
GACGCGCATATCGGCTAATTGCTCTTCGCCCGGCTTCTATTTGTCTAGCTGTGATCCAAGAGGGTTCAAGTGCTTGAAGAGCGTATCTTCCAAAACTAAT
ATGATTGCCTCTATAAGATGTTCCTTTCATTCTTCCTCTATGTTGTTTACGGAATCTGGTTCTTTTGGGGTTATAGTTGATGGTTATTTTTCTATTCCAT
CTCTACTTCAGAACCGGACATGAGAGTTTCTTCTCATCCGGCTCCTCGCGAAACGAAAGAAGAAACAATTCAATATAAAGGATTCCATAATATTATATAC
ATTATGGATACACATATATTTTCTGAATAATACACGAAATAATGGGATTTATTAATATTACATAGTAAATAAAGCTATAAAACTATAAGATATATTTTAT
ATGACATTCTATTTATTACAAATTTCACTTTTATTTTTATTGATTGCAATATATAATATAATTTTTATTATTACTTTAGAATTTTATAGTTAAATTATTT
AGAATGCATTTATGCTAATTTGTTAATTTTAATTTAACACCACATTTTCATTCAATATAATTAAATAATTATATTAGAATGAATTATATTATTAATAAAA
TATAAAATGAAATATTATTCAATTTATTAAATTTTAATGTCAAATTCTATATAATTTCCTATTATATGAAATTTTTATAAAATAACTCTAAAATAAAATG
ATAAATTAACAAATAATTATCAAATAAAATAATATTATTTCAATAAAATAAATAATATTATTTATAATGTATAATGCGTAATGTACTAATGGAAAAAAAA
TGTCGAATCTATTTTCAATTAAATGAATGTTTCGCGGGCGAATATTGACTCTTTTCTGCTTTATTCACGTCACTAAAATAAAATAGGTTCCTGGTCTGTT
CCGCCATCCCACCCAATGAGTCATAAGGATTTATTTTTAATAGAATCCTATGTGGTCACGGGTTCCGTCGTTCCTATAGCTTCTCTGTTAATGATTAGGC
TTGAACTGGACAATGGAGCTCCCACCAAAATTTGTTTCAGAGTCAATCTCCTCAGTTTTTATTAACTCAGGGCTCTTTACTTTACTTTTTTAGTATTGAT
GCTTTATCACACTGTCTTTTATTATATAAATTTTTTCATAAACCATACATATGTTGGAATAATATATCATTGATATTTTGTTTTCTTTCTATCTATCATC
CTTCTGTTTATCTACACATCCCCTTCTTTTTTATTTTATTCAAAACCTGGTTTTTTATGTCAAATTCATTTTTCAGTTGCTACAACTATATGATGAATAC
CTCATATAGTGACTGTTTGGGGGATTTCGACAATACGAAGCCATAAGTTGGTTAGTAGTTTCTATAGTTATGACTTTCTATAGTTACTGGTTCATAGTAA
GATTCAGGCTATATTTTTAGCTTAACTATAAAGAAAAACCAAGACAACGAGTCACACACTAAGCATAGCAATTATACCAAAAAAGTAAATTAAAATTTTA
TTTATCCCTATAGAATTAATTTAATGTTTGATTAAAAGGAAAATTAACGAATTTGTTGTTTATTTTTTTTTTCTATTACTCCATAGAATAGGAAGACAAC
TAAAGGTCCATTATTTATCGTCTACAAATATCCAAATTTTTATACCCAATACTCCATAGATAGTTCGAACTGTATAGGAACAATAATCTATTTTCGCGCG
AATGGTTTGTAGAGGAACCCTTCCTTCTCTGATCCATTCGACACGTGCAATTTCTTTTCCGTCGATACGTCCTGCAATTTGCACTTGAATTCCTTTTGTA
TCAGTTTGTTCAGTCAATTCAATAGCTTTTTTCATTGCTTTCCGAAATGAAACTCTATTTTTTAACTGTAAAGCTATATATTCCGCTAGAATATTAGGTT
GTCCATAAGGTTTTTCAACTCTTGTGATAGCAATGTTAAGTCGCCGATTGGCGGAATTCAACTCTTTTTGTACATTCGTTTGTAATTCTTCGATTCCTCG
TCTTCGACCCTCTATTAATAAATTGGGGAATCCAATATGGATTATGACCTGAATAAGATCAATTCTTTTTTGTATTTCTATACGTGCAATTCCTTCGAAA
CCCGAAGATGTTTTCATATTTTTTTGTACATAATTCTTGATACAATCTCGTATTTTTTCATCTTCCTGGAGACCCATCGAAAAACTTTTTGGCTGTGCGA
ACCAAAAGGAATAATGATTTTGTGTTGTACCAAGTCTGAAACCAAGTGGATTTATTTTTTGTCCCATATTATTCTATTATCTTTCCATCCATATATTATT
TCTAAATATGAATCTAAATCTTAGATTCCTCTAAAGATTTTTCGATTTATCCTTTAATACAATTGTTATATGACAGGTGGGGCGTTTTATTCGATAACTG
CGTCCTCGAGCCCTAGGTCTTAACCTTTTTAGAACGGTACCCCCATTAACTTCAGCCTTACTAATGAATGACTCCGCTTCGTTCAAACCAAGATTGTTAG
CATTTGCTGCTGCAGAATAAACCAATTTTAAAATAGTAAAGGCTGCTCGATAAGGCATGAGTTCCAGTATCATGAGTGTTTCTTCATAGGAACGTCCGCG
AATTTGGTCAATTACTCTTCGTGCTTTGAAAGGAGACATATGTATATTTTGAGCTAAAGCTTTGACTTCTGTACGCGTCGAGTTCTTCGTTACCATATTT
TTACTCCCTCTTACACATGAACATTTTTTCTTTTATTTTTTTTTTTAGTTTTAGTAATTGTTATATTTATTCAAATCAAATTATATAATTATTTATTTTA
AAATTTATAATAAAATCAAAATACATATATTTTTGATTATTATTATTTATTATATATATTATTATTTTTATTATATATATTATTATTTATTTTTTATTAT
ATATATTATTATTTATTATATATATAACTATATAAATATATATTTATTATTATTACTTTATTACTAAATTAGTAATAATTAAAATTTAAAATTACTAAAT
TAGTAATGATTAAATAAAATATAAACTTAAACCATTAAAGAGTTTTAACTATAAATTTATATCGAAAATTCATTGAAATATTATTTACTTATTAGATTAG
CGACGAGATTTAATATCGTTTCTCGCATGTTTTCCGAAACTACGAGTAGGTGCAAATTCTCCTAATTTGTGACCTACCATACGATCTGTTATATAAATGG
GCAAATGTTCCTTTCCATTATGAATGGCAATTGTATGTCCAATCATTGTGGGTATAATAGTAGATGCTCTAGACCAAGTTACTATTATTTCTTTTTCCTG
TCTCATGTTGAGTTTCTCAATTTTGACCAATAAATGATTAGCTACAAAAGGATTTTTTTTTATTGAACGTGTCACAGCAGATTGCTCCTTTTATTCCAAA
ATTTCAAAAATGCTATTTTAAATATGCCTATTTACGGCGACGAAGAATAAAACGATCACTATATCTTTTCTTTTTCCTACTTCTTTTTCCAAGTGCAGGA
TAACCCCAAGGGGTCATGGGTCTTTTTCTACCAATTGGTGCTCTACCTTCACCGCCCCCATGGGGATGGTCTACAGGGTTCATAACTACTCCTCTTACTA
CAGGACGCTTACCTAGCCAACACTTAGATCCGGCTCTACCCAAACTTTTTTGGTTCACCCCAACATTACCTACTTGTCCGACTGTTGCTAAGCAGTTTTT
GGATATCAAACGGACCTCCCCAGAAGGTAATCTTAATGTGGCCGATTTACCCTCTTTTGCAATAAGTTTCGCTACAGCGCCTGCTGCTCTAGCTAATTGT
CCACCCTTTCCAAGTGTGATTTCTATGTTATGTATGGCCGTGCCTAAGGGCATATCGGTTGAAGTAGATTCTTCTTTTTTATCAAAAAAAACCCCTTCCC
AAACTGTACAAGCTTCTTCCAAAGCATACGGCTTTCTAGATGTATATGATGATATCTAGACAGATGGATCTTATATAAATCATATGATGAAGTACCACAT
GAGTGGATATATAGGAATCCAAATCTGCCGAATCACTCATGTTATGATCTTATACATCCTAGGTCTCCCCGTTCCGTCATCTGGCTTATGTTCTTCATGT
AGCATTCAGACCGAATGACTCTATGAAATTACGTCGATACTTCCACATATTAAGGGTAACGTAGGAGACATCTCTATTTTTCCCCGGGGGATCTTTATAA
TTATCACTGCTTAACTTTCAATTCGCCTCTGACCATCAAATTAAATGTGAATAACCCGTCTTCCTCTCTTTGAAACAAGAGGCGCTTCCGGTTCTGTCCG
TGCTTCAAACAATTTTGTCTTCTCCATATTACCATATCCCTAGAGTCAATAATTTTCTATGAGGAACTACTGAACTCAATCACTTGCTGCCGTTACTCAA
CAGTTTTCTGTTGAGGTCTATCCCGTAGAGGTACTCAATTTGGATCAGTGATCGATTTATAGGTTTCGTCGTAAACCTAATTGGTTACTTCCAATTACGT
AAATCAATAGTTCAAACCGCACTCAAAGGTAGGGCATTTCCCATTGATATAGGAACTTCTGTACCAGAAACAATGGTATCTCCAATTATAGCCCCTCTGG
GATGTAAAATATATCTCTTCTCACCATCCCCATAGTGTATGAGACAAATGTATGCATTTCGATTAGGGTCGTATTCTATGGTTACGATTCTCCCATATAT
GTCTTTTTCATTCCGTCGAAAATCGATTTTACGGTATAGACGCTTATGACCTCCCCCTCTATGTCCTGCGGTAATGATTCCTCTGGCATTACGACCTTTA
CCACAACGATGCTGTCCATAGATCAAATTATTTCGTGGATTGGATTTCACTTTTCTGTCTACGGCTCCGTTGCGTGTGCTCGGGGTAGAAGTTTTGTATA
AATGTATCGCCGTGTTATTAAGTATTTTGCTTTAAGTTCTTTTCTCTATAAGAGGTGGAATAGAATAACCCGGTTGAAGCGTAATGATCATACGTCTGTA
ATGCATTGTATGTCCCATAATAGGTCCCCTTTTTCTACCCTTTCTCGGGAGTCTATGACTATTCATAGCTATTACCTTGACACCAAAGAAGAGTTCGACC
CAATGCTTTATTTCTGTCCTAGTTGATCCTGATTCGACATTAGAAGTATATTGATTGTTCCCCAATAACCGAATACTTTTTTCTGTAAATACTGCATATT
TGATTCCATCCATAAATCCATTTTCTTCCCTATGAGTTTCCAGTATCGATAAGAATTCTAGTTCTTACTGTTCATATGTTATGGTATGAATATACCATAC
CAATTCGTTATGTATGGATGATGAGATTCCATTGATACAGAGCCAATTCCAATAGACTTATTGAATTGAACGTTCCCATTGGCGTGCATCCAGCAGGAAT
TGAACCTACGAATTTGCCAATTATGAGTTGGGCGCTTTAACCATTCAGCCATGGATGCTTAACAGGGATCATCGTACATCGTGAATAACCAAATTCCAAT
TGAAATGAAATCTTTAGGAGGAATCAATGAAACGACATCAATTCAAATCCTGGATCTTCGAATTCAGAGAGATATTGAGAGAGATCAAGAATTCTCACTA
TTTCTTAGATTCATGGATCAAATTCGATTCAGTGGGATCTTTCACTCACATTTTTTTCCACCAAGAACGTTTTATGAAACTCTTTGACCCCCGAATTTTG
AGTATCCTACTTTCACGTGATTCACAGGATTCAACAAGCAATCGATATTTCACGATCAAAGGTGTAGTACTGCTTGTAGTAGCGGTCCTTATATCTCGTA
TTAACAATCGAAAGATGGTCGAAAGAAAAAATCTCTATTTGATGGGGCTTCTTCCTATACCTATTCTTCCTATACGTATGAATTCCATTGGACACAGAAA
TGAGACATTGGAAGAATCTTTTTGGTCTTCCAATATCAATAGGTTGATTGTTTCCCTCCTGTATCTTCCAAAAGGGAAAAAGATTTCTGAGAGTTGTTTC
ATGGATCCGCGCGAGAGTACTTGGGTTCTCCCAATAAATCAAAAGTGTATCATGCCCGAATCTAACCGGGGTTCGCGGTGGTGGAGTAACCGGATCGGAA
AAAAGAGGGATTCTAGTTGTAAGATATCTAATGAAACCGTAGCTGGAATTGAGATCTCATTCAAAGAGAAGGATAGCAAATATCTGGAGTTTCTTTTTTT
ATCCTATACGGATGATCGGATCCGCAAGGACCCTGATTGGGAATTGTTTGATCGTCTTTCTCTGAGGAAGAAGCGAAACATAATCAACTTGAATTCGGGA
CAGCTATTCGAAATCTTAGGGAAAGACTTGGTTTGTTATCTCATGTCTGCTTTTCGTGAAAAAAGACCAATTGAAGGGGAGGGTTTCTTCAAACAACAAG
GAGCCGAGGCAACTATTCAATCAAATGATATTGAGCATGTTTCCCATCTCTTTCTCTTCTCGAGAAACAAGTGGGGTATTTCTTTGCAAAATTGTGCTCA
ATTTCATATGTGGCAATTCCGCCAAGATCTCTTCGTTAGTTGGGGGAAGAATCGTCACGAATCGGATTTTTTGAGGAACGTATCGAGAGAGAATTTGATT
TGGTTAGACAATGTGTGGTTGGTAAACAAGGATCGGTTTTTTAGCAAGGTACGGAATGTATCGTCAAATATTCAATATGATTCCACAGGATCTATTTTCG
TTCAAGTAACAGATTCTAGCCAATTGAAAGGATCTTCTGATCAATCCAGAGATTGTTTTGATTCCATTAGAAATGAGGATTCAGAATATCACAAATTGAT
CGATCAAACAGAGATTCAGCAACTAAAAGAAAGATCGATTCTTTGGGATCCTTCCTTTAGTCAAACGGAACGAACAGAAATAGAATCAGATCGATTCCCG
AAATGCCTTTTTGGATCTTCCTCAATGTCCCCGCTATTCACGGAACGTGAGAAGCCGATAAATAATCATCTGCTTCCGGAAGAAGAAGAAATCGAAGAAT
TTCTTGGGAATCCTACAAGATCAATTCGTTCTTTTTTCTCTGACAAATGGTCAGAACTTCATCTGGGTTCGAATCCTACTGAGAGGTCCACAAGAGATCA
GAAATTTTTGAAGAAAAAACAAGATGTTTCTTTTGTCCCTTCCAGGCGATCAGAAAATAAAGAAATGGTTGATATATTCAAGATAATTACGTATTTACAA
AATACCGTCTCAATTCATCCTATTTCATCAGATCCGGGATGTGATATGGTAGTTCCGAAGGATGAACCGGATATGGACAGTTCCAATAAGATTTCATTCT
TGAACAAAAATCCATTTTTGGATTTATTTCATCTATTCTATGACCGGAACAATGGGGGATACACGTTACGCCACGATTTTGAATCAGAAGAGAGATTTCA
AGAAATGGCGGATCTATTCACTCTATCAATAACCGAGCCGGATCTGGTGTATCATAGGGGATTTGCCTTTTCTATTGATTCCTACGGATTGGATCAAAAA
AAATTATTGAATAGGGTATTCAACTCCAGAGATGAATCGAAAAAGAAATCTTTATTGGTTCTACCTCCTCTTTTTTATGAAGAGAATGAATCTTTTTATC
GAAGGATCAGAAAAAAATCGGTCCGGATCTACTGCGGGAATTATTTGGAAGATCCAAAACTCAAAATAGTGGTATTTGCTAGCAACAACATAATGGAGGC
AGTCAATAAATATAGATTGATCCGAAATATGATTCAAATCCAATATAACACCTATGGGTACATAAGAAATGTATCGAACCGATTCTTTTTAATGAATAGA
TCCGATCGCAACTACGAATATGGAATTCAAAAGGATCAAATAGGAAATGATACTCTGAATCATATAACTATAATGAAATATACGATCAACCAACATTTAT
CGAATTTGAAAAAGAGTCAGAAGAAATGGTTTGATCCTCTTTTTTCTCGAACCGAGAGATCCATCAATCTGGATCCTGATGCCTATAGATACAAATGGTC
CAATGGGAACAATAATTTCCAGGAACATTTGGAACATTTCGTTTCTGAACAGGGGAACCATTTTCAAGTAGTGTTCGATCGATTAGGTATTAATCAATAT
TCGATTGATTGGTCCAAGGCTATCGACAAACAAGATTTTTCTAAGTCACTTCGTTTCTTTTTGTCCAAGGCACTTCTCTTTTTTTCTAAGTCACTTCGTT
TCTTTTTGTCCAAGACACTTCCTTTTTTCTTTGTGAGTATTGGAAATATCCCCATTCATAGGTCCGAGATCCACATCTATGAATTGAAAGGTACAAACGA
TCAACTCTGCAATCAGTTGTTAGAATCCATAGGTGTTCAAATTGTTCATTTGAATAAATTGAAACCCTTCTTATTGGATGATCATGATACTTCCCAAAGA
CCGAAATTCTTGATAAATGGAAGAACAATATTACCATTTTTGTTCAATAAGATACCAAAGTGGATGATTGACTCATTCCATACTAGAAATAATCGCAGAA
AATCCTTTGATAACACGGATTCCTATTTCTCAATGATATCCCACGATCGAGACAATTGGCTGAATCCCGTGAAACCATTTCATAGAAGTTCATTGATATC
TTCTTTTTATAAAGCAAATCGACTTCGATTCTTGAATAATCCACATCACTTCTGGTTCTATTGTAACAAAGGATTCCCCTTTTATGTGGAAAAGACCTGT
ATCAATAATTATGATCTTACGTATGGACAATTCCTCAATATCTTGTTCATTCGCAACAAAATATTTTCTTTGTGCGTCGGTAAAGGTAAAAAAACACATA
TTTTTTTGGAGAGAGAGGCTATTTTACCAATCGATTCACAGGTCTCTGACATATTCATATCTAACGATTTTCCAAAAAGTGGTGACGAAACGTATAACTT
GTACAAATCTTTCCATTTTCCAATTCGACCCGATCCATTCGTTCGTAGAGCTATTTACTCGATCGCAGACATTTCTGCAACACCTCTAACAGAGGAACAA
ATAGTCCATTTTGAAAGAACTTCTTGTCAGCCTTTTTCAGATATGAATCTATCTGATTCAGAAGGGAAGAACTCGCATCAGTATCTCAGTTTCAATTCAA
ACATGGGTTTGATTCACACTCCATGTTCTGAGAAATATTTACCATCCGGAAAGAGGAAAAAACAGAGTCTTTGTCTAAAGAAATGCGTTGATAAACAGCA
GATGTATAGAACCTTTCAACGAGATAGTGCTCTTTCAAATCTCTCAAAATGGAATCTGCTGCAAACATATATGCCATGGTTCCTTACTTCGACAGGGTGC
AAATATCTAAATTTCACCCTTTTAGATGCTTTTTCAGACTCATTGCCGATACTAAGTAGCAGTCCAAAATTTGTATCCATTTTTCATGATATTATGCATG
GATCAGATATATCATGGCCAATTCGTCAGAAAAAATGGTGGGCGATTCTTTCACAATGGACTCCGATAAGTGAGATTTCGAGTAAGTGTTTACAGAATCT
TCTTCTGTCCGAAGAAACGATTCATCGAAATAATGAGTCACCCGTTCCATTGATATGGACACATCTGAGATCAACAAATGCTCGGGAGTTCCTCTATTCA
ATCCTTTTCTTTCTTCTTGTTGCTGGATATCTCGTCCGTATACATCTTCTCTTTGTTTCCCGAGCCTCTAGTGAGTTACAGACAGAGTTAGAAAAGATCA
AATCTTTGATGATTCCATCATACATGATTGAGTTGCGAAAACTTCTGTATAGGTATCCTACATCGGAACTGAATTCCTTCTGGTTAAAGAATCTCTTTCG
AGTTGCTCTGGAACAATTAGGAGATTCTCTGGAAGAAATACGGGGTTATGCTTCTGACGGCAACATGCTATTGGGTCGTGGTCCCGCTTATGGGGTCAAA
TCCATACGTTCTAAGAATAAATATTTGAATATAAATCTCATCGATCTCATAAGTATCATACCAAATCCCGTCAATCGAATCACTTTTTCGAGAAATACGA
GACATCTAAGTCGTACAAGTAAAGAAATCTATGCATTGATAAGAAAAAGAAAAAACGTGAACGGTGATTGGATTGATGATAAAATAGAATCCTGGGTCGC
GAACAGTGATTCGATTGATGATGACGAAAGAGAATTCTTGGTTCAGTTCTCCACCTTAACGACAGAAAAAAGAATTGATCAAATTCTATTGAGTCTGACT
CATAGTGATCATTTATCAAAGAATGACTTTGGTTATCAAATGATTGAACAACCGGGATCAATTTACTTACGATACTTAGTTGACATTCATAAAAAGTCTC
TAATGAATTATGAGTTCAATAGATCCTGTTTAGCAGAAAGACGGATATTCCTTGCTCATTATCAGACAATCACTTATTCACAAACCTCATGTGGGGCTAA
TAGTTTTCATTTCCGATCTCATGGAAAACCCTTTTCGCTCCGCTTAGCCCTATCTCCTTCTAGGGGTATTTTAGTGATAGGTTCTATAGGAACTGGACGA
TCATATTTGGTCAAATACCTAGCTACAAACTCTTATGTTCCTTTCATTACGGTATTTCCGAACAAGTTCCTGGATGACAAGCCTAAAGGTTATCTTATTG
ATGATATTGATGATAGTAACGATATTGATCTTGACGATACTGACGATATCGATATTGAGGATAGTGACGATATTGATAATGACCTTGAGACGGAGCTGCT
AACTATGACGAATGTGCTCACTATGTATATGACGTCGAAAATAGACCGATTTGATATCACCCCTCAATTCGAATTAGCAAAAGCAATGTCTCCTTGCATA
ATATGGATTCCAAACATTCATGATCTGTATGTGAATGAGTCGAATTACTTATCCCTCGGTTTATTAGTGAACTATCTCTCCAGGGACTGTGAAAGAAGTT
CCACTAGAAATATTCTTGTTATTGCTTCGACTCATATTCCCCAAAAAGTGGATCCCGCTCTAATAGCTCCGAATAAATCAAATACATGCATTAAGATCCG
AAGGCTTCTTATTCCACAACAACGAAAGCACTTTTTCATTCTTTCATATACTAGGGGATTTCACTTGGAAAAGAAAATGTTCCATACTAACGGATTCGGG
TCCATAACCGTGGGTTCCAATGCACGAGATCTTGTAGCACTTATCAACGAGGCCCTATCAATTAGTATTACACAGAAGAAATCCATTATAGAAACTAATA
CAATTAGATCAGCTCTTCATAGACAAACTTGGGATTTGCGATCCCAGGTCAGATCGGTTCAGGATCATGGCATCCTTTTCTATCAGATAGGAAGGGCTGT
TGCACAAAATGTACTTCTAAGTAATTGCCCCATAGATCCTATATCTATCTACATGAAGAAGAAATCATGTAAGGAAAGGGATTCTTATTTGTACAAATGG
TACTTCGAACTTGGAACGAGCATAAAGAAATTAACGATACTTCTTTATCTTTTGAGTTGTTCTGCCGGATCGGTCGCTCAAGATCTTTGGTCTCCATCCG
GACCCGATGAAAAAAATGGGATTACTTCGTTTGGATTTGTTGAGAATGATTCTGATCTAGTTCATGGCCTATTAGAAGTAGAAGGCGCTCTGGTGGGATT
CTCACGGAAAGAAAAAGATTGCAGTCAGTTTGATAATAATCGAGTGACATTGCTTCTTCGGTCCGAACCAAGGAATCCGTTAGATATGATGCAAAATGGA
TCTTGTTCTATCGTTGATCAGAGATTTCTATATGAAAAATATGAATCGGAGTTTGAAGAAGGGGAAGGAGCCCTCGACCCGCAACAGATAGAGGAAGATT
TATTAAATCACATAGTTTGGGCTCCTAGAATATGGCGCCCTTGTGGCAATCTATTTGATTGTATCGAAAGGACCAATGAATTGGGATTTCCCTATTGGGC
CAGGTCATTTCGGGACAAACGGATCATTTTTCATAAAGAGAATGAGCTTCAACAGAAGGATTCGGAGTTCTTGCAGAGTGGAACCATGCAGTACCAGACA
CGAGATAGATCTTCCAAAGAACAAGGCTTTTTTCGAATAAGCCAATTCATTTGGGACCCTGCGGATCCATTCTTTTTCCTATTCAAAGATCAGCCCTTTG
TCTCTGTGTTTTCACGTCGAGAATTCTTTGCAGATGAAGAGATGTCAAAGGGGCTTATTACTTCCCAAAAAAATCCTCCTACATCTATATATAAACGCTG
GTTCATCAAAAATACGCAAGAAAAGCACTTCGAATTGTTGATTCATCGCCAGAGATGGCTTAGAACCAATAGTTCATTATCTAATAGATCTTTCTGTTCT
AATACTCTATCCGAGAGTTATCAGTATTTATCAAATCTGTTCCTATCTAACGGAAGGCTATTGGATCAAATGACAAAGACATTGTTGAGAAAGAGATGGC
TTTTCCCGGATGAAATGAAACATTTGATTGATGTAACAGGAAAAAGATTTCCCATTCCTTAGCTGTAAAGATATGTGGCCATGAAAAAGAGATTAAGTGG
AACAGAATTGACCGGGCGGTAGAGTCGTGGAAACACTTGTTTATTCCATATTTTTGACCTTAGCTCCATGGAACAATATGCTACTGCTGAAACATGGAAG
AATTCAAATCTTAGATCAAAACACTATGTATGGATGATATGAACTGCCTAAACAAGAATTATTGAATGGCGAACAACCAGAGCCTATTACTCACTCTATC
CAAAAATTTCCATTAATGAAACCATGTAAATCCATCGGAAAATCCAAAATACGCATGTCCGATGAAATGTGCTATCTGCTCCAATAACGAATCATTGGTT
TAACTGAATCATTAAAGAAAATAGATAGACCTTTCTCTTCGTCTCAGGTCGATGGATCTTCTCAATTGGAAGATCTCCCGTATGGATAATACACATTCCA
GTTGACTGAGCCTAATTCTAATTGTTATGTTCCGAAGCAAAGATATCCGCGGGGGCTAGTTCGGCCTATTCAGATATTCACGACCAAGAGAAGAGGTACT
GGATTCTCTTTCGGATAGGCCTTAAAGGAGAAGGAAGGCTGGAATGCCAACAGAGGTCTGTCTATTCTCTAATTCACCCGACCCCGACCCGATAGTACCC
GTTTTGGGAACGTGCAGTGCCAAAGTCACTGAATGGGCAAGTCGCCAATCCCTAAAACGGACTATGTAATGTACTTTATCTGCTGGGTTACGGGTGGGCA
TTTTACCATAGGTTTCTATGAATCTACCCTTGTGTGATTACTGTTGAATCATATACTCGGGGGGTGGGTGCAGGGCAGACGATTTCAAAACGGACTCCTC
ATTCATTAGATAGAGAAGATCACCAAGATTTCGTGATCCGCTGCCGAACCTATTCCAATTTCAACAGCTCGGATCGTGGGGATCGCCGGAATACTTCGTA
TCAACACAGATACTCGGTATATCAATATCGATTAGATCCGAGATCTGTTATTGAATTGCTCATTCAATAAGCATTCTCAATATTATGCCTTGAAGAGGAC
TCGAACCTCCACGCTCTTCAGCACGAGATTTTGAGTCTCGCGTGTCTACCATTTCACCATCAAGGCATCTTGAAAGTTAATCGTATTCCATGACTATGAT
ATCTATCTAGTGTGATATATGGAATATATGACAAAGGTGGAGTGTTGGAGTATTTCTATCAATCGGTCATATTCATATAATATAGGCCCGAGTCAGACAT
CAAATTGCTTCGATTTGAATTATCCGGAGCATACCCTGGAGCATACATACCTTGTATATATATATATATATATCAATATCAAAAAATAGAAATAATAATA
TAAAATAAATAATAAAAAATCAAATTAATAATAATAAATTCTAAATTAAATATATCAAAATCTAAAAGATGTACAATCAAATTTCTCGATTCAATAGAAG
CCAAAAGAAGTGAATACGGTACCCAAATAACGATAGATATGTCAAAAGCAGGTCGGATTACGCCCATTACTAATCCTAAATAGAATGTCACGACGTAGGG
ATCCATATGTAAACAGAGTATCTATTTACATACGCTCGAATGACCCCCTCTCATAATGAGAACGTACATAACCCTATTACGGTCTGGTCCGGTATGGAAT
GAACTTATAATCTGATGATCGAGTTGATTCCATGATTATAAGTTCATAACGCCAGCACATTCCCATTTTGGGCAGATCTACTAATTCTTTTATTCCAGTT
AGTAAGAGGGATCTTGAACTAAGAAATAGACCCTAAAAGCTAAAAGAGGGTATCCTGAGCAATTGCAAGAATTGGGTTCATTGATATTCCTGGTATAGTA
GATGCTATCACACATACAGTCATACTCAATTCGATGGAATTGTTTGATCTTAAAGGGGATTTTCTATAATTTCGCACGTGAGGGGTTATTTCTTGGTTTC
GTCCAGTCATTAATAACTTGATTATTTTTAGATAATAGTAGATAGAAACAACGCTCGTAAGGAGTCCTATTGAAACCAAGAAATAAAGGCCTGCCTGCCA
TCCACACCAGAATAGATGGAGTTTTCCGAAAAAACCTGCTAGTGGAGGAAGACCTCCTAGGGATAAGAGACATAGGGCTAAAGAGAGAGCCAAAAAAGGA
TCTTTCGTGTACAATCCTGCATAATCTCGAATGTTATCAGTTCCGGTACGTAGACCAAACAATACAATGCGAGCAAAAGTTCCTAGATTCATGGCGATAT
AGAACAGCATATAAGTTATCATGCTTGCATATCCATCATTTGAGTCTCCAACAATTATTCCAATAATTACATATCCGATTTGACCGATGGACGAATAGGC
AAGCATACGTTTCATGCTTGTTTGAGTAATAGCAATGAGATTCCCCAATATCATGCTAAGAATAGCTAGGATTTCCAGAAGAAGATGCCATTCATTTGAT
GAGAAATAAAAAGGAATATCGAAAATTCGCGTGGCTAAAGCTGAAGCAGCTACTTTCGAAGTAACAGAAAGAAAAGCAACGACTGGAGTGGGAGAGTCAG
AGTCGAAAAGAGGATTCCTCACTTCTTTCTCTCATTCAAAACCGTGCATGAGACTTTCATCTCGCACGGCTCCTAAGTGATAAAAGAAAGAAAAATGCAT
CTTCTTTCTTTTTTGATTACCTTCCTCGCGTGTGTATAAGACCGAATCCATTCGATTTCTAAAAAGGATTACTAATCCTTAACTTTTCGAGGAATCCTCC
ATCAGTGGTTGTGAATGACTGACTTTTTCAATCTTTTCAACCTTGGTTGCGTAGGAGCAAGTCAGAAAGATTGAGAAAAAGAACCATCTGATTTGATTCG
TTCTCAATAGCCATGAGATGATCATCTTAGGGTGATCCTTTTGTCGACGGATGCTCCTATTATACTCGTAGTCTCTGAAGGATGAGAACCAACTATGTAG
CATCTACATCGAAAATTCAAGTATTGTATACGTCATTAGTCCGATCCTTTGTAGTAACTACCCGTAATAACGAACTTGCAAAATGGATCTGTTTATCATA
AAGAGATTTGTTGTTCCTGACCCTGCTTCACCTTAATTGTTATTTGAACAAAGAGATCACAATAAACTTTTGGTAAAAGTTATGTCTTGGTCCGAGTGGG
GATAGCATTTTTTTCTGCATGTCTATGGAGTTTTGAAAAATCCAAACATCTCAGAGATAGATATAGAGGTAGGAATTTGTCGAACGAACCGCACTCCTTC
GTATACGTCAGGAGTCCATTGATGAAAAGGGGCTAGGGAAAGCTTGAACCCAATTCCTACAGTGATGAATATAAGCGCAATTGAAATTCCTGGGGAGTTA
TACATTTGTGTATTGATAAGACCATTCACTATTTCTTGAAGCTCGATCTCCCCCCCGGATAAACCATATAGCCAAGAGAAACCATGAACCAGAATAGAAG
AGCTCGCCCCGCCCATGAGTAAATATTTCGTAGTAGCCTCATTAGACCGTACATCTCTCTTGGTATATCCTGATAATAGGTAGGAGCATAAACTGAAACA
TTCTAGAGCTACAAAGATAGTTATTAAATCGTTAGCACCACATAAAAACATTCCTCCTAGAGTAGCTGTTAATATGAATAACAGAAACTCTGTTATAGCC
ATTTCTGTACATTCAATGTACTCTACGGATAGAGGAATACATAAAGTTGAACATAGTAAAATAAGAAATTGAAAGATTTCGTTGAAATTGTTCGTTTGGA
AATTTCCCGAAAAGCTAATCATAGGTTCTTCTCTCCATCGGAACAATAGGGCTGTTATGCTCATTACTAAACTTGTTGAAGAGATGAAATAGAACCAAGG
TCTATCTTTTTGATCAGAGGTTGAATCGATCATCAGAAGAAGAATTAGGCCAAAAATGAGAATACATTCTGGTAAAATGAAACTTCCATTGAAGAGAAGC
AAATGAAACGCTTTCATAAAAATTCTCGTAGAATCGAGAATGAAAACTTCATTCTGTACATGCCAGATCATGAATTAGTAACTGCATCCAATCGCCGAAA
AAGTCCCAATTGTTTCGAACTTTCTATTTTTTTTGGAATGGGATATTTTATTTACGGAATCCCCATGAATAGGATCAAATCTTATTCTATGATATTTCCA
TAATCTTCCTCTTTCTTATTCTTAAGCAAGCCCCCGAGAGGGCTTAGTTGATCTATGATTTATGTTTCATTTTTCTTTTTGTTTGTTTCGAGAAAGATAT
CGATCAATTCCAATTCTTTCTTTTTCTATTGATTCTTTTCCGATCGAGATGTATGGATCCATGGATCTATGTGTCTATATAGACCCTGTTCATGGATTAA
CGAAAATGTGCAAAAGCTCTATTTGCCTCTGCCATTTTATGAGTCTCTTCCTTTTTGCGTATGGCATCGCCACTTCCTTTGGCAGCATCTACTAATTCGG
AACTTAATTTGAAAGCCATATTTCGACCCGGACGTTTTCGGGATGCTGCTAATAACCAACGAATGGCAAGTGCTTTTCCTTGTGTAGATCCTATTTCAAT
AGGAACTTGATGAGTCGATCCGCCTACACGTCTTGATTTTACTGCTATATCGGGAGTTACTCCACGTATTGCTTGACGTAAAACAGATAGTGGATTTGTT
TCTGTCTTTTGTTGAATCTTTTTCACGGCTCGATAGATAATTTGATAAGCCAATGATTTTTTTCCGTGTTTCAGAATACGGTTAACCAACATGTTAACTA
ATCGATTACGATAAATTGGATCGGATTTTGCAGTTTTTTTTTCCGCAGTACCTCGACGTGACATGAGCGTGAAAGAGGTTCAAGAATCATCTTTTTATAA
GGGCTAAAAATGAATCACTTATTTTGGCTTTTTGACCCCATATTGTAGGGTGGATCTCGAAAGATATGAAAGATCTCCCTCCAAGCCGTACATACGACTT
TCATCGAATACGGCTTTCCACAGAATTCTATATGTATCCATGAGATCGAGTATGAAATTCTGTTTACTCACTTTAAATTGAGTATCCGTTTCCCTCCTTT
TCCTGCTAGGATTGGAAATCTTGTATTTTACATATCCATACCATCGAGTCCTTGGGTTCCGAAATCGTGTAATGTAAAAAGAAGTGCTTCGAATCATTGC
TATTTGACTCGGACCTGTTCTGAAAAAGTCGAGATATTTCGAATTGTTTGTTGACACGGACAAAGTAAGGCAAAACCTTTGAAATGATTTCAATATTGGA
CCTTAGACATATAATAGTTACGAATGGAATCTCTTTAGAAAGAAGATCCTTTGTCTCATGGTAGCCTGCTCTAGTCCCCTTACGAAACTTTCGTTATTGG
GTTAGCCATACACTTCACATGTTTCTAGCGATTTACATGGCATCATCAAATGATACAAGTCTTGGATAAGAATCTACAACGCACTAGAACGCCCTTGTTG
ACGATCCTTTACTCCGACAGCATCTAGGGTTCCTCGAACAATGTGATATCTCACACCGGGTAAATCCTTAACCCTTCCTCCTCTTACTAATACTACAGAA
TGTTCTTGTAAATTATGGCCAATACCAGGTATATAAGCAGTGATTTCAAATCCAGAGGTTAATCGTACTCTGGCAACTTTACGTAAGGCAGAGTTTGGTT
TTTTTGGGGTGATAGTGGAAAAGTTGACAGATAAGTCACCCTTACTGTCACTCTACAGAACCGTACATGAGATTTTCACCTCATACGGCTCCTCGTTCAA
TTCTTTCGAAGTCATTGGATCCTTTTCCTCGTTCGAGAATCTCCTCCCTTCTTCCACTCCGTCCCGAAGAGTAACTAACACCAATTCAGTCACGTTTTCA
TGTTCCAATTGAACACTTTCCATTTTTGATTATGATCGAAGGAGAAGATTATTTACCAAACATATGCGGATCAAATCACGATATTATAATTAAGAACAAG
AGATCTTTCTCGATCAATCCCTTTGTCCCTCAGTCTTCGAGAATAAGAAAGATCCTTTGTGAAATCTTCGGTTTTTTTCCTCTTCCTCTATCCCATAGGT
ACATGAATCAATAGAGAACCTTTTCTTCTGTTCTGTATGAATCGATATTATTACATTCCAATTCTTTCCCGATACCTTCCAAGGAAAATCTCAAATTGGA
TCCAAAAAAAATGAACGGGTTGGTGTGAGCTTATCCATGCGGTTATGCACTCTTCAAATAGGAATCCATTTTCTGAAAGATTCTGGCTTTCGTGCTTTGG
TGAGTCGTCCGAGATCTTTTCGATGACCTATGTTGTGTTGAAGGGATATCTATATGATCCGATCCATTGCGTAAGGCCCGCGGTACGGTAGCAACGGAAC
CGGGGAAAATATACAGAAAAGAGAGTTCTTTTCTATTCTTTTCTATTATATTAGTATTAGTTAGTTACCCCGGCTCGGTGAGTCTTTTCTTCCGTGATGA
ACTGTTGGTACCAGTCCTATATTTTTTCTCTGTGGACCGAAGATAAAGGGGGCTCCGCAGAGGGTTGTACCATGAAGAGAAGCAAGGAGGTCAACCTGTT
TAAAATATACAACATGGATTCTAGCAATGCAATGTAGTTGGACCCTCATGTCGATCCGAATTAATCAGTCTTTCCACGGAAGTCTATTTTTGCCTGCTAG
GCAAGAGGATAACAAGTTCAAAATTCTGTCTCGGTAAGACATGTATTTCTATTACTAATAAATTCATAAATGAAGTAGTTAATTTAATGGTGGGGTTACC
ATTATCCTTTTGTAGTGACGAATCTTGCATGTGTTCCTAAGAAAAGGAATTAGTCCATTTCATTTTTGTTTGAGGTTTCAAAAAAAGGCTGTGGAAATAC
ATAGAACTCTTGAATGGAAATTGAAAAGAGATGTAGCTACAGTTCCTTCGGAAATGGTAAGATCTTTGGCGCAAGAAGAACGGGTTGATCCGTATCATCT
TGACTTGGTTCTGCTTCCTCTCCTTTTTTTTTTAACAATACCGAGTCGGGTTCTTCTCCTACCAGTATCGAATAGAACATGCTGAACAAAATATCTTCTT
CATGTAAAACCTGCTCTATTTAGATCGGAAAAATCGTACGGATTTTATGAAACCATGTGCTATGGCTCGAATCCATAGTCAATCCTATTTCCGATAGGAG
CATTTGACAATTGAATCCCATTTTTCCCATTATTTCACTATACGTAATAGTGCGAAAAGAAGGCCCGGCTACAAGTTAAGTTGTTTAGGAATAGTGGAAT
AGTGGCGTTGAGTTTCTCTACCCTTTGACTTAGGATTAGTCAGTTCTATTTCTCGATAGGGGCCGGGAAGGGATATAACTCAGCGGTAGAGTGTCACCTT
GACGTGGTGGAAGTCATCAGTTCGAGCCTGATTATCCCTAAACCCAATGTGAGTTTTTCTATTTTGACTTGCTCCCCCGGAGTGATCGAACGAGAATGAA
TAAGAGGCTCGTGGGATTGACGTGATAGGGTAGGGATGGCTATATTGCTGGGAGCGAACTCCAGGCTAATATGAAGCGCATGGATACAAGTTATGCCTTG
GAATGAAAGACAATTCCGAATCAGCTTTGTCTACGAACAAGGAAGCTATAAGTAATGCAACTATGAATCTCATGGAGAGTTCGATCCTGGCTCAGGATGA
ACGCTGGCGGCATGCTTAACACATGCAAGTCGGACGGGAAGTGGTGTTTCCAGTGGCGGACGGGTGAGTAACGCGTAAGAACCTGCCCTTGGGAGGGGAA
CAACAACTGGAAACGGTTGCTAATACCCCGTAGGCTGAGGAGCAAAAGGAGGAATCCGCCCAAGGAGGGGCTCGCGTCTGATTAGCTAGTTGGTGAGGTA
ATAGCTTACCAAGGCGATGATCAGTAGCTGGTCCGAGAGGATGATCAGCCACACTGGGACTGAGACACGGCCCAGACTCCTACGGGAGGCAGCAGTGGGG
AATTTTCCGCAATGGGCGAAAGCCTGACGGAGCAATGCCGCGTGGAGGTAGAAGGCCCACGGGTCGTGAACTTCTTTTCTCGGAGAAGAAGCAATGACGG
TATCTGAGGAATAAGCATCGGCTAACTCTGTGCCAGCAGCCGCGGTAAGACAGAGGATGCAAGCGTTATCCGGAATGATTGGGCGTAAAGCGTCTGTAGG
TGGCTTTTCAAGTCCGTCGTCAAATCCCAGGGCTCAACCCTGGACAGGCGGTGGAAACTACCAAGCTGGAGTACGGTAGGGGCAGAGGGAATTTCCGGTG
GAGCGGTGAAATGCGTAGAGATCGGAAAGAACACCAATGGCGAAAGCACTCTGCTGGGCCGACACTGACACTGAGAGACGAAAGCTAGGGGAGCGAATGG
GATTAGATACCCCAGTAGTCCTAGCCGTAAACGATGGATACTAGGCGCTGTGCGTATCGACCCGTGCAGTGCTGTAGCTAACGCGTTAAGTATCCCGCCT
GGGGAGTACGTTCGCAAGAATGAAACTCAAAGGAATTGACGGGGGCCCGCACAAGCGGTGGAGCATGTGGTTTAATTCGATGCAAAGCGAAGAACCTTAC
CAGGGCTTGACATGCCGCGAATCCTCTTGAAAGAGAGGGGTGCCTTCGGGAACGCGGACACAGGTGGTGCATGGCTGTCGTCAGCTCGTGCCGTAAGGTG
TTGGGTTAAGTCCCGCAACGAGCGCAACCCTCGTGTTTAGTTGCCACCATTGTGGAACCCTGAACAGACTGCCGGTGATAAGCCGGAGGAAGGTGAGGAT
GACGTCAAGTCATCATGCCCCTTATGCCCTGGGCGACACACGTGCTACAATGGCCGGGACAAAGGGTCGCGATCCCGCGAGGGTGAGCTAACCCCAAAAA
CCCGTCCTCAGTTCGGATTGCAGGCTGCAACTCGCCTGCATGAAGCCGGAATCGCTAGTAATCGCCGGTCAGCCATACGGCGGTGAATTCGTTCCCGGGC
CTTGTACACACCGCCCGTCACACTATGGGAGCTGGCCATGCCCGAAGTCGTTACCTTAACCGCAAGGGGGGGGATGCCGAAGGCGGGGCTAGTGACTGGA
GTGAAGTCGTAACAAGGTAGCCGTACTGGAAGGTGCGGCTGGATCACCTCCTTTTCAGGGAGAGCTAATGCTTGTTGAGTATTTTTTTTGGTTTGACACT
GCTTCACACCCAAAAAGAAGCGAGCTACGTCTGAGCTAAGCTTGGATATGGAAGTCTTCTTTCGTTTCTTGACGGTGAAATAAGACCAAGCTCATGAGCT
TATTATCCTAGGTCGGAACAAGTTGATAGGATCCTTTTTTTACGTCCCCATGTCCCTCCCGTGTGGACACATGGGGACGTAAAAAGGAAAGAGAGGGATG
GGGTTTCTCTCGCTTTTGGCATAGCAGGCCTCCCGGTGGGAGGCCCGCACGACGGGCTATTAGCTCAGTGGTAGAGCGCGCCCCTGATAATTGCGTCGTT
GTGCCTGGGCTGTGAGGGCTCTCAGCCACATGGATAGTTCAATGTGCTCATCAGCGCCTGACCCGGAGATGTGGATCATCCAAGGCACATTAGCATGGCG
TACTCCTCCTGTTCGAATCGGAGTTTGAAACCAAACTTATCCTCAGGAGGATAGATGGGGCGATTCAGGTGAGATCCAATGTAGATCCAACTTTCTATTC
ACTCGTGGGATCCGGGCGGTCCGGGGGGGACCAACAAGGCTCCTCTCTTCTCGAGAATCCATACATCCCTTATCAGTGTATGGACAGCTATCTCTCGAGC
ACAGGTTTAGGTTCGGCCTCAATGGGAAAATGGAGCACCTAACAACGCATCTTCACAGACCAAGAACTACGAGATCACCCCTTTTATTCTGGGGTGACGG
AGGGATCGTACCATTCGAGCCTTTTTTCATGCTTTTCCTGAAGGTCTGGAGAAACGTGAAATTCTTTTTATCTATCTCTTGACTCGAAATGGGAGCAGGT
TTGAAAAAGGATCTTAGAGTGTCTAGGGTTGGGCCAGGAGGGTTTCTTAACCTCTTCTTTTTTCTTCCCATCGGAGTTTTTTCACAAAGACTTCCATGGT
AAGGGGGAAGGGTGGAACAAGCAAAGCACACTTGTAGAGCGCAGTACAGCGGAGAGCTGTATGCTGCGTTCGGGAAGGATGAATCGCTCCTGAAAAAGAA
TCTATTGATTCTCCCCCAATTGTTTGGATCGTAGGTGCGATGATTTACTTCACGGGCGAGGTCTCTGGTTCAAGTCCAGGATGGCCCAGCGGCGCCAGGG
AAAAGAATAGAAGAAGCATCTGACTCCTTCATGCATGCTCCACTTGGCTCGGGGGGATATAGCTCAGTTGGTAGAGCTCCGCTCTTGCAATTGGGTCGTT
GCGATTACGGGTTGGATGTCTAATTGTCCAGGCGGTAATGATAGTATCTTGTACCTGAACTGGTGGCTCACTTTTTCTAAGTAATGGGGAAGAGGACCGA
AACATGCCACTGAAAGACTCTACTGAGACAAAGATGGGCTGTCAAGAACGTAGAGGAGGTAGGATGGGCAGTTGGTCAGATCTAGTATGGATCGTACATG
GACCTTAGTTGGAGTCGGCGGCTCTCCTAGGGTTCCCTCATCTGGGATCCCTGGGGAAGAGGATCAAGTTGGCACTTGCGAACAGCTTGATGCACTATCT
CCCTTCAACCCTTTGCGCGAAATGTGACAAAAGGAAGGAAAATCCATGGACCGACCCCATCGTCTCCACCCCGTAGGAACTACGAGATCACCCCAAGGAC
GCCTTCGGCATCCAGGGGTCACGGACCGACCATAGATCCTGTTCAATAAGTGGAACGCATTAGCAGTCCGTTCTCTGGTTGGGCAGTAAGGGTCGGAGAA
GGGCAATCACTCGTTCTTAAAACCAGCATTCTTAAAACCCAAGAGTCGGGCAGAAAAAGGGGGAGAGTTCTCCGTTCCTGATTCTCCTGTAGCTGGATTC
TCCGGAACCACAAGAATCCTTAGAATGGGATTCCGACTCAGCACCTTTTGATATTTTGAGAAGAGTTGCTCTTTGGAGAGCACAGTACGATGAAAGTTGT
AAGCTGTGTTCGGGGGGGAGTTATTGTCTATCGTTGGCCTCTATAGTAGAATCAGTCGGGGAGGCCCGAGAGGCGGTGGTTTACCCTGTGGCGGATGTCA
GCGGTTCGAGTCCGCTTATCTCCAGCCCGTGAACTTAGCCGAAACTATGATAGCACCCAATTTTGACGATTCGGCAGTTCGATCTATGATTTATCATTCA
TGGACGTTGATAAGATCCTTCCATTTAGCAGCACCTTAGGATGGCATAGCCTTAACATGGCGAGGTTCAAACGAGGAAAGGCTTACGGTGGATACCTAGG
CACCCAGAGACGAGGAAGGGCGTAGTAAGCGACGAAATGCTTCGGGGAGTTGAAAATAAGCATAGATCCGGAGATTCCCGAATAGGTTAACCTTTCGAAC
TGCTGCTGAATCCATGGGCAGGCAAGAGACAACCTGGCGAACTGAAACATCTTAGTAGCCAGAGGAAAAGAAAGCAAAAGCGATTCCCGTAGTAGCGGCG
AGCGAAATGGGAGCAGCCTAAACCGTGAAAACGGGGTTGTGGGAGAGCAATACAAGCGTCGTGCTGCTAGGCGAAGCGGTTGAATACTGCACCCTAGATG
GCGAAAGTCCAGTAGCCGAAAGCATCACTAGCTTACGCTCTGACCCGAGTAGCATGGGGCACGTGGAATCCCGTGTGAATCAGCAAGGACCACCTTGCAA
GGCTAAATACTCCTGGGTGACCGATAGCGAAGTAGTACCGTGAGGGAAAGGTGAAAAGAACCCCCATCGGGGAGTGAAATAGAACATGAAACCGTGAGCT
CTCAAGCAGTGGGAGGAGAATCTGATCTCTGACCGTGTGCCTGTTGAAGAATGAGCCGGCGACTCATAGGCAGTGGCTTGGTTAAGGGAATCCACCGGAG
CCGTAGCGAAAGCGAGTCTTCATAGGGCGATTGTCACTGCTTATGGACCCGAACCTGGGTGATCTATCCATGACCAGGATGAAGCTTGGGTGAAACTAAG
TGGAGGTCCGAACCGACTGATGTTGAAGAATCAGCGGATGAGTTGTGGTTAGGGGTGAAATGCCACTCGAACCCAGAGCTAGCTGGTTCTCCCCGAAATG
CGTTGAGGCGCAGCAGTTGACTGGACATCTAGGGGTAAAGCACTGTTTCGGTGCGGGCCGCGAGAGCGGTACCAAATCGAGGCAAACTCTGAATACTAGA
TATGACCCCAAAATAACGGAGGTCAAGGTCGGCCAGTGAGACGATGGGGGATAAGCTTCATCGTCGAGAGGGAAACAGCCCAGATCACCAGCTAAGGCCC
CTAAATGACCGCTCAGTGATAAAGGAGGTAGGAGTGCAGAGACAGCCAGGAGGTTTGCCTAGAAGCAGCCACCCTTGAAAGAGTGCGTAATAGCTCACTG
ATCGAGCGCTCTTGCGCCGAAGATGAACGGGGCTAAGCGATCTGCCGAAGCTGTGGGATGTAAAAATGCATCGGTAGGGGAGCGTTCCGCCTTAGATAGA
AGCACCCGTGCAAGCAGGTGTGGACGAAGCGGAAGCGAGAATGTCGGCTTGAGTAACGCAAACATTGGTGAGAATCCAATGCCCCGAAAACCTAAGGGTT
CCTCCGCAAGGTTCGTCCACGGAGGGTGAGTCAGGGCCTAAGATCAGGCCGAAAGGCGTAGTCGATGGACAACAGGTGAATATTCCTGTACTACCCCTTG
TTGGTCCCGAGGGACGGAGGAGGCTAGGTTAGCCGAAAGATGGTTATCGGTTCAAGGACGCAAGGTGACCCTGATTTTTCAGGGTAAGAAGGGGTAGAGA
AAATGCCTCGAGCCAATGTCTGAGTACCAGGCGCTACGGCGCTGAAGTAACCCATGCCATACTCCCAGGAAAAGCTCGAACGACCTTAAACAAGAGGGTA
CCTGTACCCGAAACCGACACAGGTGGGTAGGTAGAGAATACCTAGGGGCGCGAGACAACTCTCTCTAAGGAACTCGGCAAAATAGCCCCGTAACTTCGGG
AGAAGGGGTGCCTCCTCACAAAGGGGGTCGCAGTGACCAGGCCCGGGCGACTGTTTACCAAAAACACAGGTCTCCGCAAAGTCGTAAGACCATGTATGGG
GGCTGACGCCTGCCCAGTGCCGGAAGGTCAAGGAAGTTGGTGACCTGATGACAGGGGAGCCAGCGACCGAAGCCCCGGTGAACGGCGGCCGTAACTATAA
CGGTCCTAAGGTAGCGAAATTCCTTGTCGGGTAAGTTCCGACCCGCACGAAAGGCGTAACGATCTGGGCACTGTCTCGGAGAGAGACTCGGTGAAATAGA
CATGTCTGTGAAGATGCGGACTACCTGCACCTGGACAGAAAGACCCTATGAAGCTTTACTGTTCCCTGGGATTGGCTTTGGGCTTTTCCTGCGCAGCTTA
GGTGGAAGGCGAAGAAGGCCTCCTTCCGGGGAGGCCCGAGCCATCAGTGAGATACCACTCTGGAAGAGCTAGAATTCTAACCTTGTGTCAGTACCTACGG
GCCAAGGGACAGTCTCAGGTAGACAGTTTCTATGGGGCGTAGGCCTCCCAAAAGGTAACGGAGGCGTGCAAAGGTTTCCTCGGGCCGGACGGAGATTGGC
CCTCGAGTGCAAAGGCAGAAGGGAGCTTGACTGCAAGACCCACCCGTCGAGCAGGGACGAAAGTCGGCCTTAGTGATCCGACGGTGCCGAGTGGAAGGGC
CGTCGCTCAACGGATAAAAGTTACTCTAGGGATAACAGGCTGATCTTCCCCAAGAGTTCACATCGACGGGAAGGTTTGGCACCTCGATGTCGGCTCTTCG
CCACCTGGGGCTGTAGTATGTTCCAAGGGTTGGGCTGTTCGCCCATTAAAGCGGTACGTGAGCTGGGTTCAGAACGTCGTGAGACAGTTCGGTCCATATC
CGGTGTGGGCGTTAGAGCATTGAGAGGACCTTTCCCTAGTACGAGAGGACCGGGAAGGACGCACCTCTGGTGTACCAGTTATCGTGCCCACGGTAAACGC
TGGGTAGCCAAGTGCGGAGCGGATAACTGCTGAAAGCATCTAAGTAGTAAGCCCACCCCAAGATGAGTGCTCTCCTATTCCGACTTCCCCAGAGCCCCCG
GTAGTATAGCCGAGACAGCGACGGGTTCTCTGCCCCTGCGGGGATGGAGTGACAGAAGTATTGAGAATCCAAGATAAGGTCACGGCAAGACGAGCCGTTT
ATCATTACGATAGGTGTCAAGTGGAAGTGCAGTGATGTATGCAGCTGAGACATCCTAACAGACCGAGAGATTTGAACCTTGTTCCTACATGACCTGATCA
ATTCGATCAGGCACTAGCCATCTATTTTCATTGTTCAACAGTTTGACAACATGAAAAAACCAAAAACTCTGCCCTCCCTCTCTATCTATCCAAGGGATGG
AAGGGCAGAGTTTTTGGTGTCCCTTCCAGTCAAGAATTGGGGCCTCACAATCACTAGCCAATATGAATATGCTTTTCTCTCATGTCTTTTTTCTTTGTTC
ATGGTTCGATATTCTGGTGTCCTAGGCGTAGAGGAACCACACCAATCCATCCCGAACTTGGTGGTTAAACTCTACTGCGGTGACGATACTGTAGGGGAGG
TCCTGCGGAAAAATAGCTCGACGCCAGAATGATAAAAAGCTTAACACCTCTTATTTTATAAAATATGAAAAATCAAATAAAATGCAAAATGCAAAGGTCG
TCTTATTCAAAACCCCAATTATGACATCTCTTCTCTCCCACTTCACACCTTGGAACGCACTGTTCTTATAGAGAGAAAAGCGCTTTCACATCTTCTTATC
TTAACCCGAAAGAAATGGCTGAGGAGAGGAAAGGTTCCTTTTTGAGGGTACTCCTGGGAACAGATCCGGTGGAGACGGGGTGGGGCCTGTAGCTCAGAGG
ATTAGAGCACGTGGCTACGAACCACGGTGTCGGGGGTTCGAATCCCTCCTCGCCCACAACCGGCCCAAAAGGGAAGGACCTTTCCTTTACCTATGGGGTA
GTAAAATCATGATCGGGATAGCGGACGCAAAGCTATGGAACTTGGGTATGGGTCTTTTGTCGAAATGGAATGGCCTTACTTTTTCTTTATCGTGAATGTT
AATATAATTACATATAGTATAGTACGCCTGGTCCGAATCTGCATATTTATGTTTTACCCCCCGTAACTCTTCCTCAGCCAGGCTTGGGCAGAATAACAGA
ACAAGTAGAAGTATTAGTAGCATAGCAAAAATGCGTTCCTCATTATTATTTGCTCGCGATAATTGTGGCCGATCGGGAGAATTGATGACTGCATCTTTGA
TGCACTGCTAGTACATCATCTGAGAATTCTTAATTGGCTAATTGGAAATAGCCCTCGGGCTTTTTACAAGGGATTATCCCGGATCTACGCCAGGTATTGA
CGGTGATTCTCAAATATCGCAGAACAGAATGTGATACGATGAGATAGAATGCAATAGAAACAAAGACAGGGAACGGGTTACCTACTCCTAACGGTCAAAA
CGAGCCCTTTCATTCAATTCTTCATTTTTTTATTCAAAAATGAATCAAATCTCCTCTCCCCAAGTAGGATTCGAACCTACGACCAATCAGTTAACAGCCG
ACCGCTCTACCACTGAGCTACTGAGGAACAACGGGTGATTCGATCCCATAAAGTTCAACTACCGTTCTCAACCCACGAACAATATGAGTCCGAAGCTTCC
TTCGTAACTCCCGAACTTCTTCGTAGTGGCTCCGTTCCATGCCTCATTTCATAGGGAATCTCAAAGCGGCTCTATTTCATTATATTATATCTATATCCCA
ATATATCCCAATTCCATTCATTTAATATCTCTTTGGTATCATTGACATAAGGGATGTCATTTATGGTCTTTTTCTTTATCTATATTTAGAGTCTATTCCA
TATAGAGTCTATATGGAAGTTAAAAAATCATCATATAATAATCGAGAAGTTGCAACACAAAAGAAAGGGAGGAGATTTGTGATGATTTTGAAATTTTTTC
TATTAGGTAATCCATTATCCTTATGCATGAAAATAATAAATTCCGTTGTTATAGTTGGACTCTATTATGGATTTATGACCACGTTCTCTATAGGGCCATC
TTATCTCTTCCTTCTTCGAGCTTGGCTTATGGAAGAAGGAACCGAAAAGCAGATATCAGCAACAACCGGTTTTATTATGGGACAGCTTATTATTTTTATA
TCAATCTATTATGCGCCTCTGCATTTAGCATTAGGTAAACCTCATACAATGACTGTCCTAGTTCTACCATATCTTTTGTTTAATTTCTTCTGGAACAATA
ACAAGAACTTTTTGGATTATAGATCTACTACTAGAAATTCAATACGTAATTTCAACATTCAATGTATATTCCTGAATAATTTTATTTTTCAATTATTCAA
CCATTTCATTTTACCAAGTTCAACACTAGCCAGATTAGTCAACATTTATATGTTTCGATGCAACAACAAGATGTTATTTGTAACAAGTACTTTTATTGGT
TGGTTAATTGGTCACATTTTTTTTATTAAGTGCGTTGGATTAGTATTATTCTGGATACGGCAAAATCATTCCATTCAATCTAATAAGTACCTTCTTTCAG
AATTGAGAAATTCTCTGGCTCGAATCTTTAGTATTCTCTTATTTATTACTTGTGTATACTATTTAGGCAGAATGCCTTTACCTATTATTACTAAAAAACT
GAAGGAAACCTCAGAAACAGAGGAAAGCGAGGAAAATGAGGAAGAAAGCGACATAGAAATAACTTCGGAACCAAAAGAACAGGACGAAGAAGAGGGATCC
ACCGAAGAAAACCTTTATTTTGGTTACGAAGAAAAAGAAGATCTGTACAAAATAAATGAAACGAACAAAATCCCAGTGAATGGAAAAGAAAAAACAAAGG
ATGAATTCCACTTTAAAGAGACATACTATAAGGATAGCCCAGTTTACGAAGACTCTTATCTTGATAGGTATCAAGAACAAGAACTTTGGGAATTAGAAAG
TAAAGAAGATAAAAATCTTTTTTGGTTTGAAAAACCGCTTGTCACTTTTCTTTTCGACTGTAAACGATGGAATCGTCCATTTCGATATATAAAAAATGAT
CGATTTGAAAATGCTGTACGAAATGAAATGTCACAATATTTTTTTTATACATGTCCAAGTGATGGAAAACAAAGAATATCTTTTACATATCCACCGAGTT
TATCGACTTTTTCAGAAATGATAGAACGAAAGATATCTTTGTACACGACCGAAAAACTATCCCACGAGGATAATTATTGGGTTTATACTAATGAACAAAA
AAAGCACACCTTGAGCAATGAATTAATAAATCGAATAAAAACTCTAGAAAAAAAAACAGGATCCCTTGTTCTAGATGTGCTCGAGAAAAGAATCAGATTA
TGCAATGATGAAAATGAAAAGGAATGCTTGCCTAAAATGTACGATCCTTTTTTGAACGGACCATATCGCGGAAAAATCACAAAATTAGATTCACGTTCAA
TCAGGGATGATTTAATAACTTCTACAGATGCAGAGGAGTCCATAGAAATAGTCTGGATAAATAAAATTCATGGTCTACTTCCTATTCCTAATGATTCCCC
CAAAAAAGAATTTGAATATCAAAAGAATCTCTTTGATGGAGAATTTTTATCGACAAATAGTGGTCATTCCTCAACCTCAATCGGCGAAGTCCCCTTGGAA
TACCCCCCCAGTCTTAATTTGAAAAAATTGTCTTTATTGGCAGAAGAAAAAAGAATGGATTCAGAAAAGCAAGCAAAATGTTTGCAATTGATATTCGATG
TAGTTACAACTGATTACAATGATCAAACAATTAGAAATCAAAATAATAAATTGATTTTTCCTGGAATAGAAGAAATCAGAAAAGAGGTTCCTCGATGGTC
ATACAAATTGACCGATGATTTGGAAGAACAAGAGGAAGAAAATGAAGAAGAATCAATGGAAGATCATGAAATTCGTTCAAGAAAAGCCAAACGTGTTGTA
ATTTATACTGATAAAGAGGAAACTACCAACGCTATTAGTAATACTAGTGATAGTGATCAAGCGGAAGAGGTGGCTTTGATACGTTACTCACAACAATCGG
ATTTTCGTCGGGATCTAATCAAAGGATCCATGCGTGCTCAAAGACGTAAAACAGTTATTTGGGAAATGTTTCAAGCAAATGTGCATTCGCCACTTTTTTT
GGATCAAATAGACAAAACATTCTTTTTATCTTTTGATATCTCCGAAATGATGAATCTCGTTTTTAGGGGTTGGGTGGGTAGAGAATCGGAATTTAAAATT
TCCGATTCTGAGGAGGAAGAGACAAAAGAAAGAGAGAAAAACAAGGAAAAGAAAGAGGAAAATGAACGTATAACAATATCAGAAACTTGGGATAGCATTA
TATTTGCTCAAGCAATAAGGGGTTCGATGTTAGTAACCCAATCGATTCTTAGAAAATACATTGTATTGCCTTCCTTGATAATAGCGAAAAATGTTGGCCG
TATGTTATTATTCCAATTCCCTGAGTGGTACGAGGATTTGAAAGATTGGAATAGAGAAATGCATGTTAAATGCACTTATAATGGTGTTCAATTATCCGAA
ACAGAATTTCCAAAAGATTGGTTAACGGATGGTATTCAGATAAAAATTCTATTTCCTTTCCGTCTGAAACCTTGGCGAAAATCTAAAGTACGACCCCATC
ATAGAGATACAATGAAAAAAAAAGGAAAAAAAAACAATTTTTGTTTTTTAACAGTCTGGGGAAGAGAAGCGGAACTCCCCTTCGGTTCTCCTCGAAAACA
ACCTTCTTTTTTTCAACCTATTTGGAAAGAGCTAAATAATAAAATTAGAAAACTGGAAAAAACATTTTCTCTTTCTCTAGTTCTAAGAGTTTCTAAAAAA
ACGAGAAAATGGTTTTTAAAGATTTCAAAAGAAAAAACAAGATGGGTTAACAAAATAGTTCTAGTTATAAAACGAATAATGAAAGAACTTGAAAAAATAA
ACCCAATTTTCTTATTTGGATTCGGGAAAGTAAAAGTATATGAATCGAACGAAAATAGAAAAGATTCTATAATCAGTAATAAGACTACCGACGAATCAAC
CATTCGAATTCGATCCACGAATTGGACAAAACATTCACTTATAGAGAAAAAAGTAAAGGATCTTGCTGATAGGACAACCACAATCAGAAATCAAATAGAA
CAAATCACAAAAGACAAGAAAAAAATAGTTGTAACTCCGGGTATAAGTATTAGCCCTAATAAGACAAATTGTGCTGATAAAAATTCAGAATTGCAAAAAC
CTATTTGGCAAATATTCAAAAGAAAAAGTACCCGATTAATACGCAAATTCTATTACTTTCTCAAATATTTCATTGAAAGAATATACAGCGATATCCTTCT
ATGTACCATTAACAGTCTTAGGACCAATGCACAGCTTTTCCTTGAATCAACAAAAAAAATGATCAATAAATTCTTTTACCACGATGAAACAAATCAAGAA
GGGATTGATCAAACAAATCAAAATACAATTCACTTTATTTCGACGATGCAAAAGTCGCTTTCTAATATTAGTAATAAGAATTCAAATATTTCTTGTGACT
TATCCTCTTTGTCACAAGCATATGTATTTTACACATTGTCACAAGTTCAAGTTAATAACAAGTATTACTTGAGATCTGTATTTCAATATCACGGGACCCA
TCTTTTTCTTAAAGATAGAATCAAGGATTATTGTGGGACACGAGGACTTTTTGATTACAAACCAAAGCATAAGAAAGTTGATAAGTCTGGAATAAATGAA
TGGAAAAACTGGTTAAAGAGTCATTATCAATACAATTTATCTCAAACTCAATGGTCTCGATTAGTACCACAAAAATGGAGAAATAGAGTCAATCAACGTT
GTACAATTCAAAAAAAAGACTCAATAATATTGGATTCATATAAAAAAAACCAATTAATTCATTACGTGAAACAAAATGATTACGGAATAGACTCATGGAC
AGGACAAAAAGAAAAATTAAAAAAAAACTACAAATACGATCTTCTAGCACATAAATATATGAATTATGAGGATGGAGGGGACTCATATATTTATGCATCG
CCATTACAAGTAAACAGAGACCCAAAAATTCCATATAATTTCAATACACAGAAAACACAGAAACCCGAATCATTTTATGCACTAGTAGGTATAGATATTA
GTGATTATCTAGGAGAAGAATCTAGTCTATATGGAGAAAAAAATTTGGATAGAAAATATTTTGATTGTAGAATTCTCCGGTTTTGTTTTAGAAAAAATAT
CGATATTGATATCTGGACTAATATGCATATTGGTACCAAGATTAATAAAAATACTAAAGCTGGAACTCAGAATTATCAAAAATGGGATAATAAAGATATT
TATCCTCTCACGATTCATCAAAAAACAAAACCATCCACATCCAATAAAAGAAAAAAACTTTTTGATTGGATGGGAATGAATAAAGAAAGGCTATATCGTC
CCATATCAAATCTGGAATCTTGGTTCTTCCCAGAATTTGGACTACTTTATGATGCATATAAGCTTAAACCATGGATTATACCAATCCAATTTCTTCTTTT
AAACATTCATAGAAATACAAATTTGAGTCCAAATAATAACATCAACGGAAATCAAAAAAAGGATCTTAATCTACGATCTAATAAAAAAGAATATCTTGAA
TTAGAGAATCAGAACCAACAAGAAAAAAAACAAAAGCTAAGCCAAAGAGATCTTGGATCAGATACACAACAAGATACACAAAAACAAAAGAAAAAAGAAG
ATGGTGAAAAAAATTACACAGAATCAACCATTAAAAAACGTAGAAAGAAAAAACAATTCAAGAGCAAGAAGGAAGCAGAACTCGATTTTTTCCTGAAAAA
ATATTTCCTTTTTCAATTAAGATGGGATGATTCTTTGAATCAAAGAATGATCAACAATATCAAGGTATATTGTCTACTACTTAGACTGATAAATCTAAAG
GAAATTGCTATATCCTCAATTCAAAGAGGAGAGATGCGTCTAGATGTAATGTTGATTCAAAAGGATCTATCTCTTACAGAATTGATAAAAAGGGGAATAT
TTATTATTGAACCGGTTCGTCTCTCTATAAAATGGGATGAAGAATTTTTTATATATCAAACCCTAGGTATTTCATTGGTCAATAAGAGTAAACAACAATC
TGAAACTGATAGAAGATATATCCAAAAATATCTTGATGAGAATCCTTTTGATAAATCTATTTCACGACATAGCACTATGCTTGTGAGTGAAGATAAAAAT
TATTATGATTTATTTGTTCCTGAAAATATTCTATCTACTAGACGTCGTAGAGAGTTGAGAATTCTAATTTGTTTCAATTCCTGGAAGGGCAATGTTGTAG
ACGTAGATAGAAATTTCATATTTTTCAATGAAAACGATATAAGGAACTGTGGACAGTTTTTGAAAAAGGACAAGCATTTTAATACAGATCCAAATAAAAA
CAAATTAATGAAATTAAAATTGTTTCTTTGGCCCAATTATCGATTAGAAGATTTAGCTTGTATGAATCGGTATTGGTTTGATACCAATAATGGTAGTCGT
TTCAGTATGTCAAGAATACAGATGTATCCACAATTCAGAATTTATTGATGGTATATTTTATATACTATATAAAGATATAATATAGTGTAGTGTGTAGTGC
GTGAGTGAGATATTCGATATACAAAGGCCGAAAGATATACACATATGTTATGTTACATTATGATACATGATACTGAATTTAATGGCTTATCAACTGAATC
TAGAAATGAATTGGCGAAATCTTCTTAGGTACAATACAAAGAAATCATTATCTTTGGTGAGTGCAGAAATGTATTATACCTTTCTATCCAAATCAAATTA
ATAAATAAAAAAATTCAAATTTGATTTGGATAGAAAAAATCGTATATGTATATATAAGAGTAAGAGGAAACCCTTTTTGTATCTACCAGAAAATGACTGA
CATTATTTTTTCTGATCAGTAAAATAAAAAAAAAAAAAATGGAAAACTCTTTTTTTATGGTAAAAAATTCATTTATCTCAATTATTTCGCAAGAACAAGA
AGAAAAAGAAGAAAACAAAGGGTCTGTCGAATTTCAAGTATTCAGTTTCACCAATAAGATACGAAGACTTACTTCCCATTTGGGATTGCATAAAAAAGAT
TTTTCATCTCAGAGGGGTTTACGAATAATCCTGGGAAAACGTCAACGGCTGCTGGCGTATTTGTCAAAGAAAAATAGAGTACGTTATAAGAAATTAATTG
GTCAGTTGGATATTCGGGAGCCAAAAACTCGTTAATTCGAAGATTCGTTTGAATTATTATTGTTTTGTTTAGATTTTATTTTTGGACGAAGCTCGTTTTT
CCATTTTCATAGAATAATGTGTTTGTTTTATGTATGAATGTGATGAATCGGGTAAAAAAAGATATGGATTCGGGGAAAAAAAGATATGGATATGACTGGA
CCGACTACAAATACAAAAAACGATCTTATGATAGTTTTAAGATTGATTTTTAGCCATATTTAATATTTAATTTATATTTTTTAAATCTTTTCTTATTCAT
TTTTTGTATTCTTTTTTTGTTTCAAACAAAAACTTTTATGTTTATGATTTTACAAACTCAAAAACAAGAAATAAACGAAGATTAATATGAAAAATAAATA
GAAAAAGAGATAAAAGGAGATTCGACCCCCTCCTACTAAATATTTTATTGCTTCGCCTGCAAAGAAACTTAGAACACCAACACTGTTGGTAATTCCATCA
ATGATATATCTATCAAAAAACTGAGTGAGTTTAGCTAATTCTCTTATACTCTGAGTTACTACGTTTGTATAGAATATATCTATGTAACCACGATTATGGG
ACCAATTGTATACAATATTTGCAATTTTGTCCAAAGAAACTCGTTTAGTTTTCGTCCCTATTTTGACAAGTAAATTCATTAAATCTAAATTTTGTAAAGG
TGAATAAGGAGATCCGTAAAAAATGAATGCTAAAAATATTCCACCAGTAGCTATACTTACTGAGAAACTTGCATTTATAAAAAAGTCATACAAGTCTATG
GAATCCTCTGAATTTGGATATAAAAGATTTTTTGAGGGCGCCAACCATTTGGATAATAAATTCAAATCTATTTCTCCTTCTCCTTGAACTAAAGGAATTC
CTATGAATCCAACAAACAAAGTAAATACTACCAATATAAGCAAAGGATATAACATAGTATTATCGGACTCATGAGGATACATAGAAGTATTTTTTCTCAA
AAAAGGAGTAGTAAAATCTCGCATTTGATTTATTACATTTTCATTAAATTGATATATATTTTTCTCAAAAAATAAAATGTTTTTAGTTTCATTATTAGTT
TTCATTGTTGAGAAAAGTGAATTTACTGACTTAGGTTCTTCTTTTCCCCATAAGGATATCGAATAGGCTGAAGTATTTTGAGTTCCACTATAATTTTGGA
AATTAACATGTAAACTCCCTTCAAAAGTAAGTAAGTATACCCGAAACATATAAAATGCAGTAAGTCCTGCAGTAAAATAAGCTATTACTGCGAAACTAGG
TGAATATAACCAACTTTCACTAAGAATTTCATCTTTAGACCAAAAACAAGCAAGAGGTGGAATACCACAAAGAGAAAGTGTACCTAATAAAAATGTAGTT
CTTGTAATTGGAATATATCTTGTTAAACCACCCATAAGAACCATATTCTGACTTTTATCGGGTGAATATCCAACAAGAGGTTCCATAGAATGAATAATAG
ATCCCGAACCCAAAAACAATAATGCTTTAGAATAAGCATGAGTGATCAAATGAAATAAAGCAGCTCGATAAGACCCTAGTCCCAAGGCTAACATAATATA
ACCCAATTGAGACATTGTAGAATAGGCTAAACTTCTTTTAATATCTCTTTGAGCAAGAGCCAAAGTTGCTCCTAATAGTAGTGTTATTACACCTATTAAG
GAAATTATATTCATTATATAAGGTATGCCTGTAAAAAGAGGAAGAAGCCTTGCCACAAGAAAAATTCCCGCTGCTACCATAGTAGCCGCATGTATAAGAG
CAGAAATAGGAGTAGGCCCCTCCATCGCATCGGGTAACCATACATGAAGGGGGAATTGTGCGGATTTAGCAATTGCACCGAGAAATAATAGAAAGGCACA
CAGAGTTGGAAATAAGGAATTGCCCTCATTATTCAACTTATTAAATGTTTCAAACAAATCCCGAAATTCGAAACTTCCTGTTATCCAGTAAAAACCTAAG
ATTCCTAATAACAAACCAAAATCCCCTACACGATTGGTTATAAAGGCTTTTTGGCAAGCACTTGCTGCACTTGGTCGGGTGAACCAAAAACCTATTAATA
AATACGAACACATTCCTACCAATTCCCAAAAAATATAAATTTGTATCAAATTGGAACTCGTAACTAATCCCAACATTGAAGCATTAAAAAAACTCATATA
AGCAAAAAATCTCAAATATCCTTGATCATGAGACATATAATTGTCACTATAGATAAGAACCATAATTCCAACAGTAGTGATTAAAATTAACATAACAGAA
GTAAGTGGATCAATAAAGTATCCGAACTCTAAGGAAAAATCATTATTGATGGTCCAAGACCATAGATATTGATAAATAAAGCTTCCATTTATTTGTTGAA
AAGCCAGATTGGCCGAAAAAATAAGACCTATACTTAGCAGTAAAACACTGGGAAAAGCCCACATACGACGAATGCTTTTTGTTGCTGTTGGAATAAGTAG
AAGTCCAAATCCTATTGACATAGTAACAGGTAGTGGAAGGAGAGGTATTATCCATGCATATTGATAGGTATGTTCCATAAGAAAGGAAATTTGAAATTTT
TTTATTAATTTAATAGTTTCTAATTCACCAACTCTTTTCTCTTTCGGTTCGGAAGGAAGAAGAATAAAAGAAATAAATAAGCAAAAAATTGATGAAAAAC
TCAAAAATTTTTATTATGAATTAATCTAACTTATCGCATCCATTATTTTAAATAATTCAAAAAGTTCCAATTGCGTTAATTGAAAGATATGACCAAATAA
CTAGATTAAATTTATTACTTGATTATTCTTTTAAGTTCCGGTGACTAGGCTCAGATATAAACCAAATATCCACTACTCAAATTATTGCCTAAAAAGTAAC
TTTATAATTTATTATAGTTTATTTATTATTTTATTTATTATAGTTAAAATTTTTTAAGTTATTATCCCATTTTATTTTTAAGAATGCGGAATTCGTTGAT
TGAATTCCAATTTAATTATAAAACTTCTTTTATGATAAACAGAATCTTTTAACTAACACTCCATTGTTCTAGAATTGAAATAAGATAACTTAAAAAGTAT
ATTAATTACTTTATCTGACAATCCCTTGTTTAACAAACACATTTTTTTAAAAAAGGAGGATTACTCTCAACTTGATCAACTAATAGATAATATTCAATTT
TAAATTAAGTAGATAGTCAAAAAGTATCATTCATTTTTGAATTAGGGTAACACTATTAAATCAAAAGAAAATATTCCTTTTATTGATAGAGAATTCATTT
TATTGATAGAGAATTCATTTTCTTTTCCTCATACTAAATTTTGTGAAGTGTGAAGATAGTATTCTATTTTTATCTAATAGAGATACGAAAAAACATAAAA
AAAGAAAACTTATTATCAATATTAAGATAAAATAGCTTTTGTAGTCTGGAATGTGCACAAAACAAATCAATAGAAGATTTTTTAATTTTCTATGTGTATA
AACTCTTTGTATGCTATGAAATTTTTTAGATATATGTTATAAGTTAAGTAAATTATAGATTATTTAAATAAGGAAAAGACTATATCTCCTTTTTGAACAA
TACATGTCTTTCACATCCAATGATAAAAATGACTAACTTTTTTGTTGAATGGCAGTCCCAAAAAAACGCACTTCTATGTCAAAAAAACGTATTCGTAAAA
GTATTTGGAAGAAAAAAGCATATTTTGCCGCGCTAAAAGCTTTTTCTTTAGCTAAATCGATCTCCACAGGACAGTCAAAAAGTTTTTTTGTGCGACAAAC
TAATAATAAAGCCGTAGACTAATCTGAATTCATATCGTTGAAATAATTCAAACTTCTTATATTTTGTAACACCAATAAACTCAGTTTAAGTCTAATTAAA
TCGTGTTTTGTTTCAAATTTTTAAATAAAATATGAGCGAACTCACTCTTGTGATATGGATAGTATAATAAAAGAATATTTTGATATTTACTCTAAATAGA
GGGGTTCTAAGCATTATAATTTTTCTATTTTTTCTTTTATTTAAAAGAAAAAATAGAAAAATTACACAATAACTTGAGTACACTTACAATAGAGATTAGA
ACTGCTTTTTGATATAGTGTAGTTTAAGACAAACTTAAATACTATTAGTAAACAATTCTAAGTACGTAATAGTTCACTATTTACAAAAAGATAAAATTAA
TGTTCAAGATTCAAGATTAGATCTTTAAATTTAATCTCGACGATTTGATATCCATAAGCTATTATTATCTCAAGCAAGCCGCCATGGTGAAATCGGTAGA
CACGCTGCTCTTAGGAAGCAGTGCTAGAGCATCTCGGTTCGAGTCCGAGTGGCGGCAGGCTGTGCTATATGAATAAATTATAAGATCTATAATTTATTTA
TAGTGAATTCCTTATTTTAATTCTGTAATTGGACTCTCTTTTTTATGATATTTGTAACTTTAGAACACATATTAACTCATATCTCTTTTTCAATCATTTC
AGTTGTAATTATCATTCAGTTGATGACCTTTTTCGTTCACGAGATCCCAGCATTGTCTGATTCATTGGAAAAGGGTATGATAGCTACGTTTTTGTCAATA
ACAGGGTTGTTAATAATTCGTTGGATTTATTCAGGACATTTTCCATTAAGTAATTTATACGAATCATTAATGTTCCTTTCCTGGAGTTTCGCTATAATTC
ATATGATTCCTAAAATATGGAATCATAAAAATAAAAATTATTTAAGTGCAATAACCATACCGAGCGCTATTTTTACTCAAGCCTTTGCGACTTCAGGTCT
TTCAACAGAAATGCATGAATCGGGAATATTAGTACCTGCTCTACGATCCCATTGGTTAATGATGCATGTAAGCATGATGTTGTTGAGTTATGCAGCTCTT
TTAGTTGGATCCTTATTTTCAATTGCTCTTCTAGTAATTACATTTCGAAAAAATGGAAAACTTGTTGTTGAAAACCAGAATTTATTAATTGGGTCATCAT
TTTTTGATCAGATGGACTATTTAAATTTCAATGAAAACATAAACGTTTTAGAAAATCCTTCTTTTTCCTCTTCTTTTAAAAATTATTATAAATATCAATT
GGTAGAAAGATTGGATTATTGGAGTTCTCGTGTTATTAGTATAGGATTTAGTTTTCTAACTATAGGTATTCTATCTGGAGCAGTATGGGCTAATGAGGCA
TGGGGATCCTATTGGAATTGGGACCCTAAAGAAACTTGGGCATTTATTACTTGGACAATATACGCAATTTATTCACACACTAGAACAACCAAAAATGGGC
AAGGTGCTAATTCGGCAATAGTAGCTTCTATAGGATTTTTTATAATTTGGATATGTTATTTTGGGGTTAATCTATTAGGAATAGGACTACATAGTTATGG
TTCATTCATATTAAGTTAGCATCGAATTGAATAAACTTTTTCTCAAATTTAGTAAAAAAAAGGGATCCACGGATAAAGAGATTTTGTGTCATTTTGGTTG
TTTTTGAGAATCTTTTTGATTCAATCAAAAAGGTTCTCAAAAACAATTGAGATGTAATAATGCCATTACAATTGTAATTCACTTCTGAGAATAACTTTCT
ATTTTAGTCATGAAGACTATCTATAGTAATAATTAGATAGAATTTGTTGTACCTTATCAACTGATAATGAAATAACTAAATCCGGATAGATACCAATCGC
TATTACGGGTAGAAAGATACAGATTGAAACAAATAATTCTCGTGGTCCAGAATCCACAAAAAACGAGTTTGAAAGATTAAAAAGTTTGTATCCATAGAAC
ATCTGCCGTAACATAGATAATAAATAAATAGGAGTTAATATAATTCCAATTGCCATAACTAAAGTTATTATTATTTTTGTCATTAAAAGATATTTTTGAC
TAGTAATTATTCCCAAAAATACCATTAATTCTGCAACAAAACCACTCATTCCTGGCAATGCAAGAGAAGCCATTGAGAAACTACTGAACATAGTAAATAT
TTTTGGCATTGGGATAGAAATTCCTCCCATTTCGTCAAGATAAACAAGCCTTATTCTATCACAACTTGTTCCCCCCAAGAAAAAAAGGGCAGCACCAATA
AATCCATGGGAGAGTAATTGTAAAATAGCTCCGTTAAGACCTGTGTTGGTTAGCGAACCAATTCCTATAATGATGAAACCCATGTGAGATACAGAAGAAT
ACGCTATTCTCTTTTTTAAATTGCGTTGTCCGAGAGAGGTTAAAGCGGCATAAATTATTTGTATAGTTCCCACAATTACCAACCATGGTGAAAATATGGA
ATGAGCATGGGATAAAAATTCCATATTAATACGAATCAATCCATATGCTCCCATTTTTAATAAGATTCCAGCTAGAAGCATACATGTACTGTAATGTGCT
TCCCCGTGTGTATCAGGTAACCATGTATGTAGGGGTATTATTGGTAATTTTACAGCAAAAGCAATAAGGAAGCCAAAGTATAATAGGATTTCCAATCCTA
GGGGATACGATTGATTAGCTACTGTTTCAAAATTTAAAGTAGGTCCATTGGAGCCGTATAAACCCATACCTAGAACTCCTATTAAAAGAAAAATAGAACC
CCCTGCAGTGTATAAAATAAACTTTGTAGCTGAATAAAGACGTTTTTTTCCCCCCCACATGGATAAAAGTAAATAAACTGGAATTAATTCTAACTCCCAC
ATCATAAAAAAAAGTAAAAGGTCTCGAGAAGAAAATAATCCTATTTGACCGCTATACATTGCTAACATCAGGAAATGAAACAATCTGGAATCTCGAGTAA
CTGGCCAAGCCGCTAAAGTCGCTAAAGTAGTGATAAATCCTGTGAGTAAAATAGGTCCTATCGAAAGTCCATCAATTCCCAGTCTCCAGTGAAAATCAAA
AACATTTATCCATTGAAAATCATCTTCCATTTGTATTAATGGATCGTCCAATTTAAAATGATAACAGAATACATAGGTCATGATAAGGAGTTCTAATAAA
CATATACCCATAGTATACCAACGAACTACCTTATTTCCTTTATGCGGGAGAAAAAAAATGAAACAGCCCGCAAATATCGGAAAAACAACAATTAGTGTTA
ACCAAGGAAAATAACTCGTGGTAAAGACAAGATACGCTTTGACCAGAACAGAAAAACCCGTACTCAATAAAAAAAATTTGATGGATATTGAGTACGGGTT
TTTTGTCAGTAAGTAAAGAGGAATCAAATGATTCAAGTGGATTTTATTTTCTAACGTATTAGTAACCTAGGCCCATACTTCGAGTTGTTTCACTACCTAA
ATAAACACGGACACTCAAAAAATCTGTTGGACAGGCGGATTCACATCTCTTACAACCTACACAATCTTCTGTTCTCGGAGCGGATGCAATTTGCTTAGCC
TTACATCCATCCCAAGGTATCATTTCCAAAACATCTGTAGGGCAGGCACGAACACATTGAGTACACCCTATACATGTATCATAAATTTTTACTGAATGTG
ACATTGGATCTATAAGCTCCAGTTTTGAACATAAAAAAATTTCGATCTGGTTCTGGTAAAATCCATAGTAAATAAATACATTGTAGACACCAGACGAATC
AGTGGTTTACCAGAATTTTTTTTATAATCCATATACTTCTGGATCTGTTCGTAAGAAAAGGACCAAGAGACTTTGATTTATGTTTCAGCGAACATAATAA
TACAAATCGTACATGTTACATCCTAATACTAACTAATACAAATTACATCCTAATACTAATTAATACAAAAAAAAATAAAACGATAAAAAAACTTCCGAAT
ATAAATGTAATTTATAATAAGTGTTAGTGAGATTTTTTAGTAATAATTGATGGTATCAATATATAATAATTATATATTGACTTTTTTTAATTATTCTTTG
ATTTTTGTTATTAAATAGAATTCTAATTTTATTTAATTTTTTATTAATTTTATTATTAAGTTTCCCCTATTATGTCTATTTAATATATTATCCATTATAA
TTTAGCATATTACACCTAATAGACATTTAGTATTAGTAATATCACCCACGGATGATTATGATTATACATGCATTATACATAGTATATAAAATTTATCTTA
AAATATATTTTTTTTTATATTTATCTTCGTATAGCTAACTAGTATATAATATGTATTAAATTTTAATAGTATTATTTTTCTTTATATTCTATATTTTCTT
TATATTCTATATATATAACAAGTAGTGATAAGTATATAATAACTAATAAATGTCTAATATGACTATAATGAGTATATAGAATTAGTGTGTATGTAGACAA
TTTTTTATTAAAATTTAGGTGTATTATCCCATTTCAGGATAGGACTATTTATTCAACAAATTGGATTGATTGATACGTATTGATTTTCGGTTACGATAGA
TCGACGAGACAATAGCTAGACCAATAGCTGCTTCAGCCGCTGCAATAGCTATCACAAAAATGGAGAAAATATCTCCTTTTAATTGTCGACTATCAAATAA
ATCCGAAAATGTGACAAGATTGATATTCACGGAATTTAGTATAAGCTCAAGACACATAAGTGCTCTAACCATGCTTCGACTTGTGATCAATCCATAAATA
CCAATAGAAAACAAATATGCACTCAAAAAAAGTACATGCTCAAACATCATTGACTAACTCCTTTTGAATCTCAATTCATTTCAACAAACAATTCAACTGG
TTTAAATTTTTTATAGAATGAAAATATTATAGAGTAACAATTTCAGGACAAAATCCAGGAAAAAATCAAATTAAAGTGTTAGTAATAAAGAGAAAGAGAA
TAAAACAAGTACTTAAAATTTTTATCTGTCTTCACCCCTTGCTAATCTTAAGCATTTTATCTTAACTATTGTATTAAAATTTACAATTTGACTATATTAA
AAAGTCATTTTTATATAAGTGTTATATTAATAATGTATTAAATTTTTTTATTTCTCATATAAATTTATCATGTAAGATAATTACAATGAAATTTCTCAAG
ACTAATATTACTAATTTTGACGAGCCATACTAATTGCACCTATTAAGGCAACTAAAAGAATTATAGAAATCAGTTCAAATGGAAGAAAGAAATCTGTTGA
GAGATGAATTCCAATCTGTTGAACATTACTTATAAGATCTTGCTCTATAATGTGGTTTGCTTTTGTAGTCCAAATAATCCCGTACCATGATGTATCTGAA
ATAGTACTAATTAGTAAAAAAAGAATACTTGTACAAACCAGGGAAGTAACCCCATCTCCTACAGTCCAAAGATTTAAATCATTGGAATATTCTGAACCTT
TCATAAACATTACAGCGAATAAGATTAAGACATTTATAGCCCCCACATAAATAAGGAGTTGTGCAGCAGCTACAAAATAGGAGTTCAATAAAATATAAAA
TAAAGATACACAAATAAGAACCAATCCCAAAGAAAAAGCGGAATAAATAGGATTGGTAAATAAAACTACTCCTAGGCCCCCTAATATAAGAACTAATCCC
AAAAATACTACAAGAATATCATGTATTGGTCCAGTTAAATCCATTATGTATAATATATAAAATATATAAGTTGAAATTGTTTATCACCTTTTCGAATAAT
CCAGGAAAAAAGTTATCCTATTTTTTTCTCTATATGTTACCTCAATAATGGGATTACCAGTGTTAATTTATCTAGTGGGTTATTTTATTCCATATAGTTA
TATATTTTATATATAGATATATTTATTATATCTATATTGTTTTTTTATTATATCTATTTTTATTATATCTATATGTTTATGTTTTTTTTATTATTGAAAA
TAGAAAAGACATTTTTTTTTCAATTTATTCTATTTATTTATCTATGAAAAATATCTATATGAAAGAGATAAAAATATCTATATGAAATATATAATATATA
TCAAAGATCTATATCAACTATATCATGAAATAAAAAAAATCTTACGATTGTTAATCGTCTCTCAATCAAGAGGTTTATCCTTGTCTATTTTATTGATTTG
AGTTGAATTCATAATAGGTTGAATCGCGTAATCCCCCATTATAGATATAGGTAAACGACCCAATGCAATTTGATTATAATTTAATTCATGGCGATCATAA
GCAGAAAGTTCATATTCCTCAGTCATGGATAAACAGTTTGTTGGACAATACTCGACACAATTACCACAAAATATACATACTCCAAAATCTATACTATAAT
TAAGCAATTGTTTCTTTTTAATATTAGTTTCCAATCTCCAATCTACAACAGGTAGATTTATAGGACATACACGAACACATACTTCACAAGCGATACATTT
ATCGAATTCGAAATGTATTCGACCACGGAAACGTTCTGATGTGATTGATTTTTCATAAGGATATTGAATAGTTACGGGCAAACGATTTGCATGGGATAAG
GTAATTATAAAACCTTGACCGATATATCTTGCAGCTCGTACTGTTTGTTGGCCATAACTCATGAATCCAGTCACCATAGGAAACATATCGTAGATATCTA
TAAAATAAAAAAGTTAATATTTTTTTCTCTTGTCTTGTAGAGGTTATTAACCTAAAAAAACGTTATCTTATTATTTAGAGTGAAACAAGTTGGGAAGAAG
TTGTCAATAATAGATTGCCTAGAGAAATAGGTAAAAGAAATTTCCATCCAAGATTTAATAGTTGGTCCATTCTCAACCTAGGTAAAGTCCATCTTGTTGC
GATAGAAATAAACAGGAACAAAAAGGCTTTAGCTAATGTGATAAAAATACCAATTGTTATTCCAAAAATTGTATTTATTCCAAAAAGTTCAGGAATAAAC
ATGTATGGAAGAGAGATATTCCATCCACCTAAGTAAAGAACTGTTACAAATAATGAAGAAACTAATAAATTAAGGTAAGAAGCAACATAAAATAAACCAT
ATTTTATACCGGAATATTCGGTTTGATAACCTGCTACTAATTCCTCTTCTGCTTCTGGTAAATCAAAAGGTAATCTCTCACATTCGGCTAGAGAGGAAAT
TAAAAAAACTATAAACCCTATAGGTTGACGCCACAAATTCCATCCCAAAAAACCATATTTTGACTGTGCCTCAACTATATCAACTGTACTTGAACTGTTA
GATAATTATAGTCGACAATAACATCACAGTTTTTGTCGCTATTCCAGAACCGTACATGAAACTTTCATTTCATACGGCTCCTCTATGGTCAAAAAAGTTT
TAAGGCCGACTTTAGGTATTACCAATAATTATCTATTGGGTAATAAATAGAATAAAGGTCGGTTGTACAGCCCAAAATTAGACCAAGGAAATTCTGTTTG
CTAAAAAAAGCACTTTTGAATTGATCTCATTCTCTTAAAATTCAAAAATTTCTTTCTTGAGTAATAATTTCTTATTTCAATTTTAATAAAATACTCATTT
TTTTTGTCAATAGACAGTCCAATCTATTTTTTTTATTACGAAAAGGAAGAATTATCTACAAATTTATCAAGAATCTTATCATAAGATAAGAATTGCCTAT
CTCTGGATGTAGTAAACAAACACTAACTAAATATTAGTTATTATTCAGTTTGTTTACCGCTATACATATTGGTATTCCTTTTTCTTTCTTTTGTTCCTGT
TCTGATTTCTAATAAAAAGGGGGGTGCTCTGAAAAAAGAGGATTAATTCGTTCTTGGTAGTCATTTCTTTAATGAGCAAATAGGAACATACTCTAGATCG
GAATCCTAAGGAAGTACTGCTTTATAGTTTCTACCAACTTAAAGTCCTTTTTGATTCATTTTATGTATAAACACCTCTTTTCTTTTGAGATCTTACATAG
TATTACTAATCTTTTGTGTATCTTGGTGTTCCTGCCTGTCTACTCTTTTTTTATTGATCTCCCATATGGTAATACTACAAGGCTATACTATACAGTTGAT
CCTTTGTACCCGCTTCAAGACATGAAAACTCATCTCAATCTTGGGATAAACTGTTTACACTAGTTCCTGTATTTTCCTCTTGTACATAGGGAATGAGACT
TTATTTTCTTACTGCGAATTGAGAAGCTGTTTTCTTTTACTCATATGACTATTCAGTTTAACTCATTGAACTTAATCTTAATTCTGAAGAAAAATAATAA
TTTTTTAAATTTCATACCTTTCAATCAAGAAAAAATTCATATTTTCCGAATCACACGTAGAGATATTGATAACACACATAGTGTTAATGGTATTTCATAA
CTAATCGATTGAGCAGCAGCTCGTAAACCACCTAAAAAAGAATACTTATTATTCGATCCATATCCTGACATAAGAAGTCCAATAGGAGCTATACTGGAAA
TAGCGATCCATAAAAAAACACCTATACTGAGATCAGCTAGAACTAGTTGAGACCCAAAGGGAACTACTAAATAACTTAGTAAAATGGATACGACTGCAAT
TGCTGGACCGGCACTGAACAAACGTCTATCCCCTCTAGACGGTAGGAGATCCTCTTTAAAAAGCAGTTTGGTTCCATCAGCTAAAGCTTGAAGAATTCCT
AATGGTCCTGCATATTCAGGACCAATACGCTGTTGTATTGCGGCAGATATTTCTCTTTCGAGCCACACAATTACTAGTACACCTATGATGATCCCTAATA
TCAGAACAAAAATAGGGACAAAAAGCCATATAAGTTCATAAATTTCTTTTAAAAATTCCGATACATAAAAAGAATTGATAGTTTCCACTTCTCGTATATC
AATTATCATTTTAACGATCAACTTCTCCCATAATAATATCTATACTACCTAGTATCGTCATGATATCAGCCAATTTCATTCTTTTAACTAGCTGAGGCAA
AATTTGTAAATTGATAAAACCTGGCGGACGAATTTTCCATCTCCAAGGGAAAACGTTCTGATCTCCTATTAGAAAAATCCCTAATTCTCCTTTTGGAGCT
TCTACTCTTACATAAAGTTCTTGTTTTGACAATTCAAAATTGGGCGAAGGTTTTTTACTAATGAATCGATATTCAAAATCATTCCATTCGGAATCTTTTG
TTTTATCAAAACGTCTGACCTCCAAATTTTCATAGGGTCCCCCCGGAATGCCTTCTAAAGCCTGTTGAATTATTTTTATGGATTCCCTCATTTCACTCAT
TCGTACTAAATAACGAGCTAGAGAATCTCCTTCTTTTTGCCATTGGACTTCCCAATCAAATTCATTATAACATTCATATTGATCAACTTTACGCAGATCC
CATGAGATTCCGGAAGCTCGTAACATGGGTCCCGACAATCCCCAATTTATTGCTTCCTCTCCACTAATAATTCCTATTCCCTCAACTCGTTCCAAAAAAA
TGGGATTTCTTGTAATAAGTTTTTCATATTCGTCAATTCCTGTTAAAAAATAATCGCAAAAATCTAAGCATTTATCTATCCAGCCATAAGGTAAATCAGC
AGCTACTCCGCCAATACGGAAATAATTATGCATCATTCGCATACCTGTGGCAGCTTCAAATAGATCATATATTAATTCTCTCTCTCTAAAAATATAGAAA
AAGGGAGTCTGTGCACCAATATCTGCCATAAAAGGGCCAAGCCATAACAAGTGAGAAGCTATACGACTTAGCTCTAGCATAATGACTCTGATATAGCTTG
CTCTTTGAGGTACTTGAATATTTCCTAATTGTTCTGGTGCATTTACAGTTATTGCTTCTGTGAACATAGTAGCTAAATAATCCCAACGTGTTACATAAGG
TAAATATTGTACAATTGTTCGGTTTTCCGCAATTTTTTCCATCCCTCGGTGTAAATAACCTAGTATGGGTTCACAGTCAATAACGTCTTCGCCATCCAAA
GTCACGATTAATCGAAGAACACCATGCATTGATGGGTGCTGAGGACCCATATTGACTATCATAAGATCGTTTTTTGTATTTGTAGTCGGTCCAGTCATAT
CCATATCTTTTTTTCCCCGAATCCATATCTTTTTTTACCCGATTCATCACATTCATACATAAAACAAACACATTATTCTATGAAAATGGAAAAACGAGCT
TCGTCCAAAAATAAAATCTAAACAAAACAATAATAATTCAAACGAATCTTCGAATTAACGAGTTTTTGGCTCCCGAATATCCAACTGACCAATTAATTTC
TTATAACGTACTCTATTTTTCTTTGACAAATACGCCAGCAGCCGTTGACGTTTTCCCAGGATTATTCGTAAACCCCTCTGAGATGAAAAATCTTTTTTAT
GCAATCCCAAATGGGAAGTAAGTCTTCGTATCTTATTGGTGAAACTGAATACTTGAAATTCGACAGACCCTTTGTTTTCTTCTTTTTCTTCTTGTTCTTG
CGAAATAATTGAGATAAATGAATTTTTTACCATAAAAAAAGAGTTTTCCATTTTTTTTTTTTTTATTTTACTGATCAGAAAAAATAATGTCAGTCATTTT
CTGGTAGATACAAAAAGGGTTTCCTCTTACTCTTATATATACATATACGATTTTTTCTATCCAAATCAAATTTGAATTTTTTTATTTATTAATTTGATTT
GGATAGAAAGGTATAATACATTTCTGCACTCACCAAAGATAATGATTTCTTTGTATTGTACCTAAGAAGATTTCGCCAATTCATTTCTAGATTCAGTTGA
TAAGCCATTAAATTCAGTATCATGTATCATAATGTAACATAACATATGTGTATATCTTTCGGCCTTTGTATATCGAATATCTCACTCACGCACTACACAC
TACACTATATTATATCTTTATATAGTATATAAAATATACCATCAATAAATTCTGAATTGTGGATACATCTGTATTCTTGACATACTGAAACGACTACCAT
TATTGGTATCAAACCAATACCGATTCATACAAGCTAAATCTTCTAATCGATAATTGGGCCAAAGAAACAATTTTAATTTCATTAATTTGTTTTTATTTGG
ATCTGTATTAAAATGCTTGTCCTTTTTCAAAAACTGTCCACAGTTCCTTATATCGTTTTCATTGAAAAATATGAAATTTCTATCTACGTCTACAACATTG
CCCTTCCAGGAATTGAAACAAATTAGAATTCTCAACTCTCTACGACGTCTAGTAGATAGAATATTTTCAGGAACAAATAAATCATAATAATTTTTATCTT
CACTCACAAGCATAGTGCTATGTCGTGAAATAGATTTATCAAAAGGATTCTCATCAAGATATTTTTGGATATATCTTCTATCAGTTTCAGATTGTTGTTT
ACTCTTATTGACCAATGAAATACCTAGGGTTTGATATATAAAAAATTCTTCATCCCATTTTATAGAGAGACGAACCGGTTCAATAATAAATATTCCCCTT
TTTATCAATTCTGTAAGAGATAGATCCTTTTGAATCAACATTACATCTAGACGCATCTCTCCTCTTTGAATTGAGGATATAGCAATTTCCTTTAGATTTA
TCAGTCTAAGTAGTAGACAATATACCTTGATATTGTTGATCATTCTTTGATTCAAAGAATCATCCCATCTTAATTGAAAAAGGAAATATTTTTTCAGGAA
AAAATCGAGTTCTGCTTCCTTCTTGCTCTTGAATTGTTTTTTCTTTCTACGTTTTTTAATGGTTGATTCTGTGTAATTTTTTTCACCATCTTCTTTTTTC
TTTTGTTTTTGTGTATCTTGTTGTGTATCTGATCCAAGATCTCTTTGGCTTAGCTTTTGTTTTTTTTCTTGTTGGTTCTGATTCTCTAATTCAAGATATT
CTTTTTTATTAGATCGTAGATTAAGATCCTTTTTTTGATTTCCGTTGATGTTATTATTTGGACTCAAATTTGTATTTCTATGAATGTTTAAAAGAAGAAA
TTGGATTGGTATAATCCATGGTTTAAGCTTATATGCATCATAAAGTAGTCCAAATTCTGGGAAGAACCAAGATTCCAGATTTGATATGGGACGATATAGC
CTTTCTTTATTCATTCCCATCCAATCAAAAAGTTTTTTTCTTTTATTGGATGTGGATGGTTTTGTTTTTTGATGAATCGTGAGAGGATAAATATCTTTAT
TATCCCATTTTTGATAATTCTGAGTTCCAGCTTTAGTATTTTTATTAATCTTGGTACCAATATGCATATTAGTCCAGATATCAATATCGATATTTTTTCT
AAAACAAAACCGGAGAATTCTACAATCAAAATATTTTCTATCCAAATTTTTTTCTCCATATAGACTAGATTCTTCTCCTAGATAATCACTAATATCTATA
CCTACTAGTGCATAAAATGATTCGGGTTTCTGTGTTTTCTGTGTATTGAAATTATATGGAATTTTTGGGTCTCTGTTTACTTGTAATGGCGATGCATAAA
TATATGAGTCCCCTCCATCCTCATAATTCATATATTTATGTGCTAGAAGATCGTATTTGTAGTTTTTTTTTAATTTTTCTTTTTGTCCTGTCCATGAGTC
TATTCCGTAATCATTTTGTTTCACGTAATGAATTAATTGGTTTTTTTTATATGAATCCAATATTATTGAGTCTTTTTTTTGAATTGTACAACGTTGATTG
ACTCTATTTCTCCATTTTTGTGGTACTAATCGAGACCATTGAGTTTGAGATAAATTGTATTGATAATGACTCTTTAACCAGTTTTTCCATTCATTTATTC
CAGACTTATCAACTTTCTTATGCTTTGGTTTGTAATCAAAAAGTCCTCGTGTCCCACAATAATCCTTGATTCTATCTTTAAGAAAAAGATGGGTCCCGTG
ATATTGAAATACAGATCTCAAGTAATACTTGTTATTAACTTGAACTTGTGACAATGTGTAAAATACATATGCTTGTGACAAAGAGGATAAGTCACAAGAA
ATATTTGAATTCTTATTACTAATATTAGAAAGCGACTTTTGCATCGTCGAAATAAAGTGAATTGTATTTTGATTTGTTTGATCAATCCCTTCTTGATTTG
TTTCATCGTGGTAAAAGAATTTATTGATCATTTTTTTTGTTGATTCAAGGAAAAGCTGTGCATTGGTCCTAAGACTGTTAATGGTACATAGAAGGATATC
GCTGTATATTCTTTCAATGAAATATTTGAGAAAGTAATAGAATTTGCGTATTAATCGGGTACTTTTTCTTTTGAATATTTGCCAAATAGGTTTTTGCAAT
TCTGAATTTTTATCAGCACAATTTGTCTTATTAGGGCTAATACTTATACCCGGAGTTACAACTATTTTTTTCTTGTCTTTTGTGATTTGTTCTATTTGAT
TTCTGATTGTGGTTGTCCTATCAGCAAGATCCTTTACTTTTTTCTCTATAAGTGAATGTTTTGTCCAATTCGTGGATCGAATTCGAATGGTTGATTCGTC
GGTAGTCTTATTACTGATTATAGAATCTTTTCTATTTTCGTTCGATTCATATACTTTTACTTTCCCGAATCCAAATAAGAAAATTGGGTTTATTTTTTCA
AGTTCTTTCATTATTCGTTTTATAACTAGAACTATTTTGTTAACCCATCTTGTTTTTTCTTTTGAAATCTTTAAAAACCATTTTCTCGTTTTTTTAGAAA
CTCTTAGAACTAGAGAAAGAGAAAATGTTTTTTCCAGTTTTCTAATTTTATTATTTAGCTCTTTCCAAATAGGTTGAAAAAAAGAAGGTTGTTTTCGAGG
AGAACCGAAGGGGAGTTCCGCTTCTCTTCCCCAGACTGTTAAAAAACAAAAATTGTTTTTTTTTCCTTTTTTTTTCATTGTATCTCTATGATGGGGTCGT
ACTTTAGATTTTCGCCAAGGTTTCAGACGGAAAGGAAATAGAATTTTTATCTGAATACCATCCGTTAACCAATCTTTTGGAAATTCTGTTTCGGATAATT
GAACACCATTATAAGTGCATTTAACATGCATTTCTCTATTCCAATCTTTCAAATCCTCGTACCACTCAGGGAATTGGAATAATAACATACGGCCAACATT
TTTCGCTATTATCAAGGAAGGCAATACAATGTATTTTCTAAGAATCGATTGGGTTACTAACATCGAACCCCTTATTGCTTGAGCAAATATAATGCTATCC
CAAGTTTCTGATATTGTTATACGTTCATTTTCCTCTTTCTTTTCCTTGTTTTTCTCTCTTTCTTTTGTCTCTTCCTCCTCAGAATCGGAAATTTTAAATT
CCGATTCTCTACCCACCCAACCCCTAAAAACGAGATTCATCATTTCGGAGATATCAAAAGATAAAAAGAATGTTTTGTCTATTTGATCCAAAAAAAGTGG
CGAATGCACATTTGCTTGAAACATTTCCCAAATAACTGTTTTACGTCTTTGAGCACGCATGGATCCTTTGATTAGATCCCGACGAAAATCCGATTGTTGT
GAGTAACGTATCAAAGCCACCTCTTCCGCTTGATCACTATCACTAGTATTACTAATAGCGTTGGTAGTTTCCTCTTTATCAGTATAAATTACAACACGTT
TGGCTTTTCTTGAACGAATTTCATGATCTTCCATTGATTCTTCTTCATTTTCTTCCTCTTGTTCTTCCAAATCATCGGTCAATTTGTATGACCATCGAGG
AACCTCTTTTCTGATTTCTTCTATTCCAGGAAAAATCAATTTATTATTTTGATTTCTAATTGTTTGATCATTGTAATCAGTTGTAACTACATCGAATATC
AATTGCAAACATTTTGCTTGCTTTTCTGAATCCATTCTTTTTTCTTCTGCCAATAAAGACAATTTTTTCAAATTAAGACTGGGGGGGTATTCCAAGGGGA
CTTCGCCGATTGAGGTTGAGGAATGACCACTATTTGTCGATAAAAATTCTCCATCAAAGAGATTCTTTTGATATTCAAATTCTTTTTTGGGGGAATCATT
AGGAATAGGAAGTAGACCATGAATTTTATTTATCCAGACTATTTCTATGGACTCCTCTGCATCTGTAGAAGTTATTAAATCATCCCTGATTGAACGTGAA
TCTAATTTTGTGATTTTTCCGCGATATGGTCCGTTCAAAAAAGGATCGTACATTTTAGGCAAGCATTCCTTTTCATTTTCATCATTGCATAATCTGATTC
TTTTCTCGAGCACATCTAGAACAAGGGATCCTGTTTTTTTTTCTAGAGTTTTTATTCGATTTATTAATTCATTGCTCAAGGTGTGCTTTTTTTGTTCATT
AGTATAAACCCAATAATTATCCTCGTGGGATAGTTTTTCGGTCGTGTACAAAGATATCTTTCGTTCTATCATTTCTGAAAAAGTCGATAAACTCGGTGGA
TATGTAAAAGATATTCTTTGTTTTCCATCACTTGGACATGTATAAAAAAAATATTGTGACATTTCATTTCGTACAGCATTTTCAAATCGATCATTTTTTA
TATATCGAAATGGACGATTCCATCGTTTACAGTCGAAAAGAAAAGTGACAAGCGGTTTTTCAAACCAAAAAAGATTTTTATCTTCTTTACTTTCTAATTC
CCAAAGTTCTTGTTCTTGATACCTATCAAGATAAGAGTCTTCGTAAACTGGGCTATCCTTATAGTATGTCTCTTTAAAGTGGAATTCATCCTTTGTTTTT
TCTTTTCCATTCACTGGGATTTTGTTCGTTTCATTTATTTTGTACAGATCTTCTTTTTCTTCGTAACCAAAATAAAGGTTTTCTTCGGTGGATCCCTCTT
CTTCGTCCTGTTCTTTTGGTTCCGAAGTTATTTCTATGTCGCTTTCTTCCTCATTTTCCTCGCTTTCCTCTGTTTCTGAGGTTTCCTTCAGTTTTTTAGT
AATAATAGGTAAAGGCATTCTGCCTAAATAGTATACACAAGTAATAAATAAGAGAATACTAAAGATTCGAGCCAGAGAATTTCTCAATTCTGAAAGAAGG
TACTTATTAGATTGAATGGAATGATTTTGCCGTATCCAGAATAATACTAATCCAACGCACTTAATAAAAAAAATGTGACCAATTAACCAACCAATAAAAG
TACTTGTTACAAATAACATCTTGTTGTTGCATCGAAACATATAAATGTTGACTAATCTGGCTAGTGTTGAACTTGGTAAAATGAAATGGTTGAATAATTG
AAAAATAAAATTATTCAGGAATATACATTGAATGTTGAAATTACGTATTGAATTTCTAGTAGTAGATCTATAATCCAAAAAGTTCTTGTTATTGTTCCAG
AAGAAATTAAACAAAAGATATGGTAGAACTAGGACAGTCATTGTATGAGGTTTACCTAATGCTAAATGCAGAGGCGCATAATAGATTGATATAAAAATAA
TAAGCTGTCCCATAATAAAACCGGTTGTTGCTGATATCTGCTTTTCGGTTCCTTCTTCCATAAGCCAAGCTCGAAGAAGGAAGAGATAAGATGGCCCTAT
AGAGAACGTGGTCATAAATCCATAATAGAGTCCAACTATAACAACGGAATTTATTATTTTCATGCATAAGGATAATGGATTACCTAATAGAAAAAATTTC
AAAATCATCACAAATCTCCTCCCTTTCTTTTGTGTTGCAACTTCTCGATTATTATATGATGATTTTTTAACTTCCATATAGACTCTATATGGAATAGACT
CTAAATATAGATAAAGAAAAAGACCATAAATGACATCCCTTATGTCAATGATACCAAAGAGATATTAAATGAATGGAATTGGGATATATTGGGATATAGA
TATAATATAATGAAATAGAGCCGCTTTGAGATTCCCTATGAAATGAGGCATGGAACGGAGCCACTACGAAGAAGTTCGGGAGTTACGAAGGAAGCTTCGG
ACTCATATTGTTCGTGGGTTGAGAACGGTAGTTGAACTTTATGGGATCGAATCACCCGTTGTTCCTCAGTAGCTCAGTGGTAGAGCGGTCGGCTGTTAAC
TGATTGGTCGTAGGTTCGAATCCTACTTGGGGAGAGGAGATTTGATTCATTTTTGAATAAAAAAATGAAGAATTGAATGAAAGGGCTCGTTTTGACCGTT
AGGAGTAGGTAACCCGTTCCCTGTCTTTGTTTCTATTGCATTCTATCTCATCGTATCACATTCTGTTCTGCGATATTTGAGAATCACCGTCAATACCTGG
CGTAGATCCGGGATAATCCCTTGTAAAAAGCCCGAGGGCTATTTCCAATTAGCCAATTAAGAATTCTCAGATGATGTACTAGCAGTGCATCAAAGATGCA
GTCATCAATTCTCCCGATCGGCCACAATTATCGCGAGCAAATAATAATGAGGAACGCATTTTTGCTATGCTACTAATACTTCTACTTGTTCTGTTATTCT
GCCCAAGCCTGGCTGAGGAAGAGTTACGGGGGGTAAAACATAAATATGCAGATTCGGACCAGGCGTACTATACTATATGTAATTATATTAACATTCACGA
TAAAGAAAAAGTAAGGCCATTCCATTTCGACAAAAGACCCATACCCAAGTTCCATAGCTTTGCGTCCGCTATCCCGATCATGATTTTACTACCCCATAGG
TAAAGGAAAGGTCCTTCCCTTTTGGGCCGGTTGTGGGCGAGGAGGGATTCGAACCCCCGACACCGTGGTTCGTAGCCACGTGCTCTAATCCTCTGAGCTA
CAGGCCCCACCCCGTCTCCACCGGATCTGTTCCCAGGAGTACCCTCAAAAAGGAACCTTTCCTCTCCTCAGCCATTTCTTTCGGGTTAAGATAAGAAGAT
GTGAAAGCGCTTTTCTCTCTATAAGAACAGTGCGTTCCAAGGTGTGAAGTGGGAGAGAAGAGATGTCATAATTGGGGTTTTGAATAAGACGACCTTTGCA
TTTTGCATTTTATTTGATTTTTCATATTTTATAAAATAAGAGGTGTTAAGCTTTTTATCATTCTGGCGTCGAGCTATTTTTCCGCAGGACCTCCCCTACA
GTATCGTCACCGCAGTAGAGTTTAACCACCAAGTTCGGGATGGATTGGTGTGGTTCCTCTACGCCTAGGACACCAGAATATCGAACCATGAACAAAGAAA
AAAGACATGAGAGAAAAGCATATTCATATTGGCTAGTGATTGTGAGGCCCCAATTCTTGACTGGAAGGGACACCAAAAACTCTGCCCTTCCATCCCTTGG
ATAGATAGAGAGGGAGGGCAGAGTTTTTGGTTTTTTCATGTTGTCAAACTGTTGAACAATGAAAATAGATGGCTAGTGCCTGATCGAATTGATCAGGTCA
TGTAGGAACAAGGTTCAAATCTCTCGGTCTGTTAGGATGTCTCAGCTGCATACATCACTGCACTTCCACTTGACACCTATCGTAATGATAAACGGCTCGT
CTTGCCGTGACCTTATCTTGGATTCTCAATACTTCTGTCACTCCATCCCCGCAGGGGCAGAGAACCCGTCGCTGTCTCGGCTATACTACCGGGGGCTCTG
GGGAAGTCGGAATAGGAGAGCACTCATCTTGGGGTGGGCTTACTACTTAGATGCTTTCAGCAGTTATCCGCTCCGCACTTGGCTACCCAGCGTTTACCGT
GGGCACGATAACTGGTACACCAGAGGTGCGTCCTTCCCGGTCCTCTCGTACTAGGGAAAGGTCCTCTCAATGCTCTAACGCCCACACCGGATATGGACCG
AACTGTCTCACGACGTTCTGAACCCAGCTCACGTACCGCTTTAATGGGCGAACAGCCCAACCCTTGGAACATACTACAGCCCCAGGTGGCGAAGAGCCGA
CATCGAGGTGCCAAACCTTCCCGTCGATGTGAACTCTTGGGGAAGATCAGCCTGTTATCCCTAGAGTAACTTTTATCCGTTGAGCGACGGCCCTTCCACT
CGGCACCGTCGGATCACTAAGGCCGACTTTCGTCCCTGCTCGACGGGTGGGTCTTGCAGTCAAGCTCCCTTCTGCCTTTGCACTCGAGGGCCAATCTCCG
TCCGGCCCGAGGAAACCTTTGCACGCCTCCGTTACCTTTTGGGAGGCCTACGCCCCATAGAAACTGTCTACCTGAGACTGTCCCTTGGCCCGTAGGTACT
GACACAAGGTTAGAATTCTAGCTCTTCCAGAGTGGTATCTCACTGATGGCTCGGGCCTCCCCGGAAGGAGGCCTTCTTCGCCTTCCACCTAAGCTGCGCA
GGAAAAGCCCAAAGCCAATCCCAGGGAACAGTAAAGCTTCATAGGGTCTTTCTGTCCAGGTGCAGGTAGTCCGCATCTTCACAGACATGTCTATTTCACC
GAGTCTCTCTCCGAGACAGTGCCCAGATCGTTACGCCTTTCGTGCGGGTCGGAACTTACCCGACAAGGAATTTCGCTACCTTAGGACCGTTATAGTTACG
GCCGCCGTTCACCGGGGCTTCGGTCGCTGGCTCCCCTGTCATCAGGTCACCAACTTCCTTGACCTTCCGGCACTGGGCAGGCGTCAGCCCCCATACATGG
TCTTACGACTTTGCGGAGACCTGTGTTTTTGGTAAACAGTCGCCCGGGCCTGGTCACTGCGACCCCCTTTGTGAGGAGGCACCCCTTCTCCCGAAGTTAC
GGGGCTATTTTGCCGAGTTCCTTAGAGAGAGTTGTCTCGCGCCCCTAGGTATTCTCTACCTACCCACCTGTGTCGGTTTCGGGTACAGGTACCCTCTTGT
TTAAGGTCGTTCGAGCTTTTCCTGGGAGTATGGCATGGGTTACTTCAGCGCCGTAGCGCCTGGTACTCAGACATTGGCTCGAGGCATTTTCTCTACCCCT
TCTTACCCTGAAAAATCAGGGTCACCTTGCGTCCTTGAACCGATAACCATCTTTCGGCTAACCTAGCCTCCTCCGTCCCTCGGGACCAACAAGGGGTAGT
ACAGGAATATTCACCTGTTGTCCATCGACTACGCCTTTCGGCCTGATCTTAGGCCCTGACTCACCCTCCGTGGACGAACCTTGCGGAGGAACCCTTAGGT
TTTCGGGGCATTGGATTCTCACCAATGTTTGCGTTACTCAAGCCGACATTCTCGCTTCCGCTTCGTCCACACCTGCTTGCACGGGTGCTTCTATCTAAGG
CGGAACGCTCCCCTACCGATGCATTTTTACATCCCACAGCTTCGGCAGATCGCTTAGCCCCGTTCATCTTCGGCGCAAGAGCGCTCGATCAGTGAGCTAT
TACGCACTCTTTCAAGGGTGGCTGCTTCTAGGCAAACCTCCTGGCTGTCTCTGCACTCCTACCTCCTTTATCACTGAGCGGTCATTTAGGGGCCTTAGCT
GGTGATCTGGGCTGTTTCCCTCTCGACGATGAAGCTTATCCCCCATCGTCTCACTGGCCGACCTTGACCTCCGTTATTTTGGGGTCATATCTAGTATTCA
GAGTTTGCCTCGATTTGGTACCGCTCTCGCGGCCCGCACCGAAACAGTGCTTTACCCCTAGATGTCCAGTCAACTGCTGCGCCTCAACGCATTTCGGGGA
GAACCAGCTAGCTCTGGGTTCGAGTGGCATTTCACCCCTAACCACAACTCATCCGCTGATTCTTCAACATCAGTCGGTTCGGACCTCCACTTAGTTTCAC
CCAAGCTTCATCCTGGTCATGGATAGATCACCCAGGTTCGGGTCCATAAGCAGTGACAATCGCCCTATGAAGACTCGCTTTCGCTACGGCTCCGGTGGAT
TCCCTTAACCAAGCCACTGCCTATGAGTCGCCGGCTCATTCTTCAACAGGCACACGGTCAGAGATCAGATTCTCCTCCCACTGCTTGAGAGCTCACGGTT
TCATGTTCTATTTCACTCCCCGATGGGGGTTCTTTTCACCTTTCCCTCACGGTACTACTTCGCTATCGGTCACCCAGGAGTATTTAGCCTTGCAAGGTGG
TCCTTGCTGATTCACACGGGATTCCACGTGCCCCATGCTACTCGGGTCAGAGCGTAAGCTAGTGATGCTTTCGGCTACTGGACTTTCGCCATCTAGGGTG
CAGTATTCAACCGCTTCGCCTAGCAGCACGACGCTTGTATTGCTCTCCCACAACCCCGTTTTCACGGTTTAGGCTGCTCCCATTTCGCTCGCCGCTACTA
CGGGAATCGCTTTTGCTTTCTTTTCCTCTGGCTACTAAGATGTTTCAGTTCGCCAGGTTGTCTCTTGCCTGCCCATGGATTCAGCAGCAGTTCGAAAGGT
TAACCTATTCGGGAATCTCCGGATCTATGCTTATTTTCAACTCCCCGAAGCATTTCGTCGCTTACTACGCCCTTCCTCGTCTCTGGGTGCCTAGGTATCC
ACCGTAAGCCTTTCCTCGTTTGAACCTCGCCATGTTAAGGCTATGCCATCCTAAGGTGCTGCTAAATGGAAGGATCTTATCAACGTCCATGAATGATAAA
TCATAGATCGAACTGCCGAATCGTCAAAATTGGGTGCTATCATAGTTTCGGCTAAGTTCACGGGCTGGAGATAAGCGGACTCGAACCGCTGACATCCGCC
ACAGGGTAAACCACCGCCTCTCGGGCCTCCCCGACTGATTCTACTATAGAGGCCAACGATAGACAATAACTCCCCCCCGAACACAGCTTACAACTTTCAT
CGTACTGTGCTCTCCAAAGAGCAACTCTTCTCAAAATATCAAAAGGTGCTGAGTCGGAATCCCATTCTAAGGATTCTTGTGGTTCCGGAGAATCCAGCTA
CAGGAGAATCAGGAACGGAGAACTCTCCCCCTTTTTCTGCCCGACTCTTGGGTTTTAAGAATGCTGGTTTTAAGAACGAGTGATTGCCCTTCTCCGACCC
TTACTGCCCAACCAGAGAACGGACTGCTAATGCGTTCCACTTATTGAACAGGATCTATGGTCGGTCCGTGACCCCTGGATGCCGAAGGCGTCCTTGGGGT
GATCTCGTAGTTCCTACGGGGTGGAGACGATGGGGTCGGTCCATGGATTTTCCTTCCTTTTGTCACATTTCGCGCAAAGGGTTGAAGGGAGATAGTGCAT
CAAGCTGTTCGCAAGTGCCAACTTGATCCTCTTCCCCAGGGATCCCAGATGAGGGAACCCTAGGAGAGCCGCCGACTCCAACTAAGGTCCATGTACGATC
CATACTAGATCTGACCAACTGCCCATCCTACCTCCTCTACGTTCTTGACAGCCCATCTTTGTCTCAGTAGAGTCTTTCAGTGGCATGTTTCGGTCCTCTT
CCCCATTACTTAGAAAAAGTGAGCCACCAGTTCAGGTACAAGATACTATCATTACCGCCTGGACAATTAGACATCCAACCCGTAATCGCAACGACCCAAT
TGCAAGAGCGGAGCTCTACCAACTGAGCTATATCCCCCCGAGCCAAGTGGAGCATGCATGAAGGAGTCAGATGCTTCTTCTATTCTTTTCCCTGGCGCCG
CTGGGCCATCCTGGACTTGAACCAGAGACCTCGCCCGTGAAGTAAATCATCGCACCTACGATCCAAACAATTGGGGGAGAATCAATAGATTCTTTTTCAG
GAGCGATTCATCCTTCCCGAACGCAGCATACAGCTCTCCGCTGTACTGCGCTCTACAAGTGTGCTTTGCTTGTTCCACCCTTCCCCCTTACCATGGAAGT
CTTTGTGAAAAAACTCCGATGGGAAGAAAAAAGAAGAGGTTAAGAAACCCTCCTGGCCCAACCCTAGACACTCTAAGATCCTTTTTCAAACCTGCTCCCA
TTTCGAGTCAAGAGATAGATAAAAAGAATTTCACGTTTCTCCAGACCTTCAGGAAAAGCATGAAAAAAGGCTCGAATGGTACGATCCCTCCGTCACCCCA
GAATAAAAGGGGTGATCTCGTAGTTCTTGGTCTGTGAAGATGCGTTGTTAGGTGCTCCATTTTCCCATTGAGGCCGAACCTAAACCTGTGCTCGAGAGAT
AGCTGTCCATACACTGATAAGGGATGTATGGATTCTCGAGAAGAGAGGAGCCTTGTTGGTCCCCCCCGGACCGCCCGGATCCCACGAGTGAATAGAAAGT
TGGATCTACATTGGATCTCACCTGAATCGCCCCATCTATCCTCCTGAGGATAAGTTTGGTTTCAAACTCCGATTCGAACAGGAGGAGTACGCCATGCTAA
TGTGCCTTGGATGATCCACATCTCCGGGTCAGGCGCTGATGAGCACATTGAACTATCCATGTGGCTGAGAGCCCTCACAGCCCAGGCACAACGACGCAAT
TATCAGGGGCGCGCTCTACCACTGAGCTAATAGCCCGTCGTGCGGGCCTCCCACCGGGAGGCCTGCTATGCCAAAAGCGAGAGAAACCCCATCCCTCTCT
TTCCTTTTTACGTCCCCATGTGTCCACACGGGAGGGACATGGGGACGTAAAAAAAGGATCCTATCAACTTGTTCCGACCTAGGATAATAAGCTCATGAGC
TTGGTCTTATTTCACCGTCAAGAAACGAAAGAAGACTTCCATATCCAAGCTTAGCTCAGACGTAGCTCGCTTCTTTTTGGGTGTGAAGCAGTGTCAAACC
AAAAAAAATACTCAACAAGCATTAGCTCTCCCTGAAAAGGAGGTGATCCAGCCGCACCTTCCAGTACGGCTACCTTGTTACGACTTCACTCCAGTCACTA
GCCCCGCCTTCGGCATCCCCCCCCTTGCGGTTAAGGTAACGACTTCGGGCATGGCCAGCTCCCATAGTGTGACGGGCGGTGTGTACAAGGCCCGGGAACG
AATTCACCGCCGTATGGCTGACCGGCGATTACTAGCGATTCCGGCTTCATGCAGGCGAGTTGCAGCCTGCAATCCGAACTGAGGACGGGTTTTTGGGGTT
AGCTCACCCTCGCGGGATCGCGACCCTTTGTCCCGGCCATTGTAGCACGTGTGTCGCCCAGGGCATAAGGGGCATGATGACTTGACGTCATCCTCACCTT
CCTCCGGCTTATCACCGGCAGTCTGTTCAGGGTTCCACAATGGTGGCAACTAAACACGAGGGTTGCGCTCGTTGCGGGACTTAACCCAACACCTTACGGC
ACGAGCTGACGACAGCCATGCACCACCTGTGTCCGCGTTCCCGAAGGCACCCCTCTCTTTCAAGAGGATTCGCGGCATGTCAAGCCCTGGTAAGGTTCTT
CGCTTTGCATCGAATTAAACCACATGCTCCACCGCTTGTGCGGGCCCCCGTCAATTCCTTTGAGTTTCATTCTTGCGAACGTACTCCCCAGGCGGGATAC
TTAACGCGTTAGCTACAGCACTGCACGGGTCGATACGCACAGCGCCTAGTATCCATCGTTTACGGCTAGGACTACTGGGGTATCTAATCCCATTCGCTCC
CCTAGCTTTCGTCTCTCAGTGTCAGTGTCGGCCCAGCAGAGTGCTTTCGCCATTGGTGTTCTTTCCGATCTCTACGCATTTCACCGCTCCACCGGAAATT
CCCTCTGCCCCTACCGTACTCCAGCTTGGTAGTTTCCACCGCCTGTCCAGGGTTGAGCCCTGGGATTTGACGACGGACTTGAAAAGCCACCTACAGACGC
TTTACGCCCAATCATTCCGGATAACGCTTGCATCCTCTGTCTTACCGCGGCTGCTGGCACAGAGTTAGCCGATGCTTATTCCTCAGATACCGTCATTGCT
TCTTCTCCGAGAAAAGAAGTTCACGACCCGTGGGCCTTCTACCTCCACGCGGCATTGCTCCGTCAGGCTTTCGCCCATTGCGGAAAATTCCCCACTGCTG
CCTCCCGTAGGAGTCTGGGCCGTGTCTCAGTCCCAGTGTGGCTGATCATCCTCTCGGACCAGCTACTGATCATCGCCTTGGTAAGCTATTACCTCACCAA
CTAGCTAATCAGACGCGAGCCCCTCCTTGGGCGGATTCCTCCTTTTGCTCCTCAGCCTACGGGGTATTAGCAACCGTTTCCAGTTGTTGTTCCCCTCCCA
AGGGCAGGTTCTTACGCGTTACTCACCCGTCCGCCACTGGAAACACCACTTCCCGTCCGACTTGCATGTGTTAAGCATGCCGCCAGCGTTCATCCTGAGC
CAGGATCGAACTCTCCATGAGATTCATAGTTGCATTACTTATAGCTTCCTTGTTCGTAGACAAAGCTGATTCGGAATTGTCTTTCATTCCAAGGCATAAC
TTGTATCCATGCGCTTCATATTAGCCTGGAGTTCGCTCCCAGCAATATAGCCATCCCTACCCTATCACGTCAATCCCACGAGCCTCTTATTCATTCTCGT
TCGATCACTCCGGGGGAGCAAGTCAAAATAGAAAAACTCACATTGGGTTTAGGGATAATCAGGCTCGAACTGATGACTTCCACCACGTCAAGGTGACACT
CTACCGCTGAGTTATATCCCTTCCCGGCCCCTATCGAGAAATAGAACTGACTAATCCTAAGTCAAAGGGTAGAGAAACTCAACGCCACTATTCCACTATT
CCTAAACAACTTAACTTGTAGCCGGGCCTTCTTTTCGCACTATTACGTATAGTGAAATAATGGGAAAAATGGGATTCAATTGTCAAATGCTCCTATCGGA
AATAGGATTGACTATGGATTCGAGCCATAGCACATGGTTTCATAAAATCCGTACGATTTTTCCGATCTAAATAGAGCAGGTTTTACATGAAGAAGATATT
TTGTTCAGCATGTTCTATTCGATACTGGTAGGAGAAGAACCCGACTCGGTATTGTTAAAAAAAAAAGGAGAGGAAGCAGAACCAAGTCAAGATGATACGG
ATCAACCCGTTCTTCTTGCGCCAAAGATCTTACCATTTCCGAAGGAACTGTAGCTACATCTCTTTTCAATTTCCATTCAAGAGTTCTATGTATTTCCACA
GCCTTTTTTTGAAACCTCAAACAAAAATGAAATGGACTAATTCCTTTTCTTAGGAACACATGCAAGATTCGTCACTACAAAAGGATAATGGTAACCCCAC
CATTAAATTAACTACTTCATTTATGAATTTATTAGTAATAGAAATACATGTCTTACCGAGACAGAATTTTGAACTTGTTATCCTCTTGCCTAGCAGGCAA
AAATAGACTTCCGTGGAAAGACTGATTAATTCGGATCGACATGAGGGTCCAACTACATTGCATTGCTAGAATCCATGTTGTATATTTTAAACAGGTTGAC
CTCCTTGCTTCTCTTCATGGTACAACCCTCTGCGGAGCCCCCTTTATCTTCGGTCCACAGAGAAAAAATATAGGACTGGTACCAACAGTTCATCACGGAA
GAAAAGACTCACCGAGCCGGGGTAACTAACTAATACTAATATAATAGAAAAGAATAGAAAAGAACTCTCTTTTCTGTATATTTTCCCCGGTTCCGTTGCT
ACCGTACCGCGGGCCTTACGCAATGGATCGGATCATATAGATATCCCTTCAACACAACATAGGTCATCGAAAAGATCTCGGACGACTCACCAAAGCACGA
AAGCCAGAATCTTTCAGAAAATGGATTCCTATTTGAAGAGTGCATAACCGCATGGATAAGCTCACACCAACCCGTTCATTTTTTTTGGATCCAATTTGAG
ATTTTCCTTGGAAGGTATCGGGAAAGAATTGGAATGTAATAATATCGATTCATACAGAACAGAAGAAAAGGTTCTCTATTGATTCATGTACCTATGGGAT
AGAGGAAGAGGAAAAAAACCGAAGATTTCACAAAGGATCTTTCTTATTCTCGAAGACTGAGGGACAAAGGGATTGATCGAGAAAGATCTCTTGTTCTTAA
TTATAATATCGTGATTTGATCCGCATATGTTTGGTAAATAATCTTCTCCTTCGATCATAATCAAAAATGGAAAGTGTTCAATTGGAACATGAAAACGTGA
CTGAATTGGTGTTAGTTACTCTTCGGGACGGAGTGGAAGAAGGGAGGAGATTCTCGAACGAGGAAAAGGATCCAATGACTTCGAAAGAATTGAACGAGGA
GCCGTATGAGGTGAAAATCTCATGTACGGTTCTGTAGAGTGACAGTAAGGGTGACTTATCTGTCAACTTTTCCACTATCACCCCAAAAAAACCAAACTCT
GCCTTACGTAAAGTTGCCAGAGTACGATTAACCTCTGGATTTGAAATCACTGCTTATATACCTGGTATTGGCCATAATTTACAAGAACATTCTGTAGTAT
TAGTAAGAGGAGGAAGGGTTAAGGATTTACCCGGTGTGAGATATCACATTGTTCGAGGAACCCTAGATGCTGTCGGAGTAAAGGATCGTCAACAAGGGCG
TTCTAGTGCGTTGTAGATTCTTATCCAAGACTTGTATCATTTGATGATGCCATGTAAATCGCTAGAAACATGTGAAGTGTATGGCTAACCCAATAACGAA
AGTTTCGTAAGGGGACTAGAGCAGGCTACCATGAGACAAAGGATCTTCTTTCTAAAGAGATTCCATTCGTAACTATTATATGTCTAAGGTCCAATATTGA
AATCATTTCAAAGGTTTTGCCTTACTTTGTCCGTGTCAACAAACAATTCGAAATATCTCGACTTTTTCAGAACAGGTCCGAGTCAAATAGCAATGATTCG
AAGCACTTCTTTTTACATTACACGATTTCGGAACCCAAGGACTCGATGGTATGGATATGTAAAATACAAGATTTCCAATCCTAGCAGGAAAAGGAGGGAA
ACGGATACTCAATTTAAAGTGAGTAAACAGAATTTCATACTCGATCTCATGGATACATATAGAATTCTGTGGAAAGCCGTATTCGATGAAAGTCGTATGT
ACGGCTTGGAGGGAGATCTTTCATATCTTTCGAGATCCACCCTACAATATGGGGTCAAAAAGCCAAAATAAGTGATTCATTTTTAGCCCTTATAAAAAGA
TGATTCTTGAACCTCTTTCACGCTCATGTCACGTCGAGGTACTGCGGAAAAAAAAACTGCAAAATCCGATCCAATTTATCGTAATCGATTAGTTAACATG
TTGGTTAACCGTATTCTGAAACACGGAAAAAAATCATTGGCTTATCAAATTATCTATCGAGCCGTGAAAAAGATTCAACAAAAGACAGAAACAAATCCAC
TATCTGTTTTACGTCAAGCAATACGTGGAGTAACTCCCGATATAGCAGTAAAATCAAGACGTGTAGGCGGATCGACTCATCAAGTTCCTATTGAAATAGG
ATCTACACAAGGAAAAGCACTTGCCATTCGTTGGTTATTAGCAGCATCCCGAAAACGTCCGGGTCGAAATATGGCTTTCAAATTAAGTTCCGAATTAGTA
GATGCTGCCAAAGGAAGTGGCGATGCCATACGCAAAAAGGAAGAGACTCATAAAATGGCAGAGGCAAATAGAGCTTTTGCACATTTTCGTTAATCCATGA
ACAGGGTCTATATAGACACATAGATCCATGGATCCATACATCTCGATCGGAAAAGAATCAATAGAAAAAGAAAGAATTGGAATTGATCGATATCTTTCTC
GAAACAAACAAAAAGAAAAATGAAACATAAATCATAGATCAACTAAGCCCTCTCGGGGGCTTGCTTAAGAATAAGAAAGAGGAAGATTATGGAAATATCA
TAGAATAAGATTTGATCCTATTCATGGGGATTCCGTAAATAAAATATCCCATTCCAAAAAAAATAGAAAGTTCGAAACAATTGGGACTTTTTCGGCGATT
GGATGCAGTTACTAATTCATGATCTGGCATGTACAGAATGAAGTTTTCATTCTCGATTCTACGAGAATTTTTATGAAAGCGTTTCATTTGCTTCTCTTCA
ATGGAAGTTTCATTTTACCAGAATGTATTCTCATTTTTGGCCTAATTCTTCTTCTGATGATCGATTCAACCTCTGATCAAAAAGATAGACCTTGGTTCTA
TTTCATCTCTTCAACAAGTTTAGTAATGAGCATAACAGCCCTATTGTTCCGATGGAGAGAAGAACCTATGATTAGCTTTTCGGGAAATTTCCAAACGAAC
AATTTCAACGAAATCTTTCAATTTCTTATTTTACTATGTTCAACTTTATGTATTCCTCTATCCGTAGAGTACATTGAATGTACAGAAATGGCTATAACAG
AGTTTCTGTTATTCATATTAACAGCTACTCTAGGAGGAATGTTTTTATGTGGTGCTAACGATTTAATAACTATCTTTGTAGCTCTAGAATGTTTCAGTTT
ATGCTCCTACCTATTATCAGGATATACCAAGAGAGATGTACGGTCTAATGAGGCTACTACGAAATATTTACTCATGGGCGGGGCGAGCTCTTCTATTCTG
GTTCATGGTTTCTCTTGGCTATATGGTTTATCCGGGGGGGAGATCGAGCTTCAAGAAATAGTGAATGGTCTTATCAATACACAAATGTATAACTCCCCAG
GAATTTCAATTGCGCTTATATTCATCACTGTAGGAATTGGGTTCAAGCTTTCCCTAGCCCCTTTTCATCAATGGACTCCTGACGTATACGAAGGAGTGCG
GTTCGTTCGACAAATTCCTACCTCTATATCTATCTCTGAGATGTTTGGATTTTTCAAAACTCCATAGACATGCAGAAAAAAATGCTATCCCCACTCGGAC
CAAGACATAACTTTTACCAAAAGTTTATTGTGATCTCTTTGTTCAAATAACAATTAAGGTGAAGCAGGGTCAGGAACAACAAATCTCTTTATGATAAACA
GATCCATTTTGCAAGTTCGTTATTACGGGTAGTTACTACAAAGGATCGGACTAATGACGTATACAATACTTGAATTTTCGATGTAGATGCTACATAGTTG
GTTCTCATCCTTCAGAGACTACGAGTATAATAGGAGCATCCGTCGACAAAAGGATCACCCTAAGATGATCATCTCATGGCTATTGAGAACGAATCAAATC
AGATGGTTCTTTTTCTCAATCTTTCTGACTTGCTCCTACGCAACCAAGGTTGAAAAGATTGAAAAAGTCAGTCATTCACAACCACTGATGGAGGATTCCT
CGAAAAGTTAAGGATTAGTAATCCTTTTTAGAAATCGAATGGATTCGGTCTTATACACACGCGAGGAAGGTAATCAAAAAAGAAAGAAGATGCATTTTTC
TTTCTTTTATCACTTAGGAGCCGTGCGAGATGAAAGTCTCATGCACGGTTTTGAATGAGAGAAAGAAGTGAGGAATCCTCTTTTCGACTCTGACTCTCCC
ACTCCAGTCGTTGCTTTTCTTTCTGTTACTTCGAAAGTAGCTGCTTCAGCTTTAGCCACGCGAATTTTCGATATTCCTTTTTATTTCTCATCAAATGAAT
GGCATCTTCTTCTGGAAATCCTAGCTATTCTTAGCATGATATTGGGGAATCTCATTGCTATTACTCAAACAAGCATGAAACGTATGCTTGCCTATTCGTC
CATCGGTCAAATCGGATATGTAATTATTGGAATAATTGTTGGAGACTCAAATGATGGATATGCAAGCATGATAACTTATATGCTGTTCTATATCGCCATG
AATCTAGGAACTTTTGCTCGCATTGTATTGTTTGGTCTACGTACCGGAACTGATAACATTCGAGATTATGCAGGATTGTACACGAAAGATCCTTTTTTGG
CTCTCTCTTTAGCCCTATGTCTCTTATCCCTAGGAGGTCTTCCTCCACTAGCAGGTTTTTTCGGAAAACTCCATCTATTCTGGTGTGGATGGCAGGCAGG
CCTTTATTTCTTGGTTTCAATAGGACTCCTTACGAGCGTTGTTTCTATCTACTATTATCTAAAAATAATCAAGTTATTAATGACTGGACGAAACCAAGAA
ATAACCCCTCACGTGCGAAATTATAGAAAATCCCCTTTAAGATCAAACAATTCCATCGAATTGAGTATGACTGTATGTGTGATAGCATCTACTATACCAG
GAATATCAATGAACCCAATTCTTGCAATTGCTCAGGATACCCTCTTTTAGCTTTTAGGGTCTATTTCTTAGTTCAAGATCCCTCTTACTAACTGGAATAA
AAGAATTAGTAGATCTGCCCAAAATGGGAATGTGCTGGCGTTATGAACTTATAATCATGGAATCAACTCGATCATCAGATTATAAGTTCATTCCATACCG
GACCAGACCGTAATAGGGTTATGTACGTTCTCATTATGAGAGGGGGTCATTCGAGCGTATGTAAATAGATACTCTGTTTACATATGGATCCCTACGTCGT
GACATTCTATTTAGGATTAGTAATGGGCGTAATCCGACCTGCTTTTGACATATCTATCGTTATTTGGGTACCGTATTCACTTCTTTTGGCTTCTATTGAA
TCGAGAAATTTGATTGTACATCTTTTAGATTTTGATATATTTAATTTAGAATTTATTATTATTAATTTGATTTTTTATTATTTATTTTATATTATTATTT
CTATTTTTTGATATTGATATATATATATATATATACAAGGTATGTATGCTCCAGGGTATGCTCCGGATAATTCAAATCGAAGCAATTTGATGTCTGACTC
GGGCCTATATTATATGAATATGACCGATTGATAGAAATACTCCAACACTCCACCTTTGTCATATATTCCATATATCACACTAGATAGATATCATAGTCAT
GGAATACGATTAACTTTCAAGATGCCTTGATGGTGAAATGGTAGACACGCGAGACTCAAAATCTCGTGCTGAAGAGCGTGGAGGTTCGAGTCCTCTTCAA
GGCATAATATTGAGAATGCTTATTGAATGAGCAATTCAATAACAGATCTCGGATCTAATCGATATTGATATACCGAGTATCTGTGTTGATACGAAGTATT
CCGGCGATCCCCACGATCCGAGCTGTTGAAATTGGAATAGGTTCGGCAGCGGATCACGAAATCTTGGTGATCTTCTCTATCTAATGAATGAGGAGTCCGT
TTTGAAATCGTCTGCCCTGCACCCACCCCCCGAGTATATGATTCAACAGTAATCACACAAGGGTAGATTCATAGAAACCTATGGTAAAATGCCCACCCGT
AACCCAGCAGATAAAGTACATTACATAGTCCGTTTTAGGGATTGGCGACTTGCCCATTCAGTGACTTTGGCACTGCACGTTCCCAAAACGGGTACTATCG
GGTCGGGGTCGGGTGAATTAGAGAATAGACAGACCTCTGTTGGCATTCCAGCCTTCCTTCTCCTTTAAGGCCTATCCGAAAGAGAATCCAGTACCTCTTC
TCTTGGTCGTGAATATCTGAATAGGCCGAACTAGCCCCCGCGGATATCTTTGCTTCGGAACATAACAATTAGAATTAGGCTCAGTCAACTGGAATGTGTA
TTATCCATACGGGAGATCTTCCAATTGAGAAGATCCATCGACCTGAGACGAAGAGAAAGGTCTATCTATTTTCTTTAATGATTCAGTTAAACCAATGATT
CGTTATTGGAGCAGATAGCACATTTCATCGGACATGCGTATTTTGGATTTTCCGATGGATTTACATGGTTTCATTAATGGAAATTTTTGGATAGAGTGAG
TAATAGGCTCTGGTTGTTCGCCATTCAATAATTCTTGTTTAGGCAGTTCATATCATCCATACATAGTGTTTTGATCTAAGATTTGAATTCTTCCATGTTT
CAGCAGTAGCATATTGTTCCATGGAGCTAAGGTCAAAAATATGGAATAAACAAGTGTTTCCACGACTCTACCGCCCGGTCAATTCTGTTCCACTTAATCT
CTTTTTCATGGCCACATATCTTTACAGCTAAGGAATGGGAAATCTTTTTCCTGTTACATCAATCAAATGTTTCATTTCATCCGGGAAAAGCCATCTCTTT
CTCAACAATGTCTTTGTCATTTGATCCAATAGCCTTCCGTTAGATAGGAACAGATTTGATAAATACTGATAACTCTCGGATAGAGTATTAGAACAGAAAG
ATCTATTAGATAATGAACTATTGGTTCTAAGCCATCTCTGGCGATGAATCAACAATTCGAAGTGCTTTTCTTGCGTATTTTTGATGAACCAGCGTTTATA
TATAGATGTAGGAGGATTTTTTTGGGAAGTAATAAGCCCCTTTGACATCTCTTCATCTGCAAAGAATTCTCGACGTGAAAACACAGAGACAAAGGGCTGA
TCTTTGAATAGGAAAAAGAATGGATCCGCAGGGTCCCAAATGAATTGGCTTATTCGAAAAAAGCCTTGTTCTTTGGAAGATCTATCTCGTGTCTGGTACT
GCATGGTTCCACTCTGCAAGAACTCCGAATCCTTCTGTTGAAGCTCATTCTCTTTATGAAAAATGATCCGTTTGTCCCGAAATGACCTGGCCCAATAGGG
AAATCCCAATTCATTGGTCCTTTCGATACAATCAAATAGATTGCCACAAGGGCGCCATATTCTAGGAGCCCAAACTATGTGATTTAATAAATCTTCCTCT
ATCTGTTGCGGGTCGAGGGCTCCTTCCCCTTCTTCAAACTCCGATTCATATTTTTCATATAGAAATCTCTGATCAACGATAGAACAAGATCCATTTTGCA
TCATATCTAACGGATTCCTTGGTTCGGACCGAAGAAGCAATGTCACTCGATTATTATCAAACTGACTGCAATCTTTTTCTTTCCGTGAGAATCCCACCAG
AGCGCCTTCTACTTCTAATAGGCCATGAACTAGATCAGAATCATTCTCAACAAATCCAAACGAAGTAATCCCATTTTTTTCATCGGGTCCGGATGGAGAC
CAAAGATCTTGAGCGACCGATCCGGCAGAACAACTCAAAAGATAAAGAAGTATCGTTAATTTCTTTATGCTCGTTCCAAGTTCGAAGTACCATTTGTACA
AATAAGAATCCCTTTCCTTACATGATTTCTTCTTCATGTAGATAGATATAGGATCTATGGGGCAATTACTTAGAAGTACATTTTGTGCAACAGCCCTTCC
TATCTGATAGAAAAGGATGCCATGATCCTGAACCGATCTGACCTGGGATCGCAAATCCCAAGTTTGTCTATGAAGAGCTGATCTAATTGTATTAGTTTCT
ATAATGGATTTCTTCTGTGTAATACTAATTGATAGGGCCTCGTTGATAAGTGCTACAAGATCTCGTGCATTGGAACCCACGGTTATGGACCCGAATCCGT
TAGTATGGAACATTTTCTTTTCCAAGTGAAATCCCCTAGTATATGAAAGAATGAAAAAGTGCTTTCGTTGTTGTGGAATAAGAAGCCTTCGGATCTTAAT
GCATGTATTTGATTTATTCGGAGCTATTAGAGCGGGATCCACTTTTTGGGGAATATGAGTCGAAGCAATAACAAGAATATTTCTAGTGGAACTTCTTTCA
CAGTCCCTGGAGAGATAGTTCACTAATAAACCGAGGGATAAGTAATTCGACTCATTCACATACAGATCATGAATGTTTGGAATCCATATTATGCAAGGAG
ACATTGCTTTTGCTAATTCGAATTGAGGGGTGATATCAAATCGGTCTATTTTCGACGTCATATACATAGTGAGCACATTCGTCATAGTTAGCAGCTCCGT
CTCAAGGTCATTATCAATATCGTCACTATCCTCAATATCGATATCGTCAGTATCGTCAAGATCAATATCGTTACTATCATCAATATCATCAATAAGATAA
CCTTTAGGCTTGTCATCCAGGAACTTGTTCGGAAATACCGTAATGAAAGGAACATAAGAGTTTGTAGCTAGGTATTTGACCAAATATGATCGTCCAGTTC
CTATAGAACCTATCACTAAAATACCCCTAGAAGGAGATAGGGCTAAGCGGAGCGAAAAGGGTTTTCCATGAGATCGGAAATGAAAACTATTAGCCCCACA
TGAGGTTTGTGAATAAGTGATTGTCTGATAATGAGCAAGGAATATCCGTCTTTCTGCTAAACAGGATCTATTGAACTCATAATTCATTAGAGACTTTTTA
TGAATGTCAACTAAGTATCGTAAGTAAATTGATCCCGGTTGTTCAATCATTTGATAACCAAAGTCATTCTTTGATAAATGATCACTATGAGTCAGACTCA
ATAGAATTTGATCAATTCTTTTTTCTGTCGTTAAGGTGGAGAACTGAACCAAGAATTCTCTTTCGTCATCATCAATCGAATCACTGTTCGCGACCCAGGA
TTCTATTTTATCATCAATCCAATCACCGTTCACGTTTTTTCTTTTTCTTATCAATGCATAGATTTCTTTACTTGTACGACTTAGATGTCTCGTATTTCTC
GAAAAAGTGATTCGATTGACGGGATTTGGTATGATACTTATGAGATCGATGAGATTTATATTCAAATATTTATTCTTAGAACGTATGGATTTGACCCCAT
AAGCGGGACCACGACCCAATAGCATGTTGCCGTCAGAAGCATAACCCCGTATTTCTTCCAGAGAATCTCCTAATTGTTCCAGAGCAACTCGAAAGAGATT
CTTTAACCAGAAGGAATTCAGTTCCGATGTAGGATACCTATACAGAAGTTTTCGCAACTCAATCATGTATGATGGAATCATCAAAGATTTGATCTTTTCT
AACTCTGTCTGTAACTCACTAGAGGCTCGGGAAACAAAGAGAAGATGTATACGGACGAGATATCCAGCAACAAGAAGAAAGAAAAGGATTGAATAGAGGA
ACTCCCGAGCATTTGTTGATCTCAGATGTGTCCATATCAATGGAACGGGTGACTCATTATTTCGATGAATCGTTTCTTCGGACAGAAGAAGATTCTGTAA
ACACTTACTCGAAATCTCACTTATCGGAGTCCATTGTGAAAGAATCGCCCACCATTTTTTCTGACGAATTGGCCATGATATATCTGATCCATGCATAATA
TCATGAAAAATGGATACAAATTTTGGACTGCTACTTAGTATCGGCAATGAGTCTGAAAAAGCATCTAAAAGGGTGAAATTTAGATATTTGCACCCTGTCG
AAGTAAGGAACCATGGCATATATGTTTGCAGCAGATTCCATTTTGAGAGATTTGAAAGAGCACTATCTCGTTGAAAGGTTCTATACATCTGCTGTTTATC
AACGCATTTCTTTAGACAAAGACTCTGTTTTTTCCTCTTTCCGGATGGTAAATATTTCTCAGAACATGGAGTGTGAATCAAACCCATGTTTGAATTGAAA
CTGAGATACTGATGCGAGTTCTTCCCTTCTGAATCAGATAGATTCATATCTGAAAAAGGCTGACAAGAAGTTCTTTCAAAATGGACTATTTGTTCCTCTG
TTAGAGGTGTTGCAGAAATGTCTGCGATCGAGTAAATAGCTCTACGAACGAATGGATCGGGTCGAATTGGAAAATGGAAAGATTTGTACAAGTTATACGT
TTCGTCACCACTTTTTGGAAAATCGTTAGATATGAATATGTCAGAGACCTGTGAATCGATTGGTAAAATAGCCTCTCTCTCCAAAAAAATATGTGTTTTT
TTACCTTTACCGACGCACAAAGAAAATATTTTGTTGCGAATGAACAAGATATTGAGGAATTGTCCATACGTAAGATCATAATTATTGATACAGGTCTTTT
CCACATAAAAGGGGAATCCTTTGTTACAATAGAACCAGAAGTGATGTGGATTATTCAAGAATCGAAGTCGATTTGCTTTATAAAAAGAAGATATCAATGA
ACTTCTATGAAATGGTTTCACGGGATTCAGCCAATTGTCTCGATCGTGGGATATCATTGAGAAATAGGAATCCGTGTTATCAAAGGATTTTCTGCGATTA
TTTCTAGTATGGAATGAGTCAATCATCCACTTTGGTATCTTATTGAACAAAAATGGTAATATTGTTCTTCCATTTATCAAGAATTTCGGTCTTTGGGAAG
TATCATGATCATCCAATAAGAAGGGTTTCAATTTATTCAAATGAACAATTTGAACACCTATGGATTCTAACAACTGATTGCAGAGTTGATCGTTTGTACC
TTTCAATTCATAGATGTGGATCTCGGACCTATGAATGGGGATATTTCCAATACTCACAAAGAAAAAAGGAAGTGTCTTGGACAAAAAGAAACGAAGTGAC
TTAGAAAAAAAGAGAAGTGCCTTGGACAAAAAGAAACGAAGTGACTTAGAAAAATCTTGTTTGTCGATAGCCTTGGACCAATCAATCGAATATTGATTAA
TACCTAATCGATCGAACACTACTTGAAAATGGTTCCCCTGTTCAGAAACGAAATGTTCCAAATGTTCCTGGAAATTATTGTTCCCATTGGACCATTTGTA
TCTATAGGCATCAGGATCCAGATTGATGGATCTCTCGGTTCGAGAAAAAAGAGGATCAAACCATTTCTTCTGACTCTTTTTCAAATTCGATAAATGTTGG
TTGATCGTATATTTCATTATAGTTATATGATTCAGAGTATCATTTCCTATTTGATCCTTTTGAATTCCATATTCGTAGTTGCGATCGGATCTATTCATTA
AAAAGAATCGGTTCGATACATTTCTTATGTACCCATAGGTGTTATATTGGATTTGAATCATATTTCGGATCAATCTATATTTATTGACTGCCTCCATTAT
GTTGTTGCTAGCAAATACCACTATTTTGAGTTTTGGATCTTCCAAATAATTCCCGCAGTAGATCCGGACCGATTTTTTTCTGATCCTTCGATAAAAAGAT
TCATTCTCTTCATAAAAAAGAGGAGGTAGAACCAATAAAGATTTCTTTTTCGATTCATCTCTGGAGTTGAATACCCTATTCAATAATTTTTTTTGATCCA
ATCCGTAGGAATCAATAGAAAAGGCAAATCCCCTATGATACACCAGATCCGGCTCGGTTATTGATAGAGTGAATAGATCCGCCATTTCTTGAAATCTCTC
TTCTGATTCAAAATCGTGGCGTAACGTGTATCCCCCATTGTTCCGGTCATAGAATAGATGAAATAAATCCAAAAATGGATTTTTGTTCAAGAATGAAATC
TTATTGGAACTGTCCATATCCGGTTCATCCTTCGGAACTACCATATCACATCCCGGATCTGATGAAATAGGATGAATTGAGACGGTATTTTGTAAATACG
TAATTATCTTGAATATATCAACCATTTCTTTATTTTCTGATCGCCTGGAAGGGACAAAAGAAACATCTTGTTTTTTCTTCAAAAATTTCTGATCTCTTGT
GGACCTCTCAGTAGGATTCGAACCCAGATGAAGTTCTGACCATTTGTCAGAGAAAAAAGAACGAATTGATCTTGTAGGATTCCCAAGAAATTCTTCGATT
TCTTCTTCTTCCGGAAGCAGATGATTATTTATCGGCTTCTCACGTTCCGTGAATAGCGGGGACATTGAGGAAGATCCAAAAAGGCATTTCGGGAATCGAT
CTGATTCTATTTCTGTTCGTTCCGTTTGACTAAAGGAAGGATCCCAAAGAATCGATCTTTCTTTTAGTTGCTGAATCTCTGTTTGATCGATCAATTTGTG
ATATTCTGAATCCTCATTTCTAATGGAATCAAAACAATCTCTGGATTGATCAGAAGATCCTTTCAATTGGCTAGAATCTGTTACTTGAACGAAAATAGAT
CCTGTGGAATCATATTGAATATTTGACGATACATTCCGTACCTTGCTAAAAAACCGATCCTTGTTTACCAACCACACATTGTCTAACCAAATCAAATTCT
CTCTCGATACGTTCCTCAAAAAATCCGATTCGTGACGATTCTTCCCCCAACTAACGAAGAGATCTTGGCGGAATTGCCACATATGAAATTGAGCACAATT
TTGCAAAGAAATACCCCACTTGTTTCTCGAGAAGAGAAAGAGATGGGAAACATGCTCAATATCATTTGATTGAATAGTTGCCTCGGCTCCTTGTTGTTTG
AAGAAACCCTCCCCTTCAATTGGTCTTTTTTCACGAAAAGCAGACATGAGATAACAAACCAAGTCTTTCCCTAAGATTTCGAATAGCTGTCCCGAATTCA
AGTTGATTATGTTTCGCTTCTTCCTCAGAGAAAGACGATCAAACAATTCCCAATCAGGGTCCTTGCGGATCCGATCATCCGTATAGGATAAAAAAAGAAA
CTCCAGATATTTGCTATCCTTCTCTTTGAATGAGATCTCAATTCCAGCTACGGTTTCATTAGATATCTTACAACTAGAATCCCTCTTTTTTCCGATCCGG
TTACTCCACCACCGCGAACCCCGGTTAGATTCGGGCATGATACACTTTTGATTTATTGGGAGAACCCAAGTACTCTCGCGCGGATCCATGAAACAACTCT
CAGAAATCTTTTTCCCTTTTGGAAGATACAGGAGGGAAACAATCAACCTATTGATATTGGAAGACCAAAAAGATTCTTCCAATGTCTCATTTCTGTGTCC
AATGGAATTCATACGTATAGGAAGAATAGGTATAGGAAGAAGCCCCATCAAATAGAGATTTTTTCTTTCGACCATCTTTCGATTGTTAATACGAGATATA
AGGACCGCTACTACAAGCAGTACTACACCTTTGATCGTGAAATATCGATTGCTTGTTGAATCCTGTGAATCACGTGAAAGTAGGATACTCAAAATTCGGG
GGTCAAAGAGTTTCATAAAACGTTCTTGGTGGAAAAAAATGTGAGTGAAAGATCCCACTGAATCGAATTTGATCCATGAATCTAAGAAATAGTGAGAATT
CTTGATCTCTCTCAATATCTCTCTGAATTCGAAGATCCAGGATTTGAATTGATGTCGTTTCATTGATTCCTCCTAAAGATTTCATTTCAATTGGAATTTG
GTTATTCACGATGTACGATGATCCCTGTTAAGCATCCATGGCTGAATGGTTAAAGCGCCCAACTCATAATTGGCAAATTCGTAGGTTCAATTCCTGCTGG
ATGCACGCCAATGGGAACGTTCAATTCAATAAGTCTATTGGAATTGGCTCTGTATCAATGGAATCTCATCATCCATACATAACGAATTGGTATGGTATAT
TCATACCATAACATATGAACAGTAAGAACTAGAATTCTTATCGATACTGGAAACTCATAGGGAAGAAAATGGATTTATGGATGGAATCAAATATGCAGTA
TTTACAGAAAAAAGTATTCGGTTATTGGGGAACAATCAATATACTTCTAATGTCGAATCAGGATCAACTAGGACAGAAATAAAGCATTGGGTCGAACTCT
TCTTTGGTGTCAAGGTAATAGCTATGAATAGTCATAGACTCCCGAGAAAGGGTAGAAAAAGGGGACCTATTATGGGACATACAATGCATTACAGACGTAT
GATCATTACGCTTCAACCGGGTTATTCTATTCCACCTCTTATAGAGAAAAGAACTTAAAGCAAAATACTTAATAACACGGCGATACATTTATACAAAACT
TCTACCCCGAGCACACGCAACGGAGCCGTAGACAGAAAAGTGAAATCCAATCCACGAAATAATTTGATCTATGGACAGCATCGTTGTGGTAAAGGTCGTA
ATGCCAGAGGAATCATTACCGCAGGACATAGAGGGGGAGGTCATAAGCGTCTATACCGTAAAATCGATTTTCGACGGAATGAAAAAGACATATATGGGAG
AATCGTAACCATAGAATACGACCCTAATCGAAATGCATACATTTGTCTCATACACTATGGGGATGGTGAGAAGAGATATATTTTACATCCCAGAGGGGCT
ATAATTGGAGATACCATTGTTTCTGGTACAGAAGTTCCTATATCAATGGGAAATGCCCTACCTTTGAGTGCGGTTTGAACTATTGATTTACGTAATTGGA
AGTAACCAATTAGGTTTACGACGAAACCTATAAATCGATCACTGATCCAAATTGAGTACCTCTACGGGATAGACCTCAACAGAAAACTGTTGAGTAACGG
CAGCAAGTGATTGAGTTCAGTAGTTCCTCATAGAAAATTATTGACTCTAGGGATATGGTAATATGGAGAAGACAAAATTGTTTGAAGCACGGACAGAACC
GGAAGCGCCTCTTGTTTCAAAGAGAGGAAGACGGGTTATTCACATTTAATTTGATGGTCAGAGGCGAATTGAAAGTTAAGCAGTGATAATTATAAAGATC
CCCCGGGGAAAAATAGAGATGTCTCCTACGTTACCCTTAATATGTGGAAGTATCGACGTAATTTCATAGAGTCATTCGGTCTGAATGCTACATGAAGAAC
ATAAGCCAGATGACGGAACGGGGAGACCTAGGATGTATAAGATCATAACATGAGTGATTCGGCAGATTTGGATTCCTATATATCCACTCATGTGGTACTT
CATCATATGATTTATATAAGATCCATCTGTCTAGATATCATCATATACATCTAGAAAGCCGTATGCTTTGGAAGAAGCTTGTACAGTTTGGGAAGGGGTT
TTTTTTGATAAAAAAGAAGAATCTACTTCAACCGATATGCCCTTAGGCACGGCCATACATAACATAGAAATCACACTTGGAAAGGGTGGACAATTAGCTA
GAGCAGCAGGCGCTGTAGCGAAACTTATTGCAAAAGAGGGTAAATCGGCCACATTAAGATTACCTTCTGGGGAGGTCCGTTTGATATCCAAAAACTGCTT
AGCAACAGTCGGACAAGTAGGTAATGTTGGGGTGAACCAAAAAAGTTTGGGTAGAGCCGGATCTAAGTGTTGGCTAGGTAAGCGTCCTGTAGTAAGAGGA
GTAGTTATGAACCCTGTAGACCATCCCCATGGGGGCGGTGAAGGTAGAGCACCAATTGGTAGAAAAAGACCCATGACCCCTTGGGGTTATCCTGCACTTG
GAAAAAGAAGTAGGAAAAAGAAAAGATATAGTGATCGTTTTATTCTTCGTCGCCGTAAATAGGCATATTTAAAATAGCATTTTTGAAATTTTGGAATAAA
AGGAGCAATCTGCTGTGACACGTTCAATAAAAAAAAATCCTTTTGTAGCTAATCATTTATTGGTCAAAATTGAGAAACTCAACATGAGACAGGAAAAAGA
AATAATAGTAACTTGGTC
