# Supplementary material for: Phylogenic study of Lemnoideae (duckweeds) through complete chloroplast genomes for eight accessions
Source: PeerJ. 2017 Dec 22;5:e4186. doi: 10.7717/peerj.4186 (PMC5742524; doi:10.7717/peerj.4186)
Supplement: Supplemental Information 1 [file peerj-05-4186-s007.zip › genome data/genomes/Lemna minor strain 9532.fa]

>strain_9532
ATATAGATATATTATTAAAATTCCATTCTATTAATATTCTATTATTCTATTAATAATGTATTCTATTAATAATGGAATTATTACTAATAAAATTATTAGT
ATTTACTAATATAATAATAATTAAGGGCGAACGACGGGAATTGAACCCGCGCGTGGTGGATTCACAATCCACTGCCTTGATCCACTTGGCTACATCCGCC
CCCTTACTTAAGCTTAGCTAAAGTATTTCACTTTTTTTTATTTCTTTTTTACTAAAACTACAAATGTAAAAAATCCTTATGTAGACAAAATACCATTGTA
TTAACTCAAGGAGTAATACCAAACCTCCTTATTAGAGGTTTGGTATTATTCCGTAATCAAGCCCTATACACTAAGACAAAAAGTCTTATCCAATGGTAGA
TGGAGCTTCAACTGCAGCTAAGTCTAGAGGGAAGTTGTGAGCATTACGTTCGTGCATAACTTCCATACCAAGATTAGCACGGTTGATGATATCAGCCCAA
GTGTTAATAACACGGCCTTGGCTATCAACTACAGATTGGTTAAAGTTGAAACCATTTAGGTTGAAAGCCATAGTGCTAATACCTAAAGCAGTAAACCAAA
TACCTACTACAGGCCAAGCAGCTAGGAAGAAGTGTAAAGAACGAGAGTTGTTGAAACTAGCATATTGGAAGATCAATCGGCCAAAATAACCATGAGCAGC
TACGATATTGTAAGTTTCTTCCTCTTGACCGAATCTGTAACCTTCATTAGCAGATTCGTTTTCAGTGGTTTCCCTGATCAAACTAGAAGTTACCAAGGAA
CCATGCATAGCACTAAATAGGGAGCCGCCGAATACACCAGCTACGCCTAGCATGTGGAATGGATGCATAAGGATGTTGTGTTCTGCCTGGAATACAATCA
TGAAGTTGAAAGTACCAGAAATTCCTAGAGGCATACCATCAGAAAAACTTCCTTGACCAATAGGGTAGATCAAGAAAACAGCAGTAGCAGCTGCTACAGG
AGCTGAATATGCAACAGCAATCCAAGGACGCATACCCAAACGGAAACTAAGTTCCCACTCACGACCCATGTAGCAAGCTACACCAAGTAAGAAGTGTAAA
ACGATTAGTTCGTAAGGACCACCATTGTATAACCATTCATCAACAGATGCTGCTTCCCAGATTGGATAAAAATGCAAACCAATCGCTGCAGAAGTAGGAA
TAACGGCACCAGAAATGATATTGTTTCCGTAAAGTAGAGATCCAGAAACAGGTTCACGAATACCATCAATATCTACTGGAGGAGCAGCAATGAAGGCGAT
AATAAATACAGAAGTTGCAGTCAATAGGGTAGGGATCATCAAAACACCAAACCATCCGATGTAAAGACGGTTTTCGGTGCTGGTTACCCAGTTGCAGAAA
CGACCCCATAGGCTTGTACTTTCGCGTCTCTCTAAAATTGCAGTCATGGTAAAATCTCGGTTTATTCAAATTTCAAGGACTCCCAAGCACACGTATTAGC
TATAACTAAAGTAGCTAATGTAAGGCTTGTTATTTAACAGTATAACATAGCTTCTATGTCAATGTCAACCAATAAGAATAGATATATAGCTATATATAAT
GGATAACTTTATCAGAACTATTTCAATATGAAGTAAATGAAAATGGAAAAACAACGATTTATTTTTCCATTTTCTGTATGGGTTGCCCGGGACTCGAACC
CGGAACTAGTCGGATGGAGTAGAAAAATTTTCTTTATGTAATAAAAAAGATCCCTCCCCAAACCGTGCTTGCAGTTTTCATTGCACACGACTTTCCCTAT
GTATACATCTAAAATTTAGATTAGATCCCGAAAAGTGTAAGAAAACTGACTACTCAGTTGATTCAACCACTACTGTATGAGCATTTCAGAATAAAGATGA
CTAAGATTTTTTACTTGATAAGTTTTTTTCTATTTGATTTATACTGTTTTATCACCAATGAATCATAAATCGAAATGATTTACCAAGTCATTTATACGAA
TAATATCCAAATACCAAATGGGTTCTCTAGATAACTGATGTAAAGGATAAGAAGTTCTTGGTAAGATTAAAGAAAGCACTTTTTCTTGTTCCATAAAGAA
TTCTTCGAAAAACTCTGAACCTAATCTTTGCAAAAAAGCGCGTACTGTACTTTTATGTTTACGAGCCAAAGTTCGAGCACAGGAAAGTCTAAGTATATAT
TTTATTCGATACAAACTCTGTTTTTTTGAAGACCCACTGTAATAATGAGAAAGGTTTCTATATATTCTACCAAATCGATCAATAATATCAGAATCTGACA
AATCTGCCCAAGCTGGCTTGCTAATAGGATTCCCTGATAGATTACAAAATTTAGCTTTTGCCAATGACCCAATCATAGGAATAATTGATATCATTGTTTC
AAATTTTGGAGTAAAGCTATCTATTAAAAAGGAATTCTCTAGCATTTGACTCTTCGCGGATGAAGGATTTATTGGCACACTTGAAAGATAACCCAATAAA
TAGAAAGAAAAATGGGGGAATTGGTTTATGTGTATCCTACTGGGTTGAGACCAAAAGTGAAAATGACATTGCCATAAATTCACAAAGTAAGATTTCCATT
TCTTCATCAGAAGATGAGTCCCTTTTGAAGCCATAATGCATTTTCCTTGATACCTAACATAATGCATGAAAGGATCCTTGAACAACCATAGGGTTTTCTG
AAAATCATTACAACAAGTTACTCCAATATGTTTCATTTTTCCATAGAAGTGTGTTCGCTCAAGAAGGGGTCCAAAAGATGTTGATCGTAAATAAGAGGAT
GATTTACGAAGAAAATCAAATATGGATTCGCATTCGACTACATAAGAATTATATAGGAACCTATAGAGTCTTGGATTATCTTTTGAAAAACCAAAACTAG
ATTTATTTGGAGGAATGCTATTACTCCCATTGTGATAGTCGTGAAAAATCAATCGTAATAAATGTAAAGTGGGAAGATCTTGTATCCAGCATTGTAGAAT
TTGAACCAATATTTCTAGATGGACCGGATAAGGTATTAGTATATCTGATACATAATTTAAATGTGAAAATTTATCCTCTAAAAATGGAAATAGTGAATGA
ATAGATCGTAAATTCTGAGATTTCGTTATTTCTTTTTTTTCTTTGAGAGAAGATACTAATCGCAGTGAAAACGGAATTTCTACAACAATAGCAAAACCCT
CTGATATCATTTTATAATAAAAATTCTTATTGTGTCCAACGAATCTATTTTGCTTAGAATTATTGACAGAATAGATAAAACTATTCTGTTGGTATATTCG
AGTAATTAACCGTTTCACAAGTAATGAGCTATATTTATTGCCATAACCTGAAATTTCAGGGGGTTCGTTAAAAGTTGATGCATTTACATTTAAACCCTGA
TCGTGAGCAAGTGCATAAATATACTCTTGAAAGAGAAGTGGATATAGGAAGTGTTGTTGTTTAAATCCACCTTTTTGTAAATATCCTTTGAATTCTTCCA
TGAAAAATTATACTTGAACAAGAGATAGGAAGCTTTTCTTGGGTGATCAAATGATACATAGTGCGATATGGTCAAAACTAGTATGTATATAAAATATGCA
TACAGTAAACAAAAGTAACCCCCCAAAAAAAGAGAGTCCAATCGCTAGATTTTTTTCCTATTTTTCCCAATAAAATGAGTTTATGTTAGTTAACATAACA
AGAAAAAGGTTCAAAATCCTTTATTTTTGCAACCCAATCGCTCTTTTGATTTTGGAATTGATTTTAGTTATCAGTATGCTCTTTCTTTTACACACTCATC
TCCACTCTACCCTATAATGGAGAATAGTTAGGATTCAAAAAAGTAATTAAAGATTCACCGCTAGGAGAATCCTTTCCCGTATCAGGCACTAATCTATTTT
TAACGTCTAATTAGATTAGATCGGGTAATCGTTCAAATTAAGAACATAAGCTCGTCACTTTTTCTTTTCCTAGAATTGGAGCCATAAAACTCTATCCATT
TATTCACTTGACCAAAATTTAATGTGAATTCTTTTTGTCCCCTTACTTACGAAAAAAGTATCGATCCAGTAAGAATGACCTGTTTTCAGAGTTCTACGTT
AGTAATTTATAGTAATTTATTACTATTACGACATGCTATTTTTTCCATTCATTACCTTTCAGGATCAGTCGTGGTCTTATAGACTCTACCAAAAGTCTGG
ACGAATTCGTTACTTCATCCAAATGTGTAAAAGATTCTAGCCGCACTTAAAAGCCGAGTACTCTACCGTTGAGTTAGCAACCCTGTATAATATATGAATA
GAATATCTGAGGAGTCGATACAATCGCAATTTAAATACAAACAACTAAACTAATCAAATATAATTGATTTAAATTAAATTAAAAAAAAATGTTATTCAGT
AAGAATTTAATTGAACCAATATAACCAATATAAAAATGAATGGTTATAAATAGATCCATTTATTTACAATCGAATTATATTTGTTCAATACACCATTGTC
AATATTAATTAGATAAAAACAAATCCAATAAAAAAAAGAAAAGACTTGTGTTGGATTGGCACAACCTAAAATATATAAGAAATTTTTAGAAAAATATAAC
GAACAAGTGAAGAATATATCAAGTTTCTTTATTCACTAAAATAAAACTACAAAAGGATTAATTCTTTTTTTTTTTTATTGCTAAAACAAGAAAAAGGGGT
ATCAATATAAAAATAAAAAAATAAGAAAAATACTACAAAGCTAGATGATATAAAGGATATTAGTGCTTAGATATTAGGCACTTTTCTATTTTTAAATTCT
TTGATTAATTTAAAGTTATTTAAACAATTCCGCCTTTTTAAAAATATCATGAACAGTTCTTGTAGGTTGAGCCCCTTTTTCAAGAAAATCTAAAATAGCT
GGAACATTTGAATAAGTTTTATTTTTTATCGGATCATAAAAACCCACTCTCCGAAGATCTCTTCCTTCTCTTCGGGATCGAACATCAATTGCAACGATTC
GATAGATTGCTCATTGGGATAGGTAAGCAAAGCCCCCCCCGCAGAAACGTATAAGAGGTTTTTTCCTCATACGGCTCAAGAAAGAATGATTCTAAAACTA
AAAAGATTCATTTTAATAATTAATAAAAAATGTCAATTTTGATTTAGTTAATATATATTTAAACTTATAAACTTAATAGTTTTAAATTAATTAAATTAAA
AAAAAAATAAAAAGTCAGGTCATAATATAGTCCTCTAATGATACAATATAATGGCAAACACATCTCTAAAAAAACTAAAATCATGAAATGAATTATACTA
TTATTTAATTTGTTTTATTTTTCCATAAAGAAAAAAATAAACTTCATTCATTTGTACTCATAACTCAAGTTGGGTAGCTTTGAAAGAATTCGAATAGAAA
TCCTTAGAATTTTTTTATTGAGTCGTCTCTAAACCCTTTTTGTTTGTCTCATCTGAAATCTGTTTAAATTGGATTCTTTATTACAATTCCTAAATTGGAT
ATAATTGAATTGTCGAGACAGTCGAAAATGGTGTTTACTTGTTCCGGAATCCTTAATCTTTGCTTTATCAAATCCTTGGGTTTAGACATTACTTCGGTGA
TCCTACTTCTTTGAAAATGGCAGCAACATACCCTTTCTAGGAAAAAATTATACGAAAAATTCATTCCCTTGTAATACACTTTTGATCGAAATAGTTTTAC
CAATGCCAACAAGTTTGACTTTTTCATTTAAAATGCAAATTGTTAGAATTTTTCGATTTCGAAATTTAAAATATATGTTTTACAAAGTAGTCCAGCTTGT
TAATTGGCATTAACCCTAGATTGGTCCCCCCGATATGATAAATCAATCATTATTTTATACTCGAGCTTCATCGTGTACTATTTACTTATAACCCCCAAAA
TTGGGTTCCTAGTAAAACAGAACAAACCATGTCGAGTCAAGAGCATCTTCATTTCTATAGAAAATGGTGGATATAAGAATCCACACAAAGGATCACGTCC
TTCAAGTCGCACGTTGCTTTCTACCACATCGTTTCAAACGAAGTTTTACCATAACATTCCTCTAATTTCGAACTGGGATGGAATTGATTCAATATGGAAT
CATGAATAGTCATTGACTCAGTCGTTTTTAGTCCATACTTTTTTATTTTATCCATTTATTTTTCTTTTTTGAATTTAGTTAAGAATAAAATAAAAAGTCT
TTATGTCTTTATTCTGAGAAGTCTCAGCAAAAAAACAAAAAAATCCAAGTATTAACCCCTCTTTTCTAATATTTTAGTCAAAAAAGCGATTTATTAAGCA
AAAAACTATAACTATTCTACTCCCTAAAATTCTTCAGAAAATCCGAAGTGTACTTTCTCAATAAAAAGCATTTATCACACTTGGATTTCTTCAAGTGACA
AAGGCAAGTATTCATATAAATTGATAAAAAGAGTTTAATTAAAGAATTTTATCTTCTACTTTAATTCAAACCCTAACTGTAAATATGTTTTCCAAAAAAA
ACTCAATTTCATTTATTCTTCACAAGTATTAATAATGATAAAAAAATACCTAAACTAGATATATCAATTTGGCTATGTCCAATTGAATTAAATTATCCAT
TTTTAATTGAAACCAGATCTATAGATTGAAAAAGCTAACCGAACGTGGTTTATTGCTGGGGATATAAAAAAAAATGTCTTAATATAAGCTAAGATTAAGG
TTATTCTTTTTTATTATATGAAAGAATAGAATCAATCATAACCGGAGGAGTATGAGATTTTAATATCTATTAAAAAAAAAGGAGGATTTGTTACCAAGTA
CACTTGGTAATTATGTGAATTTCAGTTTGGCAATTATGTTATTTAATAATGATATATTTTTTTGGTTAACGTTAAGAAAAGACCTTATTAACATAGAATA
GAATTATCTCGAAAAACCTCTATTCTTTAGTTTAGTCTTTACATACATGGACCGTCGAATCCCTATTCACTTGCTTTAGTCTTAAATGTTTAGAAGTTTT
TTTGCATTTTGATTCTGCGTAGCAGAATGGATCTGGGACGGAAGGATTCGAACCTCCGAATAGCGGGACCAAAACCCGTTGCCTTACCACTTGGCGACGC
CCCATTTAGATTTCTATTTAATAATAATCAATATTATTATTGTATTGTGCGACATTCGTCAATTACAGATTTCATTCCAGACAATAGGAGAATAAAAAAA
GAAAATATCTATAGATGGGGTAATTCTGTAATTCTTTACGGTATTCTAGTATTCAATATCTGTAGATCTAAAATAAAATGTAAATTCATTGATCATTACA
TAGAATTCAATTAAGATATTGTATGAAAGTATAATTCCTTGTATTCTCATTTGAAAATGTAAGGATTTTTGATTTGGATTTTTGGGGGGAGTTCAAATCA
AAGAAAAAGAAGGATTTTTGACTTATTACTTACCTCCCTTATTAAAATTCCCTTATATCCATTATTCAATAAAAATTTAATTATCTCTAAAAACACATCT
TTGTTATGCTTAATCCATTTTTCAATTTAATCTGTATCTGTCTTAATTCTGCTCTTTCTTCAAGTGGTGTTTTCTTCGGAAAATTGCCTGAGGCTTATGC
GATTTTCAATCCAATCGTAGACATTATGCCCGTTATACCTGTATTTTTCTTTCTCTTAGCATTTGTTTGGCAAGCTGCTGTAAGTTTTCGATAAAGTTAT
TAAAACTCTACTGAAAAAATTCATGATTTATTTGATAAAAAAGATTCTAATAAAAATTGATAACGTAGTAGCAATCTTAGTTTATACATCCTCATAAAAA
ATATTTGAATTCTTGTATATTGGATAAAAAGAGCGATAAGTTTGGATCAGTCCATTTCGCCGTTCTGGCCGCTCTTCCAGTGAGGAAGTACTTTATTTAT
TTATTAGCTTTTGTTTTACACAATACTTTATTGTTAATATTAGAGTTAATATTAGAATAACCTTTTTGGTAACGAACAAGTCATAATCTTAATTTAAAAT
GCATTCATGAGTTTGAAAATTCAGTTTTTGTAGAAAAAAACACTAAACTTAATACTATACTTAATAAAATAAAGAATTGTTCTTTATTTTTTCATAGTTT
TTTTTCTTGGCATGCCCAAATAATACATGTGTTACATAACTCAAATGGATAATCTATTCCCTTTTACCCCAAAAATGATCCTATCTTGGAGATTGTGTAA
TGCTTACTCTCAAACTTTTCGTTTACACAGTAGTGATATTTTTTGTTTCTCTCTTCATCTTCGGATTTTTATCTAATGATCCAGGACGTAATCCTGGGCG
CGAGGAATAAAAAAGATATTTTTCTGATTTCTCCTTGCTTTTTCTAAATATTATTCAAAAATTCCATAATTTAACTATGAGAAAATATCACAAACAAAGG
GTGGATATTTTTGAATTAAAAGGTATCAAGCGATGAGAAAACGGAGAGAGAGGGATTCGAACCCTCGGTACGAATAATTCGTACAACGGATTAGCAATCC
GCCGCTTTAGTCCACTCAGCCATCTCTCCTAATTTTGAATTCGTATTTTTTATCTTTATGTAGTACTTAAAATACTTTTTGATTGATAAAAATCTTACCT
TTTTTAGATATAAAATATGACTTAATTAACTGAATTTAATTAATTTAATTAATATTAATTTATTTTTATTATAATTGAAAATGATCTATTTGTATATAAA
TTTTGTATATATTTCTATTCTATATAAATATGTATAAACTAGATATGTTTAAATGTAATTCTATAGATTGTAAATAGAAATTTCTATTACATATTCAAAT
TATATATCATTATATAATAAAAATTTAATAAATATATTAATGAGTTATTGTTATTCTAACATATATTTATTAATTTATTCTAACATATATTTATTAATAA
TAATATTATTAATATAATTCTATTATAATTATAATAATATAAACAAATTATAATAATATAAACAAAAAAAATGACTATGAAATAAACTACTAAAATATAA
ATTAAGAAAGATATATATATAAATTAAGAATAAGATATTAATACTAAGTATATAACTAAAGTATATAGGTATACTCCATAAATTAAAAAAAATATATATA
TATTTTCAATAAAAAAATGAGATAAGTATATAAAAAGAAGATACCTATCAATCTGATTTCACTTGAACAACAATCCAATTTCTATAATGATAATAACTCA
AAACGGATATCTCCAATAGAAAAAATACCTTTTTGATACGTTTTTATTTTATTCACCCGGCCTGGCTAGTACCTAGCTGGGCCATTACTGTTTTTTCCCA
TGAATTATTCAAAAATCCATTAATTTTTTTTATTGGAATTTGAAATTCCATTGTTTTTGAAGCAACAAAAAGACCACTACAATTACAATAAATGAGGTCA
ATTTCTATTTCTATTAGTAGAATATAGGTGTTATTTTCTATTTAAATTGACTTTATTTTTTATATTCTATGTATTTTATAATTAAGATTATATCTAGTAT
ATGATTCTATCAATCATGAATAGATTATTCTATAATAATTCTATTATATATTATATAATTATAATGTTGTAAATTTATAATTAGAAATTTAGGAAATATA
TAATTTTTACTTTTAATTATATATAGATATATAAACGTATATTATATATCTAATGTCTAATTTTAATTAAAAAGTTCTTATAACTCATAGTTGTATATAA
TATAACTCAGATACTTCACTTGTTCAAGTAACAAACTTTGTTAAATTTGAAAACTTAATATCTATCTAATCGAATTTTAATTCAATTGACCCAAAATGAA
AAAAAATCTGACCTGACAATCCATAAGGGAAGTGTCTAATAAAAAGAAAAAAAAGAGTTCGGAGTAGAATTTTTTATGTACAACTTAAATAGCTTCTTCA
AGTCGGAACTTTAAGTTTTCAGTAATGACTTACTGTGAAACTAAAAGTCGAAACTGTTATTTTAGAGTTAAATAAGATTTTTGATATTCTATATTTACCT
AGTTTTGGGTTATTTTTTATCAAGTAGCAGGCAAAACAGAATACGTATCAAGATTCAAATTTGTCTCATTCTGATACAATCTTGATTATATCTCAATCCT
TAAGTCGACAAATAACTCATTAATATACAATAATTAAATTGTAGCGGGTATAGTTTAGTGGTAAAAGTGTGATTCGTCCTATTAAAAACTTAAATAGTTA
AAGGGTCTTTTGGTTCATATTCCAAAAGGAAACTTTATTTCTTAAAAAAGGTTAATCCTTTATCTCTTAATGCTAGAGAAAAATATAAATTCTCGTGATT
TGTATTGTATCCAAACGTTAGTCTTTTTTTGAATGATAATTTTGGATTATATGGAATCACGAAGCATAATTTTTTTCGAGTTGATTCAACTCTTCCAATA
AAATGAGTAAAGGGATCCATGAATGAATATAAAAAGTTTATTTCTAATCGTAACTAAATCTTCAATTTTTATATTAAAAAAGGGATTGAAGCAAAATAGC
TAGAAAATAGTGGCTTTGGTTTACTAGAGCCATCAGCCTATTGTCTCAGCTCGGTAGAAACCAAATTCTTTTTTTCTCAGGATTCCGCGAGTCGAAATAA
AGAACGAAGTAACTAGACAGATTTGGTTAAATTTTCCTCTTCTAGAAGGATCATCTATAAAGCGAATAAAAGAAGCTGACATAGATGTTATGGATCTAAT
TTTTCAGATTTACGATGACTCCCTTTTCATACAATACCAATACAGCATAACTTTTTTATGTTTTTCTTCTTGTATGTCTTAGATCTGGGACAAATTTCCA
TAAAGGAGCCGAATGAAACTAAAATTTCATGTTCGGTTTTGAATTAGAGACGTTAAAAAAGATCAACTAACGTCGACTATAACCCCTAGCCTTCCAAGCT
AACGATGCGGGTTCGATTCCCGCTACCCGCTTTATTACTTTTAGACATCTAGCATTGATTCAGATATGCATCCTTTTTTACCAAAACCTTCCGCATGCAA
TCCAATTCTTTATCTTTCTTTTTTTATACATATTTATATATATTATATAAGTTTTATATATATTTTTATACATAAAAGAAAACAGGAATTAAAAGCAGCG
TCCATTGTCTAATGGATAGGACAGAGGTCTTCTAAACCTTTGGTATAGGTTCAAGTCCTATTGGACGCAATTTATTTCCATCTATTTTTTTTTAGATTAT
TATCCCTTTTAGATTGTTATCCCAAAACCTTATCTTATTTGGTTGAATTCAAAATCGAATCAGAAACATTTACCACTCAGAAACATTTACCACTAATGTA
GTAAGAATGAATAAGACTATAGGAGTCATAAAAAAAGACTCAGAATCTTAGGCTTGCTCCTGTTGTAGAAACAATTCGATGTGTTCCTGAATAGCCTCTT
TCAAAAGGGCTTCTGCTTCCGGGGTGAATGTCTTGGTGGAAGATATAATTTCTTGGAACTGAGGTTTATTCTTTTTTAAGTAGGTACGCAACTGAACCAG
AAATTTCCTTACCTGTCCAACTTCTAACGAATCAAGATACCCGTTTGCTCCAGTAAAAATAGTAGCTATCTGTTCATCGACTCCAAGCGGTGCAGATTGG
GATTGTTTTAGCAATTCGCGTAATCGTTGGCCTCTCGCCAATTGATTTTGAGTAGCTTTATCAAGATCAGAAGCGAATTGTGCAAAGGCTTCTAATTCTG
CGAATTGAGCTAGTTCCAGTTTTAATTTACCAGCTACCTGTTTCATGGCTTTAATTTGAGCTGCGGATCCTACTCGAGACACGGAAATACCCACATTAAT
AGCAGGTCGGATTCCAGCATTGAACAGGTCAGCAGATAAGAAAATCTGTCCATCTGTAATGGAAATGACATTAGTAGGAATATAAGCTGAAACGTCTCCC
GATTGAGTCTCAACTATTGGTAAAGCAGTCATACTTCCTTCACCCAACTCATTACTTAATTTAGCGGCTCTTTCCAAAAGACGTGAATGCAAATAAAAAA
CATCTCCTGGATAAGCTTCACGACCCGGAGGTCTTCTTAATAGAAGAGACATTTGGCGATACGCTTGTGCCTGTTTGGAGAGATCATCATAAATTATTAA
AGTATGCTGTTTGCGGTACATAAAATATTCAGCCAAAGCTGCTCCTGTATACGGAGCAAGGTATTGTAATGTAGCAGGCGAATCCGCTGTTTCCGCTACC
ACAATAGTGTAGTCCATAGCCCCGCGTTCCTGTAAAGCAGTTACTACTTGAGCTACAGAAGATGCTTTTTGACCAATAGCTACATAAACACATATTACAT
TTTGACCTTTTTGATTTAGAATCGTATCTGTAGCCACTGCTGTTTTACCAGTCTGTCTATCACCAATAATTAATTCTCGCTGACCGCGCCCTATAGGGAT
CATCGCATCAATAGCAATAATCCCTGTCTGAAGAGGTTCATATACGGAACGTCTAGCAATAATGCCTGGAGCGGGAGATTCAATTAAGCGAGATTCCGAA
GCTGAAATTTCGCCTCTTCCATCAATAGGTTTCGCTAGAGCATTTAGGACACGACCCAAATAACCGTCACTTACCGGTATTTGAGCAATTTTTCCTGTTG
CTTTTACAGAACTTCCCTCTTGTATCAGCAAACCATCGCCCATTAACACAACGCCAACATTATTTGATTCCAAATTCAAAGCAATACCTACGGTACCCTC
TTCAAATTCTACTAACTCACCTGCCATTACTTTATCAAGACCATGAACACGAGCAATGCCATCACCCACTTGAAGGACGGTGCCGGTATTCACAACCTTT
ACTTCTCTAGTATATTGTTCAATACGTTCACGGATAATACTACTAATTTCGTCGGCTCGAATGGTTACCATTAGCGTCTCTTAATTCTTTTTCGGAAGCA
AAGGAAAAAAAATAATGCCTAAATTCTAAACTTTCTAAACTCAAGTGGAACGACTATTCTTCCATAACCCCGAGAATGCCAATATTAGCACTGATGGTAC
GAAAATGTAACTCACTATTCAAACAACTATTCAGAGTACCTAGAGCTCCTTGTAAGGCTTGTTGGAAAACTCGTTGTCGGACTTGATTAATCGCTCTTTG
TTGTTCAAAAAGAAGGGTTTCATTTTTGTAATTTTCTAATCGTTCTAAATTCTCAGAAGTAGCCTTAATCAAATTTTGTTTTTCTCGTTCTATCTCGGAG
TATCCATTGACTCGATAGTCATTGGCTTCTGTTTCCACTTTACGTAAGCGCGCACGGGCTTTTTCGAGCTGTTCAATAGCTGCTTGACGTAACTCTTCTG
AATTTCGAATAGTACTCAAGATCCTCTGTTTTCGATTATCTAATAAATCATTTAATGAAAGTAGATTCTGTTAACATTAATTTAATAATTTACATTATCT
CTTCCCGAACCAAACATGAACCTTTCAATTCATTTGGCTCTCACGCTTCATTTTTGAATATATGGGCTTCCATATATTTTAATGTAATGAGCCTACCCTC
TTTTTTTCTGTTCGCATTGAAAGATATAAAAAATTATCTTATACAAGACCAGAATATTTTTAGAGGACTCTTCTGACCAGACAATAAATCTTTAATAGTC
AGCAAAGTTGTTTTTTTATTTTTTTATTCTATTTATATATATTATTTATAATTTAAAATTATAATTAGTATAATGTATAATGAGTTTTTTAGTTTTATTT
ATTAAATACACTTGTCACTATTCAAATCCAAAAATGTGTATTCTATACATAGGTTGTCGATTCAGCATTAGATAAAAGAGGGGGTACCTTTTTTATTTTT
CTTTAGGAAATGATTCAAATCCAATTTTTTTATCGATATGAGTGTTCTATATCGGATAATTTCTCAACTATGTATTTTTTTTAACCATCTTAGTAATAAC
ATAGTGGTAGAAAGAATACCATATTTGGTGTGCTTGGACTTCAAGCAGTTTAGCTTTAACCATGTCAATCGTCTCACATTATTGGTTGATAGAGAATCAA
AGTCAATTTACCAATGAATCACGAAATGCTATGGTTCTTACATATGATTTCTTAATTTATTCAGAAGTAATTCGTGGAGATCATGCACATTTTTTATCCT
ATTTTCTTATAAAAAAAAAAAATAAAGTGCAGTTGGTCAGATCCAACTTATTTTTGAAATACACAACTCGCACACACTCCCTTTCCAAAATAAATTACTA
CACCAAGTACTACGCTTAGATTTATTGGATTTGTTGCTAAAATATCGGTATTAAACCCAAAACCGCCGGCGGATGGCCAGTGGCCCAAGGAAACAAAAGA
ATCAGTTACATTTTGCATATACTCTCCTCTTATAGATAGGACTAAAAAAGAACAGAGTTCCTTTTGTATTACTTCGCCCCCTTTGTTTGATTTCTTTTTT
TTTTTTATGGGATTTAAAAATGGAATAGATTAAATTAATTAATTTAATTGAGAACTTTATTTATTTATTATTTAATTCTAATTAAAGTTTACAATTACAA
GAACATACTTATTGGGTTAGGTCCTGGCTATTTTGTCAATTGGTAAATACCTTGTTTATTGCGTTACAACGCATACTCAAAAAAGTTTTGCATTACATTA
TACTAAGAACTGAAAACGGGAAGGAAGAAAGCGAGAGGATCTGCTAATTACTAATCCTAAAATCAGTCCTTCCCGGAGGTATTCTCTCAACGAATAAGTA
ATTGTTAGAGTACAATGTTGATATAATTCGAAGAAGCAAAAAGCAAGTCTAAGTCAAAAAGTCTATTACGTACTTTTTTATTCTAGAATTAAACAAATGG
ATTCGCAAATAAAAGTGCTAATGCCACAACCAGTCCATAAATTGTTAAAGCTTCCATAAAAGCCAGACTTAACAATAAAGTACCTCGTATTTTACCTTCT
GCTTCTGGCTGTCTCGCAATACCTTCTACAGCTTGACCCGCAGCAGTACCTTGACCAACCCCAGGTCCAATAGAAGCAAGTCCTACAGCCAATCCAGCAG
CAATAACAGAAGCGGCAGAAATCAGTGGATTCATGATAAGCTAAGCTCCTCGCAAAAAAAAAAGAAATGGTTAATGATACAATCAAGGAATAAATCAGCC
GAAATACATTAAAATAGCGCTTTTTGTTCTTATCCGTAGTAGAGTTTGAGATAAATCTATATGCATACTATGAGAGTTATTCTATTTGTTTATTCTAAAC
CCCTTTTTCATTCAATTAGTCATTCTTTACTCTTTGACTTCCTTGAATTCATAGTTCATCTCTTTATTTGTTCAATCCCCAATCACAGACAAAGCCGCAG
GACTTTCTATTGGAATCTCATCTAGGTGCAGTGAGCTGCTAAATATATATAAGATAGCTAAATATATAGAAGATATAAGAACCTCACTATAACTAGTTAA
TTTATAATATCACATATACATTTGTTTCTTCTATAACGTAAACCGCTTCAAAAAAAATAATTCTAGAATCCTTTTTTTGAAGCATAGACGAGGTCTAGAT
AGACTTATATCTATATACTGATTTTCATATTTATAAAATAAGCTAGTTTTTATTTAGTTTTACGTCAGACAAAGATAACAATTATTATTCAAGTCAAAAA
TAATAATATTAATTTAATAAAAAGAAATAAATATAAATACAATAAATATTTATAATATAAATAGAAGAAGTCTAAATTCTAGGGTACATCTTTCTTTACT
GCTACGCTTCTATCCCCCATATATTCTTATTTATATAATCCATTATTGTAGACAAATCGATTATATAAAACGGAACTTCCCTATACTATAAAAAGTCACT
CTACTCTCTATGAATATGAACTGGAATAAGGGTGAAAAGCCATTGCAAAAGCTAGTTAATGGTGACCCTCCATGGATTCACCTATATAAGCTGCGGCTAA
AGTTGCAAAAATAAGAGCTTGAATACCGCTTGTGAATAATCCAAGAAACATAACAGGTATAGGAACTACTAAAGGGACTAAAGAAACAAGAACAACAACT
ACTAATTCATCAGCCAATATATTTCCGAAAAGTCGAAAACTAAGTGATAAAGGTTTTGTGAAATCTTCGAGGATGTTAATCGGTAAAAGTATTGGAGTTG
GTTGAATGTATTTACCAAAATAACTCAAACCTTTTTTGCTAAGACCCGCATAGAAATATGCGACTGAGGTGAGTAAAGCTAAAGCAACAGTAGTGTTTAT
ATCATTCGTGGGCGCAGCTAACTCCCCATGAGGTAACTGTATGATTTTCCAAGGTAAAAGAGCACCTGACCAGTTAGAAACAAAAATAAATAAGAACATA
GTTCCAATAAAGGGAACCCAAGGACCATATTCTTCTCCAATCTGAGTTTTACTCAAGTCTCGAATGAATTCAAGGAGATATTCGAAGAAATTCTGACCAT
CAGCCGGAATGGTTTGTGGATTCCGAACAGCTAGGGTAACTGAACCTAATAAAATAGCAATTACGACCCAAGAAGTAATAAGTACTTGGGCATGGACTTG
TAAACCTCCTATTTGCCAATATAAATGTTGGCCTACTTCTACACCCGATATATCATATAGCCCTTTGAGTGTGTTAATGGAACATGGTATAACATTCATA
TTGTCCTCTGACAGAAATCTAACTTAAAAAAAGAATTATTTTGATTTGATTCACCCATCTCTTTCTCAACTGACCCATTTTAATCATTAGTGGTTTAGGA
TACTCAGTAATTACATAATATCCCAAGTCCGAGTACTTACTTTTTTATGAAATACAGGAATAGTAACCGATCCAATAAATCAAATCTATGGAGTTTCCCG
AAGTAATTGACTTATCTTATTAATAATAATAATCAATGATTTCTTATATAGCTAGAACGGCCGTCAATGATTGCAGATACTAATTTGTTAAGAATTAATC
GGATTGAAGCGATAGCATCGTCGTTAGCTGGAATCGAGATATCTGCGATATCTGGGTCACAATTTGTATCGATTAAACAAATCGTCGGAATCCCCAAAAT
GACACATTCTCTAAGAGCGGTATATTCTTCTTGCTGATCAACAATAATGACAATATCAGGTAACCCTGTCATATATTTGATCCCACCCAGATATGTTTGC
AGGGTAGATAATTGTCTCTTGAGCATTGCTGCATCCCTTTTGGGTAGACTGTTCAGTTTTCCCATCCTTTGTTCCGCTCTTAAATCCCTGAACTTTTGAA
GTCTCGTTTCCGTAGTGGACCAATTCGTTAGCATACCACCAAGCCATTTTTTATTAACAAAATGGCAACGAGCCTTTATTGCAGCGGATGCTACTAAATC
CGCTGCTTTATTTTTTGTCCCAACGATCAAAAAGTGTTTTCCTTTACTTGCTGCATCAAAAACTAAATCACAGGCCTCTGATAAAAAACGCGCAGTTCTT
GTAAGATTTGTAATATGAATACCTTTACGTTTTGCGGAGATGAAAGGTGCCATTCTAGGATTCCATTTCCTAGTCCCATGACCAAAATGAACTCCTGCTT
CCAGCATCTCTTCCAAATTGATGTTCCAATATCTTCTTGTCATTTTTCCCCACACTTGCTCTTTCTTAAAAAAAAAAAGAAAGAGACGAGGTATCTAAAA
TAAATAATTGTTCCGATGGAACTTTATACGGAAGATTGACCGTTGATACACGATCCAAACCATTAATTCCTTTTAATTCATTATGATCAATCTTTCTCAT
CAAATAAGAAAATTGGATCGGATAATCTAATAAAATTATAATAAATAAACGAGCCTTCCTTTAGGAATCATTCAATCGTGTAAATGATTGTTCTGATGTC
TACTGAAAATTGTTTGGGATGCAAGAACTCAAAAATTCTCTATGGTGAAATAAGATATCTCTCATCTTTCCTTCGAACAAATTCTTATTTTTTATTTCCA
AATGAATGTTTTTATGCTGCCTTGAATGATGGACTAATTTTTTGAATCCAGTACCGACAGGGATAATTCCCCCCAGAACAACATTTTCTTTCAGGCCTTT
CAACCAATCAATACGACCTCGTAGAGCAGCTTTTGCTAAAACTCGAGCAGTTTCTTGAAAACTAGCTTCGGATATAAAACTTTGAGTATTAAGAGATGCC
CTCGTTATTCCCAATAAGATTGCTCGATAGGAGATTGCTTCATCCAAAGCACGCCCTGCTCTTTCCGCTCGCAACAATCCTATAAGTTCTCCGGGTAAAA
AAACATTAGACATTCCATCTTCTGAAACCAATACTTTTGATGTTACTTGACGTACAATAATCTCTAGATGTCTATTGTGGATCTGTACCCCTTGGGATCG
ATAAACCTTTTGGATCTTATTAACCAAAGAGATACGGCTTTGGGCGATGGTTAGCTCCGTGCTGATCAAGAATCCCCAAGGGTTCCCAAGAATTCTGGAT
ATACGTTCATTCCAAGCTTTAACCCTCTTTTCCAGATTTGTCGATATTGAATCAATTGAACGCACTTCTAATACTTGTTCCACTTTTGGAAGACCCTGCG
TTATGTCACCGGATCTTGATTTTTCATATATAAATGTAACTAATGTATCTCCCTCATGAAGGGTTTCTCCATAATGACCGTGAACCGTCGCTCCTGGAGT
AGCCAAATAAGGCTTAGCTGATCTTATAACTAAGTAGTCAACATGAACAATTATAACTTGACCGGATTTTTTCTGTGATCCATATTTGAATAGGCATACA
TTTTCACAAAAAATTTGTCCAAGGGTAATAAGTGTGGATGTTTCATCACAATAATCGTGATGGAAAAAACGCCAATTTAAATCGAATGGATTAAAAACTG
TCTTACTGCATGGATCAAGATTATAAATACCCCTATTTTCATCTATTAAAAAAAAAATTATTCCTTGAAAAGTCTGACTCAAATTTTCAATTAAGAAATA
TTTTTTTAACAAAGTCTTATTATAAGTTATTAAATGGCAAGATGAATAAAAGTTCGCAATTTTTAATACTACTGTACCTAACAGGCCTAAACAATTCCGA
ATTGGAGTTACAGGATCCGCTTTAATTGATTGTTTTGTCACAGTGTTATATTTCAAACCATTGAATGGACCAATTCGAGAATAGTTGGATGATAACAAAA
TTTTCAAAGATTGACATTCCTTATTTCCATTCAACAACGTACCACCAGTTCCTTTCTGTTTGGTAAGTGATGGAATCTTTGCTTTGGAATAAAAAGGATT
ACTATTTAGGTAATCTAATCCATTATGGTTAATCAATCCTGAACTCACCACACTATTTCTTTTTCCGGTATACAAAAGGGGGGACTTACCTAACTCAATT
CTTATGAAATTGCAAGTTAGATCATTTGTCTTTATTTCAACAAAAGAAGCATGACTATCTTCTATAGAACTTTTTTCTTCTTGGTGCCAATTTAATACTA
AGCAAGTCCGAACTAATTGAATACTTGTGTGAGAAATTCCTCGAATTGGCTTGCCATTTCCATAAAGGATATAATTGACAACTCTAAGTTGGATGTTATC
CCCTTCCTGCAAAAGATCCTTTGGAAAAAATGTTGCTAAATTGATCCCATCCGCTATTTCATATGTGACTACGGGTCGAACTGAAACAAAATACTTTTTC
TTAGTAGGTGTGATCCGTTGAACATAGATCCAATTTTTCAATTTTTTGGATTCCTTGGAAGTCATTTTTCCCGTTCCCGGGGGTATCAAGATGCCGCTAT
GCCTGGATATCTTATCTGTCTCTCCAGGAAAATGGATATCCCCAGAAAATATTTTGAGTTCAATACTTTTTTTTTTTCTCTCCACTCGGACCAATCCACC
TACTCGGCTTCTTATATTTAAAGTGAGTGGTGTATCCACTCCTATAATACTATTGTTACGGACCATTATCAACGAAGATCCTGGTAAGACATGCACTTCC
TCGGGAATGAAAAAAAATCGATCTACTTTCGTTTGGTATTTTGGACTCAATTCTTTTGTTCCTCGATATTCAATCAAATCCTCTTTTTTGAGTATTGAAT
CGACCTCTACAGCCCCATATTTAGTAATTCCGGAACTGTTTCTTCGGTATCGGGGATCGTCGAAATAAGCAAGAATACTATTTCTACGTAAAATACCATT
TATGGGTATTTCAATCGAAACACCAAAATGGGGTATTAGTTCTTTATCACGTTCTTGATCATATTGTAATGGAATGATGAATTTATTTCTGCGCCTCTTA
GCCAAAAAATCAGAATTTTCGTGCAGAATAAAAGGATATTGTAAATTCCAATGACCATTAGATATGCTGCCATCAGGTCTTGCATAATCAAAAGTTCCTC
CCCTTTTTTTACTAGAAGAATCTGAACTAAACAATTGATGTCTCGCAAGATCCTTAGTTACTGATAGGTCAGAGATATATCTTTCTTCGAGAGAAAGAGA
ATGAGCGTTTATTTGATCTTGATCCTTGTGAAGGGAAAAAGACACAATACTGTATCTGCACGTACCTACTGCTAATATCCATAAATGACTTGTTTTCGGT
AATAGATGCACATTACCATAAGTATATTCAGGTGCATGATAGACATCGGTACTCCAGTGCATTTCTCCTTCTGATTCAGAATAAATATGTTTTCGAACCT
TCTCTTTAAAATTTAAAGTGGCTGCTCCGGCACGAATTTCAGCAATCACTTGTTCTGATTCTACGTATTGATCATTTTGAACTAAAATCAAACTTTTAGG
GGGAATATTTACATTATGGATAATATCCTGACTTTCTATAGTTACATACAGGTCTATTGAACATAGAAAAGCAGGATGCCCATGACGGGTGCGTGTGGGA
TGAACTAAATCCTCATTGAATTTGATTTTTCCATTAAAGGGAGCTCGTACATGTTCAGCAGTACCCCCCGTAAATACTCCGCCAGTATGAAAAGTTCTTA
ATGTTAGTTGAGTCCCAGGTTCCCCAATAGATTGACCCGCAATAATACCTACTGCTTCTCCCAATTCGACCAGGTCACCGTGAGTGGGACTACGACCATA
ACATAATTGACAGATCCAAGATGTACTCCTGCAAGTAAATGGAGTTCGAATATGTATAGGTTGTGCTCGAAAGCTTATGAATCGATTGACAAGTCCAATC
CCAATATCTTGATTTCGGGCGGCAATGCATCGTGGACCGATATATATATCGTCTGCTAATACACGACCAATTAGTGTTTGGATAAAAATGCGTTCTGGCA
CCCCATTTCGAGGACTTACGGAAATACTTCGAATAGTACCACAATCTGTTCTACGTACTATAATGTGTTGAACCACTTCAACAAGTCTACGTGTGAGGTA
GCCAGCATCTGATGTTCGTACAGCAGTATCTACAACTCCTTTACGGGCCCCGTAGCAAGAAATTATATATTCCGTCAAAGAAAGTCCTTCGCGTAAATTG
CTTTGAATGGGTAAGTCAATCATTTGTCCTTGGGGATCTGACATCAATCCTCTCATACCTACTAATTGGTGTACCTGAGATGCATTTCCTCTAGCTCCCG
AAAAGGACATTAAATGGACTGGATTAGAGGGATCAGTCATCCTAAAATTAGGATTCATTTCTTGTCTCAAATATTCGCTGGTAGCATACCATATTTCAAT
GGATTGACGTAATTTTTCTACCGCGTGTACATTTCCATAATGATGGTGTTTTTCCAAAATTAAACTTTGTTGCTCAGCATCTTGTACTAACCATCCCTTA
GAGGGTATTGTTAAAAGATCATCAATTCCTAATGAAATAGATGTAGCAGTGGCTTGCTGGAAACCCAGAGTTTTCACTTGATCTAGAATGTGTGATGTAT
ATGCCATGCCGAAGTGATCTATTAATCTGCTAATAAGTCGTTTCATGGCAGCTCCATCTATCACTTTATTGTGAAAGACTAGATCGGCCCGTTCTGCCAT
AAGTACCTCCCTATTCTGCTGAGTAGGATTCTACAATGGGTCTGAGTCAGTGATTCGAAAACTTCCTTTCCTCAATCTTGATTCACGTAGAAATTCAGGA
ATTATGATACCTGTAAAGCTCCAGACAAATTATCATGAGTATCTCTTAATTACTTAGTCTAGCTAGCATAGGAGTAGGCTCGGTAAAAGCCTTGTATGGC
TTCTTCTATTTCTCGATAAAAAGAAATATGACCAACAGTGGTTCGAATGTATATAGAACAGATTTCTTTTTTTACACTTCTTACTATTAAATAGTGTCTA
TAAATTTCATGGTAGGTACCAAAAGATTCATATTGAACTTCAAGCGGAACTTCCCTGGATCCAATAATGACACGTTGATCTAGTCGCCACCGGAGCCACA
AAGGACTATCCAAACGGATTCGTTTTCGACGATAAGCGCCAAGTGCGTCATAGGAACTACTAAAATGGGGTTCCTTCTCTTTCGTAGCCTGATAATTATC
ATTGTCAAGAGGTGCATTTTCATCGTTTTTGCAATTAAAAAAATTATACCTATTTGCACAAATACCTCGAGGATTCCCGATCGTTAATACATAAAGTCCA
ATTAGCATATCTTGAGTTGGCACAGAAATGGGATCACCAATAGCCGGAGACAAGAGATTCATATGAGAAAACATAAGTAAACGAGCCTCTGCTTGAGCTT
CTAAAGATAAGGGTACATGAACAGCCATTTGATCCCCATCAAAGTCTGCATTAAAACCCTTACAAACTAATGGATGTAAACATATAGCACGACCTTCTAC
TAAAATGGGTTGAAACGCCTGTATGCCCAATCTATGCAGGGTCGGTGCTCTATTGAGCAACACAGGATGCCCCTGCATGACTTCTTGAAGTATCTCCCAT
ACTATGGGCTCTTTTTCTCTAATTTTGCTTTTAGCAATCCCGATGTTGGAAGCAACGTGTTGTCTTATTAGACCACGAATTACAAATGTCTGGAAAAGTT
CTATTGCTATTTCTCGAGGTAATCCACATTGATGTAATGAAAGTGAAGGGCCCACAACAATGACGGAACGACCCGAATAATCGACTCGTTTACCAAGCAA
GGTTTCCCGGAATCTTCCCTCTTTTCCTTCAATTACATCTGAAAATGATTTGTAAACTTTATTATGACCGTCCCTCATTGGTTGTCCGCGGATACCATTA
TCCAGAAGTGTATCTACGGCTTCTTGTACCAATTTCTCCTGACACATTACTAATTCACCCGGGGTAGATCTACTTGTTGTTAGTAGATCAGTAAGAGTAT
TGTTTCGATAAATAACTCTTCTATAGAGTTCATTAATATCCGAACTCATTAATTTACCCCCATCTATCTGAATAATAGGTCTTAACTCAGGAGGAAGAAC
TGGTAATAGGCACAAAACCATCCATTCTGGTTCTACATTTGTTCGAATAAAATGTTTAGCTAATTCCATGCGTCTAACCAAAAAATCCTTTCTTCTTCGA
ATTTTTCTATCTTCCCATTCATTCCCGGTAGACCCTTCATCTCCTAATTCTTTCCATTCTATCAATGAATTATCTGTAATAATTCGTAAATCCAAATCGG
CTAATTGTTCTCTTATAGCACCTGCTCCAGTAGAGATTTCTCTATTTCGAAATGTTTCAAAGCCTTGGGTAGTGAAAAAAAGTGGGATGCTGTATTTCCA
GGATTGGATTTCATATTCGAATGAACCTCGTAATCGTAAGAAAGTGGGTTTTTTAGCTATGGGCCTAGCAAAAGAAAAATCAAGATAGGTTCCTGGAGGA
TTCCCCCCTTCAAAATCGGACGTGAGGGTTTACTCTCATCCGGCTCAAGTAGTTAAGTCAAGGGTTCTTTATCATTTTTTTCTGTTTTTGTTTGAAAAAA
AAACCACAAAGAGAGCTACTCTACTCTTTACTCAAGTTCTCAGTAAATAAAGGCAAACCTATATTTCATTTATTCATATTTAATCTGAGACTTTAATTTT
CTGAATTACTTAGTCAAGTACGACATAACAAATGAAATATAAAAAAAAAATTTTGAGTAGTCTACTTCCCCCGAATGATGAATCCTTTTTTGAAAAGAAT
ACTTTTTCGTAAGGGATTTACTTGTCGATATATTATGCTATTCGATCTTTTAGGTCCCTACTCACCTCGATGGTTATGCCGTGACGTCCCTTGAAGCATA
TATGCGATGGATAAACTCCTATAACCATGCTATGCTGTATTTGCTTACTTGAACATAATTTTTTTTTCACGAGGTAGAACTAGCAATTCTTATTTATCTG
TTAAAGAATCGACCATGGATCAATTCCCCTTTCATTTGGAAGTATTGAATACACCCATAAATCTGAGCTTCATGTCACTCGTCGCAATAGACATGTCAAA
CTAGGGGCATCCCAATCAGATTCAATGGGATGACAGTTTCTCAGTTCGAATCTGTAAAATGATAATTTCGATCAAATCACACATCGCAGTATACTAGGCC
TTCTAATTCCTTAAGTGGTTTATCTAAAAGATTCGCGATATAACTAGGAAGGCGTTTTAAATACCACACATGAGTCACTGGACAGGCGAGTTTTATGTAT
CCCATTTGATATCTTCGTACACGAGAATCAACAAATTCGACCCCGCATTGTTCACAAAATTTTGGGTCTTCCTTTTCAGCTCCGATCACTCGATAATTTC
CACAAGCACAAATTCCACTTTTTATAGGTCCAAAGATTCTTTCACAAAACAATCCGTCTTTTTCTGGTTTATTGGTTTTATAATGAAAAGTGTAGGGTTT
TGTCACCTCTCCGACTACCTCCCCATTAGGTAGAATTTTGTTAGCCCAAGCACTTATTTGTTGAGGAGAAACTGGTCCAATTCGAAGTTGTTGATGTTTA
TACCGGTCAATCATAGAATAGAAATTCTGATTCATTCAGATCAGATCAAGCTTCCTTCCTATTAATCTGAAAATTTTTCTCAGATACAAGGAAATGATTC
AGTTCTAGAGCCAAAGATCGTAGTTCTCTAACAAGCAATCGAAAAGATTCTGGAGCGTCCTCAGGATTAACTATTGTTCCTCCAATAATGGTAGTACCAA
GTACTTCCTGACGAGCTCTGATATGATCAGATTTATAAGTAAGCATCTCTTGTAAAATATGAGCAACGCCAAAGCCCTCTAAAGCCCAAACTTCCATTTC
TCCCACTCGTTGTCCCCCCTGTTTTGCCCTTCCTCTAAGAGGTTGTTGTGTAACAAGTGCATAATGTCCACTAGAACGTCCATGGATTTTATCATCAACT
TGATGAATTAATTTAAGTATATAGGACTTTCCTATTAGGACAGCTTGTTCAAAAGGATCTCCAGTTCTTCCATCAAATATTTTACTTTTTCCTGGATATT
CGGGTTCAAATACCCATGGATTTTTTGTTTGCTTACTGGCTTCATATAATTCTGAAAACACTAGTTTTCTTGAAGCCTCTTGCTCGTATCTCTCATCAAA
AGGGGCTATTCTATAATGTCTATTTAAAAGATCTCCCGCTAAGCCGAGCGAACATTCAAATATTTGTCCCACATTCATTCGTGAGGGTACTCCTAAAGGG
TTGAAGACCATATCAACCGGAGTTCCATCTTGTAAATAGGGCATGTCTTGTCTAGGCAAAATTTTTGAAATAATACCTTTATTCCCATGTCTTCCTGCTA
CTTTATCACCCACTTTGATTTCCCGTTTCTGTAAAATATATACACGAATTATTTCTGGGTTATAACTGGAACCCCCTTTTTTCTGGATCCATCTCACATC
AATTACTCGACCCCTTCCCCCTATAGGTAATTTTAGAGAAGTCTCCTTTGCAGTGGAAACCTGAATACCAAGTATGGCTCTTAATAATCTATCCTCTGGG
GCATACGATGATTCATTCGCTATCTGAGGCGTTAATTTACCTACTAAAATATCACCTGTTTCTACCCAAGATCCCAGCATCACGATTCCATTTCTGTCTA
AATTGCGGAGTAAATGAGCCTCTAAATGAGGTATTTCATTAGTAATTCTTTCAGGGCCCTGGCTTGTCATATGAGTTTGAATTTCATATTTTCGGATGTG
AAAAGAAGTATAAATATCGCTATATACCAAACGCTCACTAATAAGTACCGCATCTTCAAAATTGTAGCCTTCCCACGGCATATAAGCTACTAATACATTT
TTTCCCAAAGCGAGTTCTCCACCAACGGTAGCCGCCCCGTCAGCTAAAATTTGTCCCTTTTTAACGTATTTACCCCGTTGAACCTGAGGTTTTTGGTGCA
TACAAGTATTTTTGTTGGAACGTTGATACATAACTAATGGAATATTTAGAGTGTTTCCATTACCTGAGAAAACAATTTGGTGAGTATCAGTAGAAATGAC
TTTTCCCTCGTGTTCGGCTATAACTGAAACGCCAGAATCTAAAGCCGCTTGGCGTTCCAGCCCGGTTCCTACAATACACTTCTCGGACCGAGAAAGGGGA
ACTGCTTGACGCTGCATATTAGAACTCATTAAAGCTCTATTCGCATCATTATGCTCAATAAAAGGAATGAGAGAGGCCCCAATAGAAAAATATTGGAAAG
GGAAAATGCTTCGAAGATGAACCTGTTCCCAGGCAATAGTCAGGAATTCTTGACGGTATCTAGCCGGAACAACCTGTTCTTCTTGAATACCTCGATTTAA
GGCCAAAGAATTTCCTGCCGCTATCATATAATATTCATCCCTACTTGGTGATAAATAAATCATCCGTGCTTCTTTTTCTTTTGATCTCTCAGAGATTTCA
TAAAATGGAGTCTCTATGGATCCCCAATGACCAATCCTTACATGAATAGCTAAGGATCCAATAAGTCCAACATTGATTCCTTCAGAGGTGTCAATTGGGC
AAATACGTCCATAGTGACTAGGATGGATATCTCGTATCCGAAAACTTGCCGTTCGCCCTGTCACCCCTCCAGGACCTAAATAACTCAATTTTCTACCATG
AACTATTTGTGTCAATGGATTAGTTCGATCCAAAACTTGAGATAAAGGGTGTAGGCCGAAAAATGATTCATAAGTTGTTGTTAATGAAGTTGAAGTTACC
AAATTTTGAGGAGTTGGTATCAATTTATGCCTGATTGCTCCAGATATAGTACCTCGAACCGCATTTTCTAAACGAACAAGAGCCAGTCCGAATTGATCCT
GCAACAGATCTGCTACAGAACGAATACGTTTATTTTTTAAGTGGTTCATATCGTCAAGTGTACCCATTCCAAATTTCATTCCGATCAAATGATCGGCAGC
CGCCAATACATCTCGTGGTAACAAAAATGTATTGTTGTGAGGTATATCAAGATTCAATCTTTGGTTGATATTTCGCCGACCAATTCTTCCTAATTCACAT
CTTTGTTGAAAAAATTTCTTTTGTAATTCCTTACACAAGGACTCAGAAAATACAGGATCCCCACCTACACAAGCAAATTGTTGATAAAACTCCAAAATGG
CATTTTCTTTTGACCCGATCTTTTTTTTTTCCTTATCATTCAGAAAAGACAAGAAAATTTCAGGATAACAAACATTATCTAGAATTTCTCTTAGATTTAA
ACCCATAGCTGATAATAGAACGAGAATAGAGATTTTTTGTTTCCTACTCACACGGGCCCATATCCTTGCTTTTCTATCAATTTCTAATTCTGATCTTCCT
CCCCAATCTGATATTATGGTGCTGGTATAGACTGAAATTCCGTTATGGTCCAATTCAGAACGGTAATAAATACCGGGACTTTGCAATATTTGATTAATTA
CAATTCTGTAAATTCCATTTACTATAAAGGTTCCGAGGGAATTCATCAGAGGAATATTTCCAATAAATACTGTTTGTTCTTTCATATCTCTATTTGTTTT
CCAAATTAATCCCGCAAGGACATATAATTCAGAAGAATATGTGAGTGATTCATACACAGCATCTCTTTCTTTTATCAAGGGTTCTGCCAATTGATATGTT
TCCACAAATAATTTAAATTCAATTTCTTGATCTGTATCTTCAATTTTTGGAAACTTATTAAATTCTTCCATTAAGCCCTGATTAATAAACCTACAAAATC
CCTCAAATTGTATCTGACTAAATCCAGGTATTGTGAACATTCCCTCATTTCCATCGCGGAGCATTTTTATCTTAAGTTTCCTGTTTATTGAAAAATCCCA
TTATTGGTTCGCCTCTTCATCTATCCATATAGATAGATCTAGCAATGATGGAATATATATATATTCTGTTTACTGAATTACATAAAATTTTAGACAACTC
CATATACGTATGAAATACATATCAATGGATATGAGAAAAGGAGGGTGAATAAAACAAAGAGAATTTTCAGCGCAAATTTGAATCGAATTTGCGTTGCGAA
AGATACAAACGGAAATAAATTGATAAATTCCTGGAAAATCTTATGCCGCTTTGTAGACTTGCCTTATGGAGTCTTGTATAGAATATCCAAATTTATCCAA
TTTCTACTTATTATTTATGATATTATGATTAGACTGAGTACCCAAAAAGTAGATTCGGGATTTAATGGGCTCTCCAGGAATGAGATAAAGCCGTAATAAT
ATTGAGGAGTATAGATTTTTTTAACATTGCATACTAAACAAATGGTTAACAGATCCTTTAGTAGAATTGAATTCATAGAATGAAATTAAAGTGCATAATA
GGGATTTTTTGTATTTATAAAGAAGATACCCCGCTCCCACTCGGTATCTATTATTTGTGTTCTGGGGTTTATATTTATATATATGTCCATATATACATAA
TTATTGTTAGGAGTGAAAATAAAAATGGAAAATAAAAAAAGAGTCATTTATGTATATTACTTATATTCATAATAATAATTCTATTTTATTACTGATATAA
ATCCATTTTTTTGAGATTTTTTTTAAATGTATTGATATTTTTATTACATTATTATATAATATAGTTTACTTGAGTTTATCTGTATTAATTTTGTACCTAT
ATAATATTGATACTTATTGATACTTTATATTGATACTTATTGATACTTTTTGATTTTCTTTGTGGAAAATCCATTTGATTTTTTTCTCATTACATTAAAT
GAAGGAAATACACTTTGAAATCACATCTTAAAATCGGTTATTAATTCGTGTAGTTAATGGGTCAAGTTGACCAGCATTTTTTAGTCAGAAATTGCTTTTT
TTCTTTTGACTTTTTTTGTTTCTTTTTGAGTAAATTAAATAAATAAAAATTTTTATTTTAAATGGCATAAATATCTATGAAGATACAATCAATTGAAGAA
AATCATCTCAACTAGATCCACTAAAAAAGAAGAATTCCTTTTTACAATTTTACAATAAGTACAATGAAATTCAGGATTCAGATTCAAATTTAATAGGAAA
AAAAGAGTTGAGTAATCCCCCATTAAAGAGTAGTATAATATAAATATGAGTATGTAAATAATTCAATATTAATAAATAATTCAATACTCATAATTTGAAA
ATCAAAAAATTTCTATTTATAATTTATAATAGAAAATTCATATTTCTAATAGGAATAATATAAATATGATAGGAATAATATAAATATAATTTATATGCAT
CTTCTATTCTTTTGGCGACATGGCCAAGTGGTAAGGCGGGGGACTGCAAATCCTTTATCCCCAGTTCAAATCTGGGTGTCGCCTGATCAAGAAAAAACTC
GAGATTTCTTACTGATAGAAACCTAAATCGACTAAATCTTCACTAACAGAAACAGAGGTAAAGGTTTAGACCTTGTCAATACTTGATTCTAAGAAGGATC
TATAGGTTCTAGAAAAGCAAAGCCTATTATTCTTCAAAATAGGTATTTTTTTGAAGTATGGTCCGAACAAACGGGTACTATTGAGATAAGCTAAATCAAA
AAAAAAATATATAAAAAAAATAACTAGCAAGACACAACTCTGAGATTGAGACCCACGAGAGTAATAGATTGGAAATCTTATGAGTGAAAGAAAAGAGTCA
AAAAAATGGAATTCTTTGGGTTTTTAGTCTTAGGTTTAAATGGTGGGAAAGACTCTAAAATCTCATTAATTTAATGACTTTACTTTAATAATACTAAGCT
AAGGGAGTAAGTATCTACTGATTCAATTGGCTAGGCTGATGGGAAATTTATTTAGGATTAGTTTATGTAAGACAATAAAAAAGGAGACGTTGTCTCTAAA
CTCATAAGAAAATCCTAGTGGTCAATAATCACTATTGATTAGTGATTGATTGTACCTTATAGGGAAAAGGTTCTAATTTTGTCTTTCAGGAGATTGCAAA
AAAACAAGACAAGAATAGTGCATGGCATTTCCCTTTTTTTCACAGAATGATAACAGGCTTAGAGAAACTATAGCTATGAAATAGCTAGTTATCTAGCTTG
CTGGTAGTTATATCTTTTTGTGTATGTTTTTTGTTGCTTATAAAACTCAAGAAAAATAAAAAAAGGAAGTGTGACTATTCCTATATATTTTATAGGATAA
AAGTATTCGCTTGATATTTACAAAACATGTATATCGTATTTGTGTCTAATCTTTATGCGATTATTCTACCAGAAATGCTATAAATATAGGAACTTGTTAC
AAATCAATTTATTGAATTGCTTCATTAATAGGTTTAATTCATAATTCCATTTTGACTCTGCACCATTGATTCCACTATGATTAGTGATCAATAATGGAAT
AATTCTTTCATTTCATAAGGATAGGAGATATATCACATGGATATAGTAAGTCTCGCTTGGGCTGCTTTAATGGTAGTCTTTACATTTTCCCTTTCACTTG
TAGTCTGGGGTAGGAGTGGACTTTAGGGGTACGGTACTATTAATTTAATAATTTAATTGTATCAGTTGTTTAATGTTTTACGAACTGTTTCAAATCAAGA
TGCCTCCGTTTTCAAATTCTGCTTTAATACATTAAAATAGCAATAATAAAATACACTACTAAATAATAATTATTTGAGCAGAAAATGCATAATTTCTATA
GTTTTGGAAAATCAACAGAATACAAATACGTAGTTGAACTGATTCTTACCAGAATTAGGGTAGGGGTATTCTAATAAAAAAAAACAAGCCAACTTTTTTG
CTTTATTTGTTTTCTTCTTTGTTTGTTCCAGGAGAAAGTTGTGCTGTTATTACTATAACAGCAATACATACTTTCTACTCAAAGCTCCTAGTAGTTGTCC
AAACACCGGTCCTATAGATCAAAAATTTTGCTTGTGTTGAGCGATCTACATATAATTTTAACATTTTAGACTTCTAGAAATTTTATTTATTTAGGCTTTC
TCAACCCATTTCATGTAATCTCATGTTTAAGCATGAATGATAAATTGGGGAATCTACTCCCTTTTTACAGATCCTAATAAATTACCATACAACTTCATTG
ATCATCTAATTCTAGCTCAATCCATTATTTATTTAGAATGCTAAAAAAAAGAAAAAACGATTCTATTTCTCGGTTTCATTTTTTGATATCTTTTATATAA
AACTAGCCCACACTTTTTTCTAAATTGAAAAGTTTTCTTGGGATACTCATTATAAAAGAAACCTATAAATTAGAATAGAACTGTTGACCCTCAATTAAAT
TATTATTTATTTTTGATTGGTCGGGTCAAAATTCATACAAATAGCTGCAGCGACGACAAAAAAGTCAAAAAAAACTCTAAATTTTAGATATTTTATTTCA
ATTTACATATTTCTTTACATAAATAAATATTATTTGTACAAACGTATCAGAGATTGATCTATGTTGTCAAGCCTATATCTGTATACAAATATATATTCGA
TAATAATAGATAGTCTATAATACAACACTCGATAGCTCGATAGTGTGGTAGAAAGATTTATATTATATAGTTTAGTTCTTTCTACCATACTATCTCAAAT
AGTGTGGATTCCAGTCCAATCATTTCATTTAAGACTTGAAGTTTCAATTCCTTTCTTTTCTTTAATGACTAATCTGAAATCAAAGTATCAGTTAACTTAA
TCATTTTGGCTCACTGTTTTTACGTAGATGATAAGTAAAAAAGCAGTAGGAACTAGAATGAAGAGTGCAGTAGCAATAAATGCGAGAATATTTACTTCCA
TAATCTTATTGTTTTTTTTCTTCGCAATAACTCGGGATCTAATCCCATAGAGGTAAGATGACTGCTGTAATGTAAATTGGATTAATTGCATCCTAATGAT
ACTAAATCCATGTTATGAATAACAATATCTAATCTATCAAATAGATTCATCGTCGAGAATTGAATAGTATAACATAGGAGGATCTTTTATCCATACCAAG
TCAAAAATGAGATTCCTGATCCGATAATAAATTAATAGAGTTTATCTTTTCACTCTTTCTTTTTTATTATTTTATAATATAAATGAAGCGTCCCCTTCAT
TTTTTGCTTAGATATATACAATTAATTATCTGATGAGATATAATCTAACCGGTATTCCATTGGCCACCCAAACAGTAGAAGTGCAATAATAAAAATGACG
TGGTATACTCTTGGTTAATTTTTTTATGATGACCTCAATTTTGAATAAGAGGAAGTATGATAAATATGTGTCCAAGTCGGAGTATAGTATCAAAAATGGA
CTCTTGTACTAAAGCGACTCAAATTGACGAAAAAGGGCCTTGGTTGGTTTTTATTTTATTAGGATAAGATCCTCATCAACCCTTAAATTAGGACTGTAAC
ACCCTGATAAATAATTCCATGTACAATGAGAATAAGATAAATTAGTTAGAATTTCTAATTCTAAATTAAGGTTACACAAAAATCGTAGCTATACTAAGCT
AGTATATCCACTAATGGATTACTATTAAATCAACCAAAATCCAAATTTTACTAAATTTATTATAAATTGAATAATTATTCAATTATATTTATTTATTCAT
ATCTAAAATGGATAGATAATAATAGAGTAATGGTTATCTAGTACAGAATATTAAAGAATTCAAGAACAAGAAATAGTATTCTAAATAAATATTAAAAATA
ATATTAATTCTATTAAATATAAAAAAGTTTTTTTATATGAAAAATTCTCTGTCAAGGTTATTTTCGTAAGATCATTGTGTATCATACAATAAATACCATT
TATATATACTCCTTACACGTGTACTCCTATCCCAGAAGATATATTAATACTCTAATCTATTTCATGGATTAAGAGCAATCGAAAAGGTCATACCTTTAGG
GTATCCATAAAAATAATCAATATAGTCATACCACCAATTGAGAGATTTTGCGGGTCGTCGGATCTTAGTTCGGGACTGACGGGGCTCGAACCCGCAGCTT
CCGCCTTGACAGGGCGGTGCTCTGACCAATTGAACTACAATCCCAGCAGGATGAACAGTGTGTATAGTCTTAGGGTTTCATAACAACATTCTATTTACTG
TCTTATAACATAGACACGAATGAAATAGGGTAATCTATATATAGACTCTACTATATCTAGTGATTCATATAATAAGAATAAAACAGGTTAACTAGTAATC
CTGTAATTATTAGTATTGCGATAATATTGATTATGAATCATTGATATAATATGGATTATTAACCCTTCCATGATAGATAAAAAACAACAAAAATTGGACT
TTTTTTTATTCTTACATATCGGGTATTTCTGGAAAAAGGGGTCATATCATACTCAAAAGAAAGCGGCGAGGCAAACTTTTGGGCCGAGCTGGATTTGAAC
CAGCGTAGACATATTGCCAACGAATTTACAGTCCGTCCCCATTAACCGCTCGGGCATCGACCCAGGAAGAATCCATATCATATATAATATTGATATGGAT
ATGGGCTTATCAATTATTAATAAGCCACGATAAACTTACTTTCCCAGTACCCTACCCCTAGGGGAAGTCGAATCCCCGCTGCCTCCTTGAAAGAGAGATG
TCCTGAACCGCTAGACGATAGGGGCATACCCGCCCGACCAGCCTCATACTATGATCATAGTATGATCAGTTTTTTGGAATTGTCAATACAATCAATAGAA
TCTAAAAAAAAATAAAAATCTAATAAATAATCTAAATTAATGTAAAATAAATAGAAAATAATGTGATAATAATTGTAATAATGCTAATCATGTAAGTAAT
GGTCTGATTAGATCCGAAGGGGCCTTTCTACTCTACTTTAATGATTCCATTCCATAAGAATTTGGAGTTCGTGTCATTATGCCTTGATTAGCCGAGCCGC
TATCATACATTATATATCATACATTATATATTCATTATACTATTATAATATAATGACGTATACACACTAATACAATAGTGTATAGTTATTTAATTTATAT
TTCATTATTTACTATTTAATTTATTATTAATTTTTTATTATTAATTTTAAATATTATTATATATTTTAATTTTATATTTTTTTTAGGGTTTCCTTTTAGT
TGAAGTAGTTATTGATCTACCAGAAAAGTAAGGTAGTTTCGTTTATGTAATTTCCACTAATTTATTTGTTGAAATAAAACATTATTTGATCCATTTTCCT
AAATCTATGTGGGAGTTGTATATATATCAATTAAGTCAATTTTGTTCTCATGATCGGTCAAATAAAAAAAAATACAATAGATAAAGTCACATTGATTTGG
TATTGAAACCATTCACTTTATTGGTTTTTTTAAGGATTTTATCCTAGACTTGACTTCTGACTTCTTTGCTTTGAAATAAATGTAATTTCTTGTTACTGAA
TAGGTTCCTATGCATACATCTATCTATGTATGTAATATATGTACATATATACCTGCAGTAGACTCATAATGGAAAAAAAAAAGAAAACAGTTTGTTTTAA
GCCCTTTTAACTCAGTGGTAGAGTAACGCCATGGTAAGGCGTAAGTCATCGGTTCAAATCCGATAAGGGGCTTTTTCATCCAAACTTGAATCTGGATTTG
TCGGCGGAGAGTGGAATAGAGAGATCTTGTTGATATTTGTCAAAAAGAGAATCACCATATAAACAGAAATCACGATTTATAATGAGTAGTTTTAGTTATA
AACTAGTTAGAAAATTGTTGAATATATTATAGATATTAATAAATATTTACACTTTTTAGCCTAGCACAATTCCACCCTCTAGTGGTCTAGTAGTTGTTCT
CAGGCTTCCTTTTATATATATTTTGATCCTAGGGCATTACTAGTCTAGATATCTCATCTTAGATATTAATCGCCAAACTCAAGTATTCCTAGTTCTCGAG
TACGCCAATCAAAGCCATTGTTAAAGTAAAAAAAAATAAGTGGACCTGACCCGTTGAATCATGACTATATTGGCTATTCTGATATTAAAATTCTATAGAG
ATTAAATTGTAGAAACGGACTCTTTTTTTTCCTTTTTTAACCATCCAAGAATTTGTCGATATCTCCCGTTTTCATCTTCTTTTTACTGGATGCTCCATAG
GAATAAATTGCTATTCCTTTCCCCCAAAAAGAAAGGTGTATTTCAATAATAAAATTTTGAATCTCTTTCTTTGATTCCTAAATACTAAATAAGATATTAT
TGTTCGGTGAATGCAATAGAAAACAAATACAATATAGGGGTTTTCTTTTCTAGTTTACCTTTATTTAATATTGAGTTTAGTATTTCAAATTTCATTTCGA
TTTAGGGGCAGATAAAAAAACAATACGCAAATTTTTGATCTACCGAAAAAAGGTAAAGTCAAAAGATAAAAATTCGAAGTGTATTTTCTTGGTTAGACCC
CCTAAAAGGGGTACTCTACATTTGAGTCATAGGACAATTCGGGGTTCAGTTCAAAATGTGTGTGTGTTTTTTTTAAGAAAAAAATAGTAAAAACTAATCA
AATCAAACTAACTAATGAATTTACCTACGTTGGTTTGTAGTCTACTAGTTTGTAGTCTACTATTAGTAGTCTACTAAAAGAAGAATTTGTATCTTCGAAA
CCCATTGGAAGGGGTATTGGGCGATTCTTCATATCGTCCATAGATATACCCTGGAAATAAAATGAGATGAGGTGTTCGAAAATGGTTGAAGTAGTTAAAT
AGGAGGATCACTATGACTATAGCCCTTGGTAGATTTACCAAAGAAGAAAATGATTTATTTGATATTATGGATGACTGGTTACGTAGGGACCGTTTCGTTT
TTGTGGGTTGGTCCGGCCTATTGCTGTTTCCTTGTGCCTATTTCGCCTTAGGAGGGTGGTTTACCGGTACAACTTTTGTAACTTCATGGTATACCCATGG
ATTGGCGAGTTCTTATTTGGAAGGCTGCAATTTTTTAACTGCAGCAGTTTCTACTCCTGCGAATAGTTTAGCACATTCTTTGTTGCTACTGTGGGGACCA
GAAGCCCAAGGAGATTTTACTCGTTGGTGTCAATTGGGTGGTCTGTGGACTTTTGTTGCTCTTCATGGGGCTTTTGCGCTAATAGGTTTCATGTTACGTC
AATTTGAACTTGCTCGATCTGTTCAATTGCGACCTTATAACGCAATCGCCTTTTCCGGTCCAATTGCAGTTTTTGTTTCCGTATTCTTGATTTATCCACT
GGGTCAGTCTGGTTGGTTCTTTGCACCTAGTTTTGGTGTAGCAGCTATATTTAGATTCATCCTTTTCTTCCAAGGGTTTCATAATTGGACCTTGAATCCA
TTTCATATGATGGGAGTTGCTGGAGTATTAGGCGCTGCTTTGCTATGCGCTATTCATGGTGCTACTGTAGAAAATACTTTATTCGAAGATGGTGACGGTG
CAAATACATTCCGTGCTTTTAACCCAACTCAAGCGGAAGAGACTTATTCAATGGTCACTGCTAACCGCTTCTGGTCCCAAATCTTTGGGGTTGCTTTTTC
CAATAAACGTTGGTTACATTTCTTTATGTTATTTGTACCAGTAACTGGTTTATGGATGAGTGCTCTTGGAGTAGTCGGTCTGGCTCTGAACCTACGCGCT
TATGACTTCGTTTCCCAAGAAATCCGTGCAGCAGAAGATCCTGAATTTGAGACTTTCTACACCAAAAATATTCTCTTAAACGAAGGTATTCGTGCTTGGA
TGGCGGCTCAGGATCAGCCTCATGAAAATCTTATATTCCCTGAGGAGGTTCTACCACGTGGAAACGCTCTTTAATGGAACTTTAGCTTTAGCTGGTCGTG
ACCAAGAAACCACCGGTTTTGCTTGGTGGGCCGGGAATGCCAGACTTATCAATTTGTCCGGTAAACTACTTGGGGCTCACGTAGCCCACGCTGGATTAAT
TGTATTTTGGGCTGGAGGAATGAACCTATTTGAAGTGGCTCATTTCGTACCGGAAAAGCCCATGTATGAACAAGGATTGATTTTACTTCCCCATCTAGCT
ACTCTAGGTTGGGGGGTAGGTCCGGGAGGGGAAGTTATAGACACTTTCCCATACTTTGTGTCTGGAGTACTTCACTTAATTTCCTCTGCAGTCTTAGGCT
TTGGCGGCATTTATCATGCACTTCTGGGACCTGAAACTCTTGAAGAATCCTTTCCATTCTTTGGTTATGTATGGAAAGATAGAAATAAAATGACCACAAT
TTTAGGTATTCACTTAATTTTGTTAGGTCTAGGTGCTTTTCTTTTAGTATTCAAAGCTCTTTATTTTGGTGGTGTATATGATACCTGGGCTCCTGGAGGG
GGAGATGTAAGAAAAATTACCAACTTGACCCTTAACCCAAGTGTTATATTTGGTTATTTACTAAAATCTCCTTTTGGAGGAGAAGGGTGGATTGTTAGTG
TGGACGATTTAGAAGATATAATTGGGGGACATGTATGGTTAGGTTCCATTTGTATACTTGGTGGAATTTGGCATATCTTAACTAAGCCTTTTGCGTGGGC
TCGCCGCGCATTTGTCTGGTCTGGAGAGGCTTACTTGTCTTATAGTTTAGCTGCTTTATCTGTCTTTGGTTTTATAGCTTGTTGTTTTGTCTGGTTCAAT
AATACTGCTTACCCTAGTGAATTTTATGGTCCAACCGGCCCAGAAGCTTCTCAAGCTCAAGCTTTTACTTTTCTAGTTAGAGACCAACGCCTTGGGGCTA
ATGTGGGCTCCGCTCAAGGACCGACTGGTTTAGGTAAGTATCTAATGCGTTCCCCAACAGGAGAGATCATTTTTGGAGGGGAAACCATGCGTTTTTGGGA
TCTACGAGCTCCTTGGTTGGAACCTCTAAGAGGTCCAAATGGGTTGGACTTGAGCAGGCTGAAAAAAGATATACAACCTTGGCAAGAACGCCGTTCAGCA
GAATATATGACTCACGCTCCTCTAGGTTCTTTAAATTCCGTGGGTGGCGTAGCTACCGAAATCAATGCAGTCAATTATGTATCTCCTAGAAGTTGGTTAT
CTACTTCTCATTTTGTTCTAGGATTCTTCTTTTTTGTGGGTCATTTGTGGCATGCGGGAAGGGCCCGTGCAGCTGCAGCAGGATTTGAAAAAGGAATCGA
TCGTGATTTGGAACCTGTTTTGTTCATGACCCCTCTTAGTTGATATTTTTGTATTTATTTTTATTTTTTTGTTCTGACTCGGCTATACGCGATAGGATAG
CCGAGCCAGAACAATTTAGCATATTAGTACAATAAAAAAATATTCAATAAGAAAAAGGAGAGAGAGGGATTCGAACCCTCGATAGTTCTTTAGAACTATA
CCGGTTTTCAAGACCGGAGCTATCAACCACTCGGCCATCTCTCCAAAAGACAATTTCTATTTTATTTATACAAATAGAACATGGCCATACGAGTTCATAC
ACTACCCATTTATAGTTACATCCTAGATGGGATCTATATATGTATACATCTGTATGTATCCATCTGTATACTGATAGATATATGCATAATCTAGTATATC
TGTTTGTATATAAAATATATACTCAATAAAATGATAAAGTGGTAATAGGTTTTGAATATTGATTCATGGTTAAATCCCGCCATGATGCATTTTATCACAA
TTTTAACTAAGCAAGGGATCAAATGGTATAGTTTATTTGTTGCTAGCTTGGAGGATTACAAGCATGACTATTGCTTTCCAATTGGCTGTTTTTGCATTAA
TTGTGACTTCATCAATCTTACTGATTAGTGTACCTGTTGTATTTGCTTCTTCTGATGGTTGGTCAAGTAACAAAAATGTTGTATTTTCTGGTACATCATT
ATGGATTGGATTAGTCTTTTTAGTAGCTATCCTTAATTCTCTAATCTCTTGAACTTTTTCTTCGGCATTTCTCCGATCCAAAAAAGCCGCTCCTTCTATA
ATATAACAAATTCGTATTTTGAGATAGAAATGAAATCTCAGTTTCAAAACCAAACAAAGAAATCTATTTGTGCGTTTTTTTTATTTGAATCATATCATTG
ATATCATTGTTTTTTATAACTTATTTTATCGTATCGGTTTTTTGGAATCGGAATTTTCCTGAAGGAACAGATAGTATCAGGTCCTGCACAAATATGATCC
AGACGCATATATGATATATCATATATGTCATATATGTGTGGACATATGTGTGCGTATAAAAAAAGCGGATATGGTTTAATGGTAAAATTTCTCCTTGCCA
AGGAGAAGACGCGGGTTCGATTCCCGCTATCCGCCCGTGAGTAAGTAATCCACTATGATAACTAATTTGGTATAGTTTACTACGATAGTGTCGTACTTCT
ATCGTTCTGTTTATTTACCCACCATCCAAAAACAAAAAGGTTATTAACAACTAGATAATAGAATCACACCAAATAGATTAGATTTCTATTATCTATTTTT
ATTTGAAAAAAAAGGATGTTGCGGAGACAGGATTTGAACCCGTGACCTCAAGGTTATGAGCCTTGCGAGCTACCAAACTGCTCTACTCCGCGCCGAAGAA
CTAAGAACTATTGGACAAAAATAATATAGGCCCCTCTACCATATCTATATAATTAGAATAGTCCATTTATACAGAATGGTAAAGAGGGGCCCCTCCATGA
TCATAGATCATAGAGATCTATAGAAAACATAGTAAACGGTATTTTTATCCTTACCAACTGGACCTTGTAGCGCCCGGTAACAAACATGTATTAACCATCT
CTCGAAGTATGTGTCCGGATAGTCCAAAGTCTCGATAGTTACCTCTAGGCCTTCCGGTCAAAAAACAACGTCGATGGAGACGTGTGGGTGCACTATTACG
TGGTAGGGATTGCAATTTTCCATGAATTTCCCATTTTTCACTCAACGACGGAATTTGGCTTATTTCTTTTTTTAAGGATCGACGAATCAAATGAAATTTC
TGCTCCAATTTCTGTCTCTTCTTCTCCCTCTGAATCAAACTTTTTCTTGCCATAATGTTCAGTTCCTATTATTTTATTATCAAAAATAGAGTTCGGATCC
TAGATGTAGAAATATAATAAAGGGGATCCCCTTATCCATCGAAAGAAAAGGAATGAAATTCTTGCTGATACAGGATATAAACTAAATAACTAAATTAACC
AAATTTTCCTGATGTAGAGGCAATCAAGAAAGCGGCATAAGTGAATATATAACCTACAGAAAAATGGGCCAATCCAACTAACCTTGCTTGCACAATGGAA
AGGGCCACTGGCTTATCTCTCCATCGAATCAAATTTGCTAAAGGTGTGCGCTCATGAGCCCAGGCTAAAGTTTCAATTAATTCCTGCCAATAACCGCGCC
AGGAAATTAAAAACATAAATCCAGTAGCCCAAACAAGATGTCCAAATAAGAACATCCACGCCCAAACCGATAAACTATTCATACCAAAAGGGTTATATCC
ATTGATAAGTTGTGAAGAGTTTAACCATAGATAATCTCTTAACCATCCCATCAAATAAGTGGAGGATTCATTAAATTGTGAAACATTACCTTGCCATAAT
GTAATGTGTTTCCAATGCCAATAAAAAGTAACCCATCCAATGGTATTTAACATCCAGAAAACTGCCAAATAAAATGCGTCCCAAGCCGAAATATCACAAG
TACCACCTCGTCCCGGGCCGTCGCAAGGAAAACTATAACCGAAATCCTTTTTATCCGGCATTAACTTAGAACCACGTGCATCTAAAGCACCTTTTACTAA
AATCAAGGTAGTTGTATGCAAACCTAGAGCAATAGCATGATGAACCAAGAAATCTCCAGGACCTATCGTTAAGAAGAGTGAATTACTACTCTCATTAACA
GCATTCAACCAACCAGGTAACCATATGCTTTTACCGGCATTAAATGCAGGGCCTGTCGTTGAAGATAAAAGTACATCAAACCCATATGAAGTCTTCCCAT
GAGCAGATTGTATCCATTGGGCAAATATAGGTTCAATTAAGATTTGTTTTTCCGGAGTACCAAAGGCAAGCATGACGTCATTATGAACATAAAGGCCTAA
AGTATGGAATCCTAAAAATAAGCTGGCCCAACTTAAATGAGATATGATAGCTTCCTTATGGGCCAACATTCTTGCCAATACATTATCTTCATTCTGTTCT
GGATTGTAATCTCTAATGAAGAATATAGCTCCATGAGCAAAGGCTCCTGTCATGATGAAACCTGCGATGTATTGGTGATGAGTGTATAACGCAGCTTGAG
TAGTAAAGTCTTGGGCTATAAATGCATAAGCAGGTAAAGAATACATATGTTGAGCTACTAAAGAAGTAATAACGCCTAAAGAAGCTAGAGCAAGACCTAA
TTGAAAATGAATCGAATTATTTATTGTGTCATAAAGACCTTTATGACCACGTCCTAATCGACCTCCTGGTGGGTTATGCGCTTCTAAAAGATCTTTTATA
CTATGCCCAATCCCAAAGTTAGTTCTATACATATGACCAGCAACCAGAAAAATAAATGCAATGGCTAAATGGTGATGAGCCATATCAGTCAGCCATAAAC
TTTGGGTTTGTGGATGGAATCCACCAAGAAGGGTTAAAATTGCCGTTCCCGCTCCTTGGGAGGTACCAAATAAATGACTACTAGAATCCGGGTTTTGGGC
ATAAAGATTCCACTGACCTGTAAAAAGTGGACCCAACCCTTGCGGATACGGTAATACATCTAAGAAATTATTCCATCTGACATACTCCCCCCTGGATCCA
GGAATTGCGACATGAACTAAATGTCCTGCCCAAGCCAAGGAACTGACTCCGAAAAGTCCTGACAAATGATGATTAAGACGAGATTCAGCATTTTTGAACC
AAGAAACACTTGGTTTCCATTTAGGTTGTAGGTGTAACCAACCTGCTATTAAAGATATAGCAGAAAGAAATAATAGAAAAAGAGCTCCAGTATAAAGATC
CTCGTTGGTGCGTAATCCGATTGTATACCACCACTGATAAACACCAGAATAAGCAATGTTAACTGGGCCCAGAGCACCTCCTCTAGTAAAGGCTTCTACT
GCCGGTTGACCAAAATGAGGATCCCAAATTGCATGAGCAATGGGTCTTACATGTAAAGGGTCCTTTACCCATGACTCAAAGTTTCCTTGCCAAGCTACAT
GAAACAGATTTCCGGACGTCCACAGAAAGATTATTGCTAACTGCCCAAAGTGAGAAGCAAAAATGTTCTGATAAAGACGTTCTTCAGTAATATCATCATG
ACTCTCGAAGTCATGCGCGGTAGCAATACCAAACCAAATACGACGAGTAGTGGGGTCCTGAGCTAAACCTTGGCTAAACCTTGGAAATCTTAATGCCATA
ATGCCTTTCAAATCCTCCTAGCCATTATCCTACTGAAATAATTCTTGCTAAGAAGAATGCCCATGTTGTGGCAATTCCACCCAGAAGGTAATGGGTTACT
CCTACAGCACGTCCTTGTACAATGCTCAAGGCTCTAGGCTGAGTAGCAGGAGCAACTTTTAATTTGTTATGCGCCCAAACAATAGATTCAATAAGTTCTT
GCCAATAACCACGACCGCTGAATAGAAACATTAAACTGAAAGCCCATACAAAATGAGCACCTAAGAAGAAAAGACCATAGGCAGATAATGAAGAACCATA
AGACTGAATTACTTGAGCTGCCTGTGCCCATAAAAAGTCTCGAAGCCACCCATTAATAGTAGTGGAACTCTGTGCAAAGTTTCCTCCTGTGATATGAGTT
ATGACCCCTTGATCACTTACAGTACCCCAAACATCCGATTGCATTTTCCAACTGAAATGGAATATGACTATCGAAATTGAATTGTACATCCAGAATAGAC
CTAAGAAAACATGATCCCATGCGGATACTTGACATGTACCCCCTCTTCCAGGCCCATCACAAGGGAAACGAAAACCAAGATTTGCTTTATCAGGTATTAA
ACGGGAACTACGAGCAAATAGAACACCTTTTAGTAGTATCAATACAGTCACATGGATCGTAAATGCATGAATGTGATGGACCAAAAAGTCTGCGGTACCT
AATGGAATAGGTAATAAAGCGACTTTTCCGCCTACTGCTACTAATTCACCTCCCCCCCAAGTTAAGCTGGTGCTTGCTGTTGCACCAGGAGCTGTTGTAC
CGGGTGCTAAAGCATGGGTGTTTTGTATCCATTGGGCAAAGATAGGTTGTAATTGTATAGCGGTATCTGAAAACATATCTTGAGGACGCCCTAAAGCACT
CATGGTATCATTATGAATATACAAGCCGAAACTGTGAAAACCTAGAAATATACAGACCCAGTTAAGATGTGATATGATTGCATCACGGTGCCTAAGGACA
CGATCTAATAGATCGTTGTATCGAGTAGTTGGATCGTAGTCTCTTACCATAAAAATGGCTGCATGTGCAGCAGCTCCAACTATGAGAAATCCACCAATCC
ACATATGATGTGTGAACAATGAAAGTTGTGTACCATAGTCAGTAGCTAAGTATGGATAAGGGGGCATGGCGTACATGTGGTGAGCTACAATAATGGTTAA
AGAGCCTAACATAGCCAAGTTAAGAGATAATTGAGCATGCCATGACGTTGTTAGTATTTCATAGAGACCCTTATGGCCCTGACCGGTAAATGGACCTTTA
TGAGCCTCTAAAATATCTTTCAACCCATGACCAATACCCCAGTTGGTCCTATACATATGACCAGCTATCAGGAAAAGAATAGCAATGGCTAAATGATGGT
GTGCAATATCGCTCAGCCATAGACCCCCGGTTATTGGATCTAATCCTCCACGAAAACTCAGAAAATCTGAATATTTTGACCAATTCAAGGTAAAAAATGG
GGTTGCTCCCTCAGCAAAACTAGGATAAAGCTGAGACAAAAGATCCCGATTCAAGATAAATTCATGAGGAAGTGGGATCTCCTTAGGATCTACTCCAGCA
TTAAGAAATTGGTTAATTGGCAAAGATACATGGATTTGGTGTCCCGCCCAAGAGAGAGACCCAAGTCCTAGTAACCCCGCTAAATGGTGATTCAACATAG
ATTCTACATCTTGGAACCAAGCCAGTTTTGGGGCAGCTTTGTGATAATGGAACCAACCCGCAAAAAGCATTAATGCTGAAAAGACCAATGCACCAATTGC
AGTACAATAGAGTTGTAATTCACTAGTTATTCCAGATGCTCGCCAAAGCTGAAAAAATCCAGAGGTTATTTGTATTCCTCGGAAACCGCCGCCCACATCA
CCATTTAATATTTCTTGACCCACTATTGGCCAAACCACCTGGGCACTGGGTGCAATGTGAGTAGGATCACTTAGCCATGCTTCATAATTTGAAAAACGAG
CGCCATGGAAGTACATGCCACTCAGCCAAAGAAAGATAATGGAGAGTTGACCGAAATGAGCACTAAATACTTTTCGAGAGATCTCCTCCAAATCATTGGT
ATGACTATCAAAATCGTGAGCATCAGCATGTAGGTTCCAGATCCAAGTGGTAGTTTCAGGGCCCTTGGCTATTGTTCTTGAGAAATGACCGGGTTTGGCC
CATTGCTCAAAAGACGTTTTTACGGGATTCCTATCCACCAAAATTTTAACTTCTGGTTCCGGCGAACTAATAATCATTGAGTCCTCCTCTTTCCGGACAA
CACATACAAAGAGACCTGCCAACAGTCAAGTTTTTAGTGAACCTCTGAGAGATAGATATTTATGATTAGTTCCCTTCTTTGTTACTTATCATCTATCCAT
TTTTTTTTGAGTTATTCACTAGAGCAATTATTATATTGAAGTCAATTCGGGGCAAGTGTTCGGATCTATTATGACATAGCGATTAGGTGCTCAACGGACC
TTTTCGCTTTTAACCACTTTCCAGGTCTGACGAAAAAACGCTTTTTTTTGCAATCTAGTGTATTCTTATCTGAATGTGTAAGTGTGATATGCATCCACTT
GAATGGAACATAATAAATGAAATACCTTAGTTACTCTACTCTAATTACAAATACTTTGATTAGAAATCAAAAGAGGACTTCATCAGTAATTAATAACATA
AAGATCATTCCAATATATTATCTTTCTATCTATTTCTATATTTATTTAACTTTAAACGACCAAAAGTCTCTTTTTTTATTTAGCTATATTCTCTTCTCTA
CTCTATTCCTACATACTTCTTGATACCTTATATGATATCATATAAAAAAGTAGAATTTTTTTTTACTTTTACAAAGGGAAGGGATATAATGAAATTCCTT
GATTGGATCTTATCAGGGAAAGGATCCAGTTATTTCATTTTATTTAATAAATTCGATTTGATGGACTCAACAAACCTAACCTATTGTCATGAATTAAAAA
GGAGAGTGGTCTTATTCGAACCGTCTTGTTATCTTCAACCAATTATGTGCTTCAATATAATTACCCGGAGTAAGCGCTATAGCTTGTTTCCAATACTCAG
CAGCTTGATCGGACCAAGCCTCTGCAATTTCAGAATCACCCTGTAGAATGGCCTGTTCTCCCCGGTCGGAATAGGTAAATCAATTCCTTTCCTTAGAACC
GTACTTGAGAGTTTCCTACCTCATACGGCTCAGCAATCAGTTATTTAGACAGCCCATCTTAATCTACCCTATCTAACTTAACTGACTTAAATTTCTGATA
AAATTATCCCTTTTTGGGGGGGTTAATCATAAGAAATTAATGACATAAGTTTCAAACTCTAATTTGAATCAATAAATTAGTTTTATCTTTTCTCCTACCT
TCAGAAGAATGAAACATAGATATGGTATTTGCCATATCGTTAGAATTTTCTGAAAGGTAACTATCTCGGTTTCATAGATGAAATTCATATAGAATTTTAG
AAAAAGACTTTCTTCTATTTCTTCTATCTTCTGTAATATATATAAGAAAAAAGACTTACTATCTTTGGGATCTGATGCTACACCGCTGCTCAATACCTTA
GTGGATCAACTCTATTACATAAATTGATTCCTAATTTTTATCTCATATCGTGAGATAAATAAGCAGTTCTTATTGTATTAACTGAGAACCTTGCTAATGG
ATCTTTACGGTGCTTCTTCTATCAATTGGATCCTTTATCCATAGAAAGAATATATAGGCCTCATATTGGGTATTTTTTTTGTTCCCCTTAAATCTCTTTC
TTTGCTACAGCTTATAAAAATCGTTGCTTTAGACGATGCCTATGTAGAAAGCCTACTTTTTCTAGTATTTGTATTTCATTTACTAGCCGATTTGAGCCTT
TTTTCTTTCTTTCTATAGTGGAGATAGTCGCACGTAATGACAGATCACGGCCATATTATTAAATGCTTGTGGTAAGAATGGATTGCGTTCTAATGCCCGA
AAATAATATTCCAAAGCCTTTGTATGCTCCCCATTACTTGTGTGTATAAGGCCTATGTTATAGAGTATATAACTTCGGTCATAAGGATCAATTTCTGGTC
GCGTAGCTTCATAATAATTTTGTAAAGCTTCCGCATAATTTCCTTCAGATTGAGCCGACATCCGTTACGGTTGTCATTCTAGTCAAAGAATCCCCGTTCC
AGAACCGTACGTGAGATTTTCACCTCATACGGCTCCTCCTTTCTGTGCATAGTATTAAAAGGAATAACCCGTGGGATGAAGAAATCAAAATATCCTTTTT
TTTTTTATGAACTGATAGGGGCTGGTATTTTTACAAGAAATCTCTAGCCATCCTTCGTGCAAGAGGTTTTTTATTAACAACAATCATATAAGTGTTAGAT
AGAAAAGGTAACTCCAACAATTTATTTGTCCCTAACGCTCCATTTTCAGGAATTAGTCACTTCAACGATCTTCGATGGTTATACGGGTATCCAAAATACA
AACGAGATGGATGTTTGTTGTCCCAACCATTTTTCTTAGTCCCGATACCGATAAGTAAAAGGGGTCATTTATAACAAAGTTTTCGTGTTGTTGATTTCTA
AGTGTAGTGCTTCTTCCCCTATGCCACCTATTAGTACTACTAAAGTAGAGTAGAATTGACCTACCATTGCAATATCTATAGGTGTAACCTTTCGCTCAAT
ACTAAAATCAAGGATTGAAGCATCTGAGGCCGCATCAATCGAGGATACACGACAGAAGGTATTGTTTTATCTCCAAGCTTAACTTCACCTTCACCAAACG
TAGGTTTATTTCCATAATTTTTTTTTTATTTCTATCTTGAACCCGAAACATATCTCTTTCTAGTAAGACTTATAGCTAAAAAAAAAAAAAAAGAATCAAA
TCGCACCATCTCTGTAATAGGTAAATGCTTCTTTCTCTCCTGAAGTTGTCGGAATTATTCGTAATAAGATATTGGCTACAATTGAAAAGGTCTTATCAAT
AAAATTTCCATTTATCCGAGATCTAGGCATAATTAGCAACTCATTCTACAATTCTTCTCATTTACCTTGAGGAAAATGATCTAACAAACAAAGGAATTGT
ACAGTACGAAATAACATAAAAACAGACTAATTCTAAAAAAAAAATATATAGACTAGACTTTATACTCAAATTGTGCCCTTCCCAGGGAGAGATAACAACT
AGTTGAATATGATTGGATTTGATCCAAATTTTTGAGTATCTCAATGAAGGGAACTATTATCCATTTAATTTTGTTTTTTAAGAATCAAGGCTTCATGTTC
CTACACTATCTGAGAACTTAAGAAGTTTTGATTTGATCATGATTCAAAGATAAAAATATAAAATATTCTCTAAAAAAGTCACCTGTTTGTTTTTATAATG
TGTATAATACACTATACAGTCGAAATAGAAAAACTTATGGAACAATTCATCCATTTGTAATAGATCCATGGGGTAGGTAATTAGAGGAGTTGCCATTGAG
AAATCAGGGATTTGGTATGGAAAAGCTTTTTTTCCTATAGAACCCTAGTTTAAATGTAATCATAGTCTAAAATAGGGATCCTTCAGTTAGTTGATTTTTT
CTAAGTGAAGTCATTGGTCTTATTCAGTCTAATATAAATAAAAAATAAGAAAAGATCTTCGTCTTACCCAATATTAATGTAATGTATATCCCCTTTTTCT
TTTTCATTAATTCTTAAAAAATAAAATGGATTCTTTTATCTATTGAATATTTTTATTTTAATAGTTTGGTAAAAGTTTTTTAATTTCTATTAGAAAAAAA
GGGTTGTAACTATACTGCAAGAATAGGAATTACTCGCTATTCACTCGGTTTATGGTCAATAATAAGATTATGTTATGTAGGAGAGATGGCCGAGTGGTTG
AAGGTGTAGCATTGGAACTGCTATGTAGGCTTTTGTTTACCGAGGGTTCGAATCCCTCTCTCTCCTTTTCTGTACCTTCACCTAATTCACGAAGGCTATT
TAACACAATGTATTAAATAACCAGTTATACCTTTATTTCTATTCTATAAGAATTATATCCTTATTTGAGATGAGAGATATTTTCTATTCCTAATTGGTAT
AAAAATAGCGAAAAGTGGGAAAAAGGAATGATAATTTGACTCCCGATTGTTATAATACATATTGGTGTAATACATAACTGGGAAAAACCTGGATCAAAAA
GAAAAGCCCTTAGCTTAAACTTAGATTTCCGTTAGATATTTTTATATCTGCCAAAAGCGGGCAAAATTGTCCGAACCTTTGCTTGTTATTTTCCTGAGTT
TAAGTCTGACGAGAATAATATTCTACAACTAAGAGCTCGTTTATTTTCAAACCGATCCACTTACTATCTATTATTTGGTTTACTAATCCTTTACTCTGGA
TTGAGTCAAGAGTCAAATGTTTTGGGACCTCCTCAGGGGGGGATGAAGTCATATTATTTTGAATCAGAGCTTTTGATCTTTGATTATCCTTTGTTGAAAT
AATATCCTGGGGTTTGCAACGATAACTTGGTATATCTACTATACGACCATTAACTAAAATATGTCTATGATTAACTAATTGCCTGGCTGCAGGAATAGTC
GAAGCCATGCCCAATCGAAAAAGGATGTTATCCAAACGCATCTCAAGTAGTTGTAGCAAAACCTGCCCTGTTGATCCTTTGGCTTTTCCAGCGATATGCA
CATATCTAAGTAATTGGCGCTCTGTCAAACCATAATGAAAGCGCAATTTCTGTTTTTCTTCTAAACGAATACGATATTGTGATCTTTTACCAGAACGCAA
TTGGTTTTTAAGATCACTTCCAGATTTAGGTCTTTTACTAGTTAGTCCTGGTAAAGCACCTAGACGGCGTATTTTTTTGAAACGAGGTCCTCGGTAACGA
GACATAAAAACTCCTTTATTTTAGTATGAATATTTTATTGAAATTTAAGTTTACAGAAAAAATCTAAATTAAGTTAAGGCTGCACTAAAGCATAAACAAA
CCAAAGAAAAATATACATAAGTAATGGATTGTATCCATATGCATTTTTTTATATGTTTTATTAGATATTTTATATTATATTTTATTTAGATTTTATAGTT
ATAGATAGATATCTATCTAAATATATCTATCTATGTGTATAGAGATATAGATACGAGATTAAGGCTACGTTTTCGGATTTGTTCTATAGTTGTCCGATAG
AGGTCTAATTACTCCGATTTTTTATTCATAGTTGGAAGTTACTGTCTCATAACATAATAAACGAGCAACTCAACATTTGAAGAAAGCAAAAGGAGAGCAG
TCTTTTAAATATTTCTTAATCTCAAGAGGCAGGCTATCATCAATCATGTAAAAATAAGATAATAAATAGGGAAAAAGCCCGCTATCGGAGTCGAACCGAT
GACCATCGCATTACAAATGCGATGCTCTAACCTCTGAGCTAAGAGGGCTCACATAACAGAAAAAAAATAATGTATGGCAATTAAGCAAATTGTTAGCATC
TTCTGTTTTTGTCCATTTTTTTCTTATCTATATTTCATACTTATTGTATAGCCTTTTCTTTGTATGTTATATTTTTTGTATTTTATATCGTTATCTTATA
TAATCCATAGATTATATCTCTATAGGTATAACATACTATATTCTAGTATTATAGTCAATTTTATGTAATTTAATGTAATAGTATATAGTTGTATAGTTCT
TGTTTCACATTTATTAAGATTAATTAATATATATTATAGAATTATAGAACTAAATAATATATATTATAGAACTCAATTCTAATGACAAAAAACTCTATTA
ATATTAAGTTAAATTATATATATATATTAGTTCACTAATATATAATTAACTAGACTATTAGAGAATTCACTATATAACTATTAGAGTTTAGAGTAATATA
ATTATATACTATTATAGTAATATTTTTATAGTAATATTTTTTTGATGAAAATAACAAAAAGAATTATATTAATAAATAAAAATATAAATTAACTAATTAA
AATAGAAATTTTCATTAAATTAGAATGAAATATTTTTATTAACTATTTCTTTTTTATACTCAAAAATAACTCTAAAAAGTGAAAAAAATGTATTCAATAC
AATATCAATTTATGAATTGAATAAAAACTTTTTTTATTAGATTAGGAAAATCCAAAAAAGTGAAATTAGAACAATTAGAGTTATACTCTTATTATATATT
TAGGCCTATAGTTTATCTCTTCTAACAAAAAATATAAGGAAAGGATAAGGATCAAAATACAATATAGATCATAATAAGAGAGTCTTCTTGGAAAGGAAGG
AAATAGGACAAAAAAGAGAAGAATAAATATCGACCGTTCCAGTATTCCAAATCCTGCTGGAAAAATAAGGTGGGTAGAGACATAGATCTAGGGATATATC
TTATCCCTATTGAATTGCAGATACATCAATGATAGAATCAATTTCGATTGGATATTGGATGGATATGGATCATTTGATAAAATTAAAATGAGAGAATAGG
TCAAAAAGTCGTCATAAATACTTTTTCACTATAGAAATATGTATCTAATTAATTCAATATTTCTATTTCTAAATTCTAAAAAAAAAATGGAAATCAAAGA
AGGGGAAGGAATTACAATGGAATTCCGGTCTCAAATCAAAAGGGGATATGGCGAAATAGGTAGACGCTACGGACTTAATTGCATTGAGCCTTGATATGGA
AACCTACTAAGTGGTAACTTCCAAACTCAGAGAAACCCTGGAATGAAAAAGGGGCAATCCTGAGCCAAATCCTTGTTTTGAGAAAAAAGGATAGGTGCAG
AGACTCAATGGAAGATGTTCTAACGAATGGAGTTGATTGCATTGCGGTGGTATCTGGAATTATTCTTTCTCTCTAAGAAAGGGTAACCCTCTTAACACGC
ACATATATACTGCAACTGATTAATCAGGACCCGAATCCATAATTTTTATTTCTATATTTATTATTTCTCTAATTTATATATATAAATATAAATTAAAATC
AATAATTTTCTAAATTAAGAGTTATTCTGAATTCATTCCAAATTCAAGTAATAGTGGAATATTCAGTGATCAAATCATTCACTCCAAAGTGTTATTTTTT
TTTTCAAAAAAAAAGAATAATAATAAATTGGACGAGAATAAAGAGAGAGTCCCATTCTACATGTCACTACCGACAACAATGAAATTTATAGTAAGAGGAA
AATCCGTCGACTTTAGAAATCGTGAGGGTTCAAGTCCCTCTATCCCCAAAAAAACGATTTGACTTCCTAAGTATTTTTCCTCTTTTCCTATTGACTATTT
CATTTTTAAGACAAAAAAAGAAAAAAAAAATGGACAAAAACAGAAACCCTGGAGTAATATAAGGTGACGACATGTCAAATAGTCGGGATAGCTCAGTTGG
TAGAGCAGAGGACTGAAAATCCTCGTGTCACCAGTTCAAATCTGGTTCCTGACACATAATGAATTCTATTAAGAATACTTAATACTCAGACAATTTAATC
AATACGGGTATCTATACATTAAATGAAATTCGATCTTTTTTTATTGTTGAATTTCTTATTTTTTCTATTTCTTTTACTTGATTCTTACTTGTTTTACTTT
CTGGGATTTATCTACGTGATATGCGCGGTACAAAGTTCATGGTACAGAACCCTTTTGATTCATTCTATTGTCTCTGCTTATCAAAACAAAAACTGAGAGC
ATTTTGAAAAAATGGGGTTGGGAATAATATAAATTCACCCTTTTTTAGCTCATCCAGAATACGAATTAGAATCAAGTTACTCTTATAGGGAACAGAACGT
AAAGTCAAAGTATTGTTTGACTTGAAATCTGAAGTTGTCTCATATACGTGACATTAATTTCTTATCATTCAATGAGCATCTTGAATTTCATAGAAATTGG
GCGTAATATAGTCCTTACGTAAAGGCCAGCCTATCCAACTTTCAGGCATCAAAATACGTTTAAGGCGTGGATGATTATCATAAGAAATTCCAAACATATC
ATAAGATTCGCGTTCTTGAAAATCAGCACTCCTCCAAACCCAGAAAACAGATGGGACTATAGGATTTTCCCTTGGGACAAATACTTTTATACATACTTCC
TCCGGTTGATCCACCCCATACTGTATTCTCGTAAGATGATATACACTAGCTAAAAATCCACCTGGTGCGACATCATAGGCACACTGAGAGCGTAAATAAT
TGTAACCATACACATATGAAATGACAGCAATGGAGTCCCAATCTTCCGGTTTTATTTGTAAAGTCTCTATTCCTTGGTAATCAAAGCCCAAGGATCTATG
AACAAGCTCATGCTTGACTAACCAAGCAGATAAATGACTCTGCATCTTCTTGATCTCTCCCACATTTGGATTTGTATAATTATTTCATATTTACAATGAA
ATTTATAAAGATTCAAGCTTTTTTTTGTCATTCTCCGCAAAAGCAACCTGCTCAATTCACTAATTTGTGGGAAGATATTGAACTTTTGGATCTAAAAAAT
TCTTCAGAAGTTATTTCTGAAGTAGATGGTGATTGATAGAGCAATTCTTTATTGTAATTTCCAGTATGAATACTGCGCTGAACATGAAACTTGTGATTGA
TAGTAAAACATCTATTTTCTTGTTTAGAACCAATTCTATCTTCATATATTTCTCGAGATATCTTCTTACGAAGTTTCGTTATTGCATCTATAACTGCCTC
GGGTTTAGGTGGGCAACCCGGCAAATAGACATCAACAGGAATTAACTTATCAACTCCCCGAACGGTACTATAAGAATCGGTACTAAACATCCCTCCTGTA
ATAGTACAGGCTCCCATAGCAATGACATATTTAGGTTCAGGCATTTGTTCATACAATCTCACTAAAGAAGGAGCCATTTTCATTGTGACTGTACCGGCTG
TTAAAATGAGGTCTGCTTGCCTAGGACTTGATCTTGGTACCAATCCATAACGATCAAAGTCAAATCGTGAGCCTATTAATGCAGCAAATTCAATAAAACA
ACAACTGGTACCATATAAAAGAGGCCATAAACTCGAGAGTCTTGACCAATTTGAAAGATCATTCAACGTAGTTGAAATAACGGAATTTGGCATTGTTTGG
TCAAGTGACGGGAACTCGATCAAATTCATAACTGTCTCAATGGACTCTTTTTTATTGTTTGAATATTCAGGAGCTAAGACCATTCCAATGCTCCTTTTCG
CCATGCATAAACTGAACCGACAATTAGGATAAGCACAAAAATTAAAGCTTCGATAAATACGGATACACCTAATACATCAAAACTCATTGCCCACGGATAA
AGAAAGACGGTTTCAACATCAAAAACAACAAAAACTAAAGCAAACATATAATAACGAATTCGGAATTGTACCCAAGCATCCCCAATAGGTTCTATACCCG
ATTCATAACTAGAGAGCTTCTCCGGTCCTTCACTAAGGGGGGCTAAAACTCCAGAAATTATAAATGCTAAGATAGGAATAACACTTGATATTACGAGAAA
TGCCCAGAAAATATCATATTCATAAAGCAGAAACATAAATGCACTCCTATTAATTAATGTATAATATAGTGAATTAGTCGATTCGAATTGGAATGAATTG
TCAATTCCTCCAGAACAGTTTAAGTTAAGTCAAATAAGGATTTTATTGTTCTTAGTCTTAGTGATATAAGATATAGGCATTATCAAAAAGGCCCAGGGAT
TTCTATTATATTCTAAGTATTTTTTTTATAAAAAAATGGAGAGGATTATTGTGGCTATTGACTCAATACAAATATGTCAAAAAAAAAAGAATACATCAAA
AGATTTTAGTCTCTCTTCTTGCCCTAGCCTAGATTTAGATTATTTTAAAAAAATGAAGAAAATTCTTATATTTATATATAAAATGGATATAATTTAAAAT
GGATATAATTGTTAATTTAATTAATTCAATCTCTTGAAGTGCTAGGAAACAAACTATAAAAAATTTTTTCCATATCAAAGAAACTTTAGTTGGATCTATA
CTGTCCCCACAGACTCTCTAAGAAACAAAAAAAAATAAAGGTGTTTTTTAGAGTTATAATGCAAAAATCTTTCGAATCAATTAGTAATACTAACCTAAAG
TAAAAAAAAAAGGTGATTTAGAATCAACCAACTTATTTATTTGTTTTATTACAGGAATACCACTTAGTAAGACTAACCCATATTAGTAATAGGGCCAACC
TAAAATTTCGCTATAAGAGAAAGTGTGTTTTGAAGCAAACCCACATAAGTATAGTAGAGGGGTATAGGTATAATCGGTGGACTCATAAATTTGGCATAAG
ATACTTTGTAATAGTAATAGAAAATAATAACATATTATCAATATCGAACGATTTGATAAATAAAATCTACAAACCTGCGGAACTCATAGAAATTCAATAG
AGTCGAAATAGTGATTTGATCAATTTATAACCAATTCATTTTCTATAAAACAAGAAATTGGCGTTGCTCTTCTACCAATACCAAAAAGTTATTTATTTGT
TAGAGTATTCCACAAATATAATACAAAAACTAAACTAATAGGTACTAGTGTGACTTAAGCTTAGATTAGGTTGAGTAGGTTTGTAGTTTTTAAACGAGAT
CATGTCATTATTTTCATTTAACTTAAAAAAGGATTGGGTATAAATCCCAAAGCAAAAGTCTATGACAAACTCTTTGAGAGTAACAGAAAAAGGTTTTTTT
ATGTCATTCCATTCACCGACGACAATTAACAAAAAAGAATGCATTTTTTATCAGAGATTTTATAAAAATATTAATTGTATCTATTCAACTAAATCCAATT
TGGGTTTTCATTTTCGTGTACCTATGAATCGAGATTATCATAGGGTAATGCTTCTAGTTCTAGGGACTCACCAACTGACTACCCAAAAATGAATATAATA
TAGTACTAATGAGATGAGGAAATCAAAAAAAAAAATATATATATATAAGTAAATATTATATATAATGTATAGGACTATACGGACTTGAACCGTAGACCTT
CTCGGTAAAACAGATCAAACTTTTTATTATCAAAATGATTCGAACTGTTTCAAAGACCCAACATGCATTTTGTTGCATTGGGCTCTTTCATTAACTGATG
AAAAGATCAGTTAGTCCACCATGTTTTTTCTTCAACAAAAACAAGAAGATAATGAGATGGCTCCACTTGCTCTGATTCATTAGTCGAATTCTGATCTAAG
AGCAATACCAAAGTGTTTCAAAGAAGGATTACTTTGACGTAGGTCTGCTTAGGGTTATGGCCTAGATCCACCTAACTTAAAGTTTAATGGAGTCTCCATC
GTTCCGCTCTAAGAGTCAAATATGAGACTTCTTACACCTTAAAGTTCATAGGACGAAAAGAGGTTTTTTAAGGCCTTTATACTCGTTATCCCTAGCATTG
AATAGACTGGGTATTCACCTTATCAATTCTCAAATCAATGATGGGCTTTATTTGGTATCAGAATTCACACTTGAATCGGACTGACCAAATATTTGTTATG
TCAGGCTATTGTTCTCTTGTTCTCTCGAATCTATGGAGTAAGACATTGATTTATCAATAAGATCATTTATTTGATTACTTGATTGACTCCTTTGAAAAAC
ATTGGCGCACGTGTAAACGAGTTGCTCTACCAACTGAGCTATAGTCCTTGTGATAAACATCTTATCATATAGACAATTTCTTGTCAAGATGGGTATGATC
TCCATAATAGTTCTTTGGCCATTTCTTTTTAATGAAGTTAAGGATTGGTATTGCTTAGAAGTCATATTTCCTATATAATCCCAAAAGTAAAGTAATGAAT
TTTTTTTACTTTGTAGTTTGTAGTAATAAAAGACCTACTTAACTCAGTGGTTAGAGTATTGCTTTCATACGGCGGGAGTCATTGGTTCAAATCCAATAGT
AGGTAGAACTTATTAGATACCATTGATTTCGGTATCTAATAAGTTTTTATACTCATTTTATTTTTTTGTTGTATTTATTAGATTAGACTTAATTGTTTTC
CATTTTTATTGGAATTAAAATAGACAGTTTTGTCTAATAAAGAACTTGTTTTGATTGTTTCGATGCATTAACTAGCAGAAATAACATTGATAGCCTCTAC
TCGTGTCTTAGCTCGTCTCAGAGCTAGATTCGCCTCAATTGCTTGTCTTTTACCTTCTGCTTTACGCAAGTTATCTTCCGCTTTTTCAAGAGCTTGTTGA
GCTTCTTGCGGATCAATATCAGTACTTATCTCTGCATCATTTCCTAAAATCGTGATCTCATTATTACCTATTCGAGCAAACCCGCCCATCAAAGCTACTG
TTACCCATTGGTCAGTTAGGCGTATTCTCAATAGACCTATATCTACAGCTGTGGCAATAGGAGCGTGGTTTGGTAATACACCAATTTGGCCACTATTAGT
AGATAAAATAATTTCTTTCACTTCTGAATCCCAAACAATTCGATTAGGGGTCAGTACACAAAGATTTAAGGTCATTTCTTCAATTTGCTCTCCACTTCTA
AGTTTATAGCTTTCGCGGTAGCTTCATCGATGTTACCCACCAAATAAAAGGCCTGTTCGGGAAGACTGTCTAATTCTCCGGAGAGGATAAGTTTAAAGCC
CCTAATGGTTTCTTCAAGGCCAACATATTTCCCTGGAGAACCTGTAAATACTTCCGCTACAAAGAAGGGTTGTGATAAGAAACGCTCAATTTTGCGTGCT
CTTGCTACGGTTAAACGATCCTCTTCGGATAATTCGTCTAACCCAAGGATAGCGATAATGTCTTGCAGTTCTTTGTAACGTTGTAAAGTTTCCTTAACTC
TTTGCGCAGTTTCATAATGGTCCTCGCCGACGATCCCAGGTTGTAGCATGGTTGACGTTGAATCTAAAGGATCCACTGCTGGATAAATACCTTTAGCAGC
TAATCCTCTTGATAGTACGGTAGTAGCATCTAAATGCGCAAATGTCGTTGCAGGCGCAGGGTCGGTCAAATCGTCTGCAGGTACATAAACTGCTTGAATA
GAAGTTATAGATCCCTCTTTTGTAGATGTAATTCTTTCTTGCAAAGAACCCATTTCTGTACTAAGGGTAGGTTGATAACCTACCGCAGAAGGCATTCTCC
CTAACAAAGCAGATACTTCAGATCCTGCTTGGACGAATCGAAAGATATTGTCAATGAATAGAAGTACGTCTTGTTCATTAACATCTCGGAAATATTCCGC
CATGGTTAGGGCGGTCAACCCAACTCTCATACGAGCTCCCGGCGGTTCATTCATCTGCCCATAGACGAGAGCTACTTTTGATTCTGTAATATTTTTTTCA
TTAATAACTCCGGATTCTTTCATTTCCATGTAAAGGTCATTTCCTTCACGAGTACGTTCGCCTACTCCACCAAATACGGATACACCTCCATGAGCTTTAG
CAATGTTGTTGATCAATTCCATAATGAGTACTGTTTTACCCACTCCAGCTCCCCCAAATAGTCCAATTTTTCCTCCACGGCGATAAGGGGCTAAAAGATC
CACTACTTTAATTCCTGTTTCAAAGATTGCTAATTTCGTATCTAACTGGATAAAGGCAGGTGCGGATCTATGAATAGGAGATGTTGTGCGAGTATCTACA
GGACCTAAATTATCAACAGGCTCACCAAGAACGTTGAAAATTCGTCCCAGAGTGGCTCCACCAACTGGAACGCTTAGAGGAGCTCCCGTATCAATCACGT
CCATTCCTCTCGTTAGACCGTCTGTAGCACTCATAGCTACAGCTCTAACTCGATTATTTCCTAATAATTGCTGTACCTCACAAGTCACTTTAATTTCCTG
ACCATCGGCATCTTGACCTTTAACTACCAAGGCATTATAAATATTGGGCATTTTACCCGGGGGAAAAACGACATCCAGTACTGGGCCGATAATTTGAGCA
ACACGCCCTAGGTTTTTTTCTTCCAATTGGGAAACCGCAGTACCAGAAGTAGTAGGATTTATTTGCATAATGATGATAAAGTGAAATATGTCGAAATTTT
TTGGAATATTTCCGAATAAAAAAATGTCCGATAGCAAGTTGATCGGTTAATTCAATAATAAATGAAAGTTAACACTTGATTTAGTTGGTACCATCCAACC
GAATCTAATTCAATCATTTACTCATTCAATGAATGAATTTTCAAGTTTAACCACAATCCTTTTTCAAATAAAGTAGATGAAGATGAATAAGAAGCATGGA
GAAGTGTGTTTATTTTATCTACCATTATAGAGAGTTCTATACATATCATATTCCATTTTATAATTTATGTAATTATGTAATTCGAACCTAAACTCGATTT
CTTATTCATTTTTTCGATCTCATTGTTCGTTATTATTTAGTATTTCATAAGTATTTTAGCCCATTTGTGGTTTAGACTATACCTTTTTGATGGATGAGTT
ATGGTTATTTGTACATCTAGGATTTACATATACAAGATATATCACTTACAAGATATATCACTGTCAAGAGGGATTTTTTTGAGTATTTAGATACTATTTA
CTATTGAGTATTTAGAGAATATTTACTATGTTAGATAAGACATTTAGATAAAAAAAAAGAAGAGCGATAAACTACAAACTTACAAAACAAGGGTTGGGTT
GCGCCATACATATCAAAGAGTATACAATAATGATGTATTTGACGAATCAAATACAAATTATTATTAATTAATTGAGAATATTAATTGATAATTGAATTGA
AAATTGTTTGAAAGATTTTTTTTTTCAAATGTTTCATTCACAATCCATGTCGAGTAGACCTTGTCGTTGTGAGAATTCTTAATTCATGAGTTGTAGGGAG
GGACTTATGTCACCACAAACAGAGACTAAAGCAAGTGCTGGATTCAAAGCTGGTGTTAAAGATTACAAATTGAATTATTATACTCCTGAGTATGAGACAA
AAGATACGGATATCTTGGCAGCATTCCGAGTAACTCCTCAACCTGGAGTTCCACCTGAAGAAGCAGGGGCTGCAGTAGCTGCCGAATCTTCTACTGGTAC
ATGGACAACTGTGTGGACTGATGGACTTACCAGCCTTGATCGTTACAAAGGACGATGCTACCATATCGAACCCGTTGCTGGAGAAGAAAATCAATTTATT
GCTTATATAGCTTACCCATTAGACCTTTTTGAAGAAGGTTCTGTTACTAACATGTTTACCTCCATTGTAGGTAACGTATTTGGGTTTAAAGCTTTACGAG
CTCTACGTTTGGAAGATTTGCGAATTCCTCCTGCTTATTCCAAAACTTTCCAAGGCCCACCTCATGGGATCCAAGTTGAGAGAGATAAATTGAACAAGTA
TGGTCGTCCTCTATTGGGATGTACCATCAAACCAAAATTGGGATTATCCGCGAAAAACTACGGTAGAGCGGTTTATGAATGTCTACGTGGTGGACTTGAT
TTTACCAAGGATGATGAAAACGTAAACTCACAACCATTTATGCGTTGGAGAGACCGTTTCTTATTTTGTGCCGAAGCAATTTATAAAGCACAAGCCGAAA
CAGGTGAAATTAAAGGGCATTACCTAAATGCTACTGCAGGTACTTGTGAAGAAATGATCAAAAGGGCTGTGTTTGCTAGAGAATTGGGAGTCCCTATTGT
AATGCATGACTACTTAACAGGGGGATTCACTGCAAATACTTCTTTAGCATATTATTGCCGAGACAACGGCCTACTTCTTCACATCCACCGCGCAATGCAT
GCAGTTATTGATAGACAGAAAAATCATGGTATGCATTTCCGTGTACTAGCTAAAGCATTACGTATGTCTGGGGGGGATCACGTTCACTCTGGTACAGTAG
TAGGTAAACTGGAAGGTGAACGTGAGATGACTTTAGGTTTTGTTGATTTATTACGTGATGATTTTATTGAAAAAGACAGAAGTCGTGGTATTTTCTTCAC
TCAAGATTGGGTCTCTATGCCAGGTGTTCTGCCTGTAGCTTCAGGTGGTATTCATGTTTGGCATATGCCTGCTCTGACCGAGATCTTTGGAGATGATTCC
GTACTACAGTTTGGTGGCGGAACTTTAGGACACCCTTGGGGAAATGCACCAGGTGCTGTAGCTAACCGTGTAGCTTTAGAAGCGTGTGTAAAAGCTCGTA
ATGAGGGACGTGACCTTGCTCGTGAAGGTAATGAAATTATCCGTGAAGCTTGCAACTGGAGTCCTGAATTAGCGGCTGCTTGTGAAGTTTGGAAAGAGAT
CAAATTTGAGTACGAACCAGTAGATAAGCTAGATGTTAAATAAAAGCTAAGCTTGCATAATTCAGTAATTCCTGTTTGTTCTCCTAATTGCAATTAAACT
CGGCCCAATCTTTTACTAAAAAAGGATTGAGCCGAAAAAAAGAGGATCCTGAAATTTGCATATATCTTTTTTGCATATATGTTTTCTTTTATGTATCAAC
ATATACAGAATGTACAGGGGCTAGGACCTTACTTACAATCAAAGGTTAAAATACTTATTTTTCTTATGTTGGAGACATAATAAATCTTATGGATCCTTGG
GATTGGTGGATTAGTTAATATACCCAAGTTGCAGACCCTAGCTCAAGCTAGGGGAACGTGCTTTCTACTGATCCTGTATATTGTCTTTTTCGTTCCGTGT
CCCATTGGTATACGAGAATGAATTCAGGAAACTCATATTTATACTTTTAATAGGAATTTGTACACAATATGAGAAGAAACCCTTCTTTTTTTCTATTATA
ATAGGGGAAAAGATTCCATCATTTAAATCATAAACCTAAATCATATAAATCATAATCACTATTAATATTGAAATTATACCCCGCATTCCACAACACAAAA
GATAATGAGTTCTTTGAATTAAATACTTATTCGTATTAGTTAACGGTCCAAACGAAACGGCTGAATCCATATGTGCTTAATTCCGATATGAAATCCAATA
AAAAAAGAATTATTTATCGAATGACTATTCATCTATTATATTTTCAAATAAGGGGTGGGAATACCATATGGAAAAGTTGTGGTTAAATTCGATGTTCTCT
AATGGGAAGTTAGAACACAAGTATAGGTTAAGTAGATCGATGGATAGTCTTGGTCCTATTAGATATTCCAGTGGAAGTGAAGACCCGGTTTTAAATGCTA
TGGATAATAAAGTTTCCAGTTGGAATGATAGTGGTAGTTGTAATTTCAGTAATGTTGAGCATTTTTTGGATATCATAGATATTTGGAGTTTTATTTCTGA
CGACACTTTTTTAGTTAGGGATAGTAATGGGGATAGTTTTTCTATTTATTTTGATATTGAAAATCAGATTTTTGAGATTGACAATGATAGTACTTTTATC
AATGAACTAGAAAGTTCTTTTTCTAGTTACCTGGATTCGAGTTCTATGAATAGTGGATCTAAAAAGAGTAGTCGCTACTATTATCGTTACATGTATGATA
CTCAATCTAGTTGGAATAATCATATTAATAGTTGCATTGATAGTTATCTGCGTTATGAAATAAGTATTGATAGTTACATTTCAGGCGAGACCCATAACTA
CAGTGATAATTATGTTTATAATTTTATTTGTAATGAAAGTATAAGTGGTAATGAAAGTCGTAATTCTGCTATAAGAACTAGTGTTAATGGCAGTGATTTT
AATATAAGAGGAAGGTCTAATGATTTAGATATAAATAAAAAATACAGACATTTATGGGTTCAGTGCGAAAATTGTTATGGATTAAATTATAAACAATTTT
TTAGGTCAAGACTCAATATTTGTGAACACTGTGGATATCATTTGAAAATGAGTAGTTCAGAGAGAATCGAACTTTTGATTGATCCGGGCACCTGGGATCC
TCTGGATGAAAATATGGTCTCGACCGACCCCATTGAATTTCATTCAGAGGAAGAACCTTATAGAGATCGTATTGATTCTTATCAAAAAAAGACAGGTTTA
ACTGAAGCTGTTCAAACAGGTATAGGTGAATTAAATGGTATTCCTATAGCAATTGGAGTCATGGATTTTCAGTTTATGGGAGGTAGTATGGGATCCGTAG
TAGGCGAGAAAATCACCCGTTTGATCGAATATGCGACTAATAAGTCTCTACCTGTTATTATTGTATGTGCTTCTGGCGGAGCACGCATGCAAGAAGGGAG
TTTGAGCTTGATGCAAATGGCTAAAATATCTTCTGCTTTATATAATTATCAATTAAATAAAAAGTTATTCTATGTAGCAATTCTCACATCTCCGACAACT
GGTGGGGTTACAGCCAGTTTTGGTATGTTGGGAGATATCATTATTGCTGAACCTAATGCCTACATTGCATTTGCGGGGAAAAGAGTAATTGAACAAACAT
TGAATAAGACAGTACCCGATGGTTCACAAGCAGCTGAATATTTATTCCAGAAGGGATTGTTTGACCTAATCGTACCACGTAATCTTTTAAAGGGTGTTCT
GGGTGAATTATTTCAGCTCCACGGTTTTTTTCCCTTGACTTAAAACTTTGATTTATTATTTAATTTGATTATTTGATTAAATGTCTTTTTTTGTCAGTTA
ATAGAATTATTATGAATTCTATTTTATATCTTTTATGTAAAGTAAAAAATGAAAGTATAAAATTTATATTTAATGTAAATGTACTAGTGTGAATGTAATA
TATCAAAAAAGTCAATCCAATATATAAATTAATATAAATTATATAAATAAATTCAATTTTATTAAAAAATATTAATTTTTATTAATAAAAAATTGATATA
TATAATATATATATTTAATATAAAATTTATAGAATAGATATAATTACAATTATTTCATTACATTATATATAACGATAATTCATATAATATTAATATATAA
TTAATAATAATTAATATAGAATATATAATATATTCTACTATATATATAATATACCTATTATATACCTATTTGATAAAATACAAATAAATATGTACTAATG
GATGTAACCTCTATAACTTCCGAAAACCCATCTTTTTACTATGAATCCCCTGGAATTAGTTGGAGTCGCGAACTCATAAAAATTTTTTAGTATTTTTTTC
TTTTAGAAACAAGATAAAAATGAAAACATAATAAGAAAAAGTTTATTAAATGGAATTCTCATACATATTCGTGTAGAAAAAAATGGGTACACTTAATGTA
GTTTTACATTTGTTGCACTTATTAACTACTTTATATTACTTTTTATATTACTTTACATTTATTAACTACTAAATATTACTTATAATAGATATATATTTAT
CATAAGATATCTTTATAAGAGGTTAAAATATTAAATCGAGGCACCCATTCTATGACAGATTTCAACTTACCCTCAATTTTTGTGCCTTTAGTAGGCCTAG
TATTTCCGGCATTTGCAATGGCTTCTTTATTTCTTTATGTTCAAAAAAATAAGATTGTCTAGCTAAGATGTATGGGACTAAATCTCATCAAGCTATTTCA
ATCAACACTGGATCATCTTTTTGGTATCTATTTTTTTAGTAGAATGTGGATATGATATGTGGTTCCTTGTGACTACAAATTAACAAAAAAACATTTTCCA
CGCGTATACATTATATCCGTATAAATCCATGTATATGAGGGTCTAGCTGGTTAAAAATGGATCATCATTTGATATAAAGTGGAAAATCAATGTATCTAAC
CAATTACTCCTAACGGTTCACATCAAGTGCTAGTTGATGAGAGTTACCTGGGGAGCAGGAAAAGAAAAGTCAAATTAATTTGGTTTATTCTCCGAATTCC
AATCGAATGCAATTGGATCTAGTATAGTATGAACTGGCGATCAGAACATATATGGATAGAATTCATAACAGGGTCTCGAAAAACAAGTAACTTTTTCTGG
GCCTGTATCCTTTTTTTAGGTTCACTAGGATTCTTAGTCGTTGGAACTTCCAGTTATCTTGGTAGGAATCTAATATCTGTATTTCCATCTCAGCAAATAT
CTTTTTTTCCACAAGGGATTGTAATGTCTTTCTATGGAATTGCGGGTCTATTCATTAGTTCCTATTTGTGGTCCACTATTTTGTGGAATGTAGGTAGTGG
TTATGATCGATTCGATAGAAAAGAAGGAATAGTGTGTATTTTTCGTTGGGGATTTCCTGGAAAAAATCGTCGTATAGTCCTTCGATTCCTTATGAGTGAT
GTTCAATCAATCAGAGTGGAGGTTAAAGAGGGCCTTTATACTCGACGTGTGCTTTATATGGAAGTAAGGGGCCAGGGAACTATTCCCTTGACTCGTACTG
ATGAGAATTTAACTCCACGAGAAATGGAACAAAAAGCTGCAGAATTAGCCTATTTCTTGCGCGTACCCATTGAAGGTTTTTGAAAAATAAAATGTGGAAT
GAATACTTTATAAACTAAGCATGAGGGAAGGAATTCAGTGATCCTCCTCCTCTTTTTTTAATACACTAAAGTTTGTCTTAAGAATGCTCGTTCGAGCAGA
ACATGTTATATTTTTCGAGCAGAACATGTGAAATTCTATTTAGTTGTTCTGTTGATGTGGTGATCTATAGAAAAAAGGAAAAAAGGGGGCGCATAACGAA
TAAAACGACTAAAATATACTAAGAATCTATTTTTCGTCTGCCCCTTTTTTTTATGTGTATGGAATTCAAATCAATTCTTTGAGACTATTAACAAGTATAA
TAACTATCATCACATATACCCCAACCGGATATTTTTAAATAGAGAATTCATGTTTTATTTTTAGTTGAGGCAAAAATGCAATTTTATAATTGATAGGTTA
GATACAAAAAAAATAATATCTCATTAAATTTATTTCTTTTGTTTTGTCAAACAATCTTTTATCTTCTTGCTTTTTCAGAAACAAATAATTGGATCTCTAA
TAATGATCCAATTTATCTCTTTTATCTCTAGTTTTGCCAACTATTTCGGATTTCATCATGAATAGTCTTCATAAATATGAAATATCTCCCATTTTACTGG
GGGTAAAACTTTTTCAAATTCAAAAAATGAGTTGATCCCCAGTTCTTTTGTCTCGAAAAAAACTCAAAGACTCTTTTTTCTTTGATTTGAGTTTTTTTGA
GGATTGATTGAAAAAAGAACGAAAAAGGATCCAATATAATTGTTTCTAATTTGTTCAATTGAAATATTTGAGAACTCTATTCGCTTATTTTTTTTTTATT
CGAAACAAACCCTATTTTTTTCTTTCTATATGACTTTTAAATCTAAAGACTAAATAAAGGACTAAACTCAATTAAATAATTATATAAAAAATGGGAATAG
ATCCATAGGTTCCATACCTTGTTATAGAACTCATGCTTCAAGGAAAGATCAGATAAGCTAAATCAATAAATGAAGCAGGTTTAGTAACAATTCAAAAAAA
AGAAAAGTGAAAAAAAAAAAAAGAAAGCATTTATTTTCCTTCCATATCTTGCATCTATAGTCTTTTTACCCTGGGGGGTCTCTCTCTCATTTAATAAATG
TCTGGAACCTTGGATTAATGATTGGTTAAATAATAGGCAATCCGAAACTTTCTTGAATGATATTCAAGAGAAGAACGTTCTAGAAAAATTCATAGAATTA
GAAGAACTTTTTCTGTTGGACGAAATGATAAAGGAGTACCCCGAGACACATTTACAAAAGCTTCGTATAGGGATCCACAAAGAAACAGTACAATTGGTCA
AAATACATAATGAATATAATTTGCATAGTATTTTGCATTTCTCGACAAATATAATCTGTTTCGCTATTCTAAGTGGTTATTTTATTCTGGGTAATGAAAA
ACTAGTCATTCTTAATTCTTGGATTCAGGAATTCTTATATAACTTAAGTGACACAATAAAAGCCTTTTCTATTCTGTTAGTCACTGATTTATGGATAGGA
TTCCACTCTCCACATGGTTGGGAATTAATGATTGGTTCGGTCTACAACGATTTTGGATTGGCACATAATGATCAAATTATATCCGGTCTTGTTTCCACTT
TTCCAGTTATTCTAGATACAATTGTAAAATATTGGATTTTCCATTATTTAAATCGTGTATCTCCTTCACTTGTAGTGATTTATCATTCAATGAATGAATG
AGACTGAAGAATTCTTTTGATCTCCTGATATAAATCCAACCTGAATCTTTCTTCGCGCATAACGAAATTTTAATTTGACTTACTCTTTCTTTATACTTCT
ACCTGTTTATTTAAGTTATTTGTATTCGAGTACAACGACAGACTTGTGGATAGGGAACTCTACTAGCTACCTACCTAATTTATTGTAGAAATTTGGGGAT
CAATAATAATAATTGGACCATGCAAAATAGAAATACTTTTTTTGGGGTAAAGCAGCAGATTACTCGATTTATTTCTGTATCGATCGGGATATATGTAATA
ACTCAGACATCTATTTCAAATGCATATCCCATTTTTGCACAGCAGGGTTATGAAAATCCACGAGAAGCAACAGGACGAATTGTTTGTGCCAATTGTCATT
TAGCTAGTAAACCTGTGGATATTGAGGTTCCTCAATCTGTGCTTCCTGATACTGTATTTGAAGCAGTAGTTAGAATCCCTTATGATACGCAAGTGAAACA
AGTTCTTGCTAATGGCAAAAAAGGGGGGTTGAATGTGGGGGCTGTTCTTATTTTACCTGAGGGATTTGAATTAGCCCCTCCTGATCGTATTTCCCCTGAG
CTCAAAGAAAAGATAGGCAATATCTCTTTTCAGAGTTATAGTCCGACCAAAAAAAATATTCTTGTTATAGGTCCAGTGCCTGGTCAGAAATATAGGGAAA
TAGTCTTTCCTATTCTTTCTCCAGACCCGGCAACTAGTAAGGACGTTCATTTCTTAAAATATCCTATATATGTAGGCGGAAACAGGGGAAGGGGTCAGAT
TTATCCCGATGGCAGCAAGAGTAACAATACTGTTTATAATGCGACATCCGCCGGTGTCGTAAGCAAAATAGTACGTAAAGAAAAAAAGGGATATGAAATA
ATCATAACTGATCCATCGGATGGCCGTGAAGTGGTTGATATTATACCTCCAGGACCGGAACTTCTTGTTTCAGAGGGTGAGTCTATCAAGCTTGATCAAC
TATTAACGAGTAATCCAAATGTCGGTGGATTTGGTCAGGGAGATGCTGAGATAGTGCTTCAAGATCCGTCACGTGTCCAAGGTCTTTTGTTCTTCTTAGC
ATCTGTTGTTCTAGCACAAATCTTTTTAGTTCTTAAAAAGAAACAGTTTGAAAAGGTTCAATTGTTCGAAATGAATTTTTAGATACAGGGATTTTTTAAT
ACTACGTTGATAAAAAAAGGAAAGGCCTCACTTTTTTTGATTGATACGATCATGTATAATGATCGTAAAGATTTGTAAAGTCTTTTTTGTCTGTTTTTTT
ATTTATACGCTTTTTTTGAGAGATATATGGATTTTATTGCTTTTAAATTATAGACCTTTCATAGTAATAGTAATGGATACTAAGTGTACAAAGACAATAC
AAACGAGCAGAATACCAGGTTAAGGATAACTAATAAAAACAAATCCTTATAGGAGGTATTTTGAGTCTTTCTATTCTTCGACACAAGAAAAGGAAATTTC
CCTTTCTTGTGTCGAAGAATAGAATAATATAATGATTCTTTCGCCTGTATAAATGACTATTTTTGATTTTTCCGGGTCTATTATAACTTTTTAATTCATA
AGAATTAGTGAACAAACAAAACGGGGCGGGTGATTAAATTAATTGAGGAAATAGAATTCCTTCAATTATTCAATTCGCTTAATAAATTAATAAATTGAGT
TAAATAAAATTTAACCAATTTAACCAAATTCTTTTTTTATGTTTTCTCTTCCGCCTTGTGATATTGAAAAAGAATTTATGCATATCTTTCTATTTTTACC
CATATCTAATATGATCTCATCACAGTTTCATTTTTCTCTATTGCTAATAGAGTAAGGTTATATGAGTATATAAAGGATTTTTAGGATGATTCATCGGCGG
AAGTCTATTTCATATACATATATTTGGATCATCCAGAAAATTCATGAATTCGTTTATTAAAGTTAAAAAGATGATAAGAATAGAGAAGGGAGCAACTCTG
AATTCCCATTAACGAATTTTTTTCTTGAAAAAGATAATTCAAATCAAAGGAATGCAATAAATAAAGTATTAAAACATCAGAACAAGCCATTTCTTTTAGG
ATATTTACAAGTAAACAAAATCTTTTTTGATTGTGTTGGCTAGATAAGTTTCCTACTTTCTTTTAGCTTATGGAATGAATAAAAGCTTCGCTACTATAAA
AGTAATAACTCGGCAGGACCGTACCCTTTGTTTTATCTGATTCGAGGGTTATGGTCCTGTCGAGTTATTACTTTTTCATGTGTACAATCCAGCTCATCTT
ATTACTACAGAGATGAGCCTAATCCGGAATATGAACCGTAAAAGAAAAGACCAAGTAAACCAATCACAACAATACCAACTACAGTACCTATCAGCCAAAG
AGGAATCCTTCCAGTAGTATCGGCCATTTATCCCACCTTCCTCCACATTTCATCAAGTGATCATGCTAGAGACAAAAACAGTCATGGATAATTATTAAGA
TAGTATCCTTCCGAATGGGATAAGAGAATCCTTACTATTTTCGTTCTTTCCCTTAATTGAAGAAATAATTAGAAAATAAAACAGCAAGTACAAAAATGAG
TAATAACCCCCAGTATAAACTGGTACGATTTAATTCAACATTTTGTTCATTTGGATTTGATTGTGTCATAGCTCTATAATTTGGATTAGGTTTATCGTTG
GATGAACTGCATTGCTGATATTGATCCCAAAAAAGAAACGGTAGGTACAGCTAGTCCATGAACAGCCAACCATCGTACTGTAAAAATTGGATAGGTTCGA
TCTATAGTCATTGGGGACCTCCTAAAAGGATCTACTAAATTCATCGAGTTGTTCCAGAGAATCAAAACGGCCAGTTATTAATGGAATACCTTGTCGGTTC
TCTGTAAAATATTCGTTTGGGCGAGGGCTTCCAAACACATCATAAGCTAAACCCGTACTGACGAATAACCAACCCGCAATAAATAGGGAAGGTATAGTAA
TACTATGAATGACCCAGTATCGAATACTGGTAATAATATCAACAAAAGAACGTTCTCCCGTGCTTCCAGACATACTGAGCTCCACATATTCTTGTACAGT
CAAAAAGGGAAATCGATTCTGTAAAAGATGAGATCAGTAAATAGAAAACTACTGATATTACATCTTTGTAAGATCGTCAATATTGTACCGAAGGTGTATT
TAGAGTATACCGAATCAGTATAGCTATCCTTCCTCTGACACAGCAACGCATTTTTGAGCAGTATTAAAATGAAATCCTACATCATTTTTTGCCTTTTTTA
TTGTTGCTTGTCTATGCATAACTGTATGTTATTCATATGTTATTCAAAAGAATATTCTTAAACTTCATGTGTTTGGTAGTATAAAGTTTTTATTACTGGT
TTGATAATAGAAATTCATCATCTTAATAAAGTGCCAATCAAAGGTTTCCTTTTCTAATATAATTAATAATTATAAAAATATTTTTATCCCGTATTTTTAT
CCTAAAATAAAAATGGATTTTTATCCTATAATATATTAAATCAAAAATCCATTTTTAATTTTAATAAAACAATAGAAAAATCTATATTTGTAATGCAACC
TTTCTTGTATTTTATCCAAAGCAAAAGTGTCTTTTCAACCGAACCAGAATACAATGAGAATCTAATCATAGAACTACCTAATATGATACGGCAAAAAAGA
ATGTAGAATCTCAAAAAATAATGTAGTGTAAAATCCTAACCCTGGAATTGAGTTGGACCTAAAAAAATAAAGTAAAACTCAATATTCTTCAATATTTATT
TTCTTCAATAAATGATGAGATACCTTTTTTTATCTCATCATTCGAGATATTTAATTTATTATGTTATGGGCAATTGCTTACTACTAAATCTAATGAGTTA
AACTCTTAAAATATATAAGTAAATAGGTTTCAAGAATTAACGTCTGAATTGCACAATGAATCGCCGATTCATAATTACAGGATTAATCGATGTTAGAGCC
AAAAAAAAATCAATCTTTTTTTTTATCTCTATGTCACCCTATCTTTGTTAATATTGCTTATAATGACTAATGAATCAAGAATTTTCAATTTGAATTTGTG
CCATTGGTATTTTTTTATTGTATCTTGCAAAAATAGAAGCTTAGGTAAATGTTTTATCAACATATGTAGCAAAAGAAGATATTTTATTTGGGTGTTTCAT
GCTTACTATAACTAGTTATTTCGGTTTTCTATTGGCTGCTTCAACTATAGCCTCAGTGCTTTTCATTGGTTTGAACAAGATACGACTTATTTGAAGTTAA
CTAAATGAGCAATAAAAAAATGAATATTTCTATGAGATTTCAAGTATTCTAAGGTTCTTTTCAATGTCAATTGCCAAAATTGGGTGATTGAGATTCACCT
ACGATTCAGATTAATATTTAGGAATAAATTTTCCCTCTCTTTTTTCCTTTAACGAAATCGAAATGATTGAAGTTCTTCTATTTGGAATTGTGTTAGGTCT
AATTCCTATTACTTTGGCAGGATTATTCGTAACGGCGTATTTACAATACAGACGTGGTGATCAGCTGGACCTTTGATTGATTAAGTAACATTTATTTTTT
GATTTTGATTGACCTCCTCTCTGTAGGAGGTCAAATTTGAGTTGTATTTCCACTTTTTAAGTGAGTTTATTGTTATTCACTATAACAAAGAACATATTCA
CGCTCTGTAGGACTTGAACCTACGACATCGGGTTTTGGAGACCCACGTTCTACCAAACTGAACTAAGAGCGCTTTCTTATGACAGAAGATACAACTGTAC
GGAAAAGAATTCCTACTGATCTCAATAAATCTCCCGTTACTGCCCATAGGAGGAGTAATAGGTAGGGATGACAGGATTTGAACCCGTGACATTTTGTACC
CAAAACAAACGCGCTACCAAGCTGCGCTACATCCCTTTTTTCAATTGTTGTACAGTGTCATTGTACAAAAGCCCTGTCTTGTTTTCCACATCATTATTTT
CTTCTTTATCTATCATATCATAAAATTTGCTTGCCATTTCTTATTTTTTGTTTCATATACATATAATAAACTATATACATCTGAAATGATGTACAAGAAA
AAAAGAAAGAATGACAATTTTGTGTTGATGTTCAGGACTTTTTTTTCTGTTTTATAAACGACCTTTTACTTTTACTGGCTCATTGCACATAAACATTTTA
GTGATAAATGTTGCGTAACATAAAAATACGAGGGATCTTTAAGTGACTTTCAGCATCTAATCATACATGTATTACAATAAAATAAACAAGGAGTATTTTC
AATGCAAGATCTAAAAACATATCTATCTGTGGCACCTGTACTGAGTACTCTATGGTTTGGGATTTTAGCAGGTTTATTGATAGAAATTAATCGTTTATTC
CCAGATGCCTTATTATTCCCTTTTTTTTAATTCTAGTTTCTATTCTAGTTATTGATATGAGAATAAATCAAGTTAGAGATACAAAGAGTTCTATGTAACT
CATTTTTCTCACCCCCTTCTTTTGATTCATTTAGGATAGGAAGAAAATATAAAGAATCAAAGGTTCCGGCATCTGATTGGTGTTCTAAGATAGAATTGGA
TTAGTAGGATTAAAATGGAAGAAATATGGGTCTAAGACAAAGAAAGGCTCCACAAAACAAAATAATCTCAAATACACCAATGAAGTACTATTGATTAGAC
TCCAAAAAATGGATAGTTAGAAAAAAGTTGTATTAGTTAATTATTACGTTATAATGAAAACTTTCGAAATGAAATTTGAGTAATTTCCATTGAATTTTTT
ATTTTATGTTCCGTTGTTGTTCTTCAGTTCGGGTTGAAAATAGAAGAATTGAGTCCATCCAAAATCCAAATCAAAGGAGGTCCATGGCAAAAGGTAAAGA
TGTTAGAGTCAGAGTTATTTTAGAATGTAACAGTTGTGGCAGAAATGAAAATGGTGTGACTAAGGAAGTTCCAGGTGTTTCTAGATATGTGACTCAAAAG
AATCGACACAATACACCCAGTCGATTAGAATTGAAAAAATTTTGTCGCTACTGTAACAAGCATACAATTCATGTGGAAGTAAAGAAATAGATAGAACAGA
GCCTGTCGTTGATTCTTTGAATGCAAAGAGCAGGAAGAGATTAATAAGATATATTATAGAATAATCTATATAAATATAGACTATAACATTAATATAGAAA
TAGAGAATATAACATATATAAATATAGAAATAAAACCCTATTTCGGTCGTATCTAAAATGTATGAAGAAATAGGATTTTAGAGATAAGGACTAAACTATG
GATAAATCCAAGCAACCCTTTCATAAAACCAAGCGATCTTTTCGTAGGCGTTTGCCCCCAATTGGATCGGGGGATCGAATTGATTATAGAAACATGAGTT
TAATTAGTCGATTTATTAGTGAACAAGGAAAAATATTATCTAGACGAGTGAATAGATTAACCTTGAAACAACAACGATTAATTACTATTGCTATAAAACA
AGCTCGTATTTTATCTTTGTTACCTTTTCTTAATAATGAGAAACAATTTGAGAGAACCGAGTCGATCCCTAGAGCTACTGGTCCTAGAACCAGAAATAAG
TAGGCATATTATACTCTTCAATTGGCTAAAAACTTCAATCTTAACTCAACATTGAAGTTTTTGAATTTGAAAAAGACTATAATTAGAATCCGTATTTAAT
TATTGTGTTGTAATAATAAAATGGAGAAGAATAAATCCTTTTTTTATTGAAACATGTTCGTTCATTTATACTACTTATCTTAACTTAATTTTTTTATTCT
ATGTTCCCGGAGTTTATTCTCCGGGGAATTTTTTTTCAACCATTCCTATATATAATTTTAAAATCTCTTTTATTTAATGATCTTTTTGGAAATAATGTGA
AGACAATTCTTATTCAATATAGCTATTTGCGCAAGTATTTTACGATTAAGAAGCAATTGCCTCTTGTACAGGTTATGTATCAATCTACTATAACTATAGG
AAACCTCGTTCTCTCGAGTTACTGCATTTATTCGAGTGATCCACAAACGACGAAAATCTCTCTTTTGCCTACCTCTATCTCTATAAGCAGAAACTAAAGC
TCTCATTTTCTGTTGAGTAATAGTTCGAGTAAGTCTTGAATGAGCCCCTCGAAAGCTTGATGCAAATAAACGAATTTTTGTTCGGCGTCTCCGAGCTATA
TATCCTCGTTTAACTCTGGTCATTTAATCAAATTAAACTTTGATGAACAACTAATTGATTTCTGTTCGTTCAGTCATTCTTTTCCCCCCGGTTCTGTTAA
TAACAAAACGGATTATTCCGATATATAAAATATAAATTCCAATGGCTTTTGCTACTATAACCTTCCCAACCACGATTTTTGAGTTCTTTCAGTCAGGTCT
TTCGCTTGTGTGTGTAAATAAGAAATTCAGTGGATTCCTTCGTTTCTATGGTTACTTCTTAAACGGTGAGGTCCTCTCTATACACCGGAGCTCTTTATCC
CATCCCATTTAATCAATGTTTTTGGTAACTTGTACAGTTCGCACTTTTTGGCTCTACCCAAGAATTATACAGTAATAGGTCTTTTCACAATGAGAGCTAT
CCATACAGTGACGGCATTTAATTATGAAAGTTGGTTAGGTAGCTGACCCTGTTAGTCCGTTATTTCAAGAATAGGAGCATAATAATTTTTTTTTCTTAAA
TATTGTTTCCCCGCTTAATGGATAACTTTTTTGCTACCAATGGAGAATTTATTTTCATCTCAATTTGAGGTGATTGGATTTGCACCAACAGAAACCATAA
AATTCATACACAATCAATAGAGGGATATTATGAATCTTTACTTTTCTTTTAGATAGTAAACTGGATTCTTCTATTTTTTCTATTCTCTCTATTCATCGGT
ACTGGTCATTGATACTGGAACAATTATCTCAGTTGTTCGAGCTCATGATCTAAACGAGTCGCACATACACCCTAGTACATGTTCCTCGACGCTGAGGACA
TCCTCGAAGAGCGGGAGATTTTGTGACATTCCTGATTGGCTGTCTTGCATTTCTAATGAGTTGTTTAATTGTTGGCATGTTGAATCGTATATTTATATGA
TGTGATTATAGTTGGCTGGTTTAGATCGATCTTAACCTGATAATTATTAAGAATTTCCCTTGAATAAATATTTTATTTGCATAAAATAAAAATATTTAAT
ATCAACTTGAATTTGAAATGGAATCCTGAATTTACGTGAAATCCCCCGTATTTTCGACTGCCACAAGATCAATAAGGCCATAAGCTTGGGCTTCCGTTGC
TGACATAAAAACATCCCTTTCCATGTCTTCGGATACAACCCATAATGGGTTACCGGTTCTTTGTACATAAACCCTTGTCAGGGTTTCGCGAAGTTTCAGT
AGTTCTTCTGCTTCCAGGATGAATTCCCCTGCTTGTGCCTCATAAAAAGAACTAGCAGGTTGGTGAATCATAACCCTGATTATATAACATCCATCATGAA
CGTCTTCTCTATCTTACATGATTAGTTGAAGGTAACTCAAAAATAATAAAAAGATAGAATTGAACAACCGTACAGGCATTTTTTGTACATTGCATACGGC
TCCGCAATGGAATTGACCTTTCCCTTACGTACGCGAAACAACGCTACAAAGATACTAGGGAAAAATAGAATCCATATGATCCAGATCCTTGAATGATCCA
TTTACCACCCTTCCTTTCGTAGAAGTCAAAAATACTATGATGGTTCTGTTGCTTTATATATTTATTATTTATCTCATCTTTAATTTAGCAATCCCAAGGT
TTTTTCTGACCCCATCATAGGGTAAGGAAAAAAATCTTATTTTTTGATTTTTTTATAACATAAATATCAGAAAAGCACTTCTGATGTGTAAGAAAAAAGG
TTTGTGACACTGAAACAGACCTCCAACATATAATCGGAAATGACCTTTGTTTCATACTCCTATCTCGATACATAATTTCATATTATAGAAAAACAAAAGG
GTTTGTTCATATCGAATTTAAAATGCCATGCTATTTTTACTTATTATTAATGTTCCATATGGCGAAGGCATAGTCTTTTTTTTTTTTCTCAAACAAATAA
AAAACTCATTGGCGCCAAGCGTGAGGGAATGCTAGACGTTTGGTAATTTCTCCTCCGACCAGAATGAAAGATCCCATTGAAGCTGCTAATCCCATGCATA
TTGTATGTACATCGGGTGGAACAAATTGCATAGTATCATAAATAGCTATTCCAGGTATTACCCATCCACCGGGGGAGTTTATAAACAAATAAAGATCCTT
AGTATCATCCTCTATACTAAGATATACCATAAGACCAACAAGTTGATTCGAGATCTCGCTATCAACCTCTTGGCCTAAAAAAAGTAATCTTTCTCGATAA
AGTCGGTTGATTAGGACAAAAAGGTATCCTTTAGGAACCGTACATGCACCTTTTGATGCATACGGTTCAACAAATTGCGAAAAAAAAATCAATGTGTTGA
TTCCAGTCCTATTTCTTTTTTTAACAGGTTTTTAGGGACTTTGTCTTTGTCAAGTTAAAAAACAAAAACTCATGAGTTTTTGTTTCCTTACCTAGGAACC
TTATAAAAAAATTCAAAAAACTTTTTGAACTAACCTCTCATTGATGTATTGTCTCATTGATATTGAAATCACGATGTCATTTTCTTGTTCCTAAATGGCC
CCTTTAAATTCTTTTAGGTTAATGTTCTACTCCGGGCAAATATTTCTCCGAATTCTATTTGCACATATAGGACAAATTGTTTCAATGCCACTTCTTTTTG
CTACGATTTTTTCTTTGTTTTGTGAATAAGTTTCATGCCTTCCGGCAAACTAATTTATTCTTATTTTCTTATACAATTCCATTGATTGGAAGTTTCCTAG
CCTAGGGAAATCCTTTCTTTATAATACAAGTAATAATGGTACCTATATTACCAATTTGGTATTTTCTGAACGGAGCCTTAATATTTTATTTTTTTGGTAC
AAAACAACCATAAGTTCTTCTAATTTAGTTTAGATTATTGATCTCTAAAACAATTGATTTAATCGTACTTCGCGCTCCGATTTTTTGACAATTCAATCAA
TCTTTCTTGGGCGAAACAGAGGATATCTCCATCGGGGGAGAGAACGGGTAAATCCCATATGAGCCAATATGTCTGACAAGTCGCACTATACGTCAACCCA
AACTGCATCTTCCTCTCCAGGACTCCGAAAAGGTACTTTTGGAACACCAATGGGCATTAAAAAAAAAATTAATTAAATTACTATATTTGACTTTAATGTG
GAAACGTAACAATGGATTTCTTATTTTCATAATTTGAATTTCTGTTTCTCCTATTTAATACAGAGATTGTAGGGTTGATACAGAAATAGAGAATGAATAA
ATAAAAATTCTTATGAGGAGATTATTCAAATAATGAAGACAAGTCTTCATCTATTCATTTTGCAAAAATAAAGCCAATTCCCCATTGCGTATTGTTACTT
ATCGGGTATAGAATAGATCTGCTTCTCTTTGTTCCTACGAACAGAATTTTTCCATTATTTCCAATGTAACGGAATAAATATTAACCCTTATTCATAGATA
ATCTACTGAAAAAGGTTAGGTACATAGTATATATATATAACTATATTTTTTAGTTAGTTCAATGTGATAAAGTTACATAGTGTCTATTTATGTTTGATAA
AGGGGTATTTCCATGGGTTTGCCTTGGTATCGTGTTCATACTGTTGTATTGAATGATCCCGGTCGATTGCTTTCTGTCCATATAATGCATACAGCTTTAG
TTGCTGGTTGGGCCGGTTCAATGGCTCTCTACGAATTAGCGGTTTTTGATCCCTCTGATCCCGTTCTTGATCCAATGTGGAGACAGGGTATGTTCGTTAT
ACCTTTCATGACTCGTTTAGGAATAACCAATTCATGGGGCGGTTGGAGTATTACAGGTGGAACTATAACTAATCCAGGTATTTGGAGTTACGAAGGTGTG
GCAGGTGCACATATTGTGTTTTCCGGCTTGTGTTTCTTGGCAGCTATCTGGCATTGGGTTTATTGGGATTTAGAAATATTCTGTGATGAACGTACAGGAA
AACCTTCTTTGGATTTGCCTAAGATCTTTGGAATTCATTTATTTCTTTCAGGAGTGGCTTGCTTTGGGTTTGGTGCATTTCATGTAACAGGCTTGTATGG
TCCTGGAATATGGGTATCTGATCCTTATGGACTAACTGGAAAAGTGCAACCTGTAAGTCCAGCATGGGGCGCAGAAGGTTTTGATCCTTTTGTTCCAGGA
GGAATAGCTTCTCATCATATTGCAGCGGGGACATTGGGCATATTAGCAGGTCTATTCCATCTTAGTGTTCGCCCGCCTCAACGTCTATACAAGGGCTTAC
GTATGGGAAATATTGAAACTGTTCTTTCCAGTAGTATCGCTGCTGTGTTTTTTGCAGCTTTCGTTGTTGCTGGAACTATGTGGTATGGTTCAGCAACTAC
CCCTATTGAATTATTTGGCCCTACTCGTTATCAGTGGGATCAGGGATATTTTCAGCAAGAAATATATCGAAGAATTAGTGCTGGATTAGCAGAAAATCTG
AGTTTATCAGAAGCTTGGTCTAAAATTCCTGAAAAATTAGCTTTTTATGATTACATTGGTAATAATCCTGCAAAAGGGGGACTATTTCGAGCGGGCTCGA
TGGACAATGGGGATGGAATCGCTATTGGATGGTTAGGCCACCCTGTTTTTAGAGATAAAGAAGGACGCGAGCTTTTTGTACGTCGTATGCCTACTTTTTT
TGAAACATTTCCAGTAGTTTTGGTAGATGGAGATGGAATTGTGAGAGCCGATGTTCCTTTTCGAAGGGCAGAATCTAAGTATAGTGTCGAACAAGTAGGT
GTAACTGTTGAATTCTATGGTGGCGAACTTAATGGAGTGAGTTACAGTGATCCTGCTACTGTGAAAAAATATGCTAGACGTGCTCAATTGGGCGAAATTT
TTGAATTGGATCGTGCTACTTTAAAATCCGACGGTGTTTTTCGTAGCAGTCCAAGGGGTTGGTTCACCTTCGGGCATGCCTCATTCGCTTTGCTGTTCTT
TTTCGGACACATTTGGCATGGGGCTAGAACCTTGTTCCGGGATGTTTTTGCTGGTATTGATCCAGATTTGGATGCTCAAGTAGAATTTGGAGCATTCCAA
AAATTGGGAGATCCAACCACAAAGAGACAGGCAGTTTAATACAAAATTTCTCTTGTATTTTTCGCCTACATTTCTATTTTATTTATTTTTACATGGAATA
GGTCACGGAGAAATAGTCACTTAAAGCACTGCTTTTTCTTTGACTCTTTACCTTTATTTTTTTTATTTTTTTATAAATGATCCCAAATAAATAGGTTTGG
AAGCTATAATTGTAAACCACGATCGAATCTATGGAAGCATTGGTTTATACATTCCTGTTAGTCTCTACTCTGGGAATAATTTTTTTCGCTATCTTTTTTC
GAGAACCTCCTAAGGTTCCGACTAAAAAATAAAATAATTTTGGATTATCCCAATTGAAGTAATGAACCTACCATATTCTCTATGGGTAGGTTCATTACTT
CAACTAATCCCCGTGTTCCTCGAATGGGTCTCTTAGTTGTTGAGAGGGTTGCCCAAAGGCAGTATATAAGGCGTACCCAGTAAAGCTTACAAGTAAACCA
GATATGGAGATGGCGACTAAGGTTGCTGTTTCCATTATTAGATTTAAAAATCGGGATGGATCTACAATAAGGTTGTTTATTTACAACTACAACGGAATGG
TATACAAAGTCAACAGATCTTAACCAATGAAATTGTATTTATGGCTACACAAACTGTTGAGGGTAGTTCTAAATCTGGGCCAAGACGAACTCGTGTAGGG
GATTTATTGAAACCATTAAATTCGGAATATGGTAAAGTAGCTCCGGGCTGGGGGACTACTCCTCTTATGGGAGTCGCTATGGCTCTATTTGCGGTATTCC
TGTGTATTATTTTGGAGATTTATAATTCTTCCGTTTTATTGGATGGAATTTTAGTAAGTTAGGTTCATAAGAGCAATGAAGTGCTAGTAAAAAAACTGAG
GACTCGCCTTGTTAGTCTCTTTTAGTTGGTAGTTCGATCGTGAAATTTCTTTTTTTCGGTATTTGCGGAATATGAGTGTGTGACTTGTTATAATTGATCC
TATTGATATACAGAAAATGGATCTGTCATCTTGATAGAGATCATTCTACCTCGTCGGAAATTTATTTGAGTTTCCGGAGCACGGAATATATTTACTAGAT
CAAGAAAAGAAATATTTGAACTATGATTCATACCTACTATTCAAACCTCGTAACCGGACTCTAAAAAATTTTCAAAAGACTAACTAAATCAAACCATTTT
TCTTTTTTCAGAACTACTAGTTATCTAGATTTTGTTGAGTCATTACATCTTTTTTAGTAAATAAATGATGATCAAAAGGTTCTTACTCAGAGAACTTTTG
AGCTTTCTTATTGATAAATCATCGTGGTTCTAGTATGAATCTGAGGTTTCAATTGATTTATAGGGTCTGAACAAGAGAATCCCTATCAAAGGTAAAAAAA
AACACAATAGTCAATTTTTTTGATTTGATTACGCAAAAAAAAATCAAATTAAAATACTAAATAGGGAAAAAGAAGATTCAAGAGGCCTTTAATAAATAAT
CAATATAAAAACGAAAGACGGATGAGCTAACTTGATATTTTTTGGCATTATCATCACAAAGAACAGATTACGTATTTTTATTTTTTTGGTTAGATTGAAT
CAAGTGGCTAAGAAGTTGAAATTTTCTATTACATATACGTTAAAAGAGTATTTGGATGTTTTTGCTTGAGCCGTATGAGATGAAATTCTCATATACGGTT
CTCGGGAGGGGGAGTTACCTTGATTTACCTATCTCAATAAAGTTTATGACTGGTTCGAAGAGCGTCTTGAGATTCAGGCAATTGCAGATGATATAACTAG
TAAATATGTTCCTCCTCACGTCAACATTTTTTATTGTCTAGGGGGGATCACACTTACTTGTTTTTTAGTACAAGTAGCTACGGGTTTTGCTATGACTTTT
TACTATCGCCCAACAGTTACAGAGGCCTTTTCCTCAGTTCAATACATAATGACTGAGGTGAATTTTGGTTGGTTAATCCGATCAGTGCATCGATGGTCAG
CAAGTATGATGGTTCTAATGATGATTTTACACGTATTTCGTGTGTATCTTACAGGTGGATTTAAAAAACCTCGTGAATTAACTTGGGTAACCGGTGTAAT
TCTGGGTGTATTGACTGCATCTTTTGGTGTAACTGGTTATTCTTTACCTTGGGACCAAATTGGTTATTGGGCAGTCAAAATTGTTACAGGCGTACCTGAC
GCTATTCCGGTAATAGGATCACCTTTAGTAGAGTTATTACGCGGAAGTGCTAGTGTGGGTCAATCCACTTTGACTCGTTTTTATAGTTTACACACTTTTG
TATTACCTCTCCTTACTGCCGTATTTATGTTAATGCATTTCTTAATGATACGTAAGCAAGGTATTTCAGGTCCTTTATAAAGAAGACAGATCATAGATAT
TTATAATTGATCATATATCATATATTATTTTGGAAAGGAACAATAGTATCTCATTGCCACAAATATGGATTATTGAAAAATAAGACATGTTATTTGGATA
TTTCTCTTCAACTTTTAAGTATTATTTAGTTTATACTTTGATATAACTAGTTGAAGTAGATTCTCCGAAGAGAAGATGGATTATGGGAGTGTGTGACTTG
AACTATTGATTAGGCCATGCGTATATATGGATTTTATCCGCCACATTGCAATTCGAAAATAAATGTGTCTCCGCGTCCAATCACCGCACGAGTTCCCTCA
CGTGGCGGGAGATAGGCTGGTTCGCTTAAGGAGAATCTTTTCCATGATCATACCCGAATCCATGTCATGCATGAACTGGCTCCGTAAGATCCCATAAAAT
AGGTAATGGGACATAACCTATATTATGTTCTATCTATTCTACTTAATTATTGATAGTTTATAGTATGGAAATGCATCCATTTCCTTTGCATCCATCAAGA
TACATCATACTATCGGAGTGAAATAAGGGATCTAAGGAAAAACAGAGGCTAAACTTTATTAGTAACAAGTAAATTCTTTTCATTTTAAGAAGACTCTCAA
TATTGTGAGAAAAACTACCAATGACAAGATATGAGATAATCCAAAAAGCACTTGATCACGATCAAATTTGTAAGCCCACGTGGATATTGAGCATTTACTT
GTATATAATAACTTCATTCTTGCCATAGAGTTATTATATACATGTGGATATGGCGGAAATACAGATTTGATATGTATCTATTTCTGTCATTCCTTTAATT
TGATTCTTGCTCGAGCCGGATGATGAAAAATTCTCATGTCCGGTTCCCTCGGGGGGTGTATCTATAAGAATTCACCTATCCCAATAACAAAGAAACCTGA
TTTGAATGATCCTGTATTAAGAGCTAAATTGGCTAAAGGGATGGGACATAATTATTACGGAGAACCTGCATGGCCAAATGATCTTTTATATATTTTTCCA
GTAGTTATTTTGGGTACTATAGCATGTAACGTAGGCTTAGCGGTCTTAGAACCCTCAATGATTGGTGAACCGGCAGATCCATTTGCAACTCCTTTGGAAA
TATTACCTGAATGGTACTTCTTTCCTGTATTTCAAATACTTCGCACAGTACCTAATAAGTTATTGGGTGTTCTTTTAATGGTTTCAGTACCTGCGGGATT
ATTAATTGTACCTTTTTTGGAAAATGTAAATAAATTCCAAAATCCATTTCGTCGACCAGTAGCTACAACAGTCTTTTTGATCGGTACTGTGGTAGCTCTT
TGGTTAGGTATTGGAGCAACATTACCTATTGATAAATCTCTTACTTTAGGTCTTTTTTAAATTGACTAAATTAAATCAACCGTGAAATACTCCACGGAGG
TATCTAGGGAAAATTCACTTTGAATTGACTATTCCCTAGATACACTATTAAATTAAGAATCTATCTTAATACGAATTGTGCTTGTGCTTAAGATTCCAAA
TTTGCTTCTTTTTTTTTTTTTATATAAATTTTTTTTATAAAATAGAAAAAAAGGAAAAAGAGTGATGCATTTAAAATGCAAATTTATTCTTAGGTAAATT
AATTGTGAAATGCTTCTGTAGAATGTCCACTATCTGTTGTATATCTTCTATACGAAGATATTCAATTTTCCTAAGGTCTTCTTGACTGTTACTCAAAAGG
TCCGATAATGTATGTATATTGGACCTTTTGAGACAGTTATAGGTCCTGGAAGGCAATTCTAATTGGTCAATAAAAATGCATTTCAATCCTATTTCTTTTT
TGTTTTTCGTGAGATTAACTAATTTATCATGAAAGGTAAAAAGGGGTAGAGTAAATCTGCTCTTATTTTCTTCCAAATTAATATCCTTTTCCTCCGCATG
TAGGAAAGGAATAAATAAATCAATCAAATTACGAGAAGCTTCATGGAGTGCTTCTTTAGGGGTTAAACTTCCATTTGTCCAGATTTCTAGAAAAAGGATT
TCTTGTTTTTCATTCCCATTTCCATACGAATAAATACTATGATTGGCATTTCGAACAGGCATAAATACTGCATCTATAGGATAACTTCCATCTTGGGAGT
TATTTGTGGGTCTCATACGATATCCGCGATCTCTTTGGATTTGTAATCCAATATATAAATCGAGAGGTTCTGTCAAGGTAGCTATATGCTGTGTCGTGTC
AACTATTTCCACAGAAGCCGGTAAGATAATATCTTCCGCTGTTATGGTTTTTGGGCCTTTGACGCAAATGGATGCCTCTCGAGTGCCATATAGATTACTT
CTCAATACAATTTCTTTCAAATTCATTAAAATTTCATGTACTGATTCTTCAATACCTACTATTGTAGAGTATTCATGTGGTACTTTTTCAGATTTTGCAC
GTGTTATACATGTTCCTTCCATTTCTTCAAGTAAAGCCCGTCGCATAGCAATACCTATTGTATCTGCTTGACCTTTCATAAGCGGGGACAGAACGAAACG
CCCATAATGAAGACGTTTACTGTCGACTCTTGATTCAACACACTTCCACTGTAGTGTTCGAGTGGATCCTGCTATTTCCTCTCGAACCATAATTTTATAT
TATTAATAAATTATTGAATCATTTATTTCTCTTGAAATACCTTCAATTCTAATTTCTATACACGTCTTTTTTTAGGGGGTCTGCATCCATTATGTGGCAT
AGGAGTTATATCGCGTACGAAACTTAAAAGTATACCACTTCGACGAATAGCTCGCAATGCTGCATCTCGTCCGGGACCCGGACCTTTTATCATGACTTCT
GCTCTTTGCATACCTTGATCCACTACTGTACGAATAGCATTTACCGCAGCCGATTGAGCAGCAAAGGGTGTCCCTCTTTTTGCCCCTTTGAATCCAGAAG
TGCCCGCGGAGGACCAAGAAACCACTCGTCCCCGTACATCTGTAACTGTTACAATGGTATTGTTGAAACTCGCTTGAACATGAATAATACCTTTTGGTAT
TCTACGTCCAGTCTTACGCGAACCAATACGTCCATTCCTACGTGAACTAATTCTTGGTATAGGTTTTATCATATTTTATCATCTCATACATATGAGTCAT
AAATTTACGGAGATATCCATTTCATATTAAAACAGATTCTTTATTTTCACATTGATGCTTCCTTTCTAATCTAAAAAAGCTCCAAAGATTATCCTTGTCT
CTGTTTATGTCTTGGATTAGAACAAATTACTATAATTCGTCCGCGCCTACGGATCAATCGACATTTGTCACAAATTTTACGAACAGAAGCCCTTATTTTC
ATATTTATGATTCCTTATCTTAATTCTATTCTGAATCTATTCTTTGAAATAAAAAAAGTTTACTTTATTTTTTTGGTTGAACTTGGAATTGTATCTGCAT
AAATGCAATTAAAAAAATAACCTAATCCATTGATTTTTTGCTGCTTAATAGGAGCAAGCTTACTTTTCCTCTTTTTTTATTTTTACAACAGTGAAGTTAG
AAAAATAATTAGGATATGATAGAAAAAGTATCACCATATATAACACCAAATTTCTCCTCCAACTCCTTTTAGGCGAGCTTCTCGATCTGTCATTATACCT
TGAGAAGTAGAAAGAATAGCAATTCCCATTCCGCCCAAAATCCTAGGAATTCGTTGAGAATTGGAATAAATTCGTAGACCTGGTCGGCTGATACGCTTCA
AAACTGTTTTATATATTATTTTCCTAGTTCTTTTATGTCGCAGGGTTGAAACCAAGAAATTTTTATTATTTTCTCGATGTTTTCTAACGTTTTCAATAAA
ACCTTCTTGGAGAAGTATTTTAACAATGTTTTCGGTGATATTAGTGGATGCTATTCGAACCGTTCCTTTTTTATTCATCTCAGCATTTCTGATAGAAGTT
AGTACTTCAGCAATAGTGTCCCTACCCATGATGAACTATAAATTATAGTTGCCTCCTCATTTTGATATAATCAACGTGTTTATTTTGGAATTAATAAGAA
AAAGTATATGCTTCAGACACAATTTACTATTTTTTTTCTCTATTTCAGAAATTTGACTTACTCTATCATAATTTCATCTAGTACTATAATACTTCTGGAG
CTAATGAGACGATTTTTGTGAAATTCAACTCTCTCAATTCCCTCGCGATTGCACCAAAAACTCGAGTCCCTTTTGGATTTCCTTCTTGATCAATGACAAC
TGCTGCATTGTCATCATATCTTATTCTCATACCGTTTTCACGCTTGAGTTCTTTACGCGTACGTACAATTACAGCTCTAATAACTTCTGATCTTTCAAGT
GGCATATTTGGCACTGCTTCTTTGATTACAGCAACAATAACGTCACCAATATTAGCATATCGGCGATTACTAGCTCCTAAGATTCGAATACACATCAATT
CTCGAGCTCCGCTATTATCCGCTACATTCAAAAGGGTCTGAGGTTGAATCATATCATTTTTTATCTACTCTTTCAATGCAAAGGATGAAGAAAAGAAATA
TTATCTGTCCAGAAATAAACCCATAATTATATTTTTTGCATTTCTAATACCCCTTTCTTTGGTTCTACATTTCTATCCCTCAATAATAAATTGAGTTCGT
ATAGGCATTTTGGACGCAGCTAGTAACATAGCTGTTCTGGCGACATTTTCGGATACTCCCCCTATTTCATAAAGTATTCGACCTGGTTTAACAACAGATA
CCCAATATTCGGGAGATCCCTTTCCCGAACCCATACGTGTCTCTGCAGGTCTTAGTGTAACGGGTTTATCGGGAAATAAACGTACCCATATTTTTCCACC
ACGACGCGCATATCGGCTAATTGCTCTTCGCCCGGCTTCTATTTGTCTAGCTGTGATCCAAGAGGGTTCAAGTGCTTGAAGAGCGTATCTTCCAAAACTA
ATATGATTGCCTCTATAAGATGTTCCTTTCATTCTTCCTCTATGTTGTTTACGGAATCTGGTTCTTTTGGGGTTATAGTTGATGGTTATTTTTCTATTCC
ATCTCTACTTCAGAACCGGACATGAGAGTTTCTTCTCATCCGGCTCCTCGCGAAACGAAAGAAGAAACAATTCAATATAAAGGATTCCATAATATTATAT
ACATTATGGATACACATATATTTTCTGAATAATACACGAAATAATGGGATTTATTAATATTACATAGTAAATAAAGCTATAAAACTATAAGATATATTTT
ATATGACATTCTATTTATTACAAATTTCACTTTTATTTTTATTGATTGCAATATATAATATAATTTTTATTATTACTTTAGAATTTTATAGTTAAATTAT
TTAGAATGCATTTATGCTAATTTGTTAATTTTAATTTAACACCACATTTTCATTCAATATAATTAAATAATTATATTAGAATGAATTATATTATTAATAA
AATATAAAATGAAATATTATTCAATTTATTAAATTTTAATGTCAAATTCTATATAATTTCCTATTATATGAAATTTTTATAAAATAACTCTAAAATAAAA
TGATAAATTAACAAATAATTATCAAATAAAATAATATTATTTCAATAAAATAAATAATTTCAATAAAATAAATAATATTATTTATAATGTATAATGCGTA
ATGTACTAATGGAAAAAAAATGTCGAATCTATTTTCAATTAAATGAATGTTTCGCGGGCGAATATTGACTCTTTTCTGCTTTATTCACGTCACTAAAATA
AAATAGGTTCCTGGTCTGTTCCGCCATCCCACCCAATGAGTCATAAGGATTTATTTTTAATAGAATCCTATGTGGTCACGGGTTCCGTCGTTCCTATAGC
TTCTCTGTTAATGATTAGGCTTGAACTGGACAATGGAGCTCCCACCAAAATTTGTTTCAGAGTCAATCTCCTCAGTTTTTATTAACTCAGGGCTCTTTAC
TTTACTTTTTTAGTATTGATGCTTTATCACACTGTCTTTTATTATATAAATTTTTTCATAAACCATACATATGTTGGAATAATATATCATTGATATTTTG
TTTTCTTTCTATCTATCATCCTTCTGTTTATCTACACATCCCCTTCTTTTTTATTTTATTCAAAACCTGGTTTTTTATGTCAAATTCATTTTTCAGTTGC
TACAACTATATGATGAATACCTCATATAGTGACTGTTTGGGGGATTTCGACAATACGAAGCCATAAGTTGGTTAGTAGTTTCTATAGTTATGACTTTCTA
TAGTTACTGGTTCATAGTAAGATTCAGGCTATATTTTTAGCTTAACTATAAAGAAAAACCAAGACAACGAGTCACACACTAAGCATAGCAATTATACCAA
AAAAGTAAATTAAAATTTTATTTATCCCTATAGAATTAATTTAATGTTTGATTAAAAGGAAAATTAACGAATTTGTTGTTTATTTTTTTTTTCTATTACT
CCATAGAATAGGAAGACAACTAAAGGTCCATTATTTATCGTCTACAAATATCCAAATTTTTATACCCAATACTCCATAGATAGTTCGAACTGTATAGGAA
CAATAATCTATTTTCGCGCGAATGGTTTGTAGAGGAACCCTTCCTTCTCTGATCCATTCGACACGTGCAATTTCTTTTCCGTCGATACGTCCTGCAATTT
GCACTTGAATTCCTTTTGTATCAGTTTGTTCAGTCAATTCAATAGCTTTTTTCATTGCTTTCCGAAATGAAACTCTATTTTTTAACTGTAAAGCTATATA
TTCCGCTAGAATATTAGGTTGTCCATAAGGTTTTTCAACTCTTGTGATAGCAATGTTAAGTCGCCGATTGGCGGAATTCAACTCTTTTTGTACATTCGTT
TGTAATTCTTCGATTCCTCGTCTTCGACCCTCTATTAATAAATTGGGGAATCCAATATGGATTATGACCTGAATAAGATCAATTCTTTTTTGTATTTCTA
TACGTGCAATTCCTTCGAAACCCGAAGATGTTTTCATATTTTTTTGTACATAATTCTTGATACAATCTCGTATTTTTTCATCTTCCTGGAGACCCATCGA
AAAACTTTTTGGCTGTGCGAACCAAAAGGAATAATGATTTTGTGTTGTACCAAGTCTGAAACCAAGTGGATTTATTTTTTGTCCCATATTATTCTATTAT
CTTTCCATCCATATATTATTTCTAAATATGAATCTAAATCTTAGATTCCTCTAAAGATTTTTCGATTTATCCTTTAATACAATTGTTATATGACAGGTGG
GGCGTTTTATTCGATAACTGCGTCCTCGAGCCCTAGGTCTTAACCTTTTTAGAACGGTACCCCCATTAACTTCAGCCTTACTAATGAATGACTCCGCTTC
GTTCAAACCAAGATTGTTAGCATTTGCTGCTGCAGAATAAACCAATTTTAAAATAGTAAAGGCTGCTCGATAAGGCATGAGTTCCAGTATCATGAGTGTT
TCTTCATAGGAACGTCCGCGAATTTGGTCAATTACTCTTCGTGCTTTGAAAGGAGACATATGTATATTTTGAGCTAAAGCTTTGACTTCTGTACGCGTCG
AGTTCTTCGTTACCATATTTTTACTCCCTCTTACACATGAACATTTTTTCTTTTATTTTTTTTTTTAGTTTTAGTAATTGTTATATTTATTCAAATCAAA
TTATATAATTATTTATTTTAAAATTTATAATAAAATCAAAATACATATATTTTTGATTATTATTATTTATTATATATATTATTATTTTTATTATATATAT
TATTATTTATTTTTTATTATATATATTATTATTTATTATATATATAACTATATAAATATATATTTATTATTATTACTTTATTACTAAATTAGTAATAATT
AAAATTTAAAATTACTAAATTAGTAATGATTAAATAAAATATAAACTTAAACCATTAAAGAGTTTTAACTATAAATTTATATCGAAAATTCATTGAAATA
TTATTTACTTATTAGATTAGCGACGAGATTTAATATCGTTTCTCGCATGTTTTCCGAAACTACGAGTAGGTGCAAATTCTCCTAATTTGTGACCTACCAT
ACGATCTGTTATATAAATGGGCAAATGTTCCTTTCCATTATGAATGGCAATTGTATGTCCAATCATTGTGGGTATAATAGTAGATGCTCTAGACCAAGTT
ACTATTATTTCTTTTTCCTGTCTCATGTTGAGTTTCTCAATTTTGACCAATAAATGATTAGCTACAAAAGGATTTTTTTTTATTGAACGTGTCACAGCAG
ATTGCTCCTTTTATTCCAAAATTTCAAAAATGCTATTTTAAATATGCCTATTTACGGCGACGAAGAATAAAACGATCACTATATCTTTTCTTTTTCCTAC
TTCTTTTTCCAAGTGCAGGATAACCCCAAGGGGTCATGGGTCTTTTTCTACCAATTGGTGCTCTACCTTCACCGCCCCCATGGGGATGGTCTACAGGGTT
CATAACTACTCCTCTTACTACAGGACGCTTACCTAGCCAACACTTAGATCCGGCTCTACCCAAACTTTTTTGGTTCACCCCAACATTACCTACTTGTCCG
ACTGTTGCTAAGCAGTTTTTGGATATCAAACGGACCTCCCCAGAAGGTAATCTTAATGTGGCCGATTTACCCTCTTTTGCAATAAGTTTCGCTACAGCGC
CTGCTGCTCTAGCTAATTGTCCACCCTTTCCAAGTGTGATTTCTATGTTATGTATGGCCGTGCCTAAGGGCATATCGGTTGAAGTAGATTCTTCTTTTTT
ATCAAAAAAAACCCCTTCCCAAACTGTACAAGCTTCTTCCAAAGCATACGGCTTTCTAGATGTATATGATGATATCTAGACAGATGGATCTTATATAAAT
CATATGATGAAGTACCACATGAGTGGATATATAGGAATCCAAATCTGCCGAATCACTCATGTTATGATCTTATACATCCTAGGTCTCCCCGTTCCGTCAT
CTGGCTTATGTTCTTCATGTAGCATTCAGACCGAATGACTCTATGAAATTACGTCGATACTTCCACATATTAAGGGTAACGTAGGAGACATCTCTATTTT
TCCCCGGGGGATCTTTATAATTATCACTGCTTAACTTTCAATTCGCCTCTGACCATCAAATTAAATGTGAATAACCCGTCTTCCTCTCTTTGAAACAAGA
GGCGCTTCCGGTTCTGTCCGTGCTTCAAACAATTTTGTCTTCTCCATATTACCATATCCCTAGAGTCAATAATTTTCTATGAGGAACTACTGAACTCAAT
CACTTGCTGCCGTTACTCAACAGTTTTCTGTTGAGGTCTATCCCGTAGAGGTACTCAATTTGGATCAGTGATCGATTTATAGGTTTCGTCGTAAACCTAA
TTGGTTACTTCCAATTACGTAAATCAATAGTTCAAACCGCACTCAAAGGTAGGGCATTTCCCATTGATATAGGAACTTCTGTACCAGAAACAATGGTATC
TCCAATTATAGCCCCTCTGGGATGTAAAATATATCTCTTCTCACCATCCCCATAGTGTATGAGACAAATGTATGCATTTCGATTAGGGTCGTATTCTATG
GTTACGATTCTCCCATATATGTCTTTTTCATTCCGTCGAAAATCGATTTTACGGTATAGACGCTTATGACCTCCCCCTCTATGTCCTGCGGTAATGATTC
CTCTGGCATTACGACCTTTACCACAACGATGCTGTCCATAGATCAAATTATTTCGTGGATTGGATTTCACTTTTCTGTCTACGGCTCCGTTGCGTGTGCT
CGGGGTAGAAGTTTTGTATAAATGTATCGCCGTGTTATTAAGTATTTTGCTTTAAGTTCTTTTCTCTATAAGAGGTGGAATAGAATAACCCGGTTGAAGC
GTAATGATCATACGTCTGTAATGCATTGTATGTCCCATAATAGGTCCCCTTTTTCTACCCTTTCTCGGGAGTCTATGACTATTCATAGCTATTACCTTGA
CACCAAAGAAGAGTTCGACCCAATGCTTTATTTCTGTCCTAGTTGATCCTGATTCGACATTAGAAGTATATTGATTGTTCCCCAATAACCGAATACTTTT
TTCTGTAAATACTGCATATTTGATTCCATCCATAAATCCATTTTCTTCCCTATGAGTTTCCAGTATCGATAAGAATTCTAGTTCTTACTGTTCATATGTT
ATGGTATGAATATACCATACCAATTCGTTATGTATGGATGATGAGATTCCATTGATACAGAGCCAATTCCAATAGACTTATTGAATTGAACGTTCCCATT
GGCGTGCATCCAGCAGGAATTGAACCTACGAATTTGCCAATTATGAGTTGGGCGCTTTAACCATTCAGCCATGGATGCTTAACAGGGATCATCGTACATC
GTGAATAACCAAATTCCAATTGAAATGAAATCTTTAGGAGGAATCAATGAAACGACATCAATTCAAATCCTGGATCTTCGAATTCAGAGAGATATTGAGA
GAGATCAAGAATTCTCACTATTTCTTAGATTCATGGATCAAATTCGATTCAGTGGGATCTTTCACTCACATTTTTTTCCACCAAGAACGTTTTATGAAAC
TCTTTGACCCCCGAATTTTGAGTATCCTACTTTCACGTGATTCACAGGATTCAACAAGCAATCGATATTTCACGATCAAAGGTGTAGTACTGCTTGTAGT
AGCGGTCCTTATATCTCGTATTAACAATCGAAAGATGGTCGAAAGAAAAAATCTCTATTTGATGGGGCTTCTTCCTATACCTATTCTTCCTATACGTATG
AATTCCATTGGACACAGAAATGAGACATTGGAAGAATCTTTTTGGTCTTCCAATATCAATAGGTTGATTGTTTCCCTCCTGTATCTTCCAAAAGGGAAAA
AGATTTCTGAGAGTTGTTTCATGGATCCGCGCGAGAGTACTTGGGTTCTCCCAATAAATCAAAAGTGTATCATGCCCGAATCTAACCGGGGTTCGCGGTG
GTGGAGTAACCGGATCGGAAAAAAGAGGGATTCTAGTTGTAAGATATCTAATGAAACCGTAGCTGGAATTGAGATCTCATTCAAAGAGAAGGATAGCAAA
TATCTGGAGTTTCTTTTTTTATCCTATACGGATGATCGGATCCGCAAGGACCCTGATTGGGAATTGTTTGATCGTCTTTCTCTGAGGAAGAAGCGAAACA
TAATCAACTTGAATTCGGGACAGCTATTCGAAATCTTAGGGAAAGACTTGGTTTGTTATCTCATGTCTGCTTTTCGTGAAAAAAGACCAATTGAAGGGGA
GGGTTTCTTCAAACAACAAGGAGCCGAGGCAACTATTCAATCAAATGATATTGAGCATGTTTCCCATCTCTTTCTCTTCTCGAGAAACAAGTGGGGTATT
TCTTTGCAAAATTGTGCTCAATTTCATATGTGGCAATTCCGCCAAGATCTCTTCGTTAGTTGGGGGAAGAATCGTCACGAATCGGATTTTTTGAGGAACG
TATCGAGAGAGAATTTGATTTGGTTAGACAATGTGTGGTTGGTAAACAAGGATCGGTTTTTTAGCAAGGTACGGAATGTATCGTCAAATATTCAATATGA
TTCCACAGGATCTATTTTCGTTCAAGTAACAGATTCTAGCCAATTGAAAGGATCTTCTGATCAATCCAGAGATTGTTTTGATTCCATTAGAAATGAGGAT
TCAGAATATCACAAATTGATCGATCAAACAGAGATTCAGCAACTAAAAGAAAGATCGATTCTTTGGGATCCTTCCTTTAGTCAAACGGAACGAACAGAAA
TAGAATCAGATCGATTCCCGAAATGCCTTTTTGGATCTTCCTCAATGTCCCCGCTATTCACGGAACGTGAGAAGCCGATAAATAATCATCTGCTTCCGGA
AGAAGAAGAAATCGAAGAATTTCTTGGGAATCCTACAAGATCAATTCGTTCTTTTTTCTCTGACAAATGGTCAGAACTTCATCTGGGTTCGAATCCTACT
GAGAGGTCCACAAGAGATCAGAAATTTTTGAAGAAAAAACAAGATGTTTCTTTTGTCCCTTCCAGGCGATCAGAAAATAAAGAAATGGTTGATATATTCA
AGATAATTACGTATTTACAAAATACCGTCTCAATTCATCCTATTTCATCAGATCCGGGATGTGATATGGTAGTTCCGAAGGATGAACCGGATATGGACAG
TTCCAATAAGATTTCATTCTTGAACAAAAATCCATTTTTGGATTTATTTCATCTATTCTATGACCGGAACAATGGGGGATACACGTTACGCCACGATTTT
GAATCAGAAGAGAGATTTCAAGAAATGGCGGATCTATTCACTCTATCAATAACCGAGCCGGATCTGGTGTATCATAGGGGATTTGCCTTTTCTATTGATT
CCTACGGATTGGATCAAAAAAAATTATTGAATAGGGTATTCAACTCCAGAGATGAATCGAAAAAGAAATCTTTATTGGTTCTACCTCCTCTTTTTTATGA
AGAGAATGAATCTTTTTATCGAAGGATCAGAAAAAAATCGGTCCGGATCTACTGCGGGAATTATTTGGAAGATCCAAAACTCAAAATAGTGGTATTTGCT
AGCAACAACATAATGGAGGCAGTCAATAAATATAGATTGATCCGAAATATGATTCAAATCCAATATAACACCTATGGGTACATAAGAAATGTATCGAACC
GATTCTTTTTAATGAATAGATCCGATCGCAACTACGAATATGGAATTCAAAAGGATCAAATAGGAAATGATACTCTGAATCATATAACTATAATGAAATA
TACGATCAACCAACATTTATCGAATTTGAAAAAGAGTCAGAAGAAATGGTTTGATCCTCTTTTTTCTCGAACCGAGAGATCCATCAATCTGGATCCTGAT
GCCTATAGATACAAATGGTCCAATGGGAACAATAATTTCCAGGAACATTTGGAACATTTCGTTTCTGAACAGGGGAACCATTTTCAAGTAGTGTTCGATC
GATTAGGTATTAATCAATATTCGATTGATTGGTCCAAGGCTATCGACAAACAAGATTTTTCTAAGTCACTTCGTTTCTTTTTGTCCAAGGCACTTCTCTT
TTTTTCTAAGTCACTTCGTTTCTTTTTGTCCAAGACACTTCCTTTTTTCTTTGTGAGTATTGGAAATATCCCCATTCATAGGTCCGAGATCCACATCTAT
GAATTGAAAGGTACAAACGATCAACTCTGCAATCAGTTGTTAGAATCCATAGGTGTTCAAATTGTTCATTTGAATAAATTGAAACCCTTCTTATTGGATG
ATCATGATACTTCCCAAAGACCGAAATTCTTGATAAATGGAAGAACAATATTACCATTTTTGTTCAATAAGATACCAAAGTGGATGATTGACTCATTCCA
TACTAGAAATAATCGCAGAAAATCCTTTGATAACACGGATTCCTATTTCTCAATGATATCCCACGATCGAGACAATTGGCTGAATCCCGTGAAACCATTT
CATAGAAGTTCATTGATATCTTCTTTTTATAAAGCAAATCGACTTCGATTCTTGAATAATCCACATCACTTCTGGTTCTATTGTAACAAAGGATTCCCCT
TTTATGTGGAAAAGACCTGTATCAATAATTATGATCTTACGTATGGACAATTCCTCAATATCTTGTTCATTCGCAACAAAATATTTTCTTTGTGCGTCGG
TAAAGGTAAAAAAACACATATTTTTTTGGAGAGAGAGGCTATTTTACCAATCGATTCACAGGTCTCTGACATATTCATATCTAACGATTTTCCAAAAAGT
GGTGACGAAACGTATAACTTGTACAAATCTTTCCATTTTCCAATTCGACCCGATCCATTCGTTCGTAGAGCTATTTACTCGATCGCAGACATTTCTGCAA
CACCTCTAACAGAGGAACAAATAGTCCATTTTGAAAGAACTTCTTGTCAGCCTTTTTCAGATATGAATCTATCTGATTCAGAAGGGAAGAACTCGCATCA
GTATCTCAGTTTCAATTCAAACATGGGTTTGATTCACACTCCATGTTCTGAGAAATATTTACCATCCGGAAAGAGGAAAAAACAGAGTCTTTGTCTAAAG
AAATGCGTTGATAAACAGCAGATGTATAGAACCTTTCAACGAGATAGTGCTCTTTCAAATCTCTCAAAATGGAATCTGCTGCAAACATATATGCCATGGT
TCCTTACTTCGACAGGGTGCAAATATCTAAATTTCACCCTTTTAGATGCTTTTTCAGACTCATTGCCGATACTAAGTAGCAGTCCAAAATTTGTATCCAT
TTTTCATGATATTATGCATGGATCAGATATATCATGGCCAATTCGTCAGAAAAAATGGTGGGCGATTCTTTCACAATGGACTCCGATAAGTGAGATTTCG
AGTAAGTGTTTACAGAATCTTCTTCTGTCCGAAGAAACGATTCATCGAAATAATGAGTCACCCGTTCCATTGATATGGACACATCTGAGATCAACAAATG
CTCGGGAGTTCCTCTATTCAATCCTTTTCTTTCTTCTTGTTGCTGGATATCTCGTCCGTATACATCTTCTCTTTGTTTCCCGAGCCTCTAGTGAGTTACA
GACAGAGTTAGAAAAGATCAAATCTTTGATGATTCCATCATACATGATTGAGTTGCGAAAACTTCTGTATAGGTATCCTACATCGGAACTGAATTCCTTC
TGGTTAAAGAATCTCTTTCGAGTTGCTCTGGAACAATTAGGAGATTCTCTGGAAGAAATACGGGGTTATGCTTCTGACGGCAACATGCTATTGGGTCGTG
GTCCCGCTTATGGGGTCAAATCCATACGTTCTAAGAATAAATATTTGAATATAAATCTCATCGATCTCATAAGTATCATACCAAATCCCGTCAATCGAAT
CACTTTTTCGAGAAATACGAGACATCTAAGTCGTACAAGTAAAGAAATCTATGCATTGATAAGAAAAAGAAAAAACGTGAACGGTGATTGGATTGATGAT
AAAATAGAATCCTGGGTCGCGAACAGTGATTCGATTGATGATGACGAAAGAGAATTCTTGGTTCAGTTCTCCACCTTAACGACAGAAAAAAGAATTGATC
AAATTCTATTGAGTCTGACTCATAGTGATCATTTATCAAAGAATGACTTTGGTTATCAAATGATTGAACAACCGGGATCAATTTACTTACGATACTTAGT
TGACATTCATAAAAAGTCTCTAATGAATTATGAGTTCAATAGATCCTGTTTAGCAGAAAGACGGATATTCCTTGCTCATTATCAGACAATCACTTATTCA
CAAACCTCATGTGGGGCTAATAGTTTTCATTTCCGATCTCATGGAAAACCCTTTTCGCTCCGCTTAGCCCTATCTCCTTCTAGGGGTATTTTAGTGATAG
GTTCTATAGGAACTGGACGATCATATTTGGTCAAATACCTAGCTACAAACTCTTATGTTCCTTTCATTACGGTATTTCCGAACAAGTTCCTGGATGACAA
GCCTAAAGGTTATCTTATTGATGATATTGATGATAGTAACGATATTGATCTTGACGATACTGACGATATCGATATTGAGGATAGTGACGATATTGATAAT
GACCTTGAGACGGAGCTGCTAACTATGACGAATGTGCTCACTATGTATATGACGTCGAAAATAGACCGATTTGATATCACCCCTCAATTCGAATTAGCAA
AAGCAATGTCTCCTTGCATAATATGGATTCCAAACATTCATGATCTGTATGTGAATGAGTCGAATTACTTATCCCTCGGTTTATTAGTGAACTATCTCTC
CAGGGACTGTGAAAGAAGTTCCACTAGAAATATTCTTGTTATTGCTTCGACTCATATTCCCCAAAAAGTGGATCCCGCTCTAATAGCTCCGAATAAATCA
AATACATGCATTAAGATCCGAAGGCTTCTTATTCCACAACAACGAAAGCACTTTTTCATTCTTTCATATACTAGGGGATTTCACTTGGAAAAGAAAATGT
TCCATACTAACGGATTCGGGTCCATAACCGTGGGTTCCAATGCACGAGATCTTGTAGCACTTATCAACGAGGCCCTATCAATTAGTATTACACAGAAGAA
ATCCATTATAGAAACTAATACAATTAGATCAGCTCTTCATAGACAAACTTGGGATTTGCGATCCCAGGTCAGATCGGTTCAGGATCATGGCATCCTTTTC
TATCAGATAGGAAGGGCTGTTGCACAAAATGTACTTCTAAGTAATTGCCCCATAGATCCTATATCTATCTACATGAAGAAGAAATCATGTAAGGAAAGGG
ATTCTTATTTGTACAAATGGTACTTCGAACTTGGAACGAGCATAAAGAAATTAACGATACTTCTTTATCTTTTGAGTTGTTCTGCCGGATCGGTCGCTCA
AGATCTTTGGTCTCCATCCGGACCCGATGAAAAAAATGGGATTACTTCGTTTGGATTTGTTGAGAATGATTCTGATCTAGTTCATGGCCTATTAGAAGTA
GAAGGCGCTCTGGTGGGATTCTCACGGAAAGAAAAAGATTGCAGTCAGTTTGATAATAATCGAGTGACATTGCTTCTTCGGTCCGAACCAAGGAATCCGT
TAGATATGATGCAAAATGGATCTTGTTCTATCGTTGATCAGAGATTTCTATATGAAAAATATGAATCGGAGTTTGAAGAAGGGGAAGGAGCCCTCGACCC
GCAACAGATAGAGGAAGATTTATTAAATCACATAGTTTGGGCTCCTAGAATATGGCGCCCTTGTGGCAATCTATTTGATTGTATCGAAAGGACCAATGAA
TTGGGATTTCCCTATTGGGCCAGGTCATTTCGGGACAAACGGATCATTTTTCATAAAGAGAATGAGCTTCAACAGAAGGATTCGGAGTTCTTGCAGAGTG
GAACCATGCAGTACCAGACACGAGATAGATCTTCCAAAGAACAAGGCTTTTTTCGAATAAGCCAATTCATTTGGGACCCTGCGGATCCATTCTTTTTCCT
ATTCAAAGATCAGCCCTTTGTCTCTGTGTTTTCACGTCGAGAATTCTTTGCAGATGAAGAGATGTCAAAGGGGCTTATTACTTCCCAAAAAAATCCTCCT
ACATCTATATATAAACGCTGGTTCATCAAAAATACGCAAGAAAAGCACTTCGAATTGTTGATTCATCGCCAGAGATGGCTTAGAACCAATAGTTCATTAT
CTAATAGATCTTTCTGTTCTAATACTCTATCCGAGAGTTATCAGTATTTATCAAATCTGTTCCTATCTAACGGAAGGCTATTGGATCAAATGACAAAGAC
ATTGTTGAGAAAGAGATGGCTTTTCCCGGATGAAATGAAACATTTGATTGATGTAACAGGAAAAAGATTTCCCATTCCTTAGCTGTAAAGATATGTGGCC
ATGAAAAAGAGATTAAGTGGAACAGAATTGACCGGGCGGTAGAGTCGTGGAAACACTTGTTTATTCCATATTTTTGACCTTAGCTCCATGGAACAATATG
CTACTGCTGAAACATGGAAGAATTCAAATCTTAGATCAAAACACTATGTATGGATGATATGAACTGCCTAAACAAGAATTATTGAATGGCGAACAACCAG
AGCCTATTACTCACTCTATCCAAAAATTTCCATTAATGAAACCATGTAAATCCATCGGAAAATCCAAAATACGCATGTCCGATGAAATGTGCTATCTGCT
CCAATAACGAATCATTGGTTTAACTGAATCATTAAAGAAAATAGATAGACCTTTCTCTTCGTCTCAGGTCGATGGATCTTCTCAATTGGAAGATCTCCCG
TATGGATAATACACATTCCAGTTGACTGAGCCTAATTCTAATTGTTATGTTCCGAAGCAAAGATATCCGCGGGGGCTAGTTCGGCCTATTCAGATATTCA
CGACCAAGAGAAGAGGTACTGGATTCTCTTTCGGATAGGCCTTAAAGGAGAAGGAAGGCTGGAATGCCAACAGAGGTCTGTCTATTCTCTAATTCACCCG
ACCCCGACCCGATAGTACCCGTTTTGGGAACGTGCAGTGCCAAAGTCACTGAATGGGCAAGTCGCCAATCCCTAAAACGGACTATGTAATGTACTTTATC
TGCTGGGTTACGGGTGGGCATTTTACCATAGGTTTCTATGAATCTACCCTTGTGTGATTACTGTTGAATCATATACTCGGGGGGTGGGTGCAGGGCAGAC
GATTTCAAAACGGACTCCTCATTCATTAGATAGAGAAGATCACCAAGATTTCGTGATCCGCTGCCGAACCTATTCCAATTTCAACAGCTCGGATCGTGGG
GATCGCCGGAATACTTCGTATCAACACAGATACTCGGTATATCAATATCGATTAGATCCGAGATCTGTTATTGAATTGCTCATTCAATAAGCATTCTCAA
TATTATGCCTTGAAGAGGACTCGAACCTCCACGCTCTTCAGCACGAGATTTTGAGTCTCGCGTGTCTACCATTTCACCATCAAGGCATCTTGAAAGTTAA
TCGTATTCCATGACTATGATATCTATCTAGTGTGATATATGGAATATATGACAAAGGTGGAGTGTTGGAGTATTTCTATCAATCGGTCATATTCATATAA
TATAGGCCCGAGTCAGACATCAAATTGCTTCGATTTGAATTATCCGGAGCATACCCTGGAGCATACATACCTTGTATATATATATATATATCAATATCAA
AAAATAGAAATAATAATATAAAATAAATAATAAAAAATCAAATTAATAATAATAAATTCTAAATTAAATATATCAAAATCTAAAAGATGTACAATCAAAT
TTCTCGATTCAATAGAAGCCAAAAGAAGTGAATACGGTACCCAAATAACGATAGATATGTCAAAAGCAGGTCGGATTACGCCCATTACTAATCCTAAATA
GAATGTCACGACGTAGGGATCCATATGTAAACAGAGTATCTATTTACATACGCTCGAATGACCCCCTCTCATAATGAGAACGTACATAACCCTATTACGG
TCTGGTCCGGTATGGAATGAACTTATAATCTGATGATCGAGTTGATTCCATGATTATAAGTTCATAACGCCAGCACATTCCCATTTTGGGCAGATCTACT
AATTCTTTTATTCCAGTTAGTAAGAGGGATCTTGAACTAAGAAATAGACCCTAAAAGCTAAAAGAGGGTATCCTGAGCAATTGCAAGAATTGGGTTCATT
GATATTCCTGGTATAGTAGATGCTATCACACATACAGTCATACTCAATTCGATGGAATTGTTTGATCTTAAAGGGGATTTTCTATAATTTCGCACGTGAG
GGGTTATTTCTTGGTTTCGTCCAGTCATTAATAACTTGATTATTTTTAGATAATAGTAGATAGAAACAACGCTCGTAAGGAGTCCTATTGAAACCAAGAA
ATAAAGGCCTGCCTGCCATCCACACCAGAATAGATGGAGTTTTCCGAAAAAACCTGCTAGTGGAGGAAGACCTCCTAGGGATAAGAGACATAGGGCTAAA
GAGAGAGCCAAAAAAGGATCTTTCGTGTACAATCCTGCATAATCTCGAATGTTATCAGTTCCGGTACGTAGACCAAACAATACAATGCGAGCAAAAGTTC
CTAGATTCATGGCGATATAGAACAGCATATAAGTTATCATGCTTGCATATCCATCATTTGAGTCTCCAACAATTATTCCAATAATTACATATCCGATTTG
ACCGATGGACGAATAGGCAAGCATACGTTTCATGCTTGTTTGAGTAATAGCAATGAGATTCCCCAATATCATGCTAAGAATAGCTAGGATTTCCAGAAGA
AGATGCCATTCATTTGATGAGAAATAAAAAGGAATATCGAAAATTCGCGTGGCTAAAGCTGAAGCAGCTACTTTCGAAGTAACAGAAAGAAAAGCAACGA
CTGGAGTGGGAGAGTCAGAGTCGAAAAGAGGATTCCTCACTTCTTTCTCTCATTCAAAACCGTGCATGAGACTTTCATCTCGCACGGCTCCTAAGTGATA
AAAGAAAGAAAAATGCATCTTCTTTCTTTTTTGATTACCTTCCTCGCGTGTGTATAAGACCGAATCCATTCGATTTCTAAAAAGGATTACTAATCCTTAA
CTTTTCGAGGAATCCTCCATCAGTGGTTGTGAATGACTGACTTTTTCAATCTTTTCAACCTTGGTTGCGTAGGAGCAAGTCAGAAAGATTGAGAAAAAGA
ACCATCTGATTTGATTCGTTCTCAATAGCCATGAGATGATCATCTTAGGGTGATCCTTTTGTCGACGGATGCTCCTATTATACTCGTAGTCTCTGAAGGA
TGAGAACCAACTATGTAGCATCTACATCGAAAATTCAAGTATTGTATACGTCATTAGTCCGATCCTTTGTAGTAACTACCCGTAATAACGAACTTGCAAA
ATGGATCTGTTTATCATAAAGAGATTTGTTGTTCCTGACCCTGCTTCACCTTAATTGTTATTTGAACAAAGAGATCACAATAAACTTTTGGTAAAAGTTA
TGTCTTGGTCCGAGTGGGGATAGCATTTTTTTCTGCATGTCTATGGAGTTTTGAAAAATCCAAACATCTCAGAGATAGATATAGAGGTAGGAATTTGTCG
AACGAACCGCACTCCTTCGTATACGTCAGGAGTCCATTGATGAAAAGGGGCTAGGGAAAGCTTGAACCCAATTCCTACAGTGATGAATATAAGCGCAATT
GAAATTCCTGGGGAGTTATACATTTGTGTATTGATAAGACCATTCACTATTTCTTGAAGCTCGATCTCCCCCCCGGATAAACCATATAGCCAAGAGAAAC
CATGAACCAGAATAGAAGAGCTCGCCCCGCCCATGAGTAAATATTTCGTAGTAGCCTCATTAGACCGTACATCTCTCTTGGTATATCCTGATAATAGGTA
GGAGCATAAACTGAAACATTCTAGAGCTACAAAGATAGTTATTAAATCGTTAGCACCACATAAAAACATTCCTCCTAGAGTAGCTGTTAATATGAATAAC
AGAAACTCTGTTATAGCCATTTCTGTACATTCAATGTACTCTACGGATAGAGGAATACATAAAGTTGAACATAGTAAAATAAGAAATTGAAAGATTTCGT
TGAAATTGTTCGTTTGGAAATTTCCCGAAAAGCTAATCATAGGTTCTTCTCTCCATCGGAACAATAGGGCTGTTATGCTCATTACTAAACTTGTTGAAGA
GATGAAATAGAACCAAGGTCTATCTTTTTGATCAGAGGTTGAATCGATCATCAGAAGAAGAATTAGGCCAAAAATGAGAATACATTCTGGTAAAATGAAA
CTTCCATTGAAGAGAAGCAAATGAAACGCTTTCATAAAAATTCTCGTAGAATCGAGAATGAAAACTTCATTCTGTACATGCCAGATCATGAATTAGTAAC
TGCATCCAATCGCCGAAAAAGTCCCAATTGTTTCGAACTTTCTATTTTTTTTGGAATGGGATATTTTATTTACGGAATCCCCATGAATAGGATCAAATCT
TATTCTATGATATTTCCATAATCTTCCTCTTTCTTATTCTTAAGCAAGCCCCCGAGAGGGCTTAGTTGATCTATGATTTATGTTTCATTTTTCTTTTTGT
TTGTTTCGAGAAAGATATCGATCAATTCCAATTCTTTCTTTTTCTATTGATTCTTTTCCGATCGAGATGTATGGATCCATGGATCTATGTGTCTATATAG
ACCCTGTTCATGGATTAACGAAAATGTGCAAAAGCTCTATTTGCCTCTGCCATTTTATGAGTCTCTTCCTTTTTGCGTATGGCATCGCCACTTCCTTTGG
CAGCATCTACTAATTCGGAACTTAATTTGAAAGCCATATTTCGACCCGGACGTTTTCGGGATGCTGCTAATAACCAACGAATGGCAAGTGCTTTTCCTTG
TGTAGATCCTATTTCAATAGGAACTTGATGAGTCGATCCGCCTACACGTCTTGATTTTACTGCTATATCGGGAGTTACTCCACGTATTGCTTGACGTAAA
ACAGATAGTGGATTTGTTTCTGTCTTTTGTTGAATCTTTTTCACGGCTCGATAGATAATTTGATAAGCCAATGATTTTTTTCCGTGTTTCAGAATACGGT
TAACCAACATGTTAACTAATCGATTACGATAAATTGGATCGGATTTTGCAGTTTTTTTTTCCGCAGTACCTCGACGTGACATGAGCGTGAAAGAGGTTCA
AGAATCATCTTTTTATAAGGGCTAAAAATGAATCACTTATTTTGGCTTTTTGACCCCATATTGTAGGGTGGATCTCGAAAGATATGAAAGATCTCCCTCC
AAGCCGTACATACGACTTTCATCGAATACGGCTTTCCACAGAATTCTATATGTATCCATGAGATCGAGTATGAAATTCTGTTTACTCACTTTAAATTGAG
TATCCGTTTCCCTCCTTTTCCTGCTAGGATTGGAAATCTTGTATTTTACATATCCATACCATCGAGTCCTTGGGTTCCGAAATCGTGTAATGTAAAAAGA
AGTGCTTCGAATCATTGCTATTTGACTCGGACCTGTTCTGAAAAAGTCGAGATATTTCGAATTGTTTGTTGACACGGACAAAGTAAGGCAAAACCTTTGA
AATGATTTCAATATTGGACCTTAGACATATAATAGTTACGAATGGAATCTCTTTAGAAAGAAGATCCTTTGTCTCATGGTAGCCTGCTCTAGTCCCCTTA
CGAAACTTTCGTTATTGGGTTAGCCATACACTTCACATGTTTCTAGCGATTTACATGGCATCATCAAATGATACAAGTCTTGGATAAGAATCTACAACGC
ACTAGAACGCCCTTGTTGACGATCCTTTACTCCGACAGCATCTAGGGTTCCTCGAACAATGTGATATCTCACACCGGGTAAATCCTTAACCCTTCCTCCT
CTTACTAATACTACAGAATGTTCTTGTAAATTATGGCCAATACCAGGTATATAAGCAGTGATTTCAAATCCAGAGGTTAATCGTACTCTGGCAACTTTAC
GTAAGGCAGAGTTTGGTTTTTTTGGGGTGATAGTGGAAAAGTTGACAGATAAGTCACCCTTACTGTCACTCTACAGAACCGTACATGAGATTTTCACCTC
ATACGGCTCCTCGTTCAATTCTTTCGAAGTCATTGGATCCTTTTCCTCGTTCGAGAATCTCCTCCCTTCTTCCACTCCGTCCCGAAGAGTAACTAACACC
AATTCAGTCACGTTTTCATGTTCCAATTGAACACTTTCCATTTTTGATTATGATCGAAGGAGAAGATTATTTACCAAACATATGCGGATCAAATCACGAT
ATTATAATTAAGAACAAGAGATCTTTCTCGATCAATCCCTTTGTCCCTCAGTCTTCGAGAATAAGAAAGATCCTTTGTGAAATCTTCGGTTTTTTTCCTC
TTCCTCTATCCCATAGGTACATGAATCAATAGAGAACCTTTTCTTCTGTTCTGTATGAATCGATATTATTACATTCCAATTCTTTCCCGATACCTTCCAA
GGAAAATCTCAAATTGGATCCAAAAAAAATGAACGGGTTGGTGTGAGCTTATCCATGCGGTTATGCACTCTTCAAATAGGAATCCATTTTCTGAAAGATT
CTGGCTTTCGTGCTTTGGTGAGTCGTCCGAGATCTTTTCGATGACCTATGTTGTGTTGAAGGGATATCTATATGATCCGATCCATTGCGTAAGGCCCGCG
GTACGGTAGCAACGGAACCGGGGAAAATATACAGAAAAGAGAGTTCTTTTCTATTCTTTTCTATTATATTAGTATTAGTTAGTTACCCCGGCTCGGTGAG
TCTTTTCTTCCGTGATGAACTGTTGGTACCAGTCCTATATTTTTTCTCTGTGGACCGAAGATAAAGGGGGCTCCGCAGAGGGTTGTACCATGAAGAGAAG
CAAGGAGGTCAACCTGTTTAAAATATACAACATGGATTCTAGCAATGCAATGTAGTTGGACCCTCATGTCGATCCGAATTAATCAGTCTTTCCACGGAAG
TCTATTTTTGCCTGCTAGGCAAGAGGATAACAAGTTCAAAATTCTGTCTCGGTAAGACATGTATTTCTATTACTAATAAATTCATAAATGAAGTAGTTAA
TTTAATGGTGGGGTTACCATTATCCTTTTGTAGTGACGAATCTTGCATGTGTTCCTAAGAAAAGGAATTAGTCCATTTCATTTTTGTTTGAGGTTTCAAA
AAAAGGCTGTGGAAATACATAGAACTCTTGAATGGAAATTGAAAAGAGATGTAGCTACAGTTCCTTCGGAAATGGTAAGATCTTTGGCGCAAGAAGAACG
GGTTGATCCGTATCATCTTGACTTGGTTCTGCTTCCTCTCCTTTTTTTTTTAACAATACCGAGTCGGGTTCTTCTCCTACCAGTATCGAATAGAACATGC
TGAACAAAATATCTTCTTCATGTAAAACCTGCTCTATTTAGATCGGAAAAATCGTACGGATTTTATGAAACCATGTGCTATGGCTCGAATCCATAGTCAA
TCCTATTTCCGATAGGAGCATTTGACAATTGAATCCCATTTTTCCCATTATTTCACTATACGTAATAGTGCGAAAAGAAGGCCCGGCTACAAGTTAAGTT
GTTTAGGAATAGTGGAATAGTGGCGTTGAGTTTCTCTACCCTTTGACTTAGGATTAGTCAGTTCTATTTCTCGATAGGGGCCGGGAAGGGATATAACTCA
GCGGTAGAGTGTCACCTTGACGTGGTGGAAGTCATCAGTTCGAGCCTGATTATCCCTAAACCCAATGTGAGTTTTTCTATTTTGACTTGCTCCCCCGGAG
TGATCGAACGAGAATGAATAAGAGGCTCGTGGGATTGACGTGATAGGGTAGGGATGGCTATATTGCTGGGAGCGAACTCCAGGCTAATATGAAGCGCATG
GATACAAGTTATGCCTTGGAATGAAAGACAATTCCGAATCAGCTTTGTCTACGAACAAGGAAGCTATAAGTAATGCAACTATGAATCTCATGGAGAGTTC
GATCCTGGCTCAGGATGAACGCTGGCGGCATGCTTAACACATGCAAGTCGGACGGGAAGTGGTGTTTCCAGTGGCGGACGGGTGAGTAACGCGTAAGAAC
CTGCCCTTGGGAGGGGAACAACAACTGGAAACGGTTGCTAATACCCCGTAGGCTGAGGAGCAAAAGGAGGAATCCGCCCAAGGAGGGGCTCGCGTCTGAT
TAGCTAGTTGGTGAGGTAATAGCTTACCAAGGCGATGATCAGTAGCTGGTCCGAGAGGATGATCAGCCACACTGGGACTGAGACACGGCCCAGACTCCTA
CGGGAGGCAGCAGTGGGGAATTTTCCGCAATGGGCGAAAGCCTGACGGAGCAATGCCGCGTGGAGGTAGAAGGCCCACGGGTCGTGAACTTCTTTTCTCG
GAGAAGAAGCAATGACGGTATCTGAGGAATAAGCATCGGCTAACTCTGTGCCAGCAGCCGCGGTAAGACAGAGGATGCAAGCGTTATCCGGAATGATTGG
GCGTAAAGCGTCTGTAGGTGGCTTTTCAAGTCCGTCGTCAAATCCCAGGGCTCAACCCTGGACAGGCGGTGGAAACTACCAAGCTGGAGTACGGTAGGGG
CAGAGGGAATTTCCGGTGGAGCGGTGAAATGCGTAGAGATCGGAAAGAACACCAATGGCGAAAGCACTCTGCTGGGCCGACACTGACACTGAGAGACGAA
AGCTAGGGGAGCGAATGGGATTAGATACCCCAGTAGTCCTAGCCGTAAACGATGGATACTAGGCGCTGTGCGTATCGACCCGTGCAGTGCTGTAGCTAAC
GCGTTAAGTATCCCGCCTGGGGAGTACGTTCGCAAGAATGAAACTCAAAGGAATTGACGGGGGCCCGCACAAGCGGTGGAGCATGTGGTTTAATTCGATG
CAAAGCGAAGAACCTTACCAGGGCTTGACATGCCGCGAATCCTCTTGAAAGAGAGGGGTGCCTTCGGGAACGCGGACACAGGTGGTGCATGGCTGTCGTC
AGCTCGTGCCGTAAGGTGTTGGGTTAAGTCCCGCAACGAGCGCAACCCTCGTGTTTAGTTGCCACCATTGTGGAACCCTGAACAGACTGCCGGTGATAAG
CCGGAGGAAGGTGAGGATGACGTCAAGTCATCATGCCCCTTATGCCCTGGGCGACACACGTGCTACAATGGCCGGGACAAAGGGTCGCGATCCCGCGAGG
GTGAGCTAACCCCAAAAACCCGTCCTCAGTTCGGATTGCAGGCTGCAACTCGCCTGCATGAAGCCGGAATCGCTAGTAATCGCCGGTCAGCCATACGGCG
GTGAATTCGTTCCCGGGCCTTGTACACACCGCCCGTCACACTATGGGAGCTGGCCATGCCCGAAGTCGTTACCTTAACCGCAAGGGGGGGGATGCCGAAG
GCGGGGCTAGTGACTGGAGTGAAGTCGTAACAAGGTAGCCGTACTGGAAGGTGCGGCTGGATCACCTCCTTTTCAGGGAGAGCTAATGCTTGTTGAGTAT
TTTTTTTGGTTTGACACTGCTTCACACCCAAAAAGAAGCGAGCTACGTCTGAGCTAAGCTTGGATATGGAAGTCTTCTTTCGTTTCTTGACGGTGAAATA
AGACCAAGCTCATGAGCTTATTATCCTAGGTCGGAACAAGTTGATAGGATCCTTTTTTTACGTCCCCATGTCCCTCCCGTGTGGACACATGGGGACGTAA
AAAGGAAAGAGAGGGATGGGGTTTCTCTCGCTTTTGGCATAGCAGGCCTCCCGGTGGGAGGCCCGCACGACGGGCTATTAGCTCAGTGGTAGAGCGCGCC
CCTGATAATTGCGTCGTTGTGCCTGGGCTGTGAGGGCTCTCAGCCACATGGATAGTTCAATGTGCTCATCAGCGCCTGACCCGGAGATGTGGATCATCCA
AGGCACATTAGCATGGCGTACTCCTCCTGTTCGAATCGGAGTTTGAAACCAAACTTATCCTCAGGAGGATAGATGGGGCGATTCAGGTGAGATCCAATGT
AGATCCAACTTTCTATTCACTCGTGGGATCCGGGCGGTCCGGGGGGGACCAACAAGGCTCCTCTCTTCTCGAGAATCCATACATCCCTTATCAGTGTATG
GACAGCTATCTCTCGAGCACAGGTTTAGGTTCGGCCTCAATGGGAAAATGGAGCACCTAACAACGCATCTTCACAGACCAAGAACTACGAGATCACCCCT
TTTATTCTGGGGTGACGGAGGGATCGTACCATTCGAGCCTTTTTTCATGCTTTTCCTGAAGGTCTGGAGAAACGTGAAATTCTTTTTATCTATCTCTTGA
CTCGAAATGGGAGCAGGTTTGAAAAAGGATCTTAGAGTGTCTAGGGTTGGGCCAGGAGGGTTTCTTAACCTCTTCTTTTTTCTTCCCATCGGAGTTTTTT
CACAAAGACTTCCATGGTAAGGGGGAAGGGTGGAACAAGCAAAGCACACTTGTAGAGCGCAGTACAGCGGAGAGCTGTATGCTGCGTTCGGGAAGGATGA
ATCGCTCCTGAAAAAGAATCTATTGATTCTCCCCCAATTGTTTGGATCGTAGGTGCGATGATTTACTTCACGGGCGAGGTCTCTGGTTCAAGTCCAGGAT
GGCCCAGCGGCGCCAGGGAAAAGAATAGAAGAAGCATCTGACTCCTTCATGCATGCTCCACTTGGCTCGGGGGGATATAGCTCAGTTGGTAGAGCTCCGC
TCTTGCAATTGGGTCGTTGCGATTACGGGTTGGATGTCTAATTGTCCAGGCGGTAATGATAGTATCTTGTACCTGAACTGGTGGCTCACTTTTTCTAAGT
AATGGGGAAGAGGACCGAAACATGCCACTGAAAGACTCTACTGAGACAAAGATGGGCTGTCAAGAACGTAGAGGAGGTAGGATGGGCAGTTGGTCAGATC
TAGTATGGATCGTACATGGACCTTAGTTGGAGTCGGCGGCTCTCCTAGGGTTCCCTCATCTGGGATCCCTGGGGAAGAGGATCAAGTTGGCACTTGCGAA
CAGCTTGATGCACTATCTCCCTTCAACCCTTTGCGCGAAATGTGACAAAAGGAAGGAAAATCCATGGACCGACCCCATCGTCTCCACCCCGTAGGAACTA
CGAGATCACCCCAAGGACGCCTTCGGCATCCAGGGGTCACGGACCGACCATAGATCCTGTTCAATAAGTGGAACGCATTAGCAGTCCGTTCTCTGGTTGG
GCAGTAAGGGTCGGAGAAGGGCAATCACTCGTTCTTAAAACCAGCATTCTTAAAACCCAAGAGTCGGGCAGAAAAAGGGGGAGAGTTCTCCGTTCCTGAT
TCTCCTGTAGCTGGATTCTCCGGAACCACAAGAATCCTTAGAATGGGATTCCGACTCAGCACCTTTTGATATTTTGAGAAGAGTTGCTCTTTGGAGAGCA
CAGTACGATGAAAGTTGTAAGCTGTGTTCGGGGGGGAGTTATTGTCTATCGTTGGCCTCTATAGTAGAATCAGTCGGGGAGGCCCGAGAGGCGGTGGTTT
ACCCTGTGGCGGATGTCAGCGGTTCGAGTCCGCTTATCTCCAGCCCGTGAACTTAGCCGAAACTATGATAGCACCCAATTTTGACGATTCGGCAGTTCGA
TCTATGATTTATCATTCATGGACGTTGATAAGATCCTTCCATTTAGCAGCACCTTAGGATGGCATAGCCTTAACATGGCGAGGTTCAAACGAGGAAAGGC
TTACGGTGGATACCTAGGCACCCAGAGACGAGGAAGGGCGTAGTAAGCGACGAAATGCTTCGGGGAGTTGAAAATAAGCATAGATCCGGAGATTCCCGAA
TAGGTTAACCTTTCGAACTGCTGCTGAATCCATGGGCAGGCAAGAGACAACCTGGCGAACTGAAACATCTTAGTAGCCAGAGGAAAAGAAAGCAAAAGCG
ATTCCCGTAGTAGCGGCGAGCGAAATGGGAGCAGCCTAAACCGTGAAAACGGGGTTGTGGGAGAGCAATACAAGCGTCGTGCTGCTAGGCGAAGCGGTTG
AATACTGCACCCTAGATGGCGAAAGTCCAGTAGCCGAAAGCATCACTAGCTTACGCTCTGACCCGAGTAGCATGGGGCACGTGGAATCCCGTGTGAATCA
GCAAGGACCACCTTGCAAGGCTAAATACTCCTGGGTGACCGATAGCGAAGTAGTACCGTGAGGGAAAGGTGAAAAGAACCCCCATCGGGGAGTGAAATAG
AACATGAAACCGTGAGCTCTCAAGCAGTGGGAGGAGAATCTGATCTCTGACCGTGTGCCTGTTGAAGAATGAGCCGGCGACTCATAGGCAGTGGCTTGGT
TAAGGGAATCCACCGGAGCCGTAGCGAAAGCGAGTCTTCATAGGGCGATTGTCACTGCTTATGGACCCGAACCTGGGTGATCTATCCATGACCAGGATGA
AGCTTGGGTGAAACTAAGTGGAGGTCCGAACCGACTGATGTTGAAGAATCAGCGGATGAGTTGTGGTTAGGGGTGAAATGCCACTCGAACCCAGAGCTAG
CTGGTTCTCCCCGAAATGCGTTGAGGCGCAGCAGTTGACTGGACATCTAGGGGTAAAGCACTGTTTCGGTGCGGGCCGCGAGAGCGGTACCAAATCGAGG
CAAACTCTGAATACTAGATATGACCCCAAAATAACGGAGGTCAAGGTCGGCCAGTGAGACGATGGGGGATAAGCTTCATCGTCGAGAGGGAAACAGCCCA
GATCACCAGCTAAGGCCCCTAAATGACCGCTCAGTGATAAAGGAGGTAGGAGTGCAGAGACAGCCAGGAGGTTTGCCTAGAAGCAGCCACCCTTGAAAGA
GTGCGTAATAGCTCACTGATCGAGCGCTCTTGCGCCGAAGATGAACGGGGCTAAGCGATCTGCCGAAGCTGTGGGATGTAAAAATGCATCGGTAGGGGAG
CGTTCCGCCTTAGATAGAAGCACCCGTGCAAGCAGGTGTGGACGAAGCGGAAGCGAGAATGTCGGCTTGAGTAACGCAAACATTGGTGAGAATCCAATGC
CCCGAAAACCTAAGGGTTCCTCCGCAAGGTTCGTCCACGGAGGGTGAGTCAGGGCCTAAGATCAGGCCGAAAGGCGTAGTCGATGGACAACAGGTGAATA
TTCCTGTACTACCCCTTGTTGGTCCCGAGGGACGGAGGAGGCTAGGTTAGCCGAAAGATGGTTATCGGTTCAAGGACGCAAGGTGACCCTGATTTTTCAG
GGTAAGAAGGGGTAGAGAAAATGCCTCGAGCCAATGTCTGAGTACCAGGCGCTACGGCGCTGAAGTAACCCATGCCATACTCCCAGGAAAAGCTCGAACG
ACCTTAAACAAGAGGGTACCTGTACCCGAAACCGACACAGGTGGGTAGGTAGAGAATACCTAGGGGCGCGAGACAACTCTCTCTAAGGAACTCGGCAAAA
TAGCCCCGTAACTTCGGGAGAAGGGGTGCCTCCTCACAAAGGGGGTCGCAGTGACCAGGCCCGGGCGACTGTTTACCAAAAACACAGGTCTCCGCAAAGT
CGTAAGACCATGTATGGGGGCTGACGCCTGCCCAGTGCCGGAAGGTCAAGGAAGTTGGTGACCTGATGACAGGGGAGCCAGCGACCGAAGCCCCGGTGAA
CGGCGGCCGTAACTATAACGGTCCTAAGGTAGCGAAATTCCTTGTCGGGTAAGTTCCGACCCGCACGAAAGGCGTAACGATCTGGGCACTGTCTCGGAGA
GAGACTCGGTGAAATAGACATGTCTGTGAAGATGCGGACTACCTGCACCTGGACAGAAAGACCCTATGAAGCTTTACTGTTCCCTGGGATTGGCTTTGGG
CTTTTCCTGCGCAGCTTAGGTGGAAGGCGAAGAAGGCCTCCTTCCGGGGAGGCCCGAGCCATCAGTGAGATACCACTCTGGAAGAGCTAGAATTCTAACC
TTGTGTCAGTACCTACGGGCCAAGGGACAGTCTCAGGTAGACAGTTTCTATGGGGCGTAGGCCTCCCAAAAGGTAACGGAGGCGTGCAAAGGTTTCCTCG
GGCCGGACGGAGATTGGCCCTCGAGTGCAAAGGCAGAAGGGAGCTTGACTGCAAGACCCACCCGTCGAGCAGGGACGAAAGTCGGCCTTAGTGATCCGAC
GGTGCCGAGTGGAAGGGCCGTCGCTCAACGGATAAAAGTTACTCTAGGGATAACAGGCTGATCTTCCCCAAGAGTTCACATCGACGGGAAGGTTTGGCAC
CTCGATGTCGGCTCTTCGCCACCTGGGGCTGTAGTATGTTCCAAGGGTTGGGCTGTTCGCCCATTAAAGCGGTACGTGAGCTGGGTTCAGAACGTCGTGA
GACAGTTCGGTCCATATCCGGTGTGGGCGTTAGAGCATTGAGAGGACCTTTCCCTAGTACGAGAGGACCGGGAAGGACGCACCTCTGGTGTACCAGTTAT
CGTGCCCACGGTAAACGCTGGGTAGCCAAGTGCGGAGCGGATAACTGCTGAAAGCATCTAAGTAGTAAGCCCACCCCAAGATGAGTGCTCTCCTATTCCG
ACTTCCCCAGAGCCCCCGGTAGTATAGCCGAGACAGCGACGGGTTCTCTGCCCCTGCGGGGATGGAGTGACAGAAGTATTGAGAATCCAAGATAAGGTCA
CGGCAAGACGAGCCGTTTATCATTACGATAGGTGTCAAGTGGAAGTGCAGTGATGTATGCAGCTGAGACATCCTAACAGACCGAGAGATTTGAACCTTGT
TCCTACATGACCTGATCAATTCGATCAGGCACTAGCCATCTATTTTCATTGTTCAACAGTTTGACAACATGAAAAAACCAAAAACTCTGCCCTCCCTCTC
TATCTATCCAAGGGATGGAAGGGCAGAGTTTTTGGTGTCCCTTCCAGTCAAGAATTGGGGCCTCACAATCACTAGCCAATATGAATATGCTTTTCTCTCA
TGTCTTTTTTCTTTGTTCATGGTTCGATATTCTGGTGTCCTAGGCGTAGAGGAACCACACCAATCCATCCCGAACTTGGTGGTTAAACTCTACTGCGGTG
ACGATACTGTAGGGGAGGTCCTGCGGAAAAATAGCTCGACGCCAGAATGATAAAAAGCTTAACACCTCTTATTTTATAAAATATGAAAAATCAAATAAAA
TGCAAAATGCAAAGGTCGTCTTATTCAAAACCCCAATTATGACATCTCTTCTCTCCCACTTCACACCTTGGAACGCACTGTTCTTATAGAGAGAAAAGCG
CTTTCACATCTTCTTATCTTAACCCGAAAGAAATGGCTGAGGAGAGGAAAGGTTCCTTTTTGAGGGTACTCCTGGGAACAGATCCGGTGGAGACGGGGTG
GGGCCTGTAGCTCAGAGGATTAGAGCACGTGGCTACGAACCACGGTGTCGGGGGTTCGAATCCCTCCTCGCCCACAACCGGCCCAAAAGGGAAGGACCTT
TCCTTTACCTATGGGGTAGTAAAATCATGATCGGGATAGCGGACGCAAAGCTATGGAACTTGGGTATGGGTCTTTTGTCGAAATGGAATGGCCTTACTTT
TTCTTTATCGTGAATGTTAATATAATTACATATAGTATAGTACGCCTGGTCCGAATCTGCATATTTATGTTTTACCCCCCGTAACTCTTCCTCAGCCAGG
CTTGGGCAGAATAACAGAACAAGTAGAAGTATTAGTAGCATAGCAAAAATGCGTTCCTCATTATTATTTGCTCGCGATAATTGTGGCCGATCGGGAGAAT
TGATGACTGCATCTTTGATGCACTGCTAGTACATCATCTGAGAATTCTTAATTGGCTAATTGGAAATAGCCCTCGGGCTTTTTACAAGGGATTATCCCGG
ATCTACGCCAGGTATTGACGGTGATTCTCAAATATCGCAGAACAGAATGTGATACGATGAGATAGAATGCAATAGAAACAAAGACAGGGAACGGGTTACC
TACTCCTAACGGTCAAAACGAGCCCTTTCATTCAATTCTTCATTTTTTTATTCAAAAATGAATCAAATCTCCTCTCCCCAAGTAGGATTCGAACCTACGA
CCAATCAGTTAACAGCCGACCGCTCTACCACTGAGCTACTGAGGAACAACGGGTGATTCGATCCCATAAAGTTCAACTACCGTTCTCAACCCACGAACAA
TATGAGTCCGAAGCTTCCTTCGTAACTCCCGAACTTCTTCGTAGTGGCTCCGTTCCATGCCTCATTTCATAGGGAATCTCAAAGCGGCTCTATTTCATTA
TATTATATCTATATCCCAATATATCCCAATTCCATTCATTTAATATCTCTTTGGTATCATTGACATAAGGGATGTCATTTATGGTCTTTTTCTTTATCTA
TATTTAGAGTCTATTCCATATAGAGTCTATATGGAAGTTAAAAAATCATCATATAATAATCGAGAAGTTGCAACACAAAAGAAAGGGAGGAGATTTGTGA
TGATTTTGAAATTTTTTCTATTAGGTAATCCATTATCCTTATGCATGAAAATAATAAATTCCGTTGTTATAGTTGGACTCTATTATGGATTTATGACCAC
GTTCTCTATAGGGCCATCTTATCTCTTCCTTCTTCGAGCTTGGCTTATGGAAGAAGGAACCGAAAAGCAGATATCAGCAACAACCGGTTTTATTATGGGA
CAGCTTATTATTTTTATATCAATCTATTATGCGCCTCTGCATTTAGCATTAGGTAAACCTCATACAATGACTGTCCTAGTTCTACCATATCTTTTGTTTA
ATTTCTTCTGGAACAATAACAAGAACTTTTTGGATTATAGATCTACTACTAGAAATTCAATACGTAATTTCAACATTCAATGTATATTCCTGAATAATTT
TATTTTTCAATTATTCAACCATTTCATTTTACCAAGTTCAACACTAGCCAGATTAGTCAACATTTATATGTTTCGATGCAACAACAAGATGTTATTTGTA
ACAAGTACTTTTATTGGTTGGTTAATTGGTCACATTTTTTTTATTAAGTGCGTTGGATTAGTATTATTCTGGATACGGCAAAATCATTCCATTCAATCTA
ATAAGTACCTTCTTTCAGAATTGAGAAATTCTCTGGCTCGAATCTTTAGTATTCTCTTATTTATTACTTGTGTATACTATTTAGGCAGAATGCCTTTACC
TATTATTACTAAAAAACTGAAGGAAACCTCAGAAACAGAGGAAAGCGAGGAAAATGAGGAAGAAAGCGACATAGAAATAACTTCGGAACCAAAAGAACAG
GACGAAGAAGAGGGATCCACCGAAGAAAACCTTTATTTTGGTTACGAAGAAAAAGAAGATCTGTACAAAATAAATGAAACGAACAAAATCCCAGTGAATG
GAAAAGAAAAAACAAAGGATGAATTCCACTTTAAAGAGACATACTATAAGGATAGCCCAGTTTACGAAGACTCTTATCTTGATAGGTATCAAGAACAAGA
ACTTTGGGAATTAGAAAGTAAAGAAGATAAAAATCTTTTTTGGTTTGAAAAACCGCTTGTCACTTTTCTTTTCGACTGTAAACGATGGAATCGTCCATTT
CGATATATAAAAAATGATCGATTTGAAAATGCTGTACGAAATGAAATGTCACAATATTTTTTTTATACATGTCCAAGTGATGGAAAACAAAGAATATCTT
TTACATATCCACCGAGTTTATCGACTTTTTCAGAAATGATAGAACGAAAGATATCTTTGTACACGACCGAAAAACTATCCCACGAGGATAATTATTGGGT
TTATACTAATGAACAAAAAAAGCACACCTTGAGCAATGAATTAATAAATCGAATAAAAACTCTAGAAAAAAAAACAGGATCCCTTGTTCTAGATGTGCTC
GAGAAAAGAATCAGATTATGCAATGATGAAAATGAAAAGGAATGCTTGCCTAAAATGTACGATCCTTTTTTGAACGGACCATATCGCGGAAAAATCACAA
AATTAGATTCACGTTCAATCAGGGATGATTTAATAACTTCTACAGATGCAGAGGAGTCCATAGAAATAGTCTGGATAAATAAAATTCATGGTCTACTTCC
TATTCCTAATGATTCCCCCAAAAAAGAATTTGAATATCAAAAGAATCTCTTTGATGGAGAATTTTTATCGACAAATAGTGGTCATTCCTCAACCTCAATC
GGCGAAGTCCCCTTGGAATACCCCCCCAGTCTTAATTTGAAAAAATTGTCTTTATTGGCAGAAGAAAAAAGAATGGATTCAGAAAAGCAAGCAAAATGTT
TGCAATTGATATTCGATGTAGTTACAACTGATTACAATGATCAAACAATTAGAAATCAAAATAATAAATTGATTTTTCCTGGAATAGAAGAAATCAGAAA
AGAGGTTCCTCGATGGTCATACAAATTGACCGATGATTTGGAAGAACAAGAGGAAGAAAATGAAGAAGAATCAATGGAAGATCATGAAATTCGTTCAAGA
AAAGCCAAACGTGTTGTAATTTATACTGATAAAGAGGAAACTACCAACGCTATTAGTAATACTAGTGATAGTGATCAAGCGGAAGAGGTGGCTTTGATAC
GTTACTCACAACAATCGGATTTTCGTCGGGATCTAATCAAAGGATCCATGCGTGCTCAAAGACGTAAAACAGTTATTTGGGAAATGTTTCAAGCAAATGT
GCATTCGCCACTTTTTTTGGATCAAATAGACAAAACATTCTTTTTATCTTTTGATATCTCCGAAATGATGAATCTCGTTTTTAGGGGTTGGGTGGGTAGA
GAATCGGAATTTAAAATTTCCGATTCTGAGGAGGAAGAGACAAAAGAAAGAGAGAAAAACAAGGAAAAGAAAGAGGAAAATGAACGTATAACAATATCAG
AAACTTGGGATAGCATTATATTTGCTCAAGCAATAAGGGGTTCGATGTTAGTAACCCAATCGATTCTTAGAAAATACATTGTATTGCCTTCCTTGATAAT
AGCGAAAAATGTTGGCCGTATGTTATTATTCCAATTCCCTGAGTGGTACGAGGATTTGAAAGATTGGAATAGAGAAATGCATGTTAAATGCACTTATAAT
GGTGTTCAATTATCCGAAACAGAATTTCCAAAAGATTGGTTAACGGATGGTATTCAGATAAAAATTCTATTTCCTTTCCGTCTGAAACCTTGGCGAAAAT
CTAAAGTACGACCCCATCATAGAGATACAATGAAAAAAAAAGGAAAAAAAAACAATTTTTGTTTTTTAACAGTCTGGGGAAGAGAAGCGGAACTCCCCTT
CGGTTCTCCTCGAAAACAACCTTCTTTTTTTCAACCTATTTGGAAAGAGCTAAATAATAAAATTAGAAAACTGGAAAAAACATTTTCTCTTTCTCTAGTT
CTAAGAGTTTCTAAAAAAACGAGAAAATGGTTTTTAAAGATTTCAAAAGAAAAAACAAGATGGGTTAACAAAATAGTTCTAGTTATAAAACGAATAATGA
AAGAACTTGAAAAAATAAACCCAATTTTCTTATTTGGATTCGGGAAAGTAAAAGTATATGAATCGAACGAAAATAGAAAAGATTCTATAATCAGTAATAA
GACTACCGACGAATCAACCATTCGAATTCGATCCACGAATTGGACAAAACATTCACTTATAGAGAAAAAAGTAAAGGATCTTGCTGATAGGACAACCACA
ATCAGAAATCAAATAGAACAAATCACAAAAGACAAGAAAAAAATAGTTGTAACTCCGGGTATAAGTATTAGCCCTAATAAGACAAATTGTGCTGATAAAA
ATTCAGAATTGCAAAAACCTATTTGGCAAATATTCAAAAGAAAAAGTACCCGATTAATACGCAAATTCTATTACTTTCTCAAATATTTCATTGAAAGAAT
ATACAGCGATATCCTTCTATGTACCATTAACAGTCTTAGGACCAATGCACAGCTTTTCCTTGAATCAACAAAAAAAATGATCAATAAATTCTTTTACCAC
GATGAAACAAATCAAGAAGGGATTGATCAAACAAATCAAAATACAATTCACTTTATTTCGACGATGCAAAAGTCGCTTTCTAATATTAGTAATAAGAATT
CAAATATTTCTTGTGACTTATCCTCTTTGTCACAAGCATATGTATTTTACACATTGTCACAAGTTCAAGTTAATAACAAGTATTACTTGAGATCTGTATT
TCAATATCACGGGACCCATCTTTTTCTTAAAGATAGAATCAAGGATTATTGTGGGACACGAGGACTTTTTGATTACAAACCAAAGCATAAGAAAGTTGAT
AAGTCTGGAATAAATGAATGGAAAAACTGGTTAAAGAGTCATTATCAATACAATTTATCTCAAACTCAATGGTCTCGATTAGTACCACAAAAATGGAGAA
ATAGAGTCAATCAACGTTGTACAATTCAAAAAAAAGACTCAATAATATTGGATTCATATAAAAAAAACCAATTAATTCATTACGTGAAACAAAATGATTA
CGGAATAGACTCATGGACAGGACAAAAAGAAAAATTAAAAAAAAACTACAAATACGATCTTCTAGCACATAAATATATGAATTATGAGGATGGAGGGGAC
TCATATATTTATGCATCGCCATTACAAGTAAACAGAGACCCAAAAATTCCATATAATTTCAATACACAGAAAACACAGAAACCCGAATCATTTTATGCAC
TAGTAGGTATAGATATTAGTGATTATCTAGGAGAAGAATCTAGTCTATATGGAGAAAAAAATTTGGATAGAAAATATTTTGATTGTAGAATTCTCCGGTT
TTGTTTTAGAAAAAATATCGATATTGATATCTGGACTAATATGCATATTGGTACCAAGATTAATAAAAATACTAAAGCTGGAACTCAGAATTATCAAAAA
TGGGATAATAAAGATATTTATCCTCTCACGATTCATCAAAAAACAAAACCATCCACATCCAATAAAAGAAAAAAACTTTTTGATTGGATGGGAATGAATA
AAGAAAGGCTATATCGTCCCATATCAAATCTGGAATCTTGGTTCTTCCCAGAATTTGGACTACTTTATGATGCATATAAGCTTAAACCATGGATTATACC
AATCCAATTTCTTCTTTTAAACATTCATAGAAATACAAATTTGAGTCCAAATAATAACATCAACGGAAATCAAAAAAAGGATCTTAATCTACGATCTAAT
AAAAAAGAATATCTTGAATTAGAGAATCAGAACCAACAAGAAAAAAAACAAAAGCTAAGCCAAAGAGATCTTGGATCAGATACACAACAAGATACACAAA
AACAAAAGAAAAAAGAAGATGGTGAAAAAAATTACACAGAATCAACCATTAAAAAACGTAGAAAGAAAAAACAATTCAAGAGCAAGAAGGAAGCAGAACT
CGATTTTTTCCTGAAAAAATATTTCCTTTTTCAATTAAGATGGGATGATTCTTTGAATCAAAGAATGATCAACAATATCAAGGTATATTGTCTACTACTT
AGACTGATAAATCTAAAGGAAATTGCTATATCCTCAATTCAAAGAGGAGAGATGCGTCTAGATGTAATGTTGATTCAAAAGGATCTATCTCTTACAGAAT
TGATAAAAAGGGGAATATTTATTATTGAACCGGTTCGTCTCTCTATAAAATGGGATGAAGAATTTTTTATATATCAAACCCTAGGTATTTCATTGGTCAA
TAAGAGTAAACAACAATCTGAAACTGATAGAAGATATATCCAAAAATATCTTGATGAGAATCCTTTTGATAAATCTATTTCACGACATAGCACTATGCTT
GTGAGTGAAGATAAAAATTATTATGATTTATTTGTTCCTGAAAATATTCTATCTACTAGACGTCGTAGAGAGTTGAGAATTCTAATTTGTTTCAATTCCT
GGAAGGGCAATGTTGTAGACGTAGATAGAAATTTCATATTTTTCAATGAAAACGATATAAGGAACTGTGGACAGTTTTTGAAAAAGGACAAGCATTTTAA
TACAGATCCAAATAAAAACAAATTAATGAAATTAAAATTGTTTCTTTGGCCCAATTATCGATTAGAAGATTTAGCTTGTATGAATCGGTATTGGTTTGAT
ACCAATAATGGTAGTCGTTTCAGTATGTCAAGAATACAGATGTATCCACAATTCAGAATTTATTGATGGTATATTTTATATACTATATAAAGATATAATA
TAGTGTAGTGTGTAGTGCGTGAGTGAGATATTCGATATACAAAGGCCGAAAGATATACACATATGTTATGTTACATTATGATACATGATACTGAATTTAA
TGGCTTATCAACTGAATCTAGAAATGAATTGGCGAAATCTTCTTAGGTACAATACAAAGAAATCATTATCTTTGGTGAGTGCAGAAATGTATTATACCTT
TCTATCCAAATCAAATTAATAAATAAAAAAATTCAAATTTGATTTGGATAGAAAAAATCGTATATGTATATATAAGAGTAAGAGGAAACCCTTTTTGTAT
CTACCAGAAAATGACTGACATTATTTTTTCTGATCAGTAAAATAAAAAAAAAAAAAATGGAAAACTCTTTTTTTATGGTAAAAAATTCATTTATCTCAAT
TATTTCGCAAGAACAAGAAGAAAAAGAAGAAAACAAAGGGTCTGTCGAATTTCAAGTATTCAGTTTCACCAATAAGATACGAAGACTTACTTCCCATTTG
GGATTGCATAAAAAAGATTTTTCATCTCAGAGGGGTTTACGAATAATCCTGGGAAAACGTCAACGGCTGCTGGCGTATTTGTCAAAGAAAAATAGAGTAC
GTTATAAGAAATTAATTGGTCAGTTGGATATTCGGGAGCCAAAAACTCGTTAATTCGAAGATTCGTTTGAATTATTATTGTTTTGTTTAGATTTTATTTT
TGGACGAAGCTCGTTTTTCCATTTTCATAGAATAATGTGTTTGTTTTATGTATGAATGTGATGAATCGGGTAAAAAAAGATATGGATTCGGGGAAAAAAA
GATATGGATATGACTGGACCGACTACAAATACAAAAAACGATCTTATGATAGTTTTAAGATTGATTTTTAGCCATATTTAATATTTAATTTATATTTTTT
AAATCTTTTCTTATTCATTTTTTGTATTCTTTTTTTGTTTCAAACAAAAACTTTTATGTTTATGATTTTACAAACTCAAAAACAAGAAATAAACGAAGAT
TAATATGAAAAATAAATAGAAAAAGAGATAAAAGGAGATTCGACCCCCTCCTACTAAATATTTTATTGCTTCGCCTGCAAAGAAACTTAGAACACCAACA
CTGTTGGTAATTCCATCAATGATATATCTATCAAAAAACTGAGTGAGTTTAGCTAATTCTCTTATACTCTGAGTTACTACGTTTGTATAGAATATATCTA
TGTAACCACGATTATGGGACCAATTGTATACAATATTTGCAATTTTGTCCAAAGAAACTCGTTTAGTTTTCGTCCCTATTTTGACAAGTAAATTCATTAA
ATCTAAATTTTGTAAAGGTGAATAAGGAGATCCGTAAAAAATGAATGCTAAAAATATTCCACCAGTAGCTATACTTACTGAGAAACTTGCATTTATAAAA
AAGTCATACAAGTCTATGGAATCCTCTGAATTTGGATATAAAAGATTTTTTGAGGGCGCCAACCATTTGGATAATAAATTCAAATCTATTTCTCCTTCTC
CTTGAACTAAAGGAATTCCTATGAATCCAACAAACAAAGTAAATACTACCAATATAAGCAAAGGATATAACATAGTATTATCGGACTCATGAGGATACAT
AGAAGTATTTTTTCTCAAAAAAGGAGTAGTAAAATCTCGCATTTGATTTATTACATTTTCATTAAATTGATATATATTTTTCTCAAAAAATAAAATGTTT
TTAGTTTCATTATTAGTTTTCATTGTTGAGAAAAGTGAATTTACTGACTTAGGTTCTTCTTTTCCCCATAAGGATATCGAATAGGCTGAAGTATTTTGAG
TTCCACTATAATTTTGGAAATTAACATGTAAACTCCCTTCAAAAGTAAGTAAGTATACCCGAAACATATAAAATGCAGTAAGTCCTGCAGTAAAATAAGC
TATTACTGCGAAACTAGGTGAATATAACCAACTTTCACTAAGAATTTCATCTTTAGACCAAAAACAAGCAAGAGGTGGAATACCACAAAGAGAAAGTGTA
CCTAATAAAAATGTAGTTCTTGTAATTGGAATATATCTTGTTAAACCACCCATAAGAACCATATTCTGACTTTTATCGGGTGAATATCCAACAAGAGGTT
CCATAGAATGAATAATAGATCCCGAACCCAAAAACAATAATGCTTTAGAATAAGCATGAGTGATCAAATGAAATAAAGCAGCTCGATAAGACCCTAGTCC
CAAGGCTAACATAATATAACCCAATTGAGACATTGTAGAATAGGCTAAACTTCTTTTAATATCTCTTTGAGCAAGAGCCAAAGTTGCTCCTAATAGTAGT
GTTATTACACCTATTAAGGAAATTATATTCATTATATAAGGTATGCCTGTAAAAAGAGGAAGAAGCCTTGCCACAAGAAAAATTCCCGCTGCTACCATAG
TAGCCGCATGTATAAGAGCAGAAATAGGAGTAGGCCCCTCCATCGCATCGGGTAACCATACATGAAGGGGGAATTGTGCGGATTTAGCAATTGCACCGAG
AAATAATAGAAAGGCACACAGAGTTGGAAATAAGGAATTGCCCTCATTATTCAACTTATTAAATGTTTCAAACAAATCCCGAAATTCGAAACTTCCTGTT
ATCCAGTAAAAACCTAAGATTCCTAATAACAAACCAAAATCCCCTACACGATTGGTTATAAAGGCTTTTTGGCAAGCACTTGCTGCACTTGGTCGGGTGA
ACCAAAAACCTATTAATAAATACGAACACATTCCTACCAATTCCCAAAAAATATAAATTTGTATCAAATTGGAACTCGTAACTAATCCCAACATTGAAGC
ATTAAAAAAACTCATATAAGCAAAAAATCTCAAATATCCTTGATCATGAGACATATAATTGTCACTATAGATAAGAACCATAATTCCAACAGTAGTGATT
AAAATTAACATAACAGAAGTAAGTGGATCAATAAAGTATCCGAACTCTAAGGAAAAATCATTATTGATGGTCCAAGACCATAGATATTGATAAATAAAGC
TTCCATTTATTTGTTGAAAAGCCAGATTGGCCGAAAAAATAAGACCTATACTTAGCAGTAAAACACTGGGAAAAGCCCACATACGACGAATGCTTTTTGT
TGCTGTTGGAATAAGTAGAAGTCCAAATCCTATTGACATAGTAACAGGTAGTGGAAGGAGAGGTATTATCCATGCATATTGATAGGTATGTTCCATAAGA
AAGGAAATTTGAAATTTTTTTATTAATTTAATAGTTTCTAATTCACCAACTCTTTTCTCTTTCGGTTCGGAAGGAAGAAGAATAAAAGAAATAAATAAGC
AAAAAATTGATGAAAAACTCAAAAATTTTTATTATGAATTAATCTAACTTATCGCATCCATTATTTTAAATAATTCAAAAAGTTCCAATTGCGTTAATTG
AAAGATATGACCAAATAACTAGATTAAATTTATTACTTGATTATTCTTTTAAGTTCCGGTGACTAGGCTCAGATATAAACCAAATATCCACTACTCAAAT
TATTGCCTAAAAAGTAACTTTATAATTTATTATAGTTTATTTATTATTTTATTTATTATAGTTAAAATTTTTTAAGTTATTATCCCATTTTATTTTTAAT
AATGCGGAATTCGTTGATTGAATTCCAATTTAATTATAAAACTTCTTTTATGATAAACAGAATCTTTTAACTAACACTCCATTGTTCTAGAATTGAAATA
AGATAACTTAAAAAGTATATTAATTACTTTATCTGACAATCCCTTGTTTAACAAACACATTTTTTTAAAAAAGGAGGATTACTCTCAACTTGATCAACTA
ATAGATAATATTCAATTTGAAATTAAGTAGATAGTCAAAAAGTATCATTCATTTTTGAATTAGGGTAACACTATTAAATCAAAAGAAAATATTCCTTTTA
TTGATAGAGAATTCATTTTATTGATAGAGAATTCATTTTCTTTTCCTCATACTAAATTTTGTGAAGTGTGAAGATAGTATTCTATTTTTATCTAATAGAG
ATACGAAAAAACATAAAAAAAGAAAACTTATTATCAATATTAAGATAAAATAGCTTTTGTAGTCTGGAATGTGCACAAAACAAATCAATAGAAGATTTTT
TAATTTTCTATGTGTATAAACTCTTTGTATGCTATGAAATTTTTTAGATATATGTTATAAGTTAAGTAAATTATAGATTATTTAAATAAGGAAAAGACTA
TATCTCCTTTTTGAACAATACATGTCTTTCACATCCAATGATAAAAATGACTAACTTTTTTGTTGAATGGCAGTCCCAAAAAAACGCACTTCTATGTCAA
AAAAACGTATTCGTAAAAGTATTTGGAAGAAAAAAGCATATTTTGCCGCGCTAAAAGCTTTTTCTTTAGCTAAATCGATCTCCACAGGACAGTCAAAAAG
TTTTTTTGTGCGACAAACTAATAATAAAGCCGTAGACTAATCTGAATTCATATCGTTGAAATAATTCAAACTTCTTATATTTTGTAACACCAATAAACTC
AGTTTAAGTCTAATTAAATCGTGTTTTGTTTCAAATTTTTAAATAAAATATGAGCGAACTCACTCTTGTGATATGGATAGTATAATAAAAGAATATTTTG
ATATTTACTCTAAATAGAGGGGTTCTAAGCATTATAATTTTTCTATTTTTTCTTTTATTTAAAAGAAAAAATAGAAAAATTACACAATAACTTGAGTACA
CTTACAATAGAGATTAGAACTGCTTTTTGATATAGTGTAGTTTAAGACAAACTTAAATACTATTAGTAAACAATTCTAAGTACGTAATAGTTCACTATTT
ACAAAAAGATAAAATTAATGTTCAAGATTCAAGATTAGATCTTTAAATTTAATCTCGACGATTTGATATCCATAAGCTATTATTATCTCAAGCAAGCCGC
CATGGTGAAATCGGTAGACACGCTGCTCTTAGGAAGCAGTGCTAGAGCATCTCGGTTCGAGTCCGAGTGGCGGCAGGCTGTGCTATATGAATAAATTATA
AGATCTATAATTTATTTATAGTGAATTCCTTATTTTAATTCTGTAATTGGACTCTCTTTTTTATGATATTTGTAACTTTAGAACACATATTAACTCATAT
CTCTTTTTCAATCATTTCAGTTGTAATTATCATTCAGTTGATGACCTTTTTCGTTCACGAGATCCCAGCATTGTCTGATTCATTGGAAAAGGGTATGATA
GCTACGTTTTTGTCAATAACAGGGTTGTTAATAATTCGTTGGATTTATTCAGGACATTTTCCATTAAGTAATTTATACGAATCATTAATGTTCCTTTCCT
GGAGTTTCGCTATAATTCATATGATTCCTAAAATATGGAATCATAAAAATAAAAATTATTTAAGTGCAATAACCATACCGAGCGCTATTTTTACTCAAGC
CTTTGCGACTTCAGGTCTTTCAACAGAAATGCATGAATCGGGAATATTAGTACCTGCTCTACGATCCCATTGGTTAATGATGCATGTAAGCATGATGTTG
TTGAGTTATGCAGCTCTTTTAGTTGGATCCTTATTTTCAATTGCTCTTCTAGTAATTACATTTCGAAAAAATGGAAAACTTGTTGTTGAAAACCAGAATT
TATTAATTGGGTCATCATTTTTTGATCAGATGGACTATTTAAATTTCAATGAAAACATAAACGTTTTAGAAAATCCTTCTTTTTCCTCTTCTTTTAAAAA
TTATTATAAATATCAATTGGTAGAAAGATTGGATTATTGGAGTTCTCGTGTTATTAGTATAGGATTTAGTTTTCTAACTATAGGTATTCTATCTGGAGCA
GTATGGGCTAATGAGGCATGGGGATCCTATTGGAATTGGGACCCTAAAGAAACTTGGGCATTTATTACTTGGACAATATACGCAATTTATTCACACACTA
GAACAACCAAAAATGGGCAAGGTGCTAATTCGGCAATAGTAGCTTCTATAGGATTTTTTATAATTTGGATATGTTATTTTGGGGTTAATCTATTAGGAAT
AGGACTACATAGTTATGGTTCATTCATATTAAGTTAGCATCGAATTGAATAAACTTTTTCTCAAATTTAGTAAAAAAAAGGGATCCACGGATAAAGAGAT
TTTGTGTCATTTTGGTTGTTTTTGAGAATCTTTTTGATTCAATCAAAAAGGTTCTCAAAAACAATTGAGATGTAATAATGCCATTACAATTGTAATTCAC
TTCTGAGAATAACTTTCTATTTTAGTCATGAAGACTATCTATAGTAATAATTAGATAGAATTTGTTGTACCTTATCAACTGATAATGAAATAACTAAATC
CGGATAGATACCAATCGCTATTACGGGTAGAAAGATACAGATTGAAACAAATAATTCTCGTGGTCCAGAATCCACAAAAAACGAGTTTGAAAGATTAAAA
AGTTTGTATCCATAGAACATCTGCCGTAACATAGATAATAAATAAATAGGAGTTAATATAATTCCAATTGCCATAACTAAAGTTATTATTATTTTTGTCA
TTAAAAGATATTTTTGACTAGTAATTATTCCCAAAAATACCATTAATTCTGCAACAAAACCACTCATTCCTGGCAATGCAAGAGAAGCCATTGAGAAACT
ACTGAACATAGTAAATATTTTTGGCATTGGGATAGAAATTCCTCCCATTTCGTCAAGATAAACAAGCCTTATTCTATCACAACTTGTTCCCCCCAAGAAA
AAAAGGGCAGCACCAATAAATCCATGGGAGAGTAATTGTAAAATAGCTCCGTTAAGACCTGTGTTGGTTAGCGAACCAATTCCTATAATGATGAAACCCA
TGTGAGATACAGAAGAATACGCTATTCTCTTTTTTAAATTGCGTTGTCCGAGAGAGGTTAAAGCGGCATAAATTATTTGTATAGTTCCCACAATTACCAA
CCATGGTGAAAATATGGAATGAGCATGGGATAAAAATTCCATATTAATACGAATCAATCCATATGCTCCCATTTTTAATAAGATTCCAGCTAGAAGCATA
CATGTACTGTAATGTGCTTCCCCGTGTGTATCAGGTAACCATGTATGTAGGGGTATTATTGGTAATTTTACAGCAAAAGCAATAAGGAAGCCAAAGTATA
ATAGGATTTCCAATCCTAGGGGATACGATTGATTAGCTACTGTTTCAAAATTTAAAGTAGGTCCATTGGAGCCGTATAAACCCATACCTAGAACTCCTAT
TAAAAGAAAAATAGAACCCCCCGCAGTGTATAAAATAAACTTTGTAGCTGAATAAAGACGTTTTTTTCCCCCCCACATGGATAAAAGTAAATAAACTGGA
ATTAATTCTAACTCCCACATCATAAAAAAAAGTAAAAGGTCTCGAGAAGAAAATAATCCTATTTGACCGCTATACATTGCTAACATCAGGAAATGAAACA
ATCTGGAATCTCGAGTAACTGGCCAAGCCGCTAAAGTCGCTAAAGTAGTGATAAATCCTGTGAGTAAAATAGGTCCTATCGAAAGTCCATCAATTCCCAG
TCTCCAGTGAAAATCAAAAACATTTATCCATTGAAAATCATCTTCCATTTGTATTAATGGATCGTCCAATTTAAAATGATAACAGAATACATAGGTCATG
ATAAGGAGTTCTAATAAACATATACCCATAGTATACCAACGAACTACCTTATTTCCTTTATGCGGGAGAAAAAAAATGAAACAGCCCGCAAATATCGGAA
AAACAACAATTAGTGTTAACCAAGGAAAATAACTCGTGGTAAAGACAAGATACGCTTTGACCAGAACAGAAAAACCCGTACTCAATAAAAAAAATTTGAT
GGATATTGAGTACGGGTTTTTTGTCAGTAAGTAAAGAGGAATCAAATGATTCAAGTGGATTTTATTTTCTAACGTATTAGTAACCTAGGCCCATACTTCG
AGTTGTTTCACTACCTAAATAAACACGGACACTCAAAAAATCTGTTGGACAGGCGGATTCACATCTCTTACAACCTACACAATCTTCTGTTCTCGGAGCG
GATGCAATTTGCTTAGCCTTACATCCATCCCAAGGTATCATTTCCAAAACATCTGTAGGGCAGGCACGAACACATTGAGTACACCCTATACATGTATCAT
AAATTTTTACTGAATGTGACATTGGATCTATAAGCTCCAGTTTTGAACATAAAAAAATTTCGATCTGGTTCTGGTAAAATCCATAGTAAATAAATACATT
GTAGACACCAGACGAATCAGTGGTTTACCAGAATTTTTTTTATAATCCATATACTTCTGGATCTGTTCGTAAGAAAAGGACCAAGAGACTTTGATTTATG
TTTCAGCGAACATAATAATACAAATCGTACATGTTACATCCTAATACTAACTAATACAAATTACATCCTAATACTAATTAATACAAAAAAAAATAAAACG
ATAAAAAAACTTCCGAATATAAATGTAATTTATAATAAGTGTTAGTGAGATTTTTTAGTAATAATTGATGGTATCAATATATAATAATTATATATTGACT
TTTTTTAATTATTCTTTGATTTTTGTTATTAAATAGAATTCTAATTTTATTTAATTTTTTATTAATTTTATTATTAAGTTTCCCCTATTATGTCTATTTA
ATATATTATCCATTATAATTTAGCATATTACACCTAATAGACATTTAGTATTAGTAATATCACCCACGGATGATTATGATTATACATGCATTATACATAG
TATATAAAATTTATCTTAAAATATATTTTTTTTTATATTTATCTTCGTATAGCTAACTAGTATATAATATGTATTAAATTTTAATAGTATTATTTTTCTT
TATATTCTATATTTTCTTTATATTCTATATATATAACAAGTAGTGATAAGTATATAATAACTAATAAATGTCTAATATGACTATAATGAGTATATAGAAT
TAGTGTGTATGTAGACAATTTTTTATTAAAATTTAGGTGTATTATCCCATTTCAGGATAGGACTATTTATTCAACAAATTGGATTGATTGATACGTATTG
ATTTTCGGTTACGATAGATCGACGAGACAATAGCTAGACCAATAGCTGCTTCAGCCGCTGCAATAGCTATCACAAAAATAGAGAAAATATCTCCTTTTAA
TTGTCGACTATCAAATAAATCCGAAAATGTGACAAGATTGATATTCACGGAATTTAGTATAAGCTCAAGACACATAAGTGCTCTAACCATGCTTCGACTT
GTGATCAATCCATAAATACCAATAGAAAACAAATATGCACTCAAAAAAAGTACATGCTCAAACATCATTGACTAACTCCTTTTGAATCTCAATTCATTTC
AACAAACAATTCAACTGGTTTAAATTTTTTATAGAATGAAAATATTATAGAGTAACAATTTCAGGACAAAATCCAGGAAAAAATCAAATTAAAGTGTTAG
TAATAAAGAGAAAGAGAATAAAACAAGTACTTAAAATTTTTATCTGTCTTCACCCCTTGCTAATCTTAAGCATTTTATCTTAACTATTGTATTAAAATTT
ACAATTTGACTATATTAAAAAGTCATTTTTATATAAGTGTTATATTAATAATGTATTAAATTTTTTTATTTCTCATATAAATTTATCATGTAAGATAATT
ACAATGAAATTTCTCAAGACTAATATTACTAATTTTGACGAGCCATACTAATTGCACCTATTAAGGCAACTAAAAGAATTATAGAAATCAGTTCAAATGG
AAGAAAGAAATCTGTTGAGAGATGAATTCCAATCTGTTGAACATTACTTATAAGATCTTGCTCTATAATGTGGTTTGCTTTTGTAGTCCAAATAATCCCG
TACCATGATGTATCTGAAATAGTACTAATTAGTAAAAAAAGAATACTTGTACAAACCAGGGAAGTAACCCCATCTCCTACAGTCCAAAGATTTAAATCAT
TGGAATATTCTGAACCTTTCATAAACATTACAGCGAATAAGATTAAGACATTTATAGCCCCCACATAAATAAGGAGTTGTGCAGCAGCTACAAAATAGGA
GTTCAATAAAATATAAAATAAAGATACACAAATAAGAACCAATCCCAAAGAAAAAGCGGAATAAATAGGATTGGTAAATAAAACTACTCCTAGGCCCCCT
AATATAAGAACTAATCCCAAAAATACTACAAGAATATCATGTATTGGTCCAGTTAAATCCATTATGTATAATATATAAAATATATAAGTTGAAATTGTTT
ATCACCTTTTCGAATAATCCAGGAAAAAAGTTATCCTATTTTTTTCTCTATATGTTACCTCAATAATGGGATTACCAGTGTTAATTTATCTAGTGGGTTA
TTTTATTCCATATAGTTATATATTTTATATATAGATATATTTATTATATCTATATTGTTTTTTTATTATATCTATATGTTTATGTTTTTTTTATTATTGA
AAATAGAAAAGACATTTTTTTTTCAATTTATTCCATTTATTTATCTATGAAAAATATCTATATGAAAGAGATAAAAATATCTATATGAAATATATAATAT
ATATCAAAGATCTATATCAACTATATCATGAAATAAAAAAAATCTTACGATTGTTAATCGTCTCTCAATCAAGAGGTTTATCCTTGTCTATTTTATTGAT
TTGAGTTGAATTCATAATAGGTTGAATCGCGTAATCCCCCATTATAGATATAGGTAAACGACCCAATGCAATTTGATTATAATTTAATTCATGGCGATCA
TAAGCAGAAAGTTCATATTCCTCAGTCATGGATAAACAGTTTGTTGGACAATACTCGACACAATTACCACAAAATATACATACTCCAAAATCTATACTAT
AATTAAGCAATTGTTTCTTTTTAATATTAGTTTCCAATCTCCAATCTACAACAGGTAGATTTATAGGACATACACGAACACATACTTCACAAGCGATACA
TTTATCGAATTCGAAATGTATTCGACCACGGAAACGTTCTGATGTGATTGATTTTTCATAAGGATATTGAATAGTTACGGGCAAACGATTTGCATGGGAT
AAGGTAATTATAAAACCTTGACCGATATATCTTGCAGCTCGTACTGTTTGTTGGCCATAACTCATGAATCCAGTCACCATAGGAAACATATCGTAGATAT
CTATAAAATAAAAAAGTTAATATTTTTTTCTCTTGTCTTGTAGAGGTTATTAACCTAAAAAAACGTTATCTTATTATTTAGAGTGAAACAAGTTGGGAAG
AAGTTGTCAATAATAGATTGCCTAGAGAAATAGGTAAAAGAAATTTCCATCCAAGATTTAATAGTTGGTCCATTCTCAACCTAGGTAAAGTCCATCTTGT
TGCGATAGAAATAAACAGGAACAAAAAGGCTTTAGCTAATGTGATAAAAATACCAATTGTTATTCCAAAAATTGTATTTATTCCAAAAAGTTCAGGAATA
AACATGTATGGAAGAGAGATATTCCATCCACCTAAGTAAAGAACTGTTACAAATAATGAAGAAACTAATAAATTAAGGTAAGAAGCAACATAAAATAAAC
CATATTTTATACCGGAATATTCGGTTTGATAACCTGCTACTAATTCCTCTTCTGCTTCTGGTAAATCAAAAGGTAATCTCTCACATTCGGCTAGAGAGGA
AATTAAAAAAACTATAAACCCTATAGGTTGACGCCACAAATTCCATCCCAAAAAACCATATTTTGACTGTGCCTCAACTATATCAACTGTACTTGAACTG
TTAGATAATTATAGTCGACAATAACATCACAGTTTTTGTCGCTATTCCAGAACCGTACATGAAACTTTCATTTCATACGGCTCCTCTATGGTCAAAAAAG
TTTTAAGGCCGACTTTAGGTATTACCAATAATTATCTATTGGGTAATAAATAGAATAAAGGTCGGTTGTACAGCCCAAAATTAGACCAAGGAAATTCTGT
TTGCTAAAAAAAGCACTTTTGAATTGATCTCATTCTCTTAAAATTCAAAAATTTCTTTCTTGAGTAATAATTTCTTATTTCAATTTTAATAAAATACTCA
TTTTTTTTGTCAATAGACAGTCCAATCTATTTTTTTTATTACGAAAAGGAAGAATTATCTACAAATTTATCAAGAATCTTATCATAAGATAAGAATTGCC
TATCTCTGGATGTAGTAAACAAACACTAACTAAATATTAGTTATTATTCAGTTTGTTTACCGCTATACATATTGGTATTCCTTTTTCTTTCTTTTGTTCC
TGTTCTGATTTCTAATAAAAAGGGGGGTGCTCTGAAAAAAGAGGATTAATTCGTTCTTGGTAGTCATTTCTTTAATGAGCAAATAGGAACATACTCTAGA
TCGGAATCCTAAGGAAGTACTGCTTTATAGTTTCTACCAACTTAAAGTCCTTTTTGATTCATTTTATGTATAAACACCTCTTTTCTTTTGAGATCTTACA
TAGTATTACTAATCTTTTGTGTATCTTGGTGTTCCTGCCTGTCTACTCTTTTTTTATTGATCTCCCATATGGTAATACTACAAGGCTATACTATACAGTT
GATCCTTTGTACCCGCTTCAAGACATGAAAACTCATCTCAATCTTGGGATAAACTGTTTACACTAGTTCCTGTATTTTCCTCTTGTACATAGGGAATGAG
ACTTTATTTTCTTACTGCGAATTGAGAAGCTGTTTTCTTTTACTCATATGACTATTCAGTTTAACTCATTGAACTTAATCTTAATTCTGAAGAAAAATAA
TAATTTTTTAAATTTCATACCTTTCAATCAAGAAAAAATTCATATTTTCCGAATCACACGTAGAGATATTGATAACACACATAGTGTTAATGGTATTTCA
TAACTAATCGATTGAGCAGCAGCTCGTAAACCACCTAAAAAAGAATACTTATTATTCGATCCATATCCTGACATAAGAAGTCCAATAGGAGCTATACTGG
AAATAGCGATCCATAAAAAAACACCTATACTGAGATCAGCTAGAACTAGTTGAGACCCAAAGGGAACTACTAAATAACTTAGTAAAATGGATACGACTGC
AATTGCTGGACCGGCACTGAACAAACGTCTATCCCCTCTAGACGGTAGGAGATCCTCTTTAAAAAGCAGTTTGGTTCCATCAGCTAAAGCTTGAAGAATT
CCTAATGGTCCTGCATATTCAGGACCAATACGCTGTTGTATTGCGGCAGATATTTCTCTTTCGAGCCACACAATTACTAGTACACCTATGATGATCCCTA
ATATCAGAACAAAAATAGGGACAAAAAGCCATATAAGTTCATAAATTTCTTTTAAAAATTCCGATACATAAAAAGAATTGATAGTTTCCACTTCTCGTAT
ATCAATTATCATTTTAACGATCAACTTCTCCCATAATAATATCTATACTACCTAGTATCGTCATGATATCAGCCAATTTCATTCTTTTAACTAGCTGAGG
CAAAATTTGTAAATTGATAAAACCTGGCGGACGAATTTTCCATCTCCAAGGGAAAACGTTCTGATCTCCTATTAGAAAAATCCCTAATTCTCCTTTTGGA
GCTTCTACTCTTACATAAAGTTCTTGTTTTGACAATTCAAAATTGGGCGAAGGTTTTTTACTAATGAATCGATATTCAAAATCATTCCATTCGGAATCTT
TTGTTTTATCAAAACGTCTGACCTCCAAATTTTCATAGGGTCCCCCCGGAATGCCTTCTAAAGCCTGTTGAATTATTTTTATGGATTCCCTCATTTCACT
CATTCGTACTAAATAACGAGCTAGAGAATCTCCTTCTTTTTGCCATTGGACTTCCCAATCAAATTCATTATAACATTCATATTGATCAACTTTACGCAGA
TCCCATGAGATTCCGGAAGCTCGTAACATGGGTCCCGACAATCCCCAATTTATTGCTTCCTCTCCACTAATAATTCCTATTCCCTCAACTCGTTCCAAAA
AAATGGGATTTCTTGTAATAAGTTTTTCATATTCGTCAATTCCTGTTAAAAAATAATCGCAAAAATCTAAGCATTTATCTATCCAGCCATAAGGTAAATC
AGCAGCTACTCCGCCAATACGGAAATAATTATGCATCATTCGCATACCTGTGGCAGCTTCAAATAGATCATATATTAATTCTCTCTCTCTAAAAATATAG
AAAAAGGGAGTCTGTGCACCAATATCTGCCATAAAAGGGCCAAGCCATAACAAGTGAGAAGCTATACGACTTAGCTCTAGCATAATGACTCTGATATAGC
TTGCTCTTTGAGGTACTTGAATATTTCCTAATTGTTCTGGTGCATTTACAGTTATTGCTTCTGTGAACATAGTAGCTAAATAATCCCAACGTGTTACATA
AGGTAAATATTGTACAATTGTTCGGTTTTCCGCAATTTTTTCCATCCCTCGGTGTAAATAACCTAGTATGGGTTCACAGTCAATAACGTCTTCGCCATCC
AAAGTCACGATTAATCGAAGAACACCATGCATTGATGGGTGCTGAGGACCCATATTGACTATCATAAGATCGTTTTTTGTATTTGTAGTCGGTCCAGTCA
TATCCATATCTTTTTTTCCCCGAATCCATATCTTTTTTTACCCGATTCATCACATTCATACATAAAACAAACACATTATTCTATGAAAATGGAAAAACGA
GCTTCGTCCAAAAATAAAATCTAAACAAAACAATAATAATTCAAACGAATCTTCGAATTAACGAGTTTTTGGCTCCCGAATATCCAACTGACCAATTAAT
TTCTTATAACGTACTCTATTTTTCTTTGACAAATACGCCAGCAGCCGTTGACGTTTTCCCAGGATTATTCGTAAACCCCTCTGAGATGAAAAATCTTTTT
TATGCAATCCCAAATGGGAAGTAAGTCTTCGTATCTTATTGGTGAAACTGAATACTTGAAATTCGACAGACCCTTTGTTTTCTTCTTTTTCTTCTTGTTC
TTGCGAAATAATTGAGATAAATGAATTTTTTACCATAAAAAAAGAGTTTTCCATTTTTTTTTTTTTTATTTTACTGATCAGAAAAAATAATGTCAGTCAT
TTTCTGGTAGATACAAAAAGGGTTTCCTCTTACTCTTATATATACATATACGATTTTTTCTATCCAAATCAAATTTGAATTTTTTTATTTATTAATTTGA
TTTGGATAGAAAGGTATAATACATTTCTGCACTCACCAAAGATAATGATTTCTTTGTATTGTACCTAAGAAGATTTCGCCAATTCATTTCTAGATTCAGT
TGATAAGCCATTAAATTCAGTATCATGTATCATAATGTAACATAACATATGTGTATATCTTTCGGCCTTTGTATATCGAATATCTCACTCACGCACTACA
CACTACACTATATTATATCTTTATATAGTATATAAAATATACCATCAATAAATTCTGAATTGTGGATACATCTGTATTCTTGACATACTGAAACGACTAC
CATTATTGGTATCAAACCAATACCGATTCATACAAGCTAAATCTTCTAATCGATAATTGGGCCAAAGAAACAATTTTAATTTCATTAATTTGTTTTTATT
TGGATCTGTATTAAAATGCTTGTCCTTTTTCAAAAACTGTCCACAGTTCCTTATATCGTTTTCATTGAAAAATATGAAATTTCTATCTACGTCTACAACA
TTGCCCTTCCAGGAATTGAAACAAATTAGAATTCTCAACTCTCTACGACGTCTAGTAGATAGAATATTTTCAGGAACAAATAAATCATAATAATTTTTAT
CTTCACTCACAAGCATAGTGCTATGTCGTGAAATAGATTTATCAAAAGGATTCTCATCAAGATATTTTTGGATATATCTTCTATCAGTTTCAGATTGTTG
TTTACTCTTATTGACCAATGAAATACCTAGGGTTTGATATATAAAAAATTCTTCATCCCATTTTATAGAGAGACGAACCGGTTCAATAATAAATATTCCC
CTTTTTATCAATTCTGTAAGAGATAGATCCTTTTGAATCAACATTACATCTAGACGCATCTCTCCTCTTTGAATTGAGGATATAGCAATTTCCTTTAGAT
TTATCAGTCTAAGTAGTAGACAATATACCTTGATATTGTTGATCATTCTTTGATTCAAAGAATCATCCCATCTTAATTGAAAAAGGAAATATTTTTTCAG
GAAAAAATCGAGTTCTGCTTCCTTCTTGCTCTTGAATTGTTTTTTCTTTCTACGTTTTTTAATGGTTGATTCTGTGTAATTTTTTTCACCATCTTCTTTT
TTCTTTTGTTTTTGTGTATCTTGTTGTGTATCTGATCCAAGATCTCTTTGGCTTAGCTTTTGTTTTTTTTCTTGTTGGTTCTGATTCTCTAATTCAAGAT
ATTCTTTTTTATTAGATCGTAGATTAAGATCCTTTTTTTGATTTCCGTTGATGTTATTATTTGGACTCAAATTTGTATTTCTATGAATGTTTAAAAGAAG
AAATTGGATTGGTATAATCCATGGTTTAAGCTTATATGCATCATAAAGTAGTCCAAATTCTGGGAAGAACCAAGATTCCAGATTTGATATGGGACGATAT
AGCCTTTCTTTATTCATTCCCATCCAATCAAAAAGTTTTTTTCTTTTATTGGATGTGGATGGTTTTGTTTTTTGATGAATCGTGAGAGGATAAATATCTT
TATTATCCCATTTTTGATAATTCTGAGTTCCAGCTTTAGTATTTTTATTAATCTTGGTACCAATATGCATATTAGTCCAGATATCAATATCGATATTTTT
TCTAAAACAAAACCGGAGAATTCTACAATCAAAATATTTTCTATCCAAATTTTTTTCTCCATATAGACTAGATTCTTCTCCTAGATAATCACTAATATCT
ATACCTACTAGTGCATAAAATGATTCGGGTTTCTGTGTTTTCTGTGTATTGAAATTATATGGAATTTTTGGGTCTCTGTTTACTTGTAATGGCGATGCAT
AAATATATGAGTCCCCTCCATCCTCATAATTCATATATTTATGTGCTAGAAGATCGTATTTGTAGTTTTTTTTTAATTTTTCTTTTTGTCCTGTCCATGA
GTCTATTCCGTAATCATTTTGTTTCACGTAATGAATTAATTGGTTTTTTTTATATGAATCCAATATTATTGAGTCTTTTTTTTGAATTGTACAACGTTGA
TTGACTCTATTTCTCCATTTTTGTGGTACTAATCGAGACCATTGAGTTTGAGATAAATTGTATTGATAATGACTCTTTAACCAGTTTTTCCATTCATTTA
TTCCAGACTTATCAACTTTCTTATGCTTTGGTTTGTAATCAAAAAGTCCTCGTGTCCCACAATAATCCTTGATTCTATCTTTAAGAAAAAGATGGGTCCC
GTGATATTGAAATACAGATCTCAAGTAATACTTGTTATTAACTTGAACTTGTGACAATGTGTAAAATACATATGCTTGTGACAAAGAGGATAAGTCACAA
GAAATATTTGAATTCTTATTACTAATATTAGAAAGCGACTTTTGCATCGTCGAAATAAAGTGAATTGTATTTTGATTTGTTTGATCAATCCCTTCTTGAT
TTGTTTCATCGTGGTAAAAGAATTTATTGATCATTTTTTTTGTTGATTCAAGGAAAAGCTGTGCATTGGTCCTAAGACTGTTAATGGTACATAGAAGGAT
ATCGCTGTATATTCTTTCAATGAAATATTTGAGAAAGTAATAGAATTTGCGTATTAATCGGGTACTTTTTCTTTTGAATATTTGCCAAATAGGTTTTTGC
AATTCTGAATTTTTATCAGCACAATTTGTCTTATTAGGGCTAATACTTATACCCGGAGTTACAACTATTTTTTTCTTGTCTTTTGTGATTTGTTCTATTT
GATTTCTGATTGTGGTTGTCCTATCAGCAAGATCCTTTACTTTTTTCTCTATAAGTGAATGTTTTGTCCAATTCGTGGATCGAATTCGAATGGTTGATTC
GTCGGTAGTCTTATTACTGATTATAGAATCTTTTCTATTTTCGTTCGATTCATATACTTTTACTTTCCCGAATCCAAATAAGAAAATTGGGTTTATTTTT
TCAAGTTCTTTCATTATTCGTTTTATAACTAGAACTATTTTGTTAACCCATCTTGTTTTTTCTTTTGAAATCTTTAAAAACCATTTTCTCGTTTTTTTAG
AAACTCTTAGAACTAGAGAAAGAGAAAATGTTTTTTCCAGTTTTCTAATTTTATTATTTAGCTCTTTCCAAATAGGTTGAAAAAAAGAAGGTTGTTTTCG
AGGAGAACCGAAGGGGAGTTCCGCTTCTCTTCCCCAGACTGTTAAAAAACAAAAATTGTTTTTTTTTCCTTTTTTTTTCATTGTATCTCTATGATGGGGT
CGTACTTTAGATTTTCGCCAAGGTTTCAGACGGAAAGGAAATAGAATTTTTATCTGAATACCATCCGTTAACCAATCTTTTGGAAATTCTGTTTCGGATA
ATTGAACACCATTATAAGTGCATTTAACATGCATTTCTCTATTCCAATCTTTCAAATCCTCGTACCACTCAGGGAATTGGAATAATAACATACGGCCAAC
ATTTTTCGCTATTATCAAGGAAGGCAATACAATGTATTTTCTAAGAATCGATTGGGTTACTAACATCGAACCCCTTATTGCTTGAGCAAATATAATGCTA
TCCCAAGTTTCTGATATTGTTATACGTTCATTTTCCTCTTTCTTTTCCTTGTTTTTCTCTCTTTCTTTTGTCTCTTCCTCCTCAGAATCGGAAATTTTAA
ATTCCGATTCTCTACCCACCCAACCCCTAAAAACGAGATTCATCATTTCGGAGATATCAAAAGATAAAAAGAATGTTTTGTCTATTTGATCCAAAAAAAG
TGGCGAATGCACATTTGCTTGAAACATTTCCCAAATAACTGTTTTACGTCTTTGAGCACGCATGGATCCTTTGATTAGATCCCGACGAAAATCCGATTGT
TGTGAGTAACGTATCAAAGCCACCTCTTCCGCTTGATCACTATCACTAGTATTACTAATAGCGTTGGTAGTTTCCTCTTTATCAGTATAAATTACAACAC
GTTTGGCTTTTCTTGAACGAATTTCATGATCTTCCATTGATTCTTCTTCATTTTCTTCCTCTTGTTCTTCCAAATCATCGGTCAATTTGTATGACCATCG
AGGAACCTCTTTTCTGATTTCTTCTATTCCAGGAAAAATCAATTTATTATTTTGATTTCTAATTGTTTGATCATTGTAATCAGTTGTAACTACATCGAAT
ATCAATTGCAAACATTTTGCTTGCTTTTCTGAATCCATTCTTTTTTCTTCTGCCAATAAAGACAATTTTTTCAAATTAAGACTGGGGGGGTATTCCAAGG
GGACTTCGCCGATTGAGGTTGAGGAATGACCACTATTTGTCGATAAAAATTCTCCATCAAAGAGATTCTTTTGATATTCAAATTCTTTTTTGGGGGAATC
ATTAGGAATAGGAAGTAGACCATGAATTTTATTTATCCAGACTATTTCTATGGACTCCTCTGCATCTGTAGAAGTTATTAAATCATCCCTGATTGAACGT
GAATCTAATTTTGTGATTTTTCCGCGATATGGTCCGTTCAAAAAAGGATCGTACATTTTAGGCAAGCATTCCTTTTCATTTTCATCATTGCATAATCTGA
TTCTTTTCTCGAGCACATCTAGAACAAGGGATCCTGTTTTTTTTTCTAGAGTTTTTATTCGATTTATTAATTCATTGCTCAAGGTGTGCTTTTTTTGTTC
ATTAGTATAAACCCAATAATTATCCTCGTGGGATAGTTTTTCGGTCGTGTACAAAGATATCTTTCGTTCTATCATTTCTGAAAAAGTCGATAAACTCGGT
GGATATGTAAAAGATATTCTTTGTTTTCCATCACTTGGACATGTATAAAAAAAATATTGTGACATTTCATTTCGTACAGCATTTTCAAATCGATCATTTT
TTATATATCGAAATGGACGATTCCATCGTTTACAGTCGAAAAGAAAAGTGACAAGCGGTTTTTCAAACCAAAAAAGATTTTTATCTTCTTTACTTTCTAA
TTCCCAAAGTTCTTGTTCTTGATACCTATCAAGATAAGAGTCTTCGTAAACTGGGCTATCCTTATAGTATGTCTCTTTAAAGTGGAATTCATCCTTTGTT
TTTTCTTTTCCATTCACTGGGATTTTGTTCGTTTCATTTATTTTGTACAGATCTTCTTTTTCTTCGTAACCAAAATAAAGGTTTTCTTCGGTGGATCCCT
CTTCTTCGTCCTGTTCTTTTGGTTCCGAAGTTATTTCTATGTCGCTTTCTTCCTCATTTTCCTCGCTTTCCTCTGTTTCTGAGGTTTCCTTCAGTTTTTT
AGTAATAATAGGTAAAGGCATTCTGCCTAAATAGTATACACAAGTAATAAATAAGAGAATACTAAAGATTCGAGCCAGAGAATTTCTCAATTCTGAAAGA
AGGTACTTATTAGATTGAATGGAATGATTTTGCCGTATCCAGAATAATACTAATCCAACGCACTTAATAAAAAAAATGTGACCAATTAACCAACCAATAA
AAGTACTTGTTACAAATAACATCTTGTTGTTGCATCGAAACATATAAATGTTGACTAATCTGGCTAGTGTTGAACTTGGTAAAATGAAATGGTTGAATAA
TTGAAAAATAAAATTATTCAGGAATATACATTGAATGTTGAAATTACGTATTGAATTTCTAGTAGTAGATCTATAATCCAAAAAGTTCTTGTTATTGTTC
CAGAAGAAATTAAACAAAAGATATGGTAGAACTAGGACAGTCATTGTATGAGGTTTACCTAATGCTAAATGCAGAGGCGCATAATAGATTGATATAAAAA
TAATAAGCTGTCCCATAATAAAACCGGTTGTTGCTGATATCTGCTTTTCGGTTCCTTCTTCCATAAGCCAAGCTCGAAGAAGGAAGAGATAAGATGGCCC
TATAGAGAACGTGGTCATAAATCCATAATAGAGTCCAACTATAACAACGGAATTTATTATTTTCATGCATAAGGATAATGGATTACCTAATAGAAAAAAT
TTCAAAATCATCACAAATCTCCTCCCTTTCTTTTGTGTTGCAACTTCTCGATTATTATATGATGATTTTTTAACTTCCATATAGACTCTATATGGAATAG
ACTCTAAATATAGATAAAGAAAAAGACCATAAATGACATCCCTTATGTCAATGATACCAAAGAGATATTAAATGAATGGAATTGGGATATATTGGGATAT
AGATATAATATAATGAAATAGAGCCGCTTTGAGATTCCCTATGAAATGAGGCATGGAACGGAGCCACTACGAAGAAGTTCGGGAGTTACGAAGGAAGCTT
CGGACTCATATTGTTCGTGGGTTGAGAACGGTAGTTGAACTTTATGGGATCGAATCACCCGTTGTTCCTCAGTAGCTCAGTGGTAGAGCGGTCGGCTGTT
AACTGATTGGTCGTAGGTTCGAATCCTACTTGGGGAGAGGAGATTTGATTCATTTTTGAATAAAAAAATGAAGAATTGAATGAAAGGGCTCGTTTTGACC
GTTAGGAGTAGGTAACCCGTTCCCTGTCTTTGTTTCTATTGCATTCTATCTCATCGTATCACATTCTGTTCTGCGATATTTGAGAATCACCGTCAATACC
TGGCGTAGATCCGGGATAATCCCTTGTAAAAAGCCCGAGGGCTATTTCCAATTAGCCAATTAAGAATTCTCAGATGATGTACTAGCAGTGCATCAAAGAT
GCAGTCATCAATTCTCCCGATCGGCCACAATTATCGCGAGCAAATAATAATGAGGAACGCATTTTTGCTATGCTACTAATACTTCTACTTGTTCTGTTAT
TCTGCCCAAGCCTGGCTGAGGAAGAGTTACGGGGGGTAAAACATAAATATGCAGATTCGGACCAGGCGTACTATACTATATGTAATTATATTAACATTCA
CGATAAAGAAAAAGTAAGGCCATTCCATTTCGACAAAAGACCCATACCCAAGTTCCATAGCTTTGCGTCCGCTATCCCGATCATGATTTTACTACCCCAT
AGGTAAAGGAAAGGTCCTTCCCTTTTGGGCCGGTTGTGGGCGAGGAGGGATTCGAACCCCCGACACCGTGGTTCGTAGCCACGTGCTCTAATCCTCTGAG
CTACAGGCCCCACCCCGTCTCCACCGGATCTGTTCCCAGGAGTACCCTCAAAAAGGAACCTTTCCTCTCCTCAGCCATTTCTTTCGGGTTAAGATAAGAA
GATGTGAAAGCGCTTTTCTCTCTATAAGAACAGTGCGTTCCAAGGTGTGAAGTGGGAGAGAAGAGATGTCATAATTGGGGTTTTGAATAAGACGACCTTT
GCATTTTGCATTTTATTTGATTTTTCATATTTTATAAAATAAGAGGTGTTAAGCTTTTTATCATTCTGGCGTCGAGCTATTTTTCCGCAGGACCTCCCCT
ACAGTATCGTCACCGCAGTAGAGTTTAACCACCAAGTTCGGGATGGATTGGTGTGGTTCCTCTACGCCTAGGACACCAGAATATCGAACCATGAACAAAG
AAAAAAGACATGAGAGAAAAGCATATTCATATTGGCTAGTGATTGTGAGGCCCCAATTCTTGACTGGAAGGGACACCAAAAACTCTGCCCTTCCATCCCT
TGGATAGATAGAGAGGGAGGGCAGAGTTTTTGGTTTTTTCATGTTGTCAAACTGTTGAACAATGAAAATAGATGGCTAGTGCCTGATCGAATTGATCAGG
TCATGTAGGAACAAGGTTCAAATCTCTCGGTCTGTTAGGATGTCTCAGCTGCATACATCACTGCACTTCCACTTGACACCTATCGTAATGATAAACGGCT
CGTCTTGCCGTGACCTTATCTTGGATTCTCAATACTTCTGTCACTCCATCCCCGCAGGGGCAGAGAACCCGTCGCTGTCTCGGCTATACTACCGGGGGCT
CTGGGGAAGTCGGAATAGGAGAGCACTCATCTTGGGGTGGGCTTACTACTTAGATGCTTTCAGCAGTTATCCGCTCCGCACTTGGCTACCCAGCGTTTAC
CGTGGGCACGATAACTGGTACACCAGAGGTGCGTCCTTCCCGGTCCTCTCGTACTAGGGAAAGGTCCTCTCAATGCTCTAACGCCCACACCGGATATGGA
CCGAACTGTCTCACGACGTTCTGAACCCAGCTCACGTACCGCTTTAATGGGCGAACAGCCCAACCCTTGGAACATACTACAGCCCCAGGTGGCGAAGAGC
CGACATCGAGGTGCCAAACCTTCCCGTCGATGTGAACTCTTGGGGAAGATCAGCCTGTTATCCCTAGAGTAACTTTTATCCGTTGAGCGACGGCCCTTCC
ACTCGGCACCGTCGGATCACTAAGGCCGACTTTCGTCCCTGCTCGACGGGTGGGTCTTGCAGTCAAGCTCCCTTCTGCCTTTGCACTCGAGGGCCAATCT
CCGTCCGGCCCGAGGAAACCTTTGCACGCCTCCGTTACCTTTTGGGAGGCCTACGCCCCATAGAAACTGTCTACCTGAGACTGTCCCTTGGCCCGTAGGT
ACTGACACAAGGTTAGAATTCTAGCTCTTCCAGAGTGGTATCTCACTGATGGCTCGGGCCTCCCCGGAAGGAGGCCTTCTTCGCCTTCCACCTAAGCTGC
GCAGGAAAAGCCCAAAGCCAATCCCAGGGAACAGTAAAGCTTCATAGGGTCTTTCTGTCCAGGTGCAGGTAGTCCGCATCTTCACAGACATGTCTATTTC
ACCGAGTCTCTCTCCGAGACAGTGCCCAGATCGTTACGCCTTTCGTGCGGGTCGGAACTTACCCGACAAGGAATTTCGCTACCTTAGGACCGTTATAGTT
ACGGCCGCCGTTCACCGGGGCTTCGGTCGCTGGCTCCCCTGTCATCAGGTCACCAACTTCCTTGACCTTCCGGCACTGGGCAGGCGTCAGCCCCCATACA
TGGTCTTACGACTTTGCGGAGACCTGTGTTTTTGGTAAACAGTCGCCCGGGCCTGGTCACTGCGACCCCCTTTGTGAGGAGGCACCCCTTCTCCCGAAGT
TACGGGGCTATTTTGCCGAGTTCCTTAGAGAGAGTTGTCTCGCGCCCCTAGGTATTCTCTACCTACCCACCTGTGTCGGTTTCGGGTACAGGTACCCTCT
TGTTTAAGGTCGTTCGAGCTTTTCCTGGGAGTATGGCATGGGTTACTTCAGCGCCGTAGCGCCTGGTACTCAGACATTGGCTCGAGGCATTTTCTCTACC
CCTTCTTACCCTGAAAAATCAGGGTCACCTTGCGTCCTTGAACCGATAACCATCTTTCGGCTAACCTAGCCTCCTCCGTCCCTCGGGACCAACAAGGGGT
AGTACAGGAATATTCACCTGTTGTCCATCGACTACGCCTTTCGGCCTGATCTTAGGCCCTGACTCACCCTCCGTGGACGAACCTTGCGGAGGAACCCTTA
GGTTTTCGGGGCATTGGATTCTCACCAATGTTTGCGTTACTCAAGCCGACATTCTCGCTTCCGCTTCGTCCACACCTGCTTGCACGGGTGCTTCTATCTA
AGGCGGAACGCTCCCCTACCGATGCATTTTTACATCCCACAGCTTCGGCAGATCGCTTAGCCCCGTTCATCTTCGGCGCAAGAGCGCTCGATCAGTGAGC
TATTACGCACTCTTTCAAGGGTGGCTGCTTCTAGGCAAACCTCCTGGCTGTCTCTGCACTCCTACCTCCTTTATCACTGAGCGGTCATTTAGGGGCCTTA
GCTGGTGATCTGGGCTGTTTCCCTCTCGACGATGAAGCTTATCCCCCATCGTCTCACTGGCCGACCTTGACCTCCGTTATTTTGGGGTCATATCTAGTAT
TCAGAGTTTGCCTCGATTTGGTACCGCTCTCGCGGCCCGCACCGAAACAGTGCTTTACCCCTAGATGTCCAGTCAACTGCTGCGCCTCAACGCATTTCGG
GGAGAACCAGCTAGCTCTGGGTTCGAGTGGCATTTCACCCCTAACCACAACTCATCCGCTGATTCTTCAACATCAGTCGGTTCGGACCTCCACTTAGTTT
CACCCAAGCTTCATCCTGGTCATGGATAGATCACCCAGGTTCGGGTCCATAAGCAGTGACAATCGCCCTATGAAGACTCGCTTTCGCTACGGCTCCGGTG
GATTCCCTTAACCAAGCCACTGCCTATGAGTCGCCGGCTCATTCTTCAACAGGCACACGGTCAGAGATCAGATTCTCCTCCCACTGCTTGAGAGCTCACG
GTTTCATGTTCTATTTCACTCCCCGATGGGGGTTCTTTTCACCTTTCCCTCACGGTACTACTTCGCTATCGGTCACCCAGGAGTATTTAGCCTTGCAAGG
TGGTCCTTGCTGATTCACACGGGATTCCACGTGCCCCATGCTACTCGGGTCAGAGCGTAAGCTAGTGATGCTTTCGGCTACTGGACTTTCGCCATCTAGG
GTGCAGTATTCAACCGCTTCGCCTAGCAGCACGACGCTTGTATTGCTCTCCCACAACCCCGTTTTCACGGTTTAGGCTGCTCCCATTTCGCTCGCCGCTA
CTACGGGAATCGCTTTTGCTTTCTTTTCCTCTGGCTACTAAGATGTTTCAGTTCGCCAGGTTGTCTCTTGCCTGCCCATGGATTCAGCAGCAGTTCGAAA
GGTTAACCTATTCGGGAATCTCCGGATCTATGCTTATTTTCAACTCCCCGAAGCATTTCGTCGCTTACTACGCCCTTCCTCGTCTCTGGGTGCCTAGGTA
TCCACCGTAAGCCTTTCCTCGTTTGAACCTCGCCATGTTAAGGCTATGCCATCCTAAGGTGCTGCTAAATGGAAGGATCTTATCAACGTCCATGAATGAT
AAATCATAGATCGAACTGCCGAATCGTCAAAATTGGGTGCTATCATAGTTTCGGCTAAGTTCACGGGCTGGAGATAAGCGGACTCGAACCGCTGACATCC
GCCACAGGGTAAACCACCGCCTCTCGGGCCTCCCCGACTGATTCTACTATAGAGGCCAACGATAGACAATAACTCCCCCCCGAACACAGCTTACAACTTT
CATCGTACTGTGCTCTCCAAAGAGCAACTCTTCTCAAAATATCAAAAGGTGCTGAGTCGGAATCCCATTCTAAGGATTCTTGTGGTTCCGGAGAATCCAG
CTACAGGAGAATCAGGAACGGAGAACTCTCCCCCTTTTTCTGCCCGACTCTTGGGTTTTAAGAATGCTGGTTTTAAGAACGAGTGATTGCCCTTCTCCGA
CCCTTACTGCCCAACCAGAGAACGGACTGCTAATGCGTTCCACTTATTGAACAGGATCTATGGTCGGTCCGTGACCCCTGGATGCCGAAGGCGTCCTTGG
GGTGATCTCGTAGTTCCTACGGGGTGGAGACGATGGGGTCGGTCCATGGATTTTCCTTCCTTTTGTCACATTTCGCGCAAAGGGTTGAAGGGAGATAGTG
CATCAAGCTGTTCGCAAGTGCCAACTTGATCCTCTTCCCCAGGGATCCCAGATGAGGGAACCCTAGGAGAGCCGCCGACTCCAACTAAGGTCCATGTACG
ATCCATACTAGATCTGACCAACTGCCCATCCTACCTCCTCTACGTTCTTGACAGCCCATCTTTGTCTCAGTAGAGTCTTTCAGTGGCATGTTTCGGTCCT
CTTCCCCATTACTTAGAAAAAGTGAGCCACCAGTTCAGGTACAAGATACTATCATTACCGCCTGGACAATTAGACATCCAACCCGTAATCGCAACGACCC
AATTGCAAGAGCGGAGCTCTACCAACTGAGCTATATCCCCCCGAGCCAAGTGGAGCATGCATGAAGGAGTCAGATGCTTCTTCTATTCTTTTCCCTGGCG
CCGCTGGGCCATCCTGGACTTGAACCAGAGACCTCGCCCGTGAAGTAAATCATCGCACCTACGATCCAAACAATTGGGGGAGAATCAATAGATTCTTTTT
CAGGAGCGATTCATCCTTCCCGAACGCAGCATACAGCTCTCCGCTGTACTGCGCTCTACAAGTGTGCTTTGCTTGTTCCACCCTTCCCCCTTACCATGGA
AGTCTTTGTGAAAAAACTCCGATGGGAAGAAAAAAGAAGAGGTTAAGAAACCCTCCTGGCCCAACCCTAGACACTCTAAGATCCTTTTTCAAACCTGCTC
CCATTTCGAGTCAAGAGATAGATAAAAAGAATTTCACGTTTCTCCAGACCTTCAGGAAAAGCATGAAAAAAGGCTCGAATGGTACGATCCCTCCGTCACC
CCAGAATAAAAGGGGTGATCTCGTAGTTCTTGGTCTGTGAAGATGCGTTGTTAGGTGCTCCATTTTCCCATTGAGGCCGAACCTAAACCTGTGCTCGAGA
GATAGCTGTCCATACACTGATAAGGGATGTATGGATTCTCGAGAAGAGAGGAGCCTTGTTGGTCCCCCCCGGACCGCCCGGATCCCACGAGTGAATAGAA
AGTTGGATCTACATTGGATCTCACCTGAATCGCCCCATCTATCCTCCTGAGGATAAGTTTGGTTTCAAACTCCGATTCGAACAGGAGGAGTACGCCATGC
TAATGTGCCTTGGATGATCCACATCTCCGGGTCAGGCGCTGATGAGCACATTGAACTATCCATGTGGCTGAGAGCCCTCACAGCCCAGGCACAACGACGC
AATTATCAGGGGCGCGCTCTACCACTGAGCTAATAGCCCGTCGTGCGGGCCTCCCACCGGGAGGCCTGCTATGCCAAAAGCGAGAGAAACCCCATCCCTC
TCTTTCCTTTTTACGTCCCCATGTGTCCACACGGGAGGGACATGGGGACGTAAAAAAAGGATCCTATCAACTTGTTCCGACCTAGGATAATAAGCTCATG
AGCTTGGTCTTATTTCACCGTCAAGAAACGAAAGAAGACTTCCATATCCAAGCTTAGCTCAGACGTAGCTCGCTTCTTTTTGGGTGTGAAGCAGTGTCAA
ACCAAAAAAAATACTCAACAAGCATTAGCTCTCCCTGAAAAGGAGGTGATCCAGCCGCACCTTCCAGTACGGCTACCTTGTTACGACTTCACTCCAGTCA
CTAGCCCCGCCTTCGGCATCCCCCCCCTTGCGGTTAAGGTAACGACTTCGGGCATGGCCAGCTCCCATAGTGTGACGGGCGGTGTGTACAAGGCCCGGGA
ACGAATTCACCGCCGTATGGCTGACCGGCGATTACTAGCGATTCCGGCTTCATGCAGGCGAGTTGCAGCCTGCAATCCGAACTGAGGACGGGTTTTTGGG
GTTAGCTCACCCTCGCGGGATCGCGACCCTTTGTCCCGGCCATTGTAGCACGTGTGTCGCCCAGGGCATAAGGGGCATGATGACTTGACGTCATCCTCAC
CTTCCTCCGGCTTATCACCGGCAGTCTGTTCAGGGTTCCACAATGGTGGCAACTAAACACGAGGGTTGCGCTCGTTGCGGGACTTAACCCAACACCTTAC
GGCACGAGCTGACGACAGCCATGCACCACCTGTGTCCGCGTTCCCGAAGGCACCCCTCTCTTTCAAGAGGATTCGCGGCATGTCAAGCCCTGGTAAGGTT
CTTCGCTTTGCATCGAATTAAACCACATGCTCCACCGCTTGTGCGGGCCCCCGTCAATTCCTTTGAGTTTCATTCTTGCGAACGTACTCCCCAGGCGGGA
TACTTAACGCGTTAGCTACAGCACTGCACGGGTCGATACGCACAGCGCCTAGTATCCATCGTTTACGGCTAGGACTACTGGGGTATCTAATCCCATTCGC
TCCCCTAGCTTTCGTCTCTCAGTGTCAGTGTCGGCCCAGCAGAGTGCTTTCGCCATTGGTGTTCTTTCCGATCTCTACGCATTTCACCGCTCCACCGGAA
ATTCCCTCTGCCCCTACCGTACTCCAGCTTGGTAGTTTCCACCGCCTGTCCAGGGTTGAGCCCTGGGATTTGACGACGGACTTGAAAAGCCACCTACAGA
CGCTTTACGCCCAATCATTCCGGATAACGCTTGCATCCTCTGTCTTACCGCGGCTGCTGGCACAGAGTTAGCCGATGCTTATTCCTCAGATACCGTCATT
GCTTCTTCTCCGAGAAAAGAAGTTCACGACCCGTGGGCCTTCTACCTCCACGCGGCATTGCTCCGTCAGGCTTTCGCCCATTGCGGAAAATTCCCCACTG
CTGCCTCCCGTAGGAGTCTGGGCCGTGTCTCAGTCCCAGTGTGGCTGATCATCCTCTCGGACCAGCTACTGATCATCGCCTTGGTAAGCTATTACCTCAC
CAACTAGCTAATCAGACGCGAGCCCCTCCTTGGGCGGATTCCTCCTTTTGCTCCTCAGCCTACGGGGTATTAGCAACCGTTTCCAGTTGTTGTTCCCCTC
CCAAGGGCAGGTTCTTACGCGTTACTCACCCGTCCGCCACTGGAAACACCACTTCCCGTCCGACTTGCATGTGTTAAGCATGCCGCCAGCGTTCATCCTG
AGCCAGGATCGAACTCTCCATGAGATTCATAGTTGCATTACTTATAGCTTCCTTGTTCGTAGACAAAGCTGATTCGGAATTGTCTTTCATTCCAAGGCAT
AACTTGTATCCATGCGCTTCATATTAGCCTGGAGTTCGCTCCCAGCAATATAGCCATCCCTACCCTATCACGTCAATCCCACGAGCCTCTTATTCATTCT
CGTTCGATCACTCCGGGGGAGCAAGTCAAAATAGAAAAACTCACATTGGGTTTAGGGATAATCAGGCTCGAACTGATGACTTCCACCACGTCAAGGTGAC
ACTCTACCGCTGAGTTATATCCCTTCCCGGCCCCTATCGAGAAATAGAACTGACTAATCCTAAGTCAAAGGGTAGAGAAACTCAACGCCACTATTCCACT
ATTCCTAAACAACTTAACTTGTAGCCGGGCCTTCTTTTCGCACTATTACGTATAGTGAAATAATGGGAAAAATGGGATTCAATTGTCAAATGCTCCTATC
GGAAATAGGATTGACTATGGATTCGAGCCATAGCACATGGTTTCATAAAATCCGTACGATTTTTCCGATCTAAATAGAGCAGGTTTTACATGAAGAAGAT
ATTTTGTTCAGCATGTTCTATTCGATACTGGTAGGAGAAGAACCCGACTCGGTATTGTTAAAAAAAAAAGGAGAGGAAGCAGAACCAAGTCAAGATGATA
CGGATCAACCCGTTCTTCTTGCGCCAAAGATCTTACCATTTCCGAAGGAACTGTAGCTACATCTCTTTTCAATTTCCATTCAAGAGTTCTATGTATTTCC
ACAGCCTTTTTTTGAAACCTCAAACAAAAATGAAATGGACTAATTCCTTTTCTTAGGAACACATGCAAGATTCGTCACTACAAAAGGATAATGGTAACCC
CACCATTAAATTAACTACTTCATTTATGAATTTATTAGTAATAGAAATACATGTCTTACCGAGACAGAATTTTGAACTTGTTATCCTCTTGCCTAGCAGG
CAAAAATAGACTTCCGTGGAAAGACTGATTAATTCGGATCGACATGAGGGTCCAACTACATTGCATTGCTAGAATCCATGTTGTATATTTTAAACAGGTT
GACCTCCTTGCTTCTCTTCATGGTACAACCCTCTGCGGAGCCCCCTTTATCTTCGGTCCACAGAGAAAAAATATAGGACTGGTACCAACAGTTCATCACG
GAAGAAAAGACTCACCGAGCCGGGGTAACTAACTAATACTAATATAATAGAAAAGAATAGAAAAGAACTCTCTTTTCTGTATATTTTCCCCGGTTCCGTT
GCTACCGTACCGCGGGCCTTACGCAATGGATCGGATCATATAGATATCCCTTCAACACAACATAGGTCATCGAAAAGATCTCGGACGACTCACCAAAGCA
CGAAAGCCAGAATCTTTCAGAAAATGGATTCCTATTTGAAGAGTGCATAACCGCATGGATAAGCTCACACCAACCCGTTCATTTTTTTTGGATCCAATTT
GAGATTTTCCTTGGAAGGTATCGGGAAAGAATTGGAATGTAATAATATCGATTCATACAGAACAGAAGAAAAGGTTCTCTATTGATTCATGTACCTATGG
GATAGAGGAAGAGGAAAAAAACCGAAGATTTCACAAAGGATCTTTCTTATTCTCGAAGACTGAGGGACAAAGGGATTGATCGAGAAAGATCTCTTGTTCT
TAATTATAATATCGTGATTTGATCCGCATATGTTTGGTAAATAATCTTCTCCTTCGATCATAATCAAAAATGGAAAGTGTTCAATTGGAACATGAAAACG
TGACTGAATTGGTGTTAGTTACTCTTCGGGACGGAGTGGAAGAAGGGAGGAGATTCTCGAACGAGGAAAAGGATCCAATGACTTCGAAAGAATTGAACGA
GGAGCCGTATGAGGTGAAAATCTCATGTACGGTTCTGTAGAGTGACAGTAAGGGTGACTTATCTGTCAACTTTTCCACTATCACCCCAAAAAAACCAAAC
TCTGCCTTACGTAAAGTTGCCAGAGTACGATTAACCTCTGGATTTGAAATCACTGCTTATATACCTGGTATTGGCCATAATTTACAAGAACATTCTGTAG
TATTAGTAAGAGGAGGAAGGGTTAAGGATTTACCCGGTGTGAGATATCACATTGTTCGAGGAACCCTAGATGCTGTCGGAGTAAAGGATCGTCAACAAGG
GCGTTCTAGTGCGTTGTAGATTCTTATCCAAGACTTGTATCATTTGATGATGCCATGTAAATCGCTAGAAACATGTGAAGTGTATGGCTAACCCAATAAC
GAAAGTTTCGTAAGGGGACTAGAGCAGGCTACCATGAGACAAAGGATCTTCTTTCTAAAGAGATTCCATTCGTAACTATTATATGTCTAAGGTCCAATAT
TGAAATCATTTCAAAGGTTTTGCCTTACTTTGTCCGTGTCAACAAACAATTCGAAATATCTCGACTTTTTCAGAACAGGTCCGAGTCAAATAGCAATGAT
TCGAAGCACTTCTTTTTACATTACACGATTTCGGAACCCAAGGACTCGATGGTATGGATATGTAAAATACAAGATTTCCAATCCTAGCAGGAAAAGGAGG
GAAACGGATACTCAATTTAAAGTGAGTAAACAGAATTTCATACTCGATCTCATGGATACATATAGAATTCTGTGGAAAGCCGTATTCGATGAAAGTCGTA
TGTACGGCTTGGAGGGAGATCTTTCATATCTTTCGAGATCCACCCTACAATATGGGGTCAAAAAGCCAAAATAAGTGATTCATTTTTAGCCCTTATAAAA
AGATGATTCTTGAACCTCTTTCACGCTCATGTCACGTCGAGGTACTGCGGAAAAAAAAACTGCAAAATCCGATCCAATTTATCGTAATCGATTAGTTAAC
ATGTTGGTTAACCGTATTCTGAAACACGGAAAAAAATCATTGGCTTATCAAATTATCTATCGAGCCGTGAAAAAGATTCAACAAAAGACAGAAACAAATC
CACTATCTGTTTTACGTCAAGCAATACGTGGAGTAACTCCCGATATAGCAGTAAAATCAAGACGTGTAGGCGGATCGACTCATCAAGTTCCTATTGAAAT
AGGATCTACACAAGGAAAAGCACTTGCCATTCGTTGGTTATTAGCAGCATCCCGAAAACGTCCGGGTCGAAATATGGCTTTCAAATTAAGTTCCGAATTA
GTAGATGCTGCCAAAGGAAGTGGCGATGCCATACGCAAAAAGGAAGAGACTCATAAAATGGCAGAGGCAAATAGAGCTTTTGCACATTTTCGTTAATCCA
TGAACAGGGTCTATATAGACACATAGATCCATGGATCCATACATCTCGATCGGAAAAGAATCAATAGAAAAAGAAAGAATTGGAATTGATCGATATCTTT
CTCGAAACAAACAAAAAGAAAAATGAAACATAAATCATAGATCAACTAAGCCCTCTCGGGGGCTTGCTTAAGAATAAGAAAGAGGAAGATTATGGAAATA
TCATAGAATAAGATTTGATCCTATTCATGGGGATTCCGTAAATAAAATATCCCATTCCAAAAAAAATAGAAAGTTCGAAACAATTGGGACTTTTTCGGCG
ATTGGATGCAGTTACTAATTCATGATCTGGCATGTACAGAATGAAGTTTTCATTCTCGATTCTACGAGAATTTTTATGAAAGCGTTTCATTTGCTTCTCT
TCAATGGAAGTTTCATTTTACCAGAATGTATTCTCATTTTTGGCCTAATTCTTCTTCTGATGATCGATTCAACCTCTGATCAAAAAGATAGACCTTGGTT
CTATTTCATCTCTTCAACAAGTTTAGTAATGAGCATAACAGCCCTATTGTTCCGATGGAGAGAAGAACCTATGATTAGCTTTTCGGGAAATTTCCAAACG
AACAATTTCAACGAAATCTTTCAATTTCTTATTTTACTATGTTCAACTTTATGTATTCCTCTATCCGTAGAGTACATTGAATGTACAGAAATGGCTATAA
CAGAGTTTCTGTTATTCATATTAACAGCTACTCTAGGAGGAATGTTTTTATGTGGTGCTAACGATTTAATAACTATCTTTGTAGCTCTAGAATGTTTCAG
TTTATGCTCCTACCTATTATCAGGATATACCAAGAGAGATGTACGGTCTAATGAGGCTACTACGAAATATTTACTCATGGGCGGGGCGAGCTCTTCTATT
CTGGTTCATGGTTTCTCTTGGCTATATGGTTTATCCGGGGGGGAGATCGAGCTTCAAGAAATAGTGAATGGTCTTATCAATACACAAATGTATAACTCCC
CAGGAATTTCAATTGCGCTTATATTCATCACTGTAGGAATTGGGTTCAAGCTTTCCCTAGCCCCTTTTCATCAATGGACTCCTGACGTATACGAAGGAGT
GCGGTTCGTTCGACAAATTCCTACCTCTATATCTATCTCTGAGATGTTTGGATTTTTCAAAACTCCATAGACATGCAGAAAAAAATGCTATCCCCACTCG
GACCAAGACATAACTTTTACCAAAAGTTTATTGTGATCTCTTTGTTCAAATAACAATTAAGGTGAAGCAGGGTCAGGAACAACAAATCTCTTTATGATAA
ACAGATCCATTTTGCAAGTTCGTTATTACGGGTAGTTACTACAAAGGATCGGACTAATGACGTATACAATACTTGAATTTTCGATGTAGATGCTACATAG
TTGGTTCTCATCCTTCAGAGACTACGAGTATAATAGGAGCATCCGTCGACAAAAGGATCACCCTAAGATGATCATCTCATGGCTATTGAGAACGAATCAA
ATCAGATGGTTCTTTTTCTCAATCTTTCTGACTTGCTCCTACGCAACCAAGGTTGAAAAGATTGAAAAAGTCAGTCATTCACAACCACTGATGGAGGATT
CCTCGAAAAGTTAAGGATTAGTAATCCTTTTTAGAAATCGAATGGATTCGGTCTTATACACACGCGAGGAAGGTAATCAAAAAAGAAAGAAGATGCATTT
TTCTTTCTTTTATCACTTAGGAGCCGTGCGAGATGAAAGTCTCATGCACGGTTTTGAATGAGAGAAAGAAGTGAGGAATCCTCTTTTCGACTCTGACTCT
CCCACTCCAGTCGTTGCTTTTCTTTCTGTTACTTCGAAAGTAGCTGCTTCAGCTTTAGCCACGCGAATTTTCGATATTCCTTTTTATTTCTCATCAAATG
AATGGCATCTTCTTCTGGAAATCCTAGCTATTCTTAGCATGATATTGGGGAATCTCATTGCTATTACTCAAACAAGCATGAAACGTATGCTTGCCTATTC
GTCCATCGGTCAAATCGGATATGTAATTATTGGAATAATTGTTGGAGACTCAAATGATGGATATGCAAGCATGATAACTTATATGCTGTTCTATATCGCC
ATGAATCTAGGAACTTTTGCTCGCATTGTATTGTTTGGTCTACGTACCGGAACTGATAACATTCGAGATTATGCAGGATTGTACACGAAAGATCCTTTTT
TGGCTCTCTCTTTAGCCCTATGTCTCTTATCCCTAGGAGGTCTTCCTCCACTAGCAGGTTTTTTCGGAAAACTCCATCTATTCTGGTGTGGATGGCAGGC
AGGCCTTTATTTCTTGGTTTCAATAGGACTCCTTACGAGCGTTGTTTCTATCTACTATTATCTAAAAATAATCAAGTTATTAATGACTGGACGAAACCAA
GAAATAACCCCTCACGTGCGAAATTATAGAAAATCCCCTTTAAGATCAAACAATTCCATCGAATTGAGTATGACTGTATGTGTGATAGCATCTACTATAC
CAGGAATATCAATGAACCCAATTCTTGCAATTGCTCAGGATACCCTCTTTTAGCTTTTAGGGTCTATTTCTTAGTTCAAGATCCCTCTTACTAACTGGAA
TAAAAGAATTAGTAGATCTGCCCAAAATGGGAATGTGCTGGCGTTATGAACTTATAATCATGGAATCAACTCGATCATCAGATTATAAGTTCATTCCATA
CCGGACCAGACCGTAATAGGGTTATGTACGTTCTCATTATGAGAGGGGGTCATTCGAGCGTATGTAAATAGATACTCTGTTTACATATGGATCCCTACGT
CGTGACATTCTATTTAGGATTAGTAATGGGCGTAATCCGACCTGCTTTTGACATATCTATCGTTATTTGGGTACCGTATTCACTTCTTTTGGCTTCTATT
GAATCGAGAAATTTGATTGTACATCTTTTAGATTTTGATATATTTAATTTAGAATTTATTATTATTAATTTGATTTTTTATTATTTATTTTATATTATTA
TTTCTATTTTTTGATATTGATATATATATATATATACAAGGTATGTATGCTCCAGGGTATGCTCCGGATAATTCAAATCGAAGCAATTTGATGTCTGACT
CGGGCCTATATTATATGAATATGACCGATTGATAGAAATACTCCAACACTCCACCTTTGTCATATATTCCATATATCACACTAGATAGATATCATAGTCA
TGGAATACGATTAACTTTCAAGATGCCTTGATGGTGAAATGGTAGACACGCGAGACTCAAAATCTCGTGCTGAAGAGCGTGGAGGTTCGAGTCCTCTTCA
AGGCATAATATTGAGAATGCTTATTGAATGAGCAATTCAATAACAGATCTCGGATCTAATCGATATTGATATACCGAGTATCTGTGTTGATACGAAGTAT
TCCGGCGATCCCCACGATCCGAGCTGTTGAAATTGGAATAGGTTCGGCAGCGGATCACGAAATCTTGGTGATCTTCTCTATCTAATGAATGAGGAGTCCG
TTTTGAAATCGTCTGCCCTGCACCCACCCCCCGAGTATATGATTCAACAGTAATCACACAAGGGTAGATTCATAGAAACCTATGGTAAAATGCCCACCCG
TAACCCAGCAGATAAAGTACATTACATAGTCCGTTTTAGGGATTGGCGACTTGCCCATTCAGTGACTTTGGCACTGCACGTTCCCAAAACGGGTACTATC
GGGTCGGGGTCGGGTGAATTAGAGAATAGACAGACCTCTGTTGGCATTCCAGCCTTCCTTCTCCTTTAAGGCCTATCCGAAAGAGAATCCAGTACCTCTT
CTCTTGGTCGTGAATATCTGAATAGGCCGAACTAGCCCCCGCGGATATCTTTGCTTCGGAACATAACAATTAGAATTAGGCTCAGTCAACTGGAATGTGT
ATTATCCATACGGGAGATCTTCCAATTGAGAAGATCCATCGACCTGAGACGAAGAGAAAGGTCTATCTATTTTCTTTAATGATTCAGTTAAACCAATGAT
TCGTTATTGGAGCAGATAGCACATTTCATCGGACATGCGTATTTTGGATTTTCCGATGGATTTACATGGTTTCATTAATGGAAATTTTTGGATAGAGTGA
GTAATAGGCTCTGGTTGTTCGCCATTCAATAATTCTTGTTTAGGCAGTTCATATCATCCATACATAGTGTTTTGATCTAAGATTTGAATTCTTCCATGTT
TCAGCAGTAGCATATTGTTCCATGGAGCTAAGGTCAAAAATATGGAATAAACAAGTGTTTCCACGACTCTACCGCCCGGTCAATTCTGTTCCACTTAATC
TCTTTTTCATGGCCACATATCTTTACAGCTAAGGAATGGGAAATCTTTTTCCTGTTACATCAATCAAATGTTTCATTTCATCCGGGAAAAGCCATCTCTT
TCTCAACAATGTCTTTGTCATTTGATCCAATAGCCTTCCGTTAGATAGGAACAGATTTGATAAATACTGATAACTCTCGGATAGAGTATTAGAACAGAAA
GATCTATTAGATAATGAACTATTGGTTCTAAGCCATCTCTGGCGATGAATCAACAATTCGAAGTGCTTTTCTTGCGTATTTTTGATGAACCAGCGTTTAT
ATATAGATGTAGGAGGATTTTTTTGGGAAGTAATAAGCCCCTTTGACATCTCTTCATCTGCAAAGAATTCTCGACGTGAAAACACAGAGACAAAGGGCTG
ATCTTTGAATAGGAAAAAGAATGGATCCGCAGGGTCCCAAATGAATTGGCTTATTCGAAAAAAGCCTTGTTCTTTGGAAGATCTATCTCGTGTCTGGTAC
TGCATGGTTCCACTCTGCAAGAACTCCGAATCCTTCTGTTGAAGCTCATTCTCTTTATGAAAAATGATCCGTTTGTCCCGAAATGACCTGGCCCAATAGG
GAAATCCCAATTCATTGGTCCTTTCGATACAATCAAATAGATTGCCACAAGGGCGCCATATTCTAGGAGCCCAAACTATGTGATTTAATAAATCTTCCTC
TATCTGTTGCGGGTCGAGGGCTCCTTCCCCTTCTTCAAACTCCGATTCATATTTTTCATATAGAAATCTCTGATCAACGATAGAACAAGATCCATTTTGC
ATCATATCTAACGGATTCCTTGGTTCGGACCGAAGAAGCAATGTCACTCGATTATTATCAAACTGACTGCAATCTTTTTCTTTCCGTGAGAATCCCACCA
GAGCGCCTTCTACTTCTAATAGGCCATGAACTAGATCAGAATCATTCTCAACAAATCCAAACGAAGTAATCCCATTTTTTTCATCGGGTCCGGATGGAGA
CCAAAGATCTTGAGCGACCGATCCGGCAGAACAACTCAAAAGATAAAGAAGTATCGTTAATTTCTTTATGCTCGTTCCAAGTTCGAAGTACCATTTGTAC
AAATAAGAATCCCTTTCCTTACATGATTTCTTCTTCATGTAGATAGATATAGGATCTATGGGGCAATTACTTAGAAGTACATTTTGTGCAACAGCCCTTC
CTATCTGATAGAAAAGGATGCCATGATCCTGAACCGATCTGACCTGGGATCGCAAATCCCAAGTTTGTCTATGAAGAGCTGATCTAATTGTATTAGTTTC
TATAATGGATTTCTTCTGTGTAATACTAATTGATAGGGCCTCGTTGATAAGTGCTACAAGATCTCGTGCATTGGAACCCACGGTTATGGACCCGAATCCG
TTAGTATGGAACATTTTCTTTTCCAAGTGAAATCCCCTAGTATATGAAAGAATGAAAAAGTGCTTTCGTTGTTGTGGAATAAGAAGCCTTCGGATCTTAA
TGCATGTATTTGATTTATTCGGAGCTATTAGAGCGGGATCCACTTTTTGGGGAATATGAGTCGAAGCAATAACAAGAATATTTCTAGTGGAACTTCTTTC
ACAGTCCCTGGAGAGATAGTTCACTAATAAACCGAGGGATAAGTAATTCGACTCATTCACATACAGATCATGAATGTTTGGAATCCATATTATGCAAGGA
GACATTGCTTTTGCTAATTCGAATTGAGGGGTGATATCAAATCGGTCTATTTTCGACGTCATATACATAGTGAGCACATTCGTCATAGTTAGCAGCTCCG
TCTCAAGGTCATTATCAATATCGTCACTATCCTCAATATCGATATCGTCAGTATCGTCAAGATCAATATCGTTACTATCATCAATATCATCAATAAGATA
ACCTTTAGGCTTGTCATCCAGGAACTTGTTCGGAAATACCGTAATGAAAGGAACATAAGAGTTTGTAGCTAGGTATTTGACCAAATATGATCGTCCAGTT
CCTATAGAACCTATCACTAAAATACCCCTAGAAGGAGATAGGGCTAAGCGGAGCGAAAAGGGTTTTCCATGAGATCGGAAATGAAAACTATTAGCCCCAC
ATGAGGTTTGTGAATAAGTGATTGTCTGATAATGAGCAAGGAATATCCGTCTTTCTGCTAAACAGGATCTATTGAACTCATAATTCATTAGAGACTTTTT
ATGAATGTCAACTAAGTATCGTAAGTAAATTGATCCCGGTTGTTCAATCATTTGATAACCAAAGTCATTCTTTGATAAATGATCACTATGAGTCAGACTC
AATAGAATTTGATCAATTCTTTTTTCTGTCGTTAAGGTGGAGAACTGAACCAAGAATTCTCTTTCGTCATCATCAATCGAATCACTGTTCGCGACCCAGG
ATTCTATTTTATCATCAATCCAATCACCGTTCACGTTTTTTCTTTTTCTTATCAATGCATAGATTTCTTTACTTGTACGACTTAGATGTCTCGTATTTCT
CGAAAAAGTGATTCGATTGACGGGATTTGGTATGATACTTATGAGATCGATGAGATTTATATTCAAATATTTATTCTTAGAACGTATGGATTTGACCCCA
TAAGCGGGACCACGACCCAATAGCATGTTGCCGTCAGAAGCATAACCCCGTATTTCTTCCAGAGAATCTCCTAATTGTTCCAGAGCAACTCGAAAGAGAT
TCTTTAACCAGAAGGAATTCAGTTCCGATGTAGGATACCTATACAGAAGTTTTCGCAACTCAATCATGTATGATGGAATCATCAAAGATTTGATCTTTTC
TAACTCTGTCTGTAACTCACTAGAGGCTCGGGAAACAAAGAGAAGATGTATACGGACGAGATATCCAGCAACAAGAAGAAAGAAAAGGATTGAATAGAGG
AACTCCCGAGCATTTGTTGATCTCAGATGTGTCCATATCAATGGAACGGGTGACTCATTATTTCGATGAATCGTTTCTTCGGACAGAAGAAGATTCTGTA
AACACTTACTCGAAATCTCACTTATCGGAGTCCATTGTGAAAGAATCGCCCACCATTTTTTCTGACGAATTGGCCATGATATATCTGATCCATGCATAAT
ATCATGAAAAATGGATACAAATTTTGGACTGCTACTTAGTATCGGCAATGAGTCTGAAAAAGCATCTAAAAGGGTGAAATTTAGATATTTGCACCCTGTC
GAAGTAAGGAACCATGGCATATATGTTTGCAGCAGATTCCATTTTGAGAGATTTGAAAGAGCACTATCTCGTTGAAAGGTTCTATACATCTGCTGTTTAT
CAACGCATTTCTTTAGACAAAGACTCTGTTTTTTCCTCTTTCCGGATGGTAAATATTTCTCAGAACATGGAGTGTGAATCAAACCCATGTTTGAATTGAA
ACTGAGATACTGATGCGAGTTCTTCCCTTCTGAATCAGATAGATTCATATCTGAAAAAGGCTGACAAGAAGTTCTTTCAAAATGGACTATTTGTTCCTCT
GTTAGAGGTGTTGCAGAAATGTCTGCGATCGAGTAAATAGCTCTACGAACGAATGGATCGGGTCGAATTGGAAAATGGAAAGATTTGTACAAGTTATACG
TTTCGTCACCACTTTTTGGAAAATCGTTAGATATGAATATGTCAGAGACCTGTGAATCGATTGGTAAAATAGCCTCTCTCTCCAAAAAAATATGTGTTTT
TTTACCTTTACCGACGCACAAAGAAAATATTTTGTTGCGAATGAACAAGATATTGAGGAATTGTCCATACGTAAGATCATAATTATTGATACAGGTCTTT
TCCACATAAAAGGGGAATCCTTTGTTACAATAGAACCAGAAGTGATGTGGATTATTCAAGAATCGAAGTCGATTTGCTTTATAAAAAGAAGATATCAATG
AACTTCTATGAAATGGTTTCACGGGATTCAGCCAATTGTCTCGATCGTGGGATATCATTGAGAAATAGGAATCCGTGTTATCAAAGGATTTTCTGCGATT
ATTTCTAGTATGGAATGAGTCAATCATCCACTTTGGTATCTTATTGAACAAAAATGGTAATATTGTTCTTCCATTTATCAAGAATTTCGGTCTTTGGGAA
GTATCATGATCATCCAATAAGAAGGGTTTCAATTTATTCAAATGAACAATTTGAACACCTATGGATTCTAACAACTGATTGCAGAGTTGATCGTTTGTAC
CTTTCAATTCATAGATGTGGATCTCGGACCTATGAATGGGGATATTTCCAATACTCACAAAGAAAAAAGGAAGTGTCTTGGACAAAAAGAAACGAAGTGA
CTTAGAAAAAAAGAGAAGTGCCTTGGACAAAAAGAAACGAAGTGACTTAGAAAAATCTTGTTTGTCGATAGCCTTGGACCAATCAATCGAATATTGATTA
ATACCTAATCGATCGAACACTACTTGAAAATGGTTCCCCTGTTCAGAAACGAAATGTTCCAAATGTTCCTGGAAATTATTGTTCCCATTGGACCATTTGT
ATCTATAGGCATCAGGATCCAGATTGATGGATCTCTCGGTTCGAGAAAAAAGAGGATCAAACCATTTCTTCTGACTCTTTTTCAAATTCGATAAATGTTG
GTTGATCGTATATTTCATTATAGTTATATGATTCAGAGTATCATTTCCTATTTGATCCTTTTGAATTCCATATTCGTAGTTGCGATCGGATCTATTCATT
AAAAAGAATCGGTTCGATACATTTCTTATGTACCCATAGGTGTTATATTGGATTTGAATCATATTTCGGATCAATCTATATTTATTGACTGCCTCCATTA
TGTTGTTGCTAGCAAATACCACTATTTTGAGTTTTGGATCTTCCAAATAATTCCCGCAGTAGATCCGGACCGATTTTTTTCTGATCCTTCGATAAAAAGA
TTCATTCTCTTCATAAAAAAGAGGAGGTAGAACCAATAAAGATTTCTTTTTCGATTCATCTCTGGAGTTGAATACCCTATTCAATAATTTTTTTTGATCC
AATCCGTAGGAATCAATAGAAAAGGCAAATCCCCTATGATACACCAGATCCGGCTCGGTTATTGATAGAGTGAATAGATCCGCCATTTCTTGAAATCTCT
CTTCTGATTCAAAATCGTGGCGTAACGTGTATCCCCCATTGTTCCGGTCATAGAATAGATGAAATAAATCCAAAAATGGATTTTTGTTCAAGAATGAAAT
CTTATTGGAACTGTCCATATCCGGTTCATCCTTCGGAACTACCATATCACATCCCGGATCTGATGAAATAGGATGAATTGAGACGGTATTTTGTAAATAC
GTAATTATCTTGAATATATCAACCATTTCTTTATTTTCTGATCGCCTGGAAGGGACAAAAGAAACATCTTGTTTTTTCTTCAAAAATTTCTGATCTCTTG
TGGACCTCTCAGTAGGATTCGAACCCAGATGAAGTTCTGACCATTTGTCAGAGAAAAAAGAACGAATTGATCTTGTAGGATTCCCAAGAAATTCTTCGAT
TTCTTCTTCTTCCGGAAGCAGATGATTATTTATCGGCTTCTCACGTTCCGTGAATAGCGGGGACATTGAGGAAGATCCAAAAAGGCATTTCGGGAATCGA
TCTGATTCTATTTCTGTTCGTTCCGTTTGACTAAAGGAAGGATCCCAAAGAATCGATCTTTCTTTTAGTTGCTGAATCTCTGTTTGATCGATCAATTTGT
GATATTCTGAATCCTCATTTCTAATGGAATCAAAACAATCTCTGGATTGATCAGAAGATCCTTTCAATTGGCTAGAATCTGTTACTTGAACGAAAATAGA
TCCTGTGGAATCATATTGAATATTTGACGATACATTCCGTACCTTGCTAAAAAACCGATCCTTGTTTACCAACCACACATTGTCTAACCAAATCAAATTC
TCTCTCGATACGTTCCTCAAAAAATCCGATTCGTGACGATTCTTCCCCCAACTAACGAAGAGATCTTGGCGGAATTGCCACATATGAAATTGAGCACAAT
TTTGCAAAGAAATACCCCACTTGTTTCTCGAGAAGAGAAAGAGATGGGAAACATGCTCAATATCATTTGATTGAATAGTTGCCTCGGCTCCTTGTTGTTT
GAAGAAACCCTCCCCTTCAATTGGTCTTTTTTCACGAAAAGCAGACATGAGATAACAAACCAAGTCTTTCCCTAAGATTTCGAATAGCTGTCCCGAATTC
AAGTTGATTATGTTTCGCTTCTTCCTCAGAGAAAGACGATCAAACAATTCCCAATCAGGGTCCTTGCGGATCCGATCATCCGTATAGGATAAAAAAAGAA
ACTCCAGATATTTGCTATCCTTCTCTTTGAATGAGATCTCAATTCCAGCTACGGTTTCATTAGATATCTTACAACTAGAATCCCTCTTTTTTCCGATCCG
GTTACTCCACCACCGCGAACCCCGGTTAGATTCGGGCATGATACACTTTTGATTTATTGGGAGAACCCAAGTACTCTCGCGCGGATCCATGAAACAACTC
TCAGAAATCTTTTTCCCTTTTGGAAGATACAGGAGGGAAACAATCAACCTATTGATATTGGAAGACCAAAAAGATTCTTCCAATGTCTCATTTCTGTGTC
CAATGGAATTCATACGTATAGGAAGAATAGGTATAGGAAGAAGCCCCATCAAATAGAGATTTTTTCTTTCGACCATCTTTCGATTGTTAATACGAGATAT
AAGGACCGCTACTACAAGCAGTACTACACCTTTGATCGTGAAATATCGATTGCTTGTTGAATCCTGTGAATCACGTGAAAGTAGGATACTCAAAATTCGG
GGGTCAAAGAGTTTCATAAAACGTTCTTGGTGGAAAAAAATGTGAGTGAAAGATCCCACTGAATCGAATTTGATCCATGAATCTAAGAAATAGTGAGAAT
TCTTGATCTCTCTCAATATCTCTCTGAATTCGAAGATCCAGGATTTGAATTGATGTCGTTTCATTGATTCCTCCTAAAGATTTCATTTCAATTGGAATTT
GGTTATTCACGATGTACGATGATCCCTGTTAAGCATCCATGGCTGAATGGTTAAAGCGCCCAACTCATAATTGGCAAATTCGTAGGTTCAATTCCTGCTG
GATGCACGCCAATGGGAACGTTCAATTCAATAAGTCTATTGGAATTGGCTCTGTATCAATGGAATCTCATCATCCATACATAACGAATTGGTATGGTATA
TTCATACCATAACATATGAACAGTAAGAACTAGAATTCTTATCGATACTGGAAACTCATAGGGAAGAAAATGGATTTATGGATGGAATCAAATATGCAGT
ATTTACAGAAAAAAGTATTCGGTTATTGGGGAACAATCAATATACTTCTAATGTCGAATCAGGATCAACTAGGACAGAAATAAAGCATTGGGTCGAACTC
TTCTTTGGTGTCAAGGTAATAGCTATGAATAGTCATAGACTCCCGAGAAAGGGTAGAAAAAGGGGACCTATTATGGGACATACAATGCATTACAGACGTA
TGATCATTACGCTTCAACCGGGTTATTCTATTCCACCTCTTATAGAGAAAAGAACTTAAAGCAAAATACTTAATAACACGGCGATACATTTATACAAAAC
TTCTACCCCGAGCACACGCAACGGAGCCGTAGACAGAAAAGTGAAATCCAATCCACGAAATAATTTGATCTATGGACAGCATCGTTGTGGTAAAGGTCGT
AATGCCAGAGGAATCATTACCGCAGGACATAGAGGGGGAGGTCATAAGCGTCTATACCGTAAAATCGATTTTCGACGGAATGAAAAAGACATATATGGGA
GAATCGTAACCATAGAATACGACCCTAATCGAAATGCATACATTTGTCTCATACACTATGGGGATGGTGAGAAGAGATATATTTTACATCCCAGAGGGGC
TATAATTGGAGATACCATTGTTTCTGGTACAGAAGTTCCTATATCAATGGGAAATGCCCTACCTTTGAGTGCGGTTTGAACTATTGATTTACGTAATTGG
AAGTAACCAATTAGGTTTACGACGAAACCTATAAATCGATCACTGATCCAAATTGAGTACCTCTACGGGATAGACCTCAACAGAAAACTGTTGAGTAACG
GCAGCAAGTGATTGAGTTCAGTAGTTCCTCATAGAAAATTATTGACTCTAGGGATATGGTAATATGGAGAAGACAAAATTGTTTGAAGCACGGACAGAAC
CGGAAGCGCCTCTTGTTTCAAAGAGAGGAAGACGGGTTATTCACATTTAATTTGATGGTCAGAGGCGAATTGAAAGTTAAGCAGTGATAATTATAAAGAT
CCCCCGGGGAAAAATAGAGATGTCTCCTACGTTACCCTTAATATGTGGAAGTATCGACGTAATTTCATAGAGTCATTCGGTCTGAATGCTACATGAAGAA
CATAAGCCAGATGACGGAACGGGGAGACCTAGGATGTATAAGATCATAACATGAGTGATTCGGCAGATTTGGATTCCTATATATCCACTCATGTGGTACT
TCATCATATGATTTATATAAGATCCATCTGTCTAGATATCATCATATACATCTAGAAAGCCGTATGCTTTGGAAGAAGCTTGTACAGTTTGGGAAGGGGT
TTTTTTTGATAAAAAAGAAGAATCTACTTCAACCGATATGCCCTTAGGCACGGCCATACATAACATAGAAATCAC
