# Supplementary material for: Phylogenic study of Lemnoideae (duckweeds) through complete chloroplast genomes for eight accessions
Source: PeerJ. 2017 Dec 22;5:e4186. doi: 10.7717/peerj.4186 (PMC5742524; doi:10.7717/peerj.4186)
Supplement: Supplemental Information 1 [file peerj-05-4186-s007.zip › genome data/genomes/Wolffia australiana strain 7317.fa]

>strain_7317
AAATAGCTAAATTAAATATTAAATTGTGATA
TAAAATTCTATTATTACATTAAGGATCTCATAATTTTGACTTTATAGAATTCCCACTAGA
TATAATAAGAAATAAAAATGGGCGAACGACGGGAATTGAACCCGCGCGTGGTGGATTCAC
AATCCACTGCCTTGATCCACTTGGCTACATCCGCCCCCGTAATTAACTTTAGCTAAAGTA
TTTAAATTTTTTCTTTCTTTTATTACTAAAACGACAAATATAAAAAAGACTTATGTATAA
AAAAATCATCCCAATGGACTAACTCATACAAACGGATTAATACCAAACCTCTATTAAGGA
GGTTTGGTATTATTCCTTGATCAAGCCCTATACACTAAGATAAAAGTCTTATCCAATGGT
AGATGGAGCTTCAACTGCAGCTAAGTCTAGAGGGAAGTTGTGAGCGTTACGTTCATGCAT
AACTTCCATACCAAGGTTAGCACGGTTGATGATATCAGCCCAAGTGTTAATAACACGGCC
TTGGCTGTCAACTACAGATTGGTTAAAGTTGAAACCATTTAGGTTGAAAGCCATAGTGCT
AATACCTAAAGCAGTAAACCAAATACCTACTACAGGCCAAGCAGCTAGGAAGAAGTGTAA
AGAACGAGAGTTGTTGAAACTAGCATATTGGAAGATCAATCGGCCAAAATAACCATGAGC
AGCTACGATATTGTAAGTTTCTTCCTCTTGACCGAATCTGTAACCTTCGTTAGCAGACTC
GTTTTCAGTGGTTTCCCTGATCAAACTAGAAGTTACCAAGGAACCATGCATAGCACTAAA
TAGGGAGCCGCCGAATACACCAGCTACACCTAGCATGTGGAATGGGTGCATAAGGATGTT
GTGTTCTGCCTGGAATACGATCATGAAGTTGAAAGTACCAGAAATTCCTAGAGGCATACC
ATCAGAAAAACTTCCTTGACCAATAGGGTAGATCAAGAAAACAGCAGTAGCAGCTGCTAC
TGGAGCTGAATATGCAACAGCAATCCAAGGACGCATACCCAAACGGAAACTAAGTTCCCA
CTCACGACCCATGTAGCAAGCTACACCAAGTAAGAAGTGTAGAACGATTAGTTCGTAAGG
ACCACCATTGTATAACCATTCGTCAACAGATGCTGCTTCCCAGATTGGATAAAAATGTAA
ACCAATAGCTGCAGAAGTAGGAATAACGGCACCAGAAATAATGTTGTTTCCGTAAAGTAG
AGATCCAGAAACAGGTTCACGAATACCATCAATATCTACAGGAGGAGCAGCAATGAAGGC
GATAATAAATACAGAAGTTGCAGTCAATAGGGTAGGGATCATCAAAACACCAAACCATCC
GATGTAAAGACGGTTTTCAGTGCTGGTTACCCAGTTGCAGAAACGAGCCCATAGGTTTGT
ACTTTCGCGTCTCTCTAAAATTGCAGTCATGGTAAAATCTCGGTTTATTCAAATTTCAAG
GACTCCCAAGCACACGTATTAGCTAGAAAACTAGATAATGGAAGGCTTGTTATTTAACAG
TATAACATAGCTTCTATGTCAATGTCAACCAATCTGACGACAGGATATATATCTATAGAA
AATATATAACCTTATCAGAACTAGAAAAATATGAAAATCGAAAACCTCAGAGTTAGTTTT
CCCTTTTCTGTATGGGTTGCCCGGGACTCGAACCCGGAGCTAGTCGGATGGAGTAGAAAA
GTTTTCTTTAATAGAAAAAGAACCCTCCCCAAACCGTGCTTGCAGTTTTCATTGCACACG
ACTTTCCCTATGTATACATCTAAATTTTAGATTAGATCCCGAAAAGAAAGTGTAAGAAAC
CTGACAACTCAATTGATTCAACCACTTATATATGAGCATTTCAGTATAAAGGTGACTTTT
TGACGTTTATGTTAGAATTTTTTTTGATTCGATTTAATTTAGAGAGCTTTAGAACAACTG
AATCATAAATGATTCACCAAGTCATTGATACGAAAAATATCCAAATACCAAATGGGTTCT
CTATATAACTGATGTAAAGGATAAGAAGTTCTTGATAACATTAAAGAAAGAACTTTTTCT
TCTTCCATAAAAAATTCTTCGAAAAACTCTGAACCTAATCTTTGCAAAAAAGTGCGTACT
GTCGTTTTATGTTTACGCGCCAAAGTTCGAGCACATGAAAGTCTAAGTATATACTTTATT
CGGTACAAACTTTGTTTTTTTGAAGTCCCACTGTAATAATGCGAAAGGTTTCGACATAAT
CTACCAAATCGATCAATAATCTCCGAATCTGACAAATCGGTCCAAACTGGCTTGCTAATA
GGATTCCCCGATAGATTACAAAATTTAGCTCTGGCCAATGACCCAATAATCGGAATAATG
GCTATGATAGTTTGAAATTTTGGAGTAACAGTATCTATTAAAAAGGAATTATCTAACATT
TGACTTTTTATGGATGAAGGATTCATTTCTACACTTGAAAGATAACCCAAAAAAGACAAA
GAAAAATGTGGAAATTGGTTTATGTGTATCCTACTGGGTTCAGACCAAAAGTGAAAATGA
AATTGCCATAAATTCATAAAGTAAAATTTCCATTTCTTCAAAAGAAGATGAGTCCCTCGT
GAAGCGATAATGGATTTTCCTTGATACCTAACATAATGCATGAAAGGATCCTTGAAGAAC
CCTAGAGGTTTCTGAAAATCATTACAACGAATTACTCCAATATCTTTCATTTTTCCATAG
AAGTGTGTTCGTTCAAGAAGAGGCCCAAAAGATGTTGATCGTAAATAGCATGATGACTTA
CGAAGAAAAAGAAATATGGATTCACATTCAACTATATAAGAATTATATAGGAACCTATAT
AGCCTTGCATTTTCTTTTGAAAAACCATAACTAGATTTATTTGTAGTAATGCAATTACTC
CAATTGTGATAGTCATGAAAAAACAATTGTAATAAATGTAAAGTGGGAACATCATGTATC
CAGCATTGTAGAATTTGAATCAATTTTTCTAGATGGACCGGATAAGGTATCAGTATATCT
GATACATAATTTAAATGTGCAAATTTATCCTCTAAAAATGAAAATATTGAATGAATACAT
CGTAAATTCTGATATTTCGGTATTTCTTTTTTTTCTTTGAGCGAGGATACTAATCGCAGT
GAAAAGGGAATTTCTACAACGATAGCGAAACCCTCTGATAGCATTTGATAATAAAAGTTC
TTGTTGTGTCCGACGAATCTTTTTTGCTTAGCATTATTAACAGAATGTATCAAGCTATTC
TGTTGGTATAGTCTCTTAATTAACCGTTTGACAAGTAATGAGCTATATTTTTTGGCAGAA
CCTGAAATATCAACGGGTTCATTAAAAGTTGATGCGTTTACATTTAAACTCTGATCATGA
GCAAGTGCATAAATATACTCTTGAAAGAGAAGTGGATATAGCAAGTGTTGTTGTTTAAAT
CCACCTTTTTGTAAATTTCCTTTGAATTCTTGCATGAAAAATTATAGTTGAACAAGAGAT
AGGAATCTTTTCTTGGGTGATCAAATGATACATAGTGCGATATGGTCAGAACTAGAACTA
GTATGTCTAAAAAAAATAGGCATACAGTAAAGAAAAGTAACCCCCAAAAGAGAGTCCAAT
TCTGAGATTTTCTTCCTCTCTTTCCGTAGAAAATAAATTTATGTTAGTTAACATAACAAG
AAAAAGGTGAAAAATCGTTTATTTTTGCAACCCAATCGCTCTTTTGATTTTGGAATTGAT
TTTAGTTATCAATATGCTCTTTCTTTTACACACTTATATCCACTCTACCGTATCTATAAT
GGAGAATCGTTAGGATTAAAAAAGTAATTAATGATTCACTACAGAATCCTGTCCCGTATC
AGGCACTAATCTATTTTTAACGTATAATTAGATTAGATCGGGTACTCATTCAAATTAAGA
ACATAAGCTCGTCACTTTTTCTTTTCCTAGAATTCGAGCCATAAAACTCTATCCATTTAT
TCATTTGACCGAAGAGTAAAATTAAATGTGAACTCATTTTGTCCCCTTACTCATGAAAAA
CTATCGATTCAGTAAGGATGACCTTTTTCAGAGTTCTACATTAATTTTTTATAGTAATTG
ATGACTATTACGACATGCTATTTTTTCCATTCATTACCTTTCAGGATCAGTCGTGGTCTT
ATAGACTCTACCAATAGTCTGGACGAATTCGTTCCTTCATCCAAATGTGTAAAAGATTAT
AGCCGCACTTAAAAGCCGAGTACTCTACCGTTGAGTTAGCAACCCTGTCTGTATAATATA
TGAATAGAATATGTTAAGTTAAGAGTCGATACACTCCTAATCTAAATACAACCAATTAAA
CCAATCTAACCAATATAAATATTAATGGAAATCGATGCATTTACTTAGAATTACACTGGA
ATTATATTTGTTCAATACACCATTGTCAATATGAATTAGATGAAACTAAATCCCATTTTT
GTAAAAGAGAAAAGACTTGTGTTGGATTGGCACAACATAAACTCTATGAGAATTTTGTCG
AAAATATAAGCAACAAGTGAACAATATCTAAAGTTTCTTTAGTCACTAAAACGACAAAGG
ATTAACTTAAATACTCTTCCTTACAAAAAAACAAATATTTAGTAAAATACAAAGCTATAC
GATATAAAGGCTATTAGTGCTAGACTTTATGAACTGCCTTTTAGTTTTTTTAAATACTTC
AATTAATTGAAAGTTCTTTTTTAAACAATTCCGCCTTCTTAAAAATATCATGAACAGTTC
TTGTGGGTTGAGCCCCTTTTTCAAGAAAATCTAGAATAACCGGAACATTTAAAAAAGTTT
GATTCTTTATCGGATCATAAAAACCCACTCTCCGAAGATCTCGTCCTTCTCTTCGGGATC
GAACATCAATTGCAACGATTCGATAGATTGCTCATTGGGATAGATAAGCAAAGCCCCCCC
CCACAGAAACGTATAAGAGGTTTTTTCCTCATACGGCTCAAGAAAGAATGATTCTAAAAC
TAAAATGTTTATATTGACTCAAAATAAAAATGCACTGGACATTTTTATTTAGCTTTAAGA
TTTTTCATTTTAAGTCATTGAATATGTTTAAATATCAATAAAAATCACAAGTCATGTCAT
AATATCGCCCTCAAATAATACAATATAAAGGGAAACACATTTATCTCTATAATATAAAAC
TCAAAAAATGAACTGAATTAGACTATGATTTAAATTGTTTTATTTTTACATAAAGACAAA
AAACTTCATTCATTTGTCCTCATAACTCAAGTAGGGAAGCTTTGAAAAATTTCCAATTCC
TTCGAATTTATTGAGTTGTCTCTAACACCTTTTTGTCTGTCTCATCTCAAATCTGATTGC
TTATTATTCTTTATTCTAATTCCTAAATTTGAGATAATTTAATTGTCAAGACACTTCAAA
ATTGTGTTTTGTTTCTTGTTACGCAATCCTTAACCTTTATTTTATCGAATCCTTGGGTTT
AGACATTACTTCGGTGATCTTACTTCTTTGAAAATGGCAGCAACAGACCTTTTCTAGGAA
AATGATACGAAAAAATCATTCTCCTGTAATACACTTTTGATCGAAATAGTTTTACCTTAC
CGATTCTAACAAGTTTGACTTTTTCAGTTTAAAGTAAAATTGTTAGAATTTTATTTTTTT
TTCGATTATATATAGAGATATGTTTTACAAAGTAGTCCAGCTTCTTAATTGGCATTAACC
CTAGATTCGTCCCCCCGATATGATAAATCAATCATTATTTTATACTCGAGCTTCATCGCG
TACTATTTACTTCTAACCCTCGAAATTGGGTCCCTAGTAAATCAGAACAAACCATGTCGA
GACAAGAGCATCCTCATTTAGATAGAAAATGGCGGATATAAGAATCCACATAAAGGATCA
CGTCCTTCAAGTCGCACGTTGCTTTCTACCACATCGTTTCAAACGAAGCTTTACCATAAC
ATTCCTCTAATTTCGAACCGGGATGGAATTGATTCAATATGGAATCATGAATAGTCATTG
ACTCTGTTTAGTACATACAGACCTTTTTTTTATTTTCTCCATTGACTTTTTAGTTAGTTA
GGAATAAAAAAAGTCTTTATCCTAGGAAGGCTCGGCAAGAAAACCAATAAATCCAAAGAT
TAAAATTAAAGTTTTTTTTAGATGTATGTCAATTGGAAGTAAAGGTATTTTTTTTCTTTT
TTATTAAATTAAAGTTCCATTTAAATCAGGGGACTGAATCATTTATTTTATAGTAAATTA
GTAAATAAAAATTATATTTTGATTTAAAAATGAGTCATTAAGAAAAACCCCTATTTATTC
CACTCACTTAAATTCCAATTAATCCGATGAATCAAATTCGACGTGTCTTTTACATACCAT
AAAATTTATTTATATCAGACTTGCTTTTATTAAAGTGCCAAGTATTGCTAGAAATTGAAA
ACGAAAAATGCTTTAGTTTAATTAAAGGATTTTATCCTGTCCTCTACTTCAAAGGATAAT
TCTACAAAATATCTTATGTTTTCGAAAATGACTTAATTTATTCTTCGCTAAAGCCGTCAT
GATAAAGAAAATATTTAATGTATATGATTGATATCTATCCCACTCATTAAAGTCAAAAAG
TAGAGATATAAATTTGGATATGTCGAATTGACTGAGAAATTTTTAATTGAAACGAGATAA
AATAGATAGATAAATTGACAAAGAAAGCTAAACCAAAACGTGGTTTATTTATGGGTATAT
AATATAAAATGTGTTATATAAGGTAATATAAGATTAAGGTCATTTTTTTTTATTGTTATT
TTTCTTTTTTTTCATATGAAAAAAGAGAAACTAAACGTAGGAATATGCTATTTCCATAGC
CATTATATACAAGCAACATTTGTTAACAATGCCCCTTGTTAATTTTATGGATTGAATTTT
GGCAATTATCTCATTAAATAATGAGATTTTTGGGAGTGAACCAAAAGAAAAGACCTTATT
AACTACGTAAATTGAACACAAAGACTACATAATATATATGGTATGGGTATAAAACTCGGT
CATTTTTTGTTTTACATAAAAAGTTTGCTTTAGATTTTTGATGACTTCAAAAAATTCATT
ATATTTTATAGACTATCTTTAATAGCTCTACCAAGTTGCTACATTAACTTTGATTTTTTA
TGTATTGGAACGGGATACAAAAAAATAAATGGGTGTAAATATGTTTGATATTCCTATTTA
ATTTGAATTTCACTCCATTCTAGTTAGTTTTAGGGTATTTAACTGAAAAAAGGACTATAG
CAAGGGACTCTAATAATCTATAAAAACCTCTATTCTCTGATTTAGTCTTTCCCTCTATTC
TCTGATTTAGTCTTTCCATAGAAAGACTCTCGAGTCCCCTAGTGACTTATTTTAGGCTTT
AATTAAAGGGAATCGATAGATTTTTGTTATTTTCATTCAGCAGAATGGATCTGGGACGGA
AGGATTCGAACCTCCGAATAGCGGGACCAAAACCCGTTGCCTTACCACTTGGCGACGCCC
CATTTAGATTTAAATTTGATACTAATCAAAATTATTAGTGTATTGTGGGACATTCGTCAA
TTCCCTATTTCATTGCAGAGAATATAAGAATAAAAAAAAAAAATAACTATAATATATAGT
TCTAGGCAAATCCTCTAATTCCTTCCGGTATTCTAATACGTAAAACGTATGACTATAGAA
TAACATAGAATTTCATTGATCATTACATATAATTCAATTAAGATATTGTATGAAAGTATA
ATTCCTTGTATTCTCTTTTGAATTTGAAAATGTAAGGATTTTTGATTTGGATTTTTTGGG
GGGAGTTCAAATCAAAGCAAAAGAAGGCTTTTTTAGTTATTACTTACCTTCCTTAGTCAA
ATTCCCTTATATCCATTAGTCAATAAAAATTTAATAATCTCTAAAAACAAATCTTTGTTA
TGCTTAATATATTTTTGAATTTAATCTGTATCTGTCTTAATTCTGCTGTTTCGTCATCAA
GTAGTGTTTTCTTGGGAAAATTGCCTGAGGCTTATGCGATTTTTAATCCACTCATAGACA
TTTTGCCCATTATACCTTTATTTTTCTTTCTCTTAGCATTTGTTTGGCAAGCTGCTGTAA
GTTTTCGATGAAAGTTAATTTTTAAATGAAAAGTCTACTGAAAAAATGAAATTCAGCATT
TATTTAATAAAAAAATAGTTGAATTGTAAGTCATAATATGAATCTTACGTTCGTTAGACA
TCCTCATTTAATAAATTCAAAAAAAAAAAATGTGAATTCTTGTAGCTAAAACGAGGGATA
AGTTTCAATCTGTGATTTTTGAAGTTATCGCCTCTTTTCCGTGAGCAAGTACTTTACTTT
TTTGTATCTTCTGTTTTCCACAAAAATATATAGTTATAGAGTTAATTTTATAGTTATACA
GTGAATATAATATTAGAATAAGCTTTTCAGTAACGAAGAAATGATAATCTTGAAAAACAA
ATGGATTAATTTGAAATTCAAGTTTTTTTAGAAAAAAGACTTAATAAAAAAAAGATTTCT
TCTTTATTCTTTTTTAATATTTTTTTTTCGTGACTGCCATGTCAAAAGAATACATGTGTT
ACATAACTCAAATGGATAATCTATTCCCTTTTACCCCAAAAATGATCCTATTTTGGAGAT
TGTGTAATGCTTACTCTCAAACTTTTCGTTTACACAGTAGTGATATTCTTTGTTTCTCTG
TTCATCTTCGGATTTTTATCTAACGATCCAGGCCGTAATCCAGGTCGAGAGGAATAAAAA
AATAAGATATTTTCATTTGAGAATTTATTCTTGCTTTTTCTAAATATTTTTGAAAAATGG
CATAATTTAACTATGATAAAAAAAAATATCACAAAGAAAACGATGTATTTTTTTATTGAA
GGTTATCAAGTGATCAGAGAAAACGGAGAGAGAGGGATTCGAACCCTCGGTACGAATAAT
TCGTACAACGGATTAGCAATCCGCCGCTTTAGTCCACTCAGCCATCTCTCCTAATTAGGA
ATTAGGATTTTTTATCTTTATGTGCTACTTAAAATACTATACGAATTCATTCATAAAAAT
CTTATTTATTTTATCTAAAATCTCGTTTTATTATAATTTAAAATTATCTATTTGTATATA
ATATCAATTTTGTATATAAAAGTGTATAAACTCTAGATCTAGATTTTATGAGTTTATTTA
TATTGTTTATATACGAGTATAATTATAGATTATAATTATACATTTGAATTGAATTACCTA
GTAAAATTTACTATTTTGATAGAATACTAAATTATTAGCTAAATAATCTAAAAAAATGTA
ATAAATTAGTAAAATATTAAGAAAAAAAAAAGGCATATTAACATAGAATATATATAAATA
CTAAGAAGAGTTAGAATATATAAATTAACTAAGAATAAATTAAATCATCAAAAAGTAAAT
AGACGATACACGTAAATAGGATACCTATCAATCTGCTTTGACTTGAACACCAAACAGCTA
TCTCCACTAGAAAACTCCCTTTTTTCCTAATTTTTATTTGAGTTACCCGGCCTGGCTAGT
CCCTAGCTGGGCCGTTACTTTTTTTACCATTAATTAGTCCGAAATCAATTGATTTTTTTT
ATTTATTGGCATTTGAAATTGACTTATTTTTGAAGCAACAAAAAGAAACATCACTACAAA
AATCTGGGCAATTTTTATTTCTATTACTTAGACTTCTTTAGTTTTTATAGTTTAATTCAA
GAAATTTTCTAATCTATGTAGTATATGATTCTCTCACTAATAAATAGACTAGTATATTAG
TTTTCTATTCAGATTACAACATTGCATGTTATGTGATGTAGTAAATATATAAGTCGAACT
CAACTTTTAATTATATAGAGCCATATATATGTATATATAAGTAGTGTAGTTATAATTATA
AACTTATTATAACTCATTGTAGTTATATATAATATAACTCACCGACTTCACTTCTTCAAG
TAAGAAATTTTTTTTTTGAAAACTGCAGCTTTATCTAATTCTAACTGACCCTAAATAAAT
AAAATTTTTAAATACCTACCCTAAGGCTAAGTAGGAACTAAAAAAAAATAGAGTTCGGAG
TATTGTCGACTATTAGTATTTCTAACTTAAATAGCTCTTTCAAATCGGAACTTTCAGTAC
TGACTATCCCTAAACTGAAAAGTCGAGACTGTTTTTACAGTGAAAGAATATTTTATAGAG
TATATATTCAGCCATATATATTTTATTTTCTTTTGAGGTGATGTTTAATCAAGTGACTGG
AAAAAGGCAATACCTCTATACCATTTTTGATCATTCTGATACAATCAGATTATATTTCAA
TCGTTTAGTCGACAAATAAGTCATTCATAGACAATAATGAAATTGTAGCGGGTATAGTTT
AGTGGTAAAAGTGTGATTCGTCCTATTAACAACTTAAATAGTTAAAGGGTCTTTTGGTGA
ATATTCCAATAGGAAACTTTATTTCTTAAAAAAGGTTAATCCTTTCTCTCTTAATGCTAT
ATTTGAGAATAAATCTAAATTATCGTGATTTGTATCTAAATCGTCAGTATTTATAAACAC
TTTGGATCATATCGAATCACGAAGCATAATTTTTTTCGAGTTTTTTCAACTCTTCCAAGA
AAATGAGTATCAGCAAAGGGATCCATGGATGAATATAAAAAGTTTATTTCTAATCGTAAC
TAAATCTTCAATTTTTATATTAAAGGATTGGAGCCAAATAGCTAGAAAATAGTGGCTTTG
GTTTACTAGAGCCATCAGCATATTTTTCAGCTCGGTAGAAACCAAATTCTTTTTTTCTCA
GGATTCCGCGAGTCGAAATAAAGAACGAAGTAACTAGACAGATTTGGTAAAATTTTCCTC
TTCTAGAAGGATCATCTATAAAGCAAGTAAAGGAAGCTGACATAGATGTTATGGATATCA
TTTTTCAGATTTATGATGACTCCCTCTTCATACAATCAATATAGCAAACATAAAATTTTT
ATGTTTTTCCTTCTTGTATGCGTTAGATCTGAGACAAATTTCCATAAAGGAGCCGAATGA
AACGAAAATTTCATGTTCGGTTTTGAATTAGAGACGTTAAAAACAATCAGCTAACGTCGA
CTATAACCCCTAGCCTTCCAAGCTAACGATGCGGGTTCGATTCCCGCTACCCGCTTTATT
TATAATTTTTGTAGATCCAGCATTGATTCATATATACATACTAGACCCTTTTTTTACCAA
AACCCTGCGCATGCAATCCAACTCTTTATCTTTCTTTATTTAATATGATTTAATATATTT
ACATATTAAATCAAAAGAAAACAGGAATTAAAAGCAGCGTCCATTGTCTAATGGATAGGA
CAGAGGTCTTCTAAACCTTTGGTATAGGTTCAAGTCCTATTGGACGCAATTTATTTCCAT
CTATTTTTTTTTAGATTATTATACCAAAAACTTTTTTTTGTTTCGTTGAATAAAAATTCG
ACTGAGAGAAATTTCCACAAATTACTCTTGTAGTAAGAATAACACTATAAGAGTCTTAAA
AAAGACTCATAATCTTAGTTTTGCTCCTGTTGTAGAAACAATTCCATGCATTCCTGAATA
GCCTCTTTCAAAAGGGCTTCTGCTTCCGAAGTGAATGTCTTGGTGGAAGATATAATTTCT
TGGAACTGAGGTTTATTCTTTTTTAAGTAGGTACGCAACTGAACCAGAAATTTCCTTACC
TGTCCAAGTTCTAACGAATCAAGATAGCCATTTGCTCCAGTAAAAATAGTAGCTATCTGT
TCGTCCACTCCAAGCGGTGCAGATTGGGATTGTTTTAGCAATTCGCGTAATCGTTGGCCT
CTTGCCAATTGATTTTGAGTCGCTTTATCAAGATCAGAAGCGAATTGAGCAAAGGCTTCT
AATTCTGCAAATTGAGCTAGTTCCAGTTTTAATTTACCAGCGACTTGTTTCATGGCTTTA
ATTTGAGCCGCGGATCCTACTCGGGACACGGAAATACCTACATTAATAGCAGGTCGGATT
CCAGAATTGAACAGATTCGCGGATAAGAAAATTTGGCCATCTGTAATGGAAATGACATTA
GTAGGAATATAAGCTGAAACGTCTCCCGATTGAGTCTCAACTATTGGTAAAGCAGTCATA
CTTCCTTCACCCAACTCATTACTTAATTTAGCGGCTCTTTCCAAAAGGCGGGAATGCAAA
TAAAAAACATCTCCTGGATAAGCTTCACGACCCGGAGGTCTTCTTAATAGAAGAGACATT
TGGCGATACGCTTGTGCCTGTTTTGAGAGATCATCATAAATTATTAAAGTATGTTGTTTT
CGGTACATAAAATATTCAGCCAAAGCTGCTCCTGTATATGGAGCAAGATATTGTAATGTA
GCAGGCGAATCTGCCGTTTCCGCTACCACAATAGTGTATTCCATAGCTCCGCGTTCCTGT
AAAGCAGTTACTACTTGAGCTACAGAAGATGCTTTTTGACCAATAGCTACGTAAACACAT
ATTACATTTTGACCTTTTTGATTTAAAATGGTATCTGTAGCTACTGCTGTTTTACCTGTC
TGTCTATCCCCAATAATTAATTCTCGCTGACCGCGTCCTATAGGTATCATAGCATCAATA
GCAATAATCCCTGTCTGAAGAGGTTCATATACGGAACGTCTAGCAATAATACCTGGAGCA
GGAGCTTCAATTAAACGAGATTCAGAAGCTGCAATTTCCCCCCTTCCATCAATAGGTTTC
GCTAGAGCATTTAGAACACGACCCAAATAACCATCACTTACGGGTATTTGAGCAATTCTT
CCTGTTGCTTTTACAGAACTGCCCTCTTGTATCAGCAAACCATCCCCCATTAATACAACG
CCAACATTAGTTGATTCCAAATTCAAAGCAATACCTACAGTACCCTCTTCAAATTCTACT
AACTCACCCGCCATTACTTTATCAAGACCATGAACACGAGCAATGCCGTCACCCACTTGA
AGTACGGTACCGGTATTCACAACCTTTACTTCTCTAGTATATTGTTCGATACGTTCACGG
ATAATACTACTAATTTCGTCAGCTCGAATGGTTACCATTAGCGTCTTTTAACTCTTTTTG
GGAAGCAAAGGAAAAAAAATAATGCCTAAATTCTAAACTTTCTAAACTAAAGTGAAAGGA
CTATTCTTCCATACCCCCTAGAATGCCAATATTAGCACTGATGGTACGAAAATGTAACTC
ACTATTCAAACAACTATTCAGAGTCCCTAGAGCTCCTTGTAAAGCTTGTTGGAAAACTCG
TTGACGGACTTGATTAATCGCTCTTTGTTGTTCAAAAAGAAGAGTTTCATTTTTATAATT
TTCTAATCGTTCCAAATTCTCAGAAGTCGCCTTAATCAAATTTTGTTTTTCTCGTTCTAT
CTCGGAGTATCCATTGACTCGATAGTCATTGGCTTCCGTTTCCACTTTACGTAAGCGTGC
CCGGGCTTTTTCAAGCTGTTCAATAGCTGCTTGACGTAACTCTTCTGAATTTCGAATAGT
CCTCAAGATCCTCTGTTTTCGATTATCTAATAAATCATTTAATGAAAGTAGATTCTGTTA
ACATTAATTTCATAACTTACATTATCTCTTCCCGAACCAAACATGAACCTTTCAATTCAT
TTGGCTCTCACGCTTCATTTTTGAATTTATGGGACTTCCATATATTTAAATGTAATGAGC
CTACCCTCTTTTTTATTTCTGTTCGGATTGAAAGATATCAAAAATTATCTTATCCAAGAC
CAGACTCTTTTTGGAGGACTCTTCTGACTAGACAAGAAATCTTTAATAGTCAGCAAAGTT
GTTTTTTTATTCTATTGATTTTTTTTATTCTATTGAGATTATTTTGAATAATTATTAAAT
TAATTATAATGAGGTTTAGTTTTTTACTTTTATTGATTCAATCAATATCGCTGTCACTAT
TCAATCCAAAAATAAGTAGTCTATACATAGGTTGTCGATTCAGCATAGCATTAATTAGAT
AAAAAGGAGGTGACTTTTTATCTAAATGGTTCAATAAATTTTTTTTTATCGATATGAGTG
TTCTATATCGGATAAATTATCAACTATGTATTTTTTTGAAACCATCTTAGTAATAACATA
GTGGTAGAAAGAATACCATGTTTAGTATGCTTGGACTTCAAGCAGTTTAGCTTTAACCAT
GTTAATCGTCTCACATTATTGGTTGATAGAGAATCAAAGTCAATTTACCAATGAATCACG
AAATGCTATGGTTCTTACATATGATTTCTGAATTTATTCAGAAGTAATTCGTCGAGATCA
TGCACATTTTTTATCCTATTTTATTAAAAAAATAAATAAAGTGCAGTTGGTTAGATCCAA
CTTTTTTTTTGAAATACACAACTCGCACACACTCCCTTTCCAAAATAAAAGAGTACACCA
ATTACTACGCTTAGATTTATTGGATTTGTTGCAAAAATATCGGTATTAAACCCAAAACCT
CCGGCGGATGGCCAGTGGCCCAAGGAAACAAAAGAATCAGTGACATTTTTCATATACTCT
CCTCTTATAGATAGGACTAACAAAGAACAGAGTTCTTTTTGTATTACTCCCCCCCCTTTG
CTTTGGTTGATTTCTTTTTTTATGGGATTTTTTTTTAATAGATTAATTTAATTGATAACT
TTTTAATTTTTTCTTTTATAAATAATAAATTAAAAATGACAATTACAAGAATATACTTAT
TGGGTTAGGTCCTGGGTATTTTGTCAATTGATAAATACCTTGTTTGTTGCGTTGGAACGC
ATACTAAAAAAGGTTTCCATTAGACTACGAACTAAAAACGGGAAGGAAGAAAGCGAGAGG
ATCTGCTAATTACTAATCCTAAAATCAGTCCTTCCCGGAGGTATTCTCTCAACGAATAAG
TAATTGTTATAGTGCAATTTAGAGCTAATTCGAATAAGCAAAAAGCTAGTATAAGTCAAA
AAACACTATTACGTACTATTTTATTCGAGAATTAAACAAATGGATTAGCAAATAAAAGTG
CTAACGCCACAACTAGTCCATAAATTGTTAAAGCTTCCATAAAAGCCAAACTTAACAATA
AAGTACCTCGTATTTTACCTTCTGCTTCTGGCTGTCTCGCAATACCTTCTACAGCCTGAC
CCGCTGCAGTACCTTGACCAACTCCAGGTCCAATAGAAGCAAGTCCTACAGCCAATCCAG
CAGCAATAACAGAAGCGGCAGAAATCAGTGGATTCATGATAAGCTAAGCTCCTCGCAAAA
AAAAAAAAGAAATGGTTAATGATACAATCAAGGAATACATCAGCAGAAAGACATTAAAAT
ATCGCTTTTTGTTGTTATCTGTGATAGAGTTTTTTTGTTTTAGATAAATCTCTATGCATA
GCATCTTATTCTAGTTATTACATTTGTTTATTCTAAAACCTTTTTTGATCCAATCAGTCA
GTCTTCACTCTTCGACTTCCTTAAGTTCAGAGTTGATCTGGTTATTTGTTCAATCCCCAA
TTACAGAAAAAACGAAGAACTTTCTAGTTTAATCCCATTTAAGTGCAGTGAGCAACCAAA
AATATATAAGACCCTCACTATAACTAGTTAATTTATAATATGACATATACATTTGTTTCT
TCTATAACGTAAACCGCTTATTGAAAATAATTATAGAATACGTTTTTTGAACCATTGACG
AAGGCTCGTTATAGTGATTTGACTTTTTATATTTATAAGATAAGTGAGTTTTTTATATTT
ATAAGATAAGTGAGTTTTTTTAGCTTTACGTGGGACAAAGATAACAATTTATAGTGAACT
AAACTCAAAAATAATAATATTAATTTAAGAAAAACAAATAAAATACACTATAAATACAAT
CAAATTTTATAAAAGGAAGAAGTATATAATCTAGACTCGAAGAGAAATAAATAAAAAAAT
CTTAGGAAAAATCCTAAGATTTTTTTATTTAAATTTCAATGATATGGTATAGCTTTCTTT
ACTGCTAGGATTCTCTACCTTACCTTATCTATATAAGTAAATTTATATAATCGATTAGAA
TTCCTATAAAATCGATTACATAAAAAGGAACTTTCTAAAAAAAACCGACTCTTTGTCAAC
TGGGCTAAGGGTGAGAAAAAACTATCAAAAATTAGTTAATGGTGACCCTCCATAGATTCA
CCTATATAAGCTGCGGCTAAAGTTGCAAAAATAAGAGCTTGAATACCGCTTGTGAATAAC
CCAAGAAACATAACAGGTATAGGAACTACTAAAGGTACTAAAGAAACAAGAACAACAACG
ACTAATTCATCAGCCAATATATTTCCGAAAAGTCGAAAACTAAGTGATAACGGTTTTGTG
AAATCTTCTAGGATGTTAATTGGTAAAAGTATTGGAGTTGGTTGAATGTATTTACCAAAA
TAACTCAAACCTTTTTTGCTAAGACCGGCATAAAAATAGGCGACAGAGGTCAGTAAAGCT
AAAGCAACTGTAGTGTTTATATCATTGGTGGGCGCCGCTAATTCCCCATGAGGTAACTCT
ATAATTTTCCAAGGTAAAAGAGCACCTGACCAGTTAGAAACAAAAATAAATAAGAACATA
GTTCCAATAAAGGGAACCCAAGGACCATAGTCTTCTCCAATCTGAGTTTTACTCAAGTCT
CGAATGAATTCAAGGAGATATTCGAAGAAATTCTGACCGTCAGCCGGAACGGTTTGTGGA
TTCCGAACAGCTAAGGTAACTGAACCTAATAAGATAGCAATTACGACCCAAGAAGTAATA
AGAACTTGGGCATGGACTTGTAAACCTCCTATTTGCCAATATAAATGTTGGCCTACTTCT
ACACCCGATATATCATATAACCCTTTGAGTGTGTTAATGGAACATGGTATAACATTCATA
TTGTCCTCTGACAGAAATCTAACTTAAAAAAAGAATTATTTTGATTTGATTCAACCATCT
CTTTCTCAACTGACCCATTTTAATCATAAGTGGTCTATTTAGGATACTAAGTACTTAATA
ATATCCCAAGTCCGACTATTTTCGTTTTTAGTTTTTTATGAAATACAGGAATAGTAACCG
ATCCAATAAATCAAATATCTATATAGAGTTTATCGAAGTAATTGACTTATCTTATTAATA
ATAATAATCAATGATTTCTTATATAGCTAGAACGCCCTTCAATGATTGCAGAGACTAATT
TGTTAAGAATCAATCGGATTGACGCGATAGCATCGTCGTTAGCTGGAATCGAAATATCTG
CAAGATCTGGGTCACAATTTGTATCAATTAAACAAATCGTCGGAATACCCAAAATGACAC
ATTCTCGGAGAGCCGTATATTCTTCTTGCTGATCAACAATAATTACAATATCAGGTAACC
CTGTCATATATTTGATCCCACCCAGATATGTTTGCAGCGTAGATAATTGTCTCTTCAACA
TTGCTGCATCCCTTTTTGGGAGACTGTTCAGTTTTCCCAGCCTTTGTTCCGCTCTTAAAT
CCCTGAACTTTTGAAGTCTCGTTTCAGTAGTGGACCAATTCGTTAGCATACCACCAAGCC
ATTTTTTATTAACAAAATGGCAACGAGCCTTTATTGCAGCGGATGCTACTAAATCAGCTG
CTTTATTTTTTGTGCCAACGATCAAAAATTGTTTTCCTTTACTTGCTGCATCAAAAACTA
AATCACAGGCTTCTGATAAAAAACGCGCAGTTCTCGTAAGATTTATAATATGAATACCTT
TACGTTTTGCGGATATGAAAGGTGCCATTCTAGGATTCCATTTCCTAGTCCCATGACCAA
AATGAACTCCTGCTTCCAGCATTTCTTCCAAATTGATGTTCCAATATCTTCTTGTCATTT
TTCCCCACACTTGCTTCCTCTTTCTTAAAAAAAACTAAAGAGACGAGGTATGTAAAATAA
ATAATTGTTCCGATGGAACTTTATACGGAAGATTGACCCTTGATATACGCTCCAAAACAT
TAATGACTTTAAATTCAGTATGATCTACCCCGATCATCAAATAAAAAAATGACCGGCTAA
TAAAATTATATAAATATAAAATAAATAAACTTATTTTGACTTTAGTTTAGGCATCGTTGA
ATCGTTTCAATGATTCTTCTGATGTCTACTGAAAATTATTTGGCATGCAAGAACTCAAAA
ATTCTCTATGGTGAAATAAGATATCTATCATCTTTCCTTCGAACAAATTCTTATTTTTGA
TTTCCAAATGAATGTTTTTTTGCTGCCTTGAGTGGTGTACTAATTTTTTGAATCCGGTAC
CAACAGGTATAATTCCCCCTAGAACAACATTTTCTTTCAACCCTTTCAACCAATCAATAC
GACCTCGTAAAGCAGCTTTTGCTAAAACTCGAGCAGTTTCTTGAAAACTAGCTTCAGATA
TGAAACTTTGAGTATTAAGAGATGCCCTCGTTATTCCCAATAAGATTGCTCGATAACAGA
TTGCTTCATCCAAAGCACGCCCTGCTCGCTCCGCTCGCAACAATCCTATAAGTTCTCCGG
GTAAAAAAACATTAGACATTCCATCTTCTGAAACCACGACTTTTGATGTTACTTGACGTA
CAATAATTTCTATATGTCTATTATGGATCTGTACCCCTTGGGATCGATAAACCTTTTGGA
TCTTATTAACCAAGGAGATCCGGCTTTGGGCGATCGTTAGCTCAGTACTAATCAAGAACC
CCCAAGGTGTGGCCAGAATTCTTGATATACGTTCATTCCATGCTTTAACCCTCTTTTCCA
GATTTCTTGATATTGACTCAATCGAACGCACTTCTAAAACTTGTTCCACTTTTGGAAGAC
CTTGCGTTATGTCACCCGATCTTGATTTTTCATATATAAATGTAACCAATGTATCTCCCT
GATGAAGGGTTTCTCCATAATGACCGTGAACCGTCGCTCCTGGAGTAGCCAAATAAGGTT
TAGCTGATCTTATAACTAAGTAGTCAACATCAACAATTAGAACTTGACCCGATTTTTTCT
GTGATCCGTATTTAAGTAGAGATACATTTTCACAAAAAAATTGTCCAAGGCTAATAAGTG
TGGCTGTTTCATCACAAAAAGCGGGATGGAAAAAATGCCAATTTAAATGAAATAAATTAA
AAACTATCTTACGGGCTGGCTCAGGATTATAAATACCCTTATTTTCATCTATAATAAAAA
ATTTAAGTCCTTCAAAAGTCTGACTAAATTTGTTAAGTAAGAAATATTTTTTTAACAAAG
TGTTATTATAAGTTATTAAATGGCAAGATGAATAAAAGTTGGCAATTTTGAATACTACTG
TACCTAAAGGACCTAAACAATTCCTAATTGGAGCTACGGGATCCGCTTTAATTGATTGTT
TTGTCACAGTGGTAGTGTTAGATTTCAAACCTTTGAATGGACCAATTCGAGAATAGTTCG
ATGATAACAAAATTTTCAAAGATTGAGATTCCTTATTTCTATTCAACAACGTACCGCCTG
TTCCTTTATGTGTGGGAAATGATGGAATCTTTGTTTTAGAAAAAAAAGGATTCATATTGT
TGTAATCTAATCCATTATCGCTAATCAATCCTGAACCCACCTTACTATTTCTTTTTCCGG
TGTACAAAAGGGGGGAGTTACCTAACTCAATTCTTATGAAATCGCAAATTAGATCATTTG
TCTTTATTTCAACAAAAGAAGCATGACTACCTTCTATAGAACTATTTTGTTCTTGGTCCC
AATTCAATACTAAGCAAGTCCGAACTAATTGAATACTTGTATTAGAAATGTCTCGAATTG
GCTTGCCATTTCCATAAAGGATATAATTGACAACTCTAAGTTGGATGTTATCGCCTTCCT
GCAAAAGATCTTGTGGATAAATTTTGGCTAAATTGATGCCATCCGCGATTTCATATGTGA
CTACGGGTCGAACTGAAACAAAATACTTTTTCTTAGTAGGTGTGATCCGTTGGACATAGA
TCCAATTTTTCAAATGTTTGTATTCCTTGGAATCCATTTTTCCCGTTCCCGGTGGTATCA
AGATGCCGCTATGCCTGGATATCTTATCTGTCTCCCCAGGAAAATGGATATCCCCAGAAA
ATATTTTTAGTTCTATTATTTTTTTTTTTCTCTCCACTCGAACCAATCCACCTACTCGGC
TTCTTATATTTAAAGTGAGTGGTGTATCCACTCCTATAATACTATTGTTCCGGACCATTA
TCAACGAAGATCCTGGTAAGACATGCACTTCCTCGGGAATGAAAAAAAATCGATCTACTT
TTTTTAGACTCAATTCTTTTGCTCCTCGGTATTCAATCAAATCCTCTTTTTTAAGGATTG
AATCGACCTCTATAGCCCCATATTTAGTAATTCCAGAACTGTTTCTTCGGTATCGGGGAT
CGTCGAAATAAGCAAGAATACTATTTCTACGTAAAATACCATTTATGGGTATTTCAATCG
AAACACCAAAATGGGGTAGGAGTTCTTTATCACATTCGTGATCATATTGTACTGGAATTA
TGAATTTATTTCTTCGCCTCTTGGCTAAAAAATCAGCATTTTGGTGCAGAATTAAAGGAT
ATTGTTCTAAATTCGACTGACCATTGGATATGCTACGATCAGGTCTTGAATAATGACGAG
TCCTCCCCTTTTTTTTACTAGAAGAATCCGAACTAAACAATGGATGTCTCGCTAGATCCT
TAGTTATTGCTAGGTCAGAAATATATCTTTCTTCGAGAGAAACAGAATCAGCATTTATTT
GATCTTGATCCTTGTGAAGGGAAAAAGAAACAATACTGTATCTTGACGTACCTACCGCTA
ATATCCATAAATGACTTGTTTTTGGTAATAGATGCACATTACCATAAGTATATTCAGGTG
CATGGTAGACATCGGTACTCCAGTGCATTTCTCCTTCTGATTCTGAATAAATATGTTTTC
GAACCTTCTCTTTAAAATTTAAAGTGGCTACTCCGGAACGAATCTCAGCAATCACTTGTT
CTGATTCTACGTATTGATCATTTTGCACTAAAATCAAACTTTTAGCAGGAATATTTACAT
TATGAATAATCTCCTGACTTTCAATAATTACATACAGATCTGTTGAACATAGAAAAGCAG
GATGCCCATGACGGGTACGCGTGGGATGAACTAAATCCTCGTTGAATTTGATTTTTCCAT
TAAAGGGAGCTCGTACATGTTCAGCAGTCCCCCCCGTGAATACTCCGCCCGTATGAAAAG
TTCTTAATGTTAGTTGAGTCCCTGGTTCCCCAATTGACTGACCCGCAATAATACCTACCG
CTTCTCCCAATTCGACCAGGTCACCGTGAGTGGGACTACGACCATAACATAATTGACAGA
TCCAAGAGGTACTCCTACAAGTAAATGGAGTTCGAATACGTATTGGTTGTGCTCGAAAAC
TTATGAATCGATTGACAAGTCCAATCCCAATATCTTGATTTCGGGCGGCAATGCATCGCG
GCCCGATATATATATCGTCTGCTAAAACACGACCAATTAGTGTTTGGATAAAAATGCGTT
CTGGCATCCCCTTTCTCGGACTTACGGAAATACTTCGAATAGTACCACAATCTGTTCTAC
GTACTATAATGTGTTGAACCACTTCAACAAGTCTACGTGTCAGGTAGCCAGCATCTGATG
TTCGTACAGCAGTATCTACAACTCCTTTGCGGGCCCCGTAGCAAGAAATTATATATTCCG
TCAAAGAGAGCCCTTCCCGTAAATTGCTTTGAATGGGTAAATCAATCATTTGTCCTTGGG
GATCGGACATTAAGCCTCTCATACCTACTAATTGGTGTACCTGAGATGCATTTCCTCTAG
CTCCCGAAAAGGACATTAAATAGACTGGATTAGAGGGATCAGTCATCCGAAAATTAGGAT
TCATTTCGTGTCTCAAATATTCGCTGGTAGCATACCATATTTCAATGGATTGACGTAATT
TTTCTACCGCGTGTACATTGCCATAATGATGGTGTTTTTCCAAAATTGAACTTTGTTGTT
CAGCATCTTGCACTAACCAGCCCTTAGAGGGTATTGTTAAAAGATCATCAATTCCTAATG
AAATAGATGTAGCAGTGGCTTGCTGGAAACCCAGAGTTTTCACTTGATCTAGAATGTGTG
ATGTATAAGCCATCCCGAAGTGATCTATTAATCTGCTAATAAGTCGTTTCATGGCAGCTC
CATCTATCACTTTATTGTGAAAGACCAGATCGGCCCGTTCTGCCATAAGTACCTCCCTAT
TCTGCTGAGTAGGATTCTACAATAGGTCTGAGTCAGTGATTCAAAAACTTCCTTTACTCA
ATCTTGATTCACATAAAAATTCAGGAATTATGATATCATTAAAGCTCCAATTCTCATGAG
TCTCCCCTAATTACTTAGTTTAGCTAGGATACGAGTAGGCTCGATAAAATCCTTGTATCG
CTTCTTCTATTTCTCGATAAAAAGAAATATGACCAACAGTGGTTCGAATGTATATAGAAC
TTATTTCTTTTTTGACACTTCTTACTATTAAATAGTGTCTATAAATTTCATGGTAGGTAC
CAAAAGATTCATATTGAACTTCCAGCGGAACTTCCCTGGATCCAATAATGACACGTTGAT
CTAGTCGCCAACGGAGCCACAAAGGACTATCCAAATTGATTCGTTTTCGCCGATAAGCTC
CAAGTGCGTCATAGGAACTGGAAAAAAAGGGTTCCTTATCTTTCGTCGCATGAGAATTAT
TATTGCCAAGAGTTTGATTTTGATCGTTTTTGCAATTAGAGAAATTATAGCGATTTGCAC
AAATTCCTCGACGATTCCCCAGCGTTAATACATAAAGTCCAATTAGCATGTCTTGAGTTG
GTACAGAAATGGGATCACCAATAGCTGGAGACAATAGATTCATATGAGAAAACATAAGTA
ACCGAGCCTCTGCTTGAGCTTCTAACGATAAGGGTACATGAACAGCCATTTGATCTCCAT
CAAAGTCTGCATTAAAACCCTTACAAACTAATGGATGTAAACATATAGCACGACCTTCCA
CTAAAATGGGTTGAAACGCCTGTATGCCCAATCTATGCAAGGTCGGTGCTCTATTGAGTA
ACACAGGATGCCCCTGCATGACTTCTTGAAGTATCTCCCATACAATGGGATCTTTTTCTC
GAATTTTACTTTTAGCAATCCCGATGTTGGAAGCAACGTGTTGTCTTATTAAACCACGAA
TTACAAATGTCTGGAAAAGTTCTATTGCTATTTCTCTAGGTAATCCACATTGATGTAAGG
AAAGTGACGGACCTACAACAATGACGGAACGACCCGAATAATCGACTCGTTTACCAAGCA
AAGTCTCGCGGAATCTTCCCTCTTTTCCTTCAATTACATCTGAAAATGATTTGTAAACTT
TATTATGCCCGTCCCTCATTGGTTGTCCACGTATACCATTATCCAGAAGTGTATCTACGG
CTTCTTGTACCAATTTCTCCTGACACATTACTAATTCACCCGGTGTAGATCTACTTGTTG
TTAGTAGATCAGTAAGAGTATTGTTGCGATAAATAACTCTTCTGTAGAGTTCATTAATAT
CCGAACTCATTAATTTACCCCCATCTATCTGAATGATAGGTCTTAACTCAGGAGGAAGAA
CAGGTAATAGGCACAAAACCATCCATTCTGGTTCTACATTTGTTCGAATAAAATGTTTAG
CTAATTCCATGCGTCTAACCAAAAAATCCTTTCTTCTTCGAATTTTTCTATCTTCCCATT
CATTTCCGGTGGACCCTTCATCTCCTAATTCTTTCCATTCTATCAATGAATTATCTGTAA
TAATGCGTAAATCCAAATCGGCTAATTGTTCTCTAATAGCACCTGCGCCAGTCGAGATTT
CTCTATTTCGAAATGTTTCAAAGCCTTGGGTAGTAAAAAAAAGTGGGATGCTGTATTTCC
AGGATTGGATTTCATATTCGAATGAACCTCGTAATCGTAAGAAAGTAGGTTTTTTAGCTA
TTGGCCTAGCAAAAGAAAAATCAAGATAGGTTCCTCAAGGATTCCCCCCTTCAAAATCGG
ACGTGAGGGTTTACTCTCATCCGGCTCAAGTAGTTAAGTCAACTAAACAAAGCGATTATT
TATCATTTTTCTGGCTTTGTTTAAAAAAACCCCAAAAGAACTACTCTTTACTCAAGTTCT
CAGTAAATAAAGGGAACCTATATTTGATTGATTCATTGTTCATCGGAAATGAAAATTTTC
TAAATGACTTATTCAATTACGACATACTAAATGAAATCTAAAAATTTTGAGTAGTCTACT
TCCTCCGAATGATGAATCTTTTTTTGAAAAGAATAGTTTTAAATTCGGAAGGGATTTACT
TGTCGATATATTATATATGCTATCCGATCTTTTAGGTCCCTACTCACCTCGATGGTTAGG
CCGTGATGTCCCTTGAAGCATATATGCGATGGATAAACTCCTATAACCATGCTATATTTG
CTTACTTAAACTTGAACTGAACAGAAAAAGTTTTTTTGTCACGAGGTAGAACTAGCAATT
CTTTTTTATCTGGTAAAGAATCGACCATAGATCAATTCCCCTTTTTTTGGAAGTATTGAA
TACACCCATAAATCTGAGCTTCATGTTACTCGTCCCAATAGACATGTCAAACTAGGGGCA
TCCCAATCAGATTCAATGGGATGACAGTTTCTCAGTTCGAATCTGTAAAATGCTAATTTC
GATCAAATCACACATCGCAGTATACTAGGCCCTCTAATTCCTTAAGTGGTTTATCTAAAA
GATTCGCGATATAACTAGGAAGGCGTTTTAAATACCACACATGAGTTACTGGACAGGCGA
GTTTTATGTATCCCATTTGATATCTTCGTACACGAGAATCAACAAACTCGACTCCACATT
GTTCACAAAATTTTGGGTCTTCCTTTTCAGCTCCGATCACTCGATAATTTCCACAAGCAC
AAATTCCACTTTTTATAGGTCCAAATATTCTTTCACAAAACAATCCGTCTTTTTCTGGTT
TATTGGTTTTGTAATGAAAAGTGTAGGGTTTTGTCACCTCTCCGACTACCTCCCCATTAG
GTAGAATTTTGTTAGCCCAAGCACTTATTTGTTCAGGAGAAACTAGTCCAATTCGAAGTT
GTTGATGTTTATACCGGTCAATCATAGAATAGAAATTCTGATTCATTCAGATCAGATCAA
GCTTCCTTCCTATTAATCTGAAAATTTTTCTCAGATACAAGAAAATGATTCAGTTCCAGA
GCCAAAGATCGTAGTTCTCTAACAAGCAATCGAAAAGATTCTGGGGCATCCTCAGGAGTA
ACTATTGTTCCTCCAATAATCGTAGTACCAAGTACTTCCTGACGAGCTCTAATATGATCT
GATTTATAAGTAAGCATCTCTTGTAAAATATGAGCAACGCCAAATCCCTCTAAAGCCCAA
ACTTCCATTTCTCCCACTCGTTGGCCACCTTGTTTTGCCCTTCCTCTAAGGGGTTGTTGT
GTAACAAGTGCATAATGTCCACTGGAACGTCCATGGATTTTATCATCAACTTGATGAATT
AATTTAAGTATATAGGACCTGCCTATTAGGACAGGTTGTTCAAAAGGATCTCCAGTTCTT
CCATCAAATATTTTACTTTTTCCTGGATATTCGGGTTCAAATACCCATGGATTTTTTGTT
TGCTTACTTGCCTCATATAATTCTGAAAACACTAGTTTTCTTGAAGCCTCTTGCTCGTAT
CTCTCATCAAAAGGGGCTATTCTATAATGTCTATTTAAAAGATCTCCCGCTAAGCCGAGC
GAACATTCAAATATCTGTCCAACATTCATTCGTGAGGGTACTCCTAAAGGGTTGAAGACC
ATATCAACCGGAGTTCCATCTTGTAAATAGGGCATGTCTTGTCTAGGCAAAATTTTAGAA
ATAATACCCTTATTCCCATGTCTTCCTGCTACTTTATCACCCACTTTGATTTCACGTTTC
TGTGAAATATATACACGAATCATTTCTGGGTTATAACTGGAACCCCCTTTTTTCTGGATC
CATCTCACATCAATTACTCGACCCCTTCCACCTATAGGTAGTTTTAGAGAAGTCTCCTTT
GCAGTGGAAACCTGAATACCAAGTATGGCTCGTAATAATCTATCCTCTGGTGCATACGAC
GATTCATTCGCTATCTGAGGCGTTAATTTACCTACTAAAATATCACCTGTTTCCACCCAA
GATCCGAGCAGCACGATGCCATTTCTGTCTAAATTGCGGAGTAAATGAGCTTCTAAATGA
GGTATTTCGTTAGTAATTCTTTCAGGGCCCTGACTTGTCATATGAGTTTGAATTTCATAT
TTTCGGATGTGAAAAGAAGTATAAATATCGCTATAGACCAAACGCTCACTTATAAGTACC
GCATCTTCAAAATTGTAGCCTTCCCATGGCATATAAGCTACTAATACATTTTTTCCCAAA
GCGAGTTCTCCCCCAACGGTAGCCGCCCCGTCGGCTAAAATTTGTCCCTTTTTAACATAT
TTACCCCGTTGAACCTGAGGTTTTTGGTGCATACAAGTATTTTTGTTCGAACGTTCATAC
ATAACTAATGGAATAGTTAGAGTGTTTCCATTACCTGAGAAAACAATTTGGTGAGTATCC
GTAGAAATAACTTTACCCTCATGTTCGGCTATAACTGAAACTCCCGAATCTAAAGCCGCT
TGGCGTTCTAGTCCGGTTCCTACAATGCACTTCTCGGACCGAGAAAGCGGAACTGCTTGA
CGCTGCATATTAGAACTCATTAACGCCCTATTGGCATCATTATGCTCAATAAAAGGAATG
AGAGAGGCTCCAATCGAAAAATATTGAAAGGGAAAAATGCTTCGAAGATGAACCTGTTCC
CAGGCAATAGTCAGGAATTCTTGACGGTATCGAGCAGGAACAACCTGTTCTTCCTGAATA
CCTCGATTTAAGGCCAAAGAATTGCCTGCCGCTATCATATAATATTCATCTCTACTTGGT
GATAAATAAACCATCCGTGCTTCTTTTTCTTTTGATCTCTCAGAGATTTCATAAAATGGA
GTCTCTATGGATCCCCAATGACCAATCCTTACATGAATAGCTAAGGATCCAATAAGTCCA
ACATTAATTCCTTCGGAGGTGTCAATTGGGCAAATACGTCCATAGTGACTAGGGTGGATA
TCTCGTATCCGAAAACTTGCAGTTCGACCTGTCACCCCTCCAGGACCTAAATAACTCAAT
TTTCGACCATGAACAATTTGGGTTAATGGATTAGTTCGATCCAAAACTTGAGATAAAGGG
TGTAGACCGAAAAATGATTCATAAGTGGTTGTTAATGAAGTTGAAGTTACCAAATTTTGA
GGAGTTGGTATCAATTTATGCCTGATTGCTCCAGATATAGTTCCTCGAACCGCATTTTCT
AAACGACCAAGAGCCAGTCCGAATTGATCCTGCAACAGATCTGCTACAGAACGAATACGT
TTATTTTTCAAGTGATTCATATCGTCAAGTGTACCCATTCCAAATTTCATTCCAATCAAA
TGATCTGCAGCAGCCAATACATCTCGTGGTAACAAAAATGTATTGTTCTCAGGTATATCA
AGATTTAATCTTTGGTTGATATTTCGCCGCCCAATTCTTCCTAATTCACATCTTTGTTGA
AAAAATTTCTTTTGTAATTCCTTACACAAGGACTCAGAAAATACTGGATCCCCACCTACA
CAAGCAAATTGTTGATAAAACTCCAAAATAGCATTTTCTTTTGACCCGATCTTTTTTTTT
TCCTTATCATTTAGGAAAGACAAGAAAATTTCAGGATAACAAACATTATCTAGAATTTCT
CTTAGATTTAAACCCATAGCTGATAATAGAACGAGAATGGAGATTTTTTGTTTTCTACTT
ACACGGGCCCAGATCCTTGCTTTTCTATCAATTTCTAATTCTAATCTGCCTCCCCAATCT
GATATTATGGTGCTGGTATAGACCGAGATGCCGTTATGGTCCAATTCAGAACGGTAATAA
ATACCAGGACTTTGCAATATTTGATTAATTACAATTCTGTAAATTCCATTTACGATAAAG
GTTCCGAGGGAATTCATTATAGGAATGTTTCCAATAAATACTGTTTGTTCTTTCATATCT
CTATTGGTTTTCCAAATTAATCCCGCAAGGACATATAATTCAGACGAATATGTGAGTGAT
TCATACACAGCATCTCTTTCTTTTCTCAAGGGTTCTGCCAATTGATATGTTTCCACAAAT
AATTTAAATTCAATTTCTTGATCTGTATCTTCAATTTTTGGAAACTTATTAAATTCTTCC
ATTAAACCCTGATTAATAAACCTACAAAATCCCTCAAATTGTATCTGACTAAATCCAGGT
ATTGTGAACATTCCCTCATTTCCATCGCGGAGCATTTTAATCTTAAGTTTCCTGTTTATC
GAAAAATCCCATTATTAGTTCGCCTCTTCATCGATCCATATGGATCGCTCTAGCAATGAT
GGAATATATATTCTGTTTACTGAATTACATAAAATTTTAGACAACTCCATATATGTATTT
CCGACATATCAACGGATCTGAGAAAAAGAGGTTGAATAAAAAGAAAATAAAGAGAATTTT
CGGCGCAAATTTGACTCGAATTTGCGAAAGATACAAATGGAAATAAATTGATAAATTCCT
GGAAAATCTTCTGCCGCTTTGTAAACTTAACTTAGGGAGTCTTGTATAGACTATCCAAAT
TTATCCAATTTCGACTTATTATTTATGATATTATGATGAGATTGGGTACCAAAAAAGGGA
GTTAATTGGCTTTCACGTAATGCGAGAAAGCCATATTATAATAATAGGGAGGAGTAAAGA
GTTTTTTGAACATGACATACTCAACAAATGATTAGAAGCTTCTTTTGTAGAATTCGAATT
CATACAATACAATTAAAATACATAAGACGTTTTTCTTGTATTTATGAATTAAGTACAGTG
AGCTAGTCGTAAATTTGATCTGTTATGATAGTTCTACTCAGGGCAACACAGGTTGTGCCA
TATCATAAATTTTCTAGTTAAGGAAAAATTAAAGCACCATAATTCTAATATTTCTAGAAA
TATACAAAGAAGATACCCGCTCGCTCTGTATCTATTACTTGTGTTCTGGGGTTTATATTT
ATATATGTACTTAATATACATAATTAGTGTTATGAGTCAAAATCACAATTGAAAAAGGGA
TTTATGTATATTCTATAGTCTATTACTTATATTATATATATAAATAAAATATTTTTTGAG
TTTAGTACTTAATACTAATTTATATATGTAATAATATAAAATGAGTAGTAATTTCTTCAT
TTTTTAAGATTTTATTGAAAATGGTATTGATATTTTTAGAATTATATTATATAATAGAGT
TTACTTGAGTTTATCTCCAGTAATATTCTACTGGGATAATATTGATACTTAGTGAGACTT
TTTTCTCATCAAAAAAAAAAGAAGCTAATCTCTATTTATAATAAATACTAATAGACAATT
TATATTTCTAATATAAATAGCATTTATATCTAGCGTTTATTCTTTTTATTTGGCGACATG
GCCAAGTGGTAAGGCGGGGGACTGCAAATCCTTTATCCCCAGTTCAAATCTGGGTGTCGC
CTGATCAAGAAAAAATCGCGATTTCTTAGACTATCCTGCTGGTCTAAACCTAATTCTTCG
TAAAGAGAAACAGACAGAGCGAAAGGTTTAGGCCTTTTTTTTTTTTAATACTTAATTCTA
AGTAACCATCGGTTCTCAAAAAGCAAAGCCTGTAATTCTTCAAACTAGGTAGTTTTCAGT
ATGTTACGAACAAACCAAACTTGATAAGTAACTAACAAACAGAAAAAAAAATATTAAGAG
ACAACTATGAGATTCATATCCACCATAGTAAGAGATAGGAAATACTATTTTAGTCATGAC
TGAAAGAGCAGAGTCGAAAAATAACAAAAAAGAGACTCCTTTTTTATTTTAGTTTTCGGC
TTAGGTTTAATAGGAAACACTATCAAATCTTCATACTTTCATTAGTTGACTATACAATCA
ATATTAAGTTAAGTGAGTAAGTTTCTACTGAGTCAATTGGCTAGGCTGAGGGGAAATTGA
TTTCTCAGTTATGTAAGTAACTAAAAAAAGATACGTTGTCTCTAAACTGGAAAATCCTAG
TGATAAATAATCACTAGTCATTCTTGATTGATTGTACCCTCTCCTCTAGAAATAGAATAA
AGGTTCAATTTTGACATTATAGGAGATTGGAAAACAACAAGACTATAAGAACGCATCATA
TTTCAAATTGTTTCACAGAATGATAATAGGTTTAGATAAAATAGAATTATGAAATAGCAA
TTTATATACCTTACCTTGCTGGTGAGGTAGTTATATCTCTGTTTTTATTTTGTTGCTTAT
AAAAGTGAACAAAAATGTAAGTCTTACTATTCCTCTATCTTTATCTTAGGATAAAAGCCT
TGGCTTGATATTTAGAAAGTATGTCTATCTTATTTGTGTCTAATCTTTATTGAATTCATA
TAACAGAAATGTTCTAACTATAGGAACTTGTTACAAATCTATTTATTGGATGATCAATAG
GGGTAAGTCATAATTCCATTTTGACTCTGCCCCATTGATTCTACTATGATTAGTAATCAA
TAATGGAATAATTCTTTCATATGATAAGGATAGGAGATATATCACATGGATATAGTAAGT
CTCGCTTGGGCTGCTTTAATGGTAGTCTTTACATTTTCTCTTTCACTAGTAGTCTGGGGT
AGGAGTGGACTTTAGAGGTACTTTTTATTGAGTCATAAAATTGTATCAGCTGTTTAATGT
TTTACGACCTGTTTGTTTGAAATCAAGATGTCTATGCTTTCAAATTCTGCTACAGTGAAA
TAGCAATAATAAACTACAATACACTAATAAACACTAACCATTTGAGCAGAAAATGAAATA
ACTAAATTCTCTAGGTGTATTTGTAAAAAAGGCAACGGAATATATTTATATTAATAAGAT
TTTTCATGATAGGCTTTTTTTCAACCAAGTTGTTACTATATCTATTTTTTTCTATTTTTT
GATTTGTTGAACAGGTTCTTACGGCTATTATAATAACTAAGAACCAAGCCAACGTTCTTT
TTTGCTTTATGTGATTTCTTCTTTGTTTACTTTTACTCTTCTGAGATAAATTTGTTCTGT
TATTACTATTTTAATACATACTTTCTACTCAAGCTTGTAGTAGTGAACACAGCCACCAGG
GATAAAACTTTTTGTGTTGAGCGATCTACGTCTCATAATTTAACATTTAAAATTTCTAGA
AATTTTCTTTATTTAGGCTTTATCAACAAATCTCAAAATCTGATGTAATGTCATGTTTAA
GTATGACTTAACAAATGGGCCAATTGACTCCTCTTTTACAGATATAAAGAAGTGATCATA
CAAGGTGGCATCGATTATCAGTTTCTAGATTGATGAATGACTTCTTTATAACGCTAAAAA
AAGAAGAATGATTCGAGTTCTTTATTTCATTTTTTTTATATGTTTTATAGAAAACTAGCC
CCCATTTTTTTTTTTTTTAATTGAACAGTTTTCATCTATCTCGGGATACTCAGTATAAAT
TAAAAGAGAGCTAGAAAAATCTCTGGACCTTAAATTATGATTTATTTTTGATTGGTCAAA
ATTCAAAAGCGACGAAAATACGAAATAACTCGAAATTTGAGTTTAGTTGAATTTATATAT
TTATTTCCCTAATTAAAAAGTCTGTGTACAGACGTATTGGAGATTGATCTCCGTTGTCAA
GCCCATATCTGTCTACAAATATATAGTCTCTAAATATAGAGATGCTACAATAGAACACAC
GATAGTGTGGTAGAAAGATTTATATTATATCATTTAGTTCTTTCTACCATACTATCTCCA
CTAGTGTCGATTCCAGTCCAATCATTCCATTTAAGACTTGGAGTTTAAATCCCTTTCTTT
AATGACGGATAAGAAATCAAAGTCTCAGTTAACTTAATCATTTTGGCTCACTGTTTTCAC
GTAGATGATAAGTAAAAAAGCAGTAGGAACTAGAATGAACAGTGCAGTAGCAATAAATGC
GAGAATATTTACTTCCATAATCTTATTGTTTTTTTCTTCGCAATAACTCGGGATCTAATC
CCATAGAGGTAATAAATTTGACTGCTATAATCTAATTTGGATTAATTGTATCCTAATGAT
ACTAAATGAAATCCGTGTATGAATAACAATATCTAATCTATCAAAGAGATTCATCATCGA
GAATTGAATAGACTAGTATAACATAGGAAGATCTTTTATCCATACCAAGTAAAAAAAGGG
ATTCCTGATTCTCTAACGAATTCATTGAGTTTATGTTTTCACTCTTTCTTTTTTAGACTA
GACTATAAAAAAAGGTCCCCTTCATTTTTTTTTGTTAGATTTCTCCCATTAATTAGCTCA
TGAGATATCATATGACCGACCGGTATTCCATTGGCCATCCAAACAAACAGTAGAAGTGCA
AGAAAAAAAGTCATTAATATAATACAATTAATATAATACTAATAACTTATTTAATAATAA
TAAACTACTAATTATAACTTAATATATATCATTTTTTTGTAGATGAAAAATTCTCTGTCA
AGCTGATTTTGGTAAGATCATTAGGTATCATGCAATAAATACCATATATAGACTCCTTAT
ATGTGTACTCCTATCCTACTAAAAATATTAATACTCTATAAAAATATTAATACTCTAATA
TATTTCATGGATTAAGAGCAATCGAAAACGTCATGTCAGACCTTTCCTTTAGAGTATCCA
TCAAACTAATAAATAGAGTGATACCACCAATTCAATTGTCCCAATCCACATAGATATGTC
TCCTTGTTCTGAAATTGTTAATGGCTAGTAAGTATAAATTGTTCTATTTGTGTGATACTA
AATCGAACATTAAAACAAAAAAAGAGAGAAAGATGCCTACCTAGAATTATATGTTGCTCC
CCGTTTTATCCTTGTGCGTCGGGAACAATACAGACAGAAATTCAAAGATTTATCGGGTCG
TCGGATCTTAGTTCGGGACTGACGGGGCTCGAACCCGCAGCTTCCGCCTTGACAGGGCGG
TGCTCTGACCAATTGAACTACAATCCCAGCAGGCTGGACAGTATGTCTATTCTGTCTATT
CTTAGGGTTTCCTAAGAACACTCTATTTGCTGTATTATAACATAAACACGAATGCTATAG
GGATATCCAGCTAGACTAGATATAGCCTATACTATATCTAGTGATTCATATAGTAATCAT
AACACTGGTTAAATAGTAACCTGTAATAATTACTATTGCTTTAATATTTATTAGTTATTT
TTAATATAATAATGATAAAAAAGAACACAAATTAGACTTTTATTTATTCTTACATACATA
TCAGGTATTTCTAGAAAAAGGTGATGTCATACTCAAAAGAAAGCGGAAAGGCAAACTTTT
GGGCCGAGCTGGATTTGAACCAGCGTAGACAATTGCCAACGAATTTACAGTCCGTCCCCA
TTAACCACTCGGGCATCGACCCAGGAAGAATCCATATCATATACATATATAATAGATAAT
TGATATGGATATGGGCTTCTCAATTATTACTAAGCCACGATGAACTTACTTTCCCAGTAC
CCTACCCCTAGGGGAATTCGAATCCCCGCTGCCTCCTTGAAAGAGAGATGTCCTGAACCG
CTAGACGATAGGGGCATATCCGCCCGACCACCATCATACTATGATCATAATATGATCAGT
TTTTTGGAATTGTCAATACAATAAATAGAATCTAAAAAAATGGAAAAATATACAAAAAGG
ACCTAGTAATTGTAAAAATGTAAGTACTGGTCTGATTATAAAGAGCTTTTCAACTTTGAT
GATTCCCGACCGACCCTCTAGGTAGGAGGTCATAAATGTGTCATCCGCTATGATCTATTT
ATTATACTCATATAATATAGTCATATATACTATATAATACAATAGTGTAGACTTATTTAA
TAGGTCAAATTTGAGATTTTATTATTTGAGAATTCTTTCCTTATATAATCTAATTAGGTT
CGGTTCAATATTCATTATTTATTTAGTTAGACTAAATATAATAGGAAAAGATAATAGGAA
AGTTCCCTACCTATTCTCTTTAATGAACTAGACGATATTAAATTAAGTTTATATTAAGCT
AGCTAATAAGCTAGATAAGTTTAGTAAAAGTCATAATAAAAAAATGAATTATAAATTTCT
TTTCTTTTAATTTAATATTAAACTCAATTATAATATTCAACTTTTAATTAATATAAAAGT
CCTTACATGAATATAAAAATTCAGAATAGATAAATATTAAGTAAGATATATGTTTTTTCT
ATTAAAGAAATATGTCTTAAAATCATATGTATTAATATGTTTCTATAATATATTCTATTA
TTTATATATTAATATATTTATCTAATATTATAGAATTTAATTAATATATTAAATAAAAAA
AAAAAGAAAAAATATTCAAAAATATTAGTAGATTAACAAATAAAAAAAGTAGTATATCAA
ATTAGTTGAAGTAGTGATTGATCGAAGATCAAAAGTATAGAAATTTTAGTTATTGAATTT
AATTTACCCTAATAGATTTCTTTAAATAAAATACGATTTGATCTCATACATCTCTGTAAG
ATTTGTATATGTAGGAATTAATTCAATATTGTTCTCATGATCCCTCAAAAGCAAAGACAA
TAGATCAAATACAATAGCTAAAGTAACATTGAAACAATTCACTTTAGTTTATTGGTAAGG
TTTTTGACGAACTTTCTGCTAGACTTGACTTAGGACTTCAACCCTTTAGTTTTAAATCTA
TATAATTTCTTGTTCCTGCATAAGTTCCTATACATCTATATGTAGATGTAATATATGGAC
ATATATACCCGCGGTAGACTCATAATGGAAAATTGAGAATTTAGTGAGTTTTAAGCCCTT
TTAACTCAGTGGTAGAGTAACGCCATGGTAAGGCGTAAGTCATCGGTTCAAATCCGATAA
GGGGCTTTTTTTTTGACCCAAATTTGAATCTTCATTTTTTAGGGGAGAGTATAATAGATG
GATCTTGTTGATATTTGTGAAAAAGATAACCATATTAGAAACATAAAACACCTTTTATCA
TGAATAGTTCTAGTTATGATTAAAACCTAGTTATAAAGTTGTTCACTATATTTTAGATAA
TAAAAAATCTTTAAACCTTTTAGGGGAGGAGGAGTCGATCCTCTATTGATCTAATAATTG
TTACCAGACTTCCTTTGCTTTTTTAGATCTATTTTTCGTCCTAACCCTAGGACATTGCTA
TTCTAGATCTCTGATCTATTAGATATTAATCACCAAACCAAAGTCTTCCTAATCTCTACA
GTCTCCCAATCAAAGCCATAGTTAAAGTAACAAAAAAAAATAAGTGGACCTGACACGTTG
AATCATGACTATATTGGCTATTCTGATATTCAAATTCTATAGAGATGAAATTCTAAAAGC
GGACTCTTTTTTTTTGACTTTTTTTTTTAACTTTAACCATCCAAGAATTTGTCGATATCT
CCCGTTTTCATCTTCTTTTTACTGGATGCTCCATAGGAATAATTTGCTATTCCTTTTCCC
CAAAAAGAAAACTTTATTTCACTAATAAATTTTTCAATCTCTTTCTTTGATTACAAAATA
AGATATTTTTTTTGAGCCAAGTCAATAGAGAACAAATACAATAAGGGGGTTTTCATTTCT
AGTTTACCTTTATTTAATATTGAGTTTAGTATTTCAAATTTAATTTAGATTTAGGAGAAA
AAAAAACTACAATACGATATTTTTTGATCTAACGAGTAAAGGTAAAGTCAAAAGATACAT
ATTCGAAGTTTCTTTTTTTCTTGGTTAGGCCCGCTAAAAAAGTACTCTGCATTCGAGTTA
GAGGACAATTCGGGGTTCAGTTCAAAATTGTTGTTTTTAAGAAAAAAAAGTAATAGTAAA
GACTAATCAAATCAAACTAACTGATGGATTTACCTAGGTCGGTTTGTAGTCTACTAATTT
GTAGTCTACTATTAGTAGTCTACTAAAGGAAGAGTTTGTATCTTCGAAACCCATTCGAAG
GGGTATTGGGCGATTCTTGGTATCGTCTATATAAAATCGAAATATGATATACCCTGGAAA
TAAAATGAGATGAGGTGTTCGAAAATGGTTGAAGTAGTTAAATAGGAGGATCACTATGAC
TATAGCCCTTGGTAGATTTACCAAAGAAGAAAATGATTTATTTGATATTATGGATGACTG
GTTACGTAGGGACCGTTTCGTTTTTGTGGGTTGGTCCGGCCTATTGCTATTTCCTTGTGC
CTATTTCGCCGTAGGCGGTTGGTTCACAGGTACAACTTTTGTCACTTCATGGTATACCCA
TGGATTGGCGAGTTCCTATTTGGAAGGTTGCAATTTTTTAACTGCTGCAGTTTCTACTCC
TGCGAATAGTTTAGCTCACTCTTTATTGCTTCTGTGGGGACCAGAAGCTCAAGGAGATTT
TACTCGTTGGTGTCAATTGGGTGGTCTGTGGACTTTTGTTGCTCTTCATGGGGCTTTTGG
GCTAATAGGTTTCATGTTACGTCAATTTGAACTTGCTCGATCTGTTCAATTGCGACCTTA
TAACGCAATCGCTTTTTCCGGTCCAATTGCAGTTTTTGTTTCTGTATTCTTGATTTATCC
ACTGGGTCAGTCTGGTTGGTTCTTTGCACCTAGTTTTGGTGTAGCAGCAATCTTTAGATT
CATCCTTTTCTTCCAAGGGTTTCATAATTGGACGTTGAATCCATTTCATATGATGGGAGT
TGCTGGAGTATTAGGCGCTGCTTTGCTATGCGCTATTCATGGTGCTACTGTAGAAAATAC
TTTATTCGAAGACGGTGACGGTGCAAATACATTCCGTGCTTTTAACCCAACTCAGGCTGA
AGAGACTTATTCAATGGTAACTGCTAACCGCTTCTGGTCCCAAATCTTTGGGGTTGCTTT
TTCCAACAAACGTTGGTTACATTTCTTTATGTTATTTGTACCAGTAACTGGTTTATGGAT
GAGTGCTCTTGGAGTAGTCGGTCTGGCTCTGAACCTACGTGCCTATGACTTCGTTTCCCA
AGAAATCCGTGCAGCAGAAGATCCTGAATTTGAGACTTTCTACACCAAAAATATTCTATT
AAATGAAGGTATTCGTGCTTGGATGGCGGCTCAGGATCAGCCTCATGAAAATCTTATATT
CCCTGAGGAGGTTCTACCACGTGGAAACGCTCTTTAATGGAACTTTAGCTTTAGCAGGTC
GTGACCAAGAAACCACCGGTTTTGCTTGGTGGGCCGGTAATGCCAGACTTATCAATTTGT
CCGGTAAACTACTTGGAGCTCACGTAGCCCATGCCGGATTAATTGTATTTTGGGCCGGAG
CAATGAACCTATTTGAAGTGGCTCATTTCGTACCGGAAAAGCCGATGTATGAACAAGGAT
TGATTTTACTTCCCCATCTAGCTACTTTAGGTTGGGGGGTAGGTCCGGGAGGAGAAGTTA
TAGATACTTTTCCATACTTTGTGTCTGGAGTACTTCACTTAATTTCCTCTGCAGTCTTAG
GCTTTGGCGGCATTTATCATGCGCTTCTGGGACCTGAAACTCTTGAAGAATCTTTTCCAT
TCTTTGGTTATGTATGGAAAGATAGAAATAAAATGACCACAATTTTAGGTATTCACTTAA
TTTTGTTAGGTCTAGGTGCTTTTCTTTTAGTATTCAAAGCTGTTTATTTTGGTGGTGTAT
ATGATACCTGGGCTCCAGGAGGGGGAGATGTAAGAAAAATTACCAACTTGACCCTTAGCC
CAAGTGTTATATTTGGTTATTTACTAAAATCTCCTTTTGGAGGAGAAGGTTGGATTGTTA
GTGTGGACGATTTAGAAGATATAATTGGCGGACATGTATGGTTAGGTTTCACTTGTATAC
TTGGTGGAATTTGGCATATCTTAACCAAGCCTTTTGCGTGGGCTCGCCGCGCATTTGTCT
GGTCTGGAGAGGCTTACTTGTCTTATAGTTTAGCTGCTTTATCTGTATTTGGTTTTATAG
CTTGTTGTTTTGTCTGGTTCAATAATACTGCTTACCCTAGTGAATTTTATGGTCCAACCG
GACCAGAAGCTTCTCAAGCTCAAGCTTTTACTTTTCTAGTTAGAGACCAACGCCTTGGGG
CTAATGTGGGCTCCGCTCAAGGACCTACTGGTTTAGGTAAATATCTAATGCGTTCCCCAA
CTGGAGAGATCATTTTTGGAGGGGAAACCATGCGTTTTTGGGATCTACGAGCTCCTTGGT
TAGAACCTCTAAGAGGTCCAAATGGGTTGGACTTGAGCAGGCTGAAAAAAGACATACAAC
CTTGGCAAGAACGCCGTTCAGCGGAATATATGACTCACGCTCCTCTAGGTTCTTTAAATT
CCGTGGGTGGCGTAGCTACCGAAATCAATGCAGTCAATTATGTATCTCCTAGAAGTTGGT
TAGCTACTTCTCATTTTGTTCTAGGCTTCTTCTTTTTTGTGGGTCATTTGTGGCATGCGG
GAAGAGCCCGTGCAGCTGCAGCAGGATTTGAAAAGGGAATCGATCGTGAATTGGAACCTG
TTCTATTCATGACCCCTCTTAATTAATTGAATTGATATTTTTTGATTTATATATCTTTTT
TTGTTCTGGCTCGGCTAGACGTAGGATAGCCGAGCCAGAACAATTTATAACAGTATATTA
GGCCAATAAAAAAAGATTCAACAAGAAAAAGGAGAGAGAGGGATTCGAACCCTCGATAGT
TCTTTAGAACTATACCGGTTTTCAAGACCGGAGCTATCAACCACTCGGCCATCTCTCCAA
AAGACAATTTCTATTTTATTTCTACAAATAGAACATGGCCATATGAATTGATACACTACC
CTGTTAAAGTGACATTCTAGATAGGGTCTATATATGTATTCATTTGTATGTATCTATGTG
TATATTGATAGGTATATACAGGATCTAGTATATCTATTTGTTAGTTAAATATATAGTAAA
CTAAATCAAATACTAAATAAAGTGGTAATAACTTTTAATGAATGAATTGATTCATGGTTA
AATCCCGCCATGATGCATTTTCTCAAAATTTTAACTAAATAAGGGATCAAATGGTATAGT
TTATTTGTTGGTAGCTTGGAGGATTACAAGCATGACTATTGCTTTCCAATTGGCTGTTTT
TGCATTAATTGCGACTTCATCAGTCTTACTGATTAGTGTACCTGTTGTATTTGCTTCTTC
TGATGGTTGGTCAAGTAACAAAAATATTGTATTTTCTGCTACTTCATTATGGATTGGATT
AGTTTTTTTGGTAGCTATCCTCAATTCTCTCATCTCTTGAACTTTTTCTCCGGCATTTCT
TCCATCCAAAACACAGCTACTTCTAATAAAATTCTTCTTTTGAGATAGATTTGAATTAAA
GTTTGAAAACAAAAAGAAAGATATTTCTTTTGTTTTATTTTCAATCATATCGTTGATATC
ATTTTTTGATTACTTATTTTATCGTATCTATCGGTTTTTTGGAATCGGAATCTTCCTGAA
AGAAGAAGAAGAAATAGTATCAGGTCCTGCACAAATATGATCCAAACGCATATATGATAT
ATCATATATGTCATATATGTGTGGACATATGTGTGCGTATCAAAAAAGCGGATATGGTTT
AATGGTAAAATTTCTCCTTGCCAAGGAGAAGTCGCGGGTTCGATTCCCGCTATCCGCCCA
TGGGGAAGTCATTTACTATGATTACTAATTTAGTCTAGTTTACTACTAGAGTGTCGTCGT
TAGATGATTCTGTTTCTTTATCTACCCGCCAATCGAAAAACAAAACCTACCATCCAAAAA
CAAAAAGCTTATTAAGAACTAGATACTAGAATAATACCACACCTAAAATAAGAAAATAGT
GAGATTATCTAGATATGTATATTTCTTTTATCTATTTTGATTTGATCAAAAAACAATGTT
GCGGAGACAGGATTTGAACCCGTGACCTCAAGGTTATGAGCCTTGCGAGCTACCAAACTG
CTCTACTCCGCGTTGAAGAACTAAGTGGACAAAAAGAATATACGCCCCTTTACCATATCT
ATATAATTAGAATAGTCCATTTATACAGAATGGTAAAGAGGGGCCACTCCATGATCATGG
ATCATAGAGATTTATAAAAACAAAAGTGAACGGTATTTTTATCCTTACCAACTAGACCTT
GTAGCGCCCGGTAACAAACATGTATTAACCATTTCTCGAAGTATGTGTCCGGATAGTCCA
AAGTGTCGATAGTTACCCCTAGGTCGTCCCGTCAAAAAACAACGTCGATGAAGCCGTGTG
GGTGCACTATTACGTGGTAGGGATTGCAATTTTCCATGAATTTCCCATTTTTCACTCAAC
GACGGAATTTGGCTTATTTCTTTTTTTAAGGATTGACGAATCAAATGATATTTCTGCTCC
AATTTCTGTCTCTTGCTCTCCCTCTGAATCAAACTTTTTCTTGCCATAATTTTCAGTTCC
TATTATTTTATTATCAAAAATATAGTTCGGATCTTAGATGTAGAAATATAATAAGGGGGC
TTCCCCTTATTCATCAAAATAAAAGGAATGAAATTCTTGACGATACAATACAGGACATAA
AACGAATAACTAAATTAACCAAATTTTCCTGATGTAGAGGCAATCAAGAAAGCCGCATAA
GTGAATATATAACCTACAGAAAAATGGGCCAATCCGACCAATCTTGCTTGGACAATAGAA
AGGGCCACTGGTTTATCTCTCCATCGAATCAAATTTGCTAAAGGTGTGCGCTCATGAGCC
CATGCTAAAGTTTCAATTAATTCCTGCCAATAACCGCGCCAGGAAATTAAAAACATAAAG
CCAGTAGCCCAGACAAGATGTCCAAATAAGAACATCCAGGCCCAAACCGATAAACTATTC
ATACCAAAAGGGTTATATCCGTTGATAAGTTGTGAAGAGTTTAACCATAGATAATCTCTT
AACCATCCCATCAAATAAGTGGAGGATTCATTAAATTGTGAAACATTACCTTGCCATAGT
GTAATGTGTTTCCAATGCCAATAAAAAGTAACCCATCCAATGGTATTTAACATCCAGAAA
ACTGCCAAATAAAAAGCGTCCCAAGCCGAAATATCACAAGTACCACCTCGTCCCGGGCCG
TCGCAAGGAAAACTATAACCGAAATCCTTTTTATCCGGCATTAATTTAGAACCACGTGCA
TCTAAAGCACCTTTTACTAAAATCAAGGTAGTTGTATGCAAACCTAGAGCAATAGCATGA
TGAACCAAGAAATCTCCAGGACCTATCGTTAAGAAGAGTGAATTACTACTCTCATTAACA
GCATTCAACCAGCCAGGTAACCATATGCTTTTACCGGCATTAAATGCGGGGCCAGTCGTT
GAAGATAAGAGTACATCAAAACCATATGAAGTCTTACCATGAGCGGATTGTATCCATTGG
GCAAATATAGGTTCAATTAAGATTTGTTTTTCCGGAGTACCAAAGGCAAGCATCACGTCG
TTATGAACATAAAGGCCTAAAGTATGGAATCCTAAAAACAAGCTGGCCCAACTTAAATGA
GATATGATCGCTTCTTTATGGGCTAACATTCTTGCCAATACATTATCTTCATTCTGTTCC
GGATTATAATCTCTAATGAAGAATATAGCTCCATGAGCAAATGCTCCTGTCATGATGAAC
CCTGCGATGTATTGGTGATGAGTATATAACGCAGCTTGAGTAGTAAAGTCTTGGGCTATA
AATGCATAAGCAGGTAAGGCGTACATGTGTTGAGCTACTAAAGAAGTAATAACACCTAAA
GAAGCTAGAGCAAGACCTAATTGAAAATGAAGGGAATTATTGATTGTGTCATAAAGACCT
TTATGACCACGTCCTAATCGACCTCCCGGTGGGTTATGCGCTTCTAAAAGATCTTTTATA
CTATGCCCAATCCCAAAGTTAGTTCTATACATATGCCCAGCAATCAGAAAAATAAATGCA
ATAGCTAAATGATGATGAGCCATATCAGTTAGCCATAAACTTTGGGTTTGTGGATGGAAT
CCACCAAGAAGAGTTAAAATAGCCGTTCCCGCTCCTTCGGAGGTACCAAATAAATGACTA
CTAGAATCCGGGTTTTGGGCATAAAGATTCCATTGACCTGTAAAAAGTGGGCCCAACCCT
TGCGGATATGGTAATACATCTAAGAAATTATTCCATCTGACATATTGCCCCCTCGATGCA
GGAATTGCTACATGAACTAAATGTCCTGCCCAAGCCAAGGAACTTACTCCGAAAAGTCCT
GACAAATGATGATTAAGACGAGATTCGGCATTTTTGAACCACGAAACACTTGGTTTCCAT
TTAGGTTGTAGGTGTAACCAACCTGCTATTAAAGAGATAGCAGAAAGAAATAATAGAAAA
AGAGCTCCAGTATAAAGATCCTCGTTGGTGCGTAATCCGATTGTATACCACCACTGATAA
ACACCAGAATAAGCAATGTTAACTGGGCCGAGAGCACCTCCTCTAGTAAAGGCTTCTACA
GCCGGTTGACCAAAATGAGGATCCCAAATTGCATGAGCAATGGGTCTTACATGTAAAGGG
TCCTTTCCCCATAACTCAAAGTTTCCTTGCCAAGCTACGTGAAACAAATTTCCGGACGTC
CACAGAAAGATTATTGCTAACTGACCAAAGTGAGAAGCAAAAATGTTCTGATAAAGACGT
TCCTCAGTAATATCATCATGACTCTCGAAGTCATGCGCGGTAGCAATACCAAACCAAATA
CGACGAGTAGTGGGGTCCTGAGCTAAACCTTGGCTAAACCTTGGAAATCTTACTGCCATA
ATGCCTTTCAAATCCTCCTAGCCATTATCCTACTGAAATAATTCTTGCTAAGAAGAATGC
CCATGTTGTGGCAATTCCACCCAGAAGGTAATGGGTTACTCCTACAGCACGTCCTTGTAT
AATACTCAAGGCTCTAGGCTGAGTAGCAGGAGCAACTTTTAATTTGTTATGTGCCCAAAC
AATAGATTCAATAAGTTCTTGCCAATAACCACGACCACTGAATAGAAACATTAAGCTGAA
AGCCCATACAAAATGAGCACCTAAGAAGAAAAGACCATATGCAGATAATGAAGAACCATA
AGACTGAATTACTTGAACTGCCTGTGCCCATAAAAAGTCTCGAAGCCAGCCATTAATAGT
AGTGGAACTCTGTGCAAAGTTTCCGCCTGTGATATGAGTTACGACCCCTTGATCACTTAC
AGTGCCCCAAACATCCGATTGCATTTTCCAACTGAAATGGAAAATGACTATCGAAATCGA
ATTGTACATCCAGAATAGACCTAAGAAAACATGATCCCATGCGGATACTTGACATGTACC
CCCTCTTCCAGGACCATCACAAGGGAAACGAAAACCAAGATTTGCTTTATCAGGTATTAA
ACGGGAGCTACGAGCAAATAGAACACCTTTTAGTAGTATCAATACAGTCACATGGATCGT
AAATGCATGAATGTGATGAACCAAAAAGTCTGCGGTACCTAACGGAATAGGTAATAAAGC
TACTTTTCCGCCTACTGCTACTAAGTCACCTCCCCCCCAAGTTAAGCTCGTACTTGCTGT
TGCACCAGGAGCGGTTGTACCAGGTGCTAAAGCATGGGTATTTTGTATCCATTGTGCAAA
GATGGGTTGTAATTGTATAGCGGTATCTGAAAACATATCTTGAGGACGCCCTAAAGCACT
CATGGTATCATTATGAATATACAAGCCGAAACTGTGAAAACCTAGAAATATACAGACCCA
GTTCAGATGTGATATGATTGCATCACGGTGTCTAAGGACACGATCTAATAGATCGTTGTA
TCGAGTAGTTGGATCGTAGTCTCTTACCATAAAAATGGCTGCATGTGCAGCAGCTCCAAC
TATGAGAAATCCACCAATCCACATATGATGTGTGAACAATGAAAGTTGTGTACCATAGTC
AGTAGCTAGGTATGGATAAGGGGGCATGGCGTACATGTGGTGAGCTACAATAATGGTTAA
AGAGCCTAACATAGCCAGGTTAATAGCTAATTGAGCATGCCATGACGTTGTTAGGATTTC
ATAAAGACCTTTATGGCCCTGACCGGTAAATGGACCTTTATGAGCCTCTAAAATGTCTTT
CAAGCCATGACCAATACCCCAGTTGGTCCTATACATATGACCAGCTATCAGGAAAAGAAT
AGCAATGGCTAAATGATGGTGTGCAATATCGCTCAGCCATAGACCTCCTGTTACTGGATC
TAATCCTCCACGAAAACTCAGAAAATCTGAGTATTTTGACCAATTCAAGGTAAAAAATGG
AGTTGCTCCCTCAGCAAAACTAGGATAAAGCTGAGCCAAAAGATCCCGATTCAAGATAAA
TTCATGAGGAAGTGGTATCTCCTTAGGATCTACTCCAGCATTAAGAAATTGGTTAATCGG
CAAAGATACATGAATTTGGTGTCCCGCCCAAGAGAGAGAACCAAGTCCTAGTAACCCCGC
TAAGTGGTGATTCAACATAGATTCTACATCTTGGAACCAAGCCAGTTTTGGGGCAGCTTT
GTGATAATGGAACCAACCCGCAAAAAGCATTAATGCTGAAAAGACCAATGCACCAATTGC
AGTACAATATAGTTGTAATTCACTAGTTATTCCAGATGCGCGCCAAAGCTGAAAAAACCC
AGAGGTTATTTGTATTCCTCGGAAACCGCCGCCCACATCACCATTTAATATTTCTTGACC
CACTATTGGCCAAACCACCTGGGCACTAGGTGCAATGTGAGTTGGATCACTTAGCCATGC
TTCATAATTAGAAAAACGAGCGCCATGGAAGTACATGCCACTCAGCCAAAGAAAGATAAT
GGAGAGTTGACCGAAATGAGCACTAAATACTTTTCGAGAGATCTCCTCCAAATCATTGGT
ATGACTATCAAAATCGTGAGCATCAGCATGTAGGTTCCAGATCCAAGTGGTAGTTTCAGG
GCCCTTGGCTATTGTTCTTGAGAAATGGCCGGGTTTGGCCCATTGCTCAAAAGACGTTTT
TACGGGATTCCTATCCACCAAAATTTTAACTTCTGGTTCCGGCGAACTAATAATCATTGA
GTCCTCCTCTTTCCGGACAACACATACAAAGAGACCTGCCAACAGTCAAGTTTTTAGTGA
ACCTCTGAGAGATAGATATTTATGATTAGTTCCCTTTTTCTTACTTACCATCTATCTATT
TATTTTTTTAGTTATTCACTAGAGCAATTATGATATTGAAGTCAATTCGGGGCAAGTGTT
CGGATCTATTATGACATAGCGATTAGGTGCTCAACGGACCTTTTTAAATCTTTAACCACT
TTCCAGGTCTCACGAAAAAACGCTTTTTTTTATAATCTCGCGCATTCCTATCCTATATAA
ATAGGTAAGTGTCATATGCATCCAAGTGGATGCATATAAGAAATGAAATAGTTTAATTAC
TCTACTCTAATTAGAACTACTTTAATTAGAAATCAAAACATAACCTCATTGATAATTAAT
ACCATCAGGATCATTCCAATATCTTGTCTTTATCTCTATTTATAGATTTAGTTAACTTTA
AAAATGACTAAAAGTCTCTAGTCTCTTTTTAGCTATAGTCTCTACTCTACTCGATTCCTA
CATCCTTCTTGCTACCCTATATATATGACACGATAAAAAACTCAATATAATTTTTTTGTT
ACAAAAGGAAGGGATATAATGAAATTTCTTGATTGGATCTTTATCAGGGCGAGAATACTG
TTATTTGATTTTATTTATTTAATAACCATTTGCAGGACGCAACAAACCTATTGTGATGAA
TTAAAAAGGGAGAGTGGTATTATTCGAACCGTCTCGTTATCTTCAACCAATTTTGTGCTT
CAATATAATTACCTGGAGTAAGCGCTATAGCTTGTTTCCAATACTCAGCAGCTTGATCGG
ACCAAGCCTCTGCAATTTCAGAATCACCCTGTCGAATGGCCTGTTCTCCACGGTCGGAAT
AGGTAAATCAATTCCTTTCCTTAGAACCGTACTTGAGAGTTTCCTACCTCATACGGCTCA
GCAATCAGTTATTTAGACGGACGTTGCATCTTACTCTACCCTATCTAACTTAACTGAATG
AAATTTCTGATAAATTTATCCCTTTTTTTGGGGGGGGGTAAACAGAAGAAATTACTGACA
TAAGTTTCAAACTCTAATTTAAATCATTAAATTAGTTTTATCTTTTCTCCCACCTTCAGA
AGAATGAAATATAGGTTAGGTATGGTATTTCCCATATCGTTATATTTTTCTGAAAGGTAA
CTATCTCGGTTTCATAGATGAAATTTATATAGAATTTTGGAAAAAGACTTTCTTCTATTT
CTTCTAGAGTATATATAAGAAAAAAGACTTACTATCTTTGGGATCTGATGCTACACCGCT
GCTCAATACCTTAGTGGATCAACTCTATTACATAAGTTGATTCCTAATTTTTTATCTCAT
CATGTTATCTCATCATGTAAGATAAATAAGCAGTTTTTATTTTATTAACTGAGAACCTTG
CTAATGGATCTTTACGGTGCTTCTTTTATCAATTGGATCCTTTATCCATAGAAAGAGTAT
ATAGGCTTCATATTATGTTGGTATTTATTTTGTTCCCCTGAAATCTCTTTCTTTGCTACA
GCTTATAAAAATCGTTGCTTTCAACGATGCCTATGTAGAAAGCCTATTTCTTTTTCTAGT
ATTTCTCTTTGATTTACTAGCCGATTTGATCCTTTTTTCTTTCTTTCTATAGTGGAGATA
GTCGCACGTAATGACAGATCACGGCCATATTATTAAATGCTTGTGGTAAGAATGGATTGC
GTTCTAGTGCCCGAAAATAATATTCCAAAGCTTTTGTATGCTCCCCATTACTTGTGTGTA
TAAGGCCTATATTATAGAGTATATAACTTCGATCATAAGGATCAATTTCTGGTCGCATAG
CTTCATAATAATTTTGTAAAGCTTCCGCATAATTTCCTTCAGATTGAGCCGACATCCGTT
ACGGTTGTCATTCTATTCAAAGAATCCCCGTTCCAGAACCGTACGTGAGATTTTCACCTC
ATACGGCTCCTCCTTTCTGTGCATACTCTTAAAAGGAATAATCCGTGGGATCTATAAATC
AAAATATCCTTTTTTATGAACTGATAGGGACTGGTATTTTTACAAGAAATCTCTAGCCAT
CCTTCCTGCAAGAGGTTTTTATATTACCAACAATCATATAAGTGTTAGTTAGATAGAAAA
GGTAACTCCAACAATTTCTTTGTCCCTAACGCCCCATTTTCAGGAATTAGTCACTTCAAC
GATCTTCGATGGTTATATGGGTATCCAAAATACAAACGAGATGGATGTTTGTTGTCCCAA
CCATTTTTTTGATTAGTCCCGATACCGATAAGTAAGTAAAAGGGGTCATTTATAACAAAG
TTTTCGCGTTGTTGATTTCTAAGTGTAGTGCTTCTTCCCCTATGCCACCCATTCATACTA
CTAATGTAATGTAAACTAGAATTGACCTGCCTGCCATTGCAATATCTATAGGTATAACCT
TTCGCTCAATACTCAAATCAACGATTCAAGCATCTGAGGCCGCATCAATCGAGGATACAC
GACAGAAGGCATTGTTTTCTCTCCAAGATTAACTTCACCTTCACGAAGGGTAGGTTTATT
TACATAAAATATTTTCTTTCTATCTTGAACCCCAGAAATGTCTCTTTCTAGTAAGACTGA
TAGCTAAAAAAAAAAATCAAATCGCACCATCTCTGTAATAGGTAAATGCTTCTTTTTCTC
CTGAAGTTGTCGGAATTACTCGTAATAAGATATTGGCTACAATTGAAAAGGTCTTATCAA
TAAAATTTCCATTTATCCGAGATCTAGGCATAATTAGCAACCCATTCTACAATTCTTCTC
ATTTACCTTAAGGCAAATGATCTAACAAACAAGTGAATTGTACAGTACGAAATAACATAA
AAACAGACTAATTCTAAAAAGATAGACTAGACTTTACACTCAAATTGTGCCCTTTGTCGG
GCGAGATAAGATTTACTATAATTGTAATTTCATCTAAATTTGGCAGTATCTCAATGAATA
GAACTATGTATGACCCGTTTAATTTAACTAAGTTTTTAATTTAAAGAATCAAGAGCTTTA
TATTCCTCCACTCCAGATTCTGAGAACTTAAGTTAAGAAGTTTTATTTCATCATGATTCA
AAGAAAAGAGAAAAAAAGAAATATTCTCTATTCACCTGTTTGTTTTTATAATGTGTCTAA
TACACTATAAAGTCGAAATAGAAAAACTTACGGAAGAATTCATCCATTTGTAATAGATCC
ATGGGGTAGATAATTAGAGGAGTTGCCATTGAGACATCAGGGGTTGACTCGAAAAAGCGT
TTTTTACAATAGAACCATAGTCTAAATCTAACCATAGTCTAAAATAGCGATACTTCAGTC
AGTTGATTTAGTTGAGGTTAAGTCATTGGTATTATTCAGTCTAATATATATATTATATAT
ATATATAATAAAAAAATATTTTCGTCTTACCAAATTGTAATGTCTATCCCCTTTTCCTTA
ATTCTAAAAATCTATTGACTGTTTTTTTTTTTGAGTATTTTATGTGTGGAAAAGTTTTTC
TATTTCCATCATTAGAATGGATTGGCTATACCTATACTGCAAAAATAGGAATTACTCGCT
ATTCAGTCGGTTTGTGGTCAATAATAAGATTATGTTATGTAGGAGAGATGGCCGAGTGGT
TGAAGGCGTAGCATTGGAACTGCTATGTAGGCTTTTGTTTACCGAGGGTTCGAATCCCTC
TCTTTCCTTTTCTCTACCTTCACTTAATTTACCACGGCTACTTAACACAATTTATTAAAT
AATGATTTATACCTTTATTTCTCCTCTATTAGATTTCTACCTTTATTTGAGATGAAAGAT
GATATTTTCTATTCCCAATTACTGTAGTATAAAAATACCAAAAAACGCGAAAAAGGAATG
AAAATTTTACTCCTGATTCTTGTAATACAGAATTAGGAAAAATCTAGATCAAAAAGACCT
TAGCTTAAACTTGGATTTCCCTTAGCTATTTTTCTCTCTCCGAAAAGGGGACAAAATTAT
CCAAGCCTTTCCTTGTGATTTTTGTTTGTTTAAGTCTGACGAGAATAATATTCTACAACT
AAGAGCTCATTTATTTTCAAACCGAGCCACTTACTATCTATTATTTGGTTTACTAATCCT
TTATTCTCGATTGAATCAAGAGTCAAATGTTTTGGTACTTCCTCATGGGGGGATGAAGAA
ATATTATTTTGAATCAGAGCTTTTGATCTTTGATTATCCTTTGTTGAAATAATATCCTGG
GGTTTGCAACGATAACTTGGTATATCTACTATACGACCATTAACTAAAACATGTCTATGG
TTAACTAATTGTCTGGCTGCAGGAATAGTCGAAGCCATGCCCAATCGAAAAAGGATGTTA
TCCAAACGCATCTCAAGTAGTTGTAGTAAAACCTGTCCTGTTGATCCTTTGGCTTTTCCA
GCGATATGCACATATCTAAGTAATTGGCGCTCTGTCAAACCATAATGAAAGCGCAATTTT
TGTTTTTCTTCTAAACGAATACGATATTGTGATCTTTTACCGGAACGCAATTGGTTTTTA
AGATCACTTCCGGATTTAGGCCTTTTACTAGTTAGTCCTGGTAAAGCCCCCAGACGGCGT
ATTTTTTTGAAACGAGGTCCTCGGTAACGAGACATAAAAACTCCTTTATGTTATTATTTT
ATTGAAATTTCATAGAAAAAAATCTAAATTAAGGCTGAACTAAAGCATAAACAAAGCAAA
GAAAAATCTACGTAAGTATTAGAAACAAGAACGAAATGGAATTGTATCTATATATACGCA
TTTTTTTACATGTTTTATTAGAATTAGATATTTTCTATTATAGTTTATTTAGATTTTATA
GTTATAGATAGATATCCATATATATTGAGATACATGTATAGAGATATAGATACGAGATTA
AGACTACGTTTTATGATGGGTGTTCTTTCTAGAGTTGTTGGATAGAAATCTAATTACTCC
AATTTTTGATTCATAGGTGGAAGTTAATGTCGCATAATATAATAAATGAGCAACTCAACA
TTTCACGAAAGGAAAAAAAGAGCAGTCTTTTGACTTTTTTTGATGTCAAGAGGGTATCAT
CAATCATCAAAAAATCAGATAATAGGGAAAAAGCCAGCTATCGGAGTCGAACCGATGACC
ATCGCATTACAAATGCGAAGCTCTAACCTCTGAGCTAAGCGGGCTCACATAACCAAACTA
ACTTATAGCACGCAAATTATGAGTATCTTGACTATTTACAATTCAGTTTATTTTCTTCTT
ATCTTCTCTTCATTTCAGAATTATTGTATAGTCTTTTCTTTGTATGTTATATTTTTTGTC
TATTATTATCTTATATATAGCCTATATTATATATATCTCTCTAGTCTAGTATTAGAGTCC
TTTTTGTCTAATGTAATAGTATATAGTTGTGTATTTATTCTTATCTTAAACATTGATTAG
CATAAAAAAAAATATATTACTTAACTATATTATAGTTAATTACAAAAAAAAAACAAATAA
GTTAACTTAACTATTATAACTAGACTATTTATTAGCTAATCTACTTAATTCTATAAGAAC
TCTATTAGACCTTATATATTATAAGAATATAAGTTTTATATAACAATACCAAAACTTACT
AAAATCCAATTTGACTATATTAAAAAGTACTAATAAATTTTTTGAATAAATTAGTTAAAT
TAGTAATGGAAGGAACTAATATATATATAATTTTAATATATAATCAAAATTCATAAGATA
AGAATGAAATACTTAAATTGATAATTAAATAGAACTATAAAAAATTATAAAAATGTATTC
AATATGAATTGAGAAATTCAATAAAAACTTTTTTTAATCTAAAAAAAAGAAAAAAAAATG
AAATTAAATTAGAACAATTAGAGTTATACTAGGGTCTTATTATATATAGTCTTTTCTTTA
GTCCCATCTCTTTTATTCGGCATATAGCAGATCTAGTCTAAGATAAGGATAAAGATACAA
TCCAGATCATAGTTTTCTGGTTTCATTTGTAAAGTAAGTAAATAGGACAAAACAGAGAAG
ATTAAATATCGACCGTTGCAGTATTCCATGTACCGATGTAAAAATCAAGTGGGTAGAGAC
ATAGATCTAGGGATATATCTTATCACTATTGAATTGCAGATATATCAATGATAGAATCAA
TTTCGATTGGGATATGGATCATTTGATAAGGTTAAAACGAGAGAATAGATCAAAAAAGAG
CCGTAAATACTTTTTCGCTATACTATAGAAATCAGTAGCTAATTTAATTAACTCCACATT
TGGATTTCTAAAATAGAAATAAAAGAAGTGGAAGGGATGACAATGGAATTCCAGTCTGAA
ATAAAAAGAAAGGGGATATGGCGAAATAGGTAGACGCTACGGACTTAATTGCATTGAGCC
TTGGTATGGAAACCTACTAAGTGGTAACTTCCAAACTCAGAGAAACCCTGGAATTAAAAA
TGGGCAATCCTGAGCCAAATCCTTGTTTTGAGAAAAAGGATAGGTGCAGAGACTCAATGG
AAGATGTTCTAACAAATGGAGTTGATTGCATTACGTTGGTATCTGGAATTATTCTTTCTA
TCTAAGAAAGGCTAACCCTCTATACCAAACACACACGTATATATACTGATATTTCAACTG
ATTAATCAGGACCCGAATCCAGAATATTAATTTAAATATTTAATATATCTATAAATAGAT
AAATTAAAATAAAAAATTTTTTAATTTCAGATTTAAAAGTTATTCTGAATTCATTCCAAT
TTAAAGTAATAGTGGAATATTCAGTAATCAAATCATTCACTCCAGAATCTGATTTATTCT
TATTTTGACAATAAAATAAATTGGACGAGAATAAAGAGAGAGTCCCATTCTACATGTCAC
TACTGACAACAATGAAATTTATAGTAAGAGGAAAATCCGTCGACTTTAGAAATCGTGAGG
GTTCAAGTCCCTCTATCCCCAAAAAAACGATTTGACTTCCTAAGTTTTTTTCCTCTTTTT
CATCGGTGACTCAAAATTGACTGTATTTTACATTTACTCTACTCCTTCACTAAAAGATCC
GAGCACTTTATGTTTAGACCAAGGGTTTTTGTATACGTACAAATGAAGATATATGGACAA
ATAGTCGAGAATAGTGAAGTGACTTATTCACTAGTAACAATTTCTAGTGTTAGGTTATCC
TTTCACTTATAATATCAATCTTGAAATTCCTATTTACGTTAAGACCAAAAAAGTCAAAAA
AGTTTTAAACGCCTATTATTTTTTTTTGTCCTGTTATTTTAATGAACACAAACAGAAGTA
CTAGATGGAGTAAGATAAGGTGATGCATGTCAAATAGTATAGTCGGGATAGCTCAGTTGG
TAGAGCAGAGGACTGAAAATCCTCGTGTCACCAGTTCAAACCTGGTTCCTGACAACTAAT
TAATTCTCGGAAGAATAGAATACAAATTCAGCAAGAAAGAAAGGTCTGAGTACATTAATA
GAACTTGATACGTACTTATTCATCCTTATAGCTTATAGTTAGATAAAGAGGAGGATTTGA
TGACTTTAAGATAAGTGCTGTGGGTGTGGGGTTAAAAATTCCATTATACTCACTTTTTTG
TCTTTAAATTATGACTGATCTCATTGATTCAAAAAGTTTCGTTTTTCATTTTTTACCATT
ATATTTCTTATATTTTCTAATTCTATTATTATTATGTACTTAGATTAATATTATTAGATC
TAATTATATTACTAATAAAAGAAATTTATTAATGAATAAAAATAACAAAAATGCATAATA
ATTCCAAGAAAAAAGTTCACTAACTTTATCTATATTTTAAGTAATATATAAATCAAAAAA
GTCAAAATAGCACCCCTAACTTATAGGGGTTGAAAGATAAAAAGAGATCAAATTAATTAT
CCTTTTTATAGACAGTACAAATTAAATCTGATTCTTTTTTGATTAGTGAATTTTTTCTTT
TTCGATGTATTTTTAATTTATTCTTACTTGTTTTACTTTACTTTATTTTATGGGATTTAT
CTATGTGATATGCGCGGTACAAAGTTCATAGTACAGAACCCTTTTCATTCATTCTATTGT
GTCTCCTTATCAAAAAACGAAGAGCATTTTAAATGGGGTTAGGAATAATATAAATTAACT
CTTTTTAACTGATGCAGAATACGAATTAGAATCAAGTAACTCTGTTTTATAGGGAACAGA
CCTTAAAGTAAAAGTATTCTTTGACTTGAAATATGAAGTTGTATCATCTAAGTGACATAA
GTTTCTTATCATTTAATGAGCATCTTGTATTTCATAGAAATTGGGAGTAATATAGTCCTT
ACGTAAAGGCCAACCTATCCAACTTTCAGGCATCAAAATACGTTTAAGGCGTGGATGATT
ATCATAAGAAATTCCTAACATATCATAGGATTCACGTTCTTGAAAATCTGCACTCCTCCA
AACCCAGAAAACAGATGGGACTATAGGATTTTCCCTTGGGACAAAAACTTTTATACATAC
TTCCTCCGGTTGATCAACCCCATACTGTATTCTCGTAAGATGATATACACTAGCTAAAAA
TCCACCTGGTGCGACATCATAAGCACACTGAGAACGTAAGTAATTGTAACCATACACATA
TAAAATGACAGCAATGGAATCCCAATCTTCGGGTTTTATTTGTAAAGTCTCTATTCCTTG
ATAATCAAAGCCCAAGGATCTATGAACAAGCTCATACTTGACTAGCCAAGCAGATAAATG
ACTCTGCATCTTCTTGATCTCTCCCACATTTGGATTTATAGAAGTCTTTCATATTGACAA
TGAAATTTATACAGATTGAAGCTTTTTATGATTCTCCTTAACAAAAATAACCTGCTCAAT
TGACTCTTTTTTGTGAAGATATTGAACTTTTGGATCTAAATAATTCTTCAGAAGTTATTT
CTGAAGTAGATGATGATTGATAAAGCAATTCTTGATTGTAATTTCCAGTATGAATACTGC
GTTGAACATTAAATTTATGATTGGTAGTAAAACATCGATTTTCTTGTTGATAACCAATTC
TATCTTCATAGATTTCTCGAGATATCTTCTTACGAAGTTTCGTTATTGCATCTATAACTG
CCTCTGGTTTAGGCGGGCAACCCGGCAAATAGACATCAACTGGAATTAACTTATCGACTC
CCCGAACGGTACTATAAGAATCGGTACTAAACATCCCTCCCGTAATAGTACAGGCCCCCA
TGGCAATGACATATTTAGGTTCAGGCATTTGTTCATATAATCTGACTAAAGAAGGAGCCA
TTTTCATTGTTACTGTGCCGGCTGTTAAAATTAGGTCCGCTTGCCTAGGACTTGATCTTG
GTACTAATCCATAACGATCAAAGTCAAATCGCGAGCCTATTAATGCAGCAAATTCAATAA
AACAACAACTGGTACCATATAAAAGTGGCCATAAACTCGAGAGTCTTGACCAATTTGAAA
GATCATTCAAGGTAGTTGAAATAACTGAATTGGGTATTGTTTGGTCAAGTGACGGCAACT
CAATCAAATTCATAACTGTCTCAATAGACTCTTTTTTATTATTTGAATATTCATGAGCTA
AGACCATTCCAATGCTCCTTTTCGCCATGCATAAACTAAACCAACAATTAGGATAAGCAC
AAAAATTAAAGCTTCTATAAATACGGATACACCTAATACATCAAAACTCATTGCCCACGG
ATAAAGAAAGACGGTTTCAACATCAAAAACAACAAAAACTAAAGCAAACATATAATAGCG
AATTCGGAATTGTACCCAAGCATCCCCTATAGGTTCTATACCCGATTCATAACTAGATAG
CTTCTCCGGTCCTTCACTAAGGGGAGCTAAAACTCCAGAAACAAGAAATGCCAAGATAGG
AATAACACTTGATATTATGAGAAATGCCCAGAAAATATCATATTCGTAAAGCAGAAACAT
AGATGCACTCCTATTAATTAATGTGGAATAGACTGAATTAGTCGATTCGAATTAGAATTA
ATTGTCAATTCGTCCAGAACAGTTTAACTTAAGTCAAATAAGGATTCTATTATTCTTAGC
CTTAGTGATATAACATATAGGCATTAACAAAAGAGGAATTTCTAATCTATTTAATTCTTT
TTTTGAATAAAAAAAGTCAGGTATAGAATGTGGCTATTGAGTCAATACAACTATATACAA
AAAGGAATACATGCAATAATTATATTATCTCTTTGTGACCTATCCTAAATTTCTATTCTT
TTATAAAATACTAGAATTCTTATCTGTAAAATGGAGATAATTTTTGTAAAATGGAGATAA
TTCTTAATTTTGTTAATTAAATCTCTTTAAGGGCTAGGAACCAAACTAGAATTTTTTTCC
ATATAAAAAACATTAGTTGGATCTCGACTGTCCCCACCGACTTTATAACAAAAAATAAAA
AGAAAGGTGTTTTGTAGAGTTATAATGCAAAAATATTTTGAATAGTAATACTAAAGTAAA
AAAAAAAGGTCATTTGTAATGAACCGACTTCTTTTTTTTACAGGAATATCACTTAGTCAG
ATTAACCCCTATTCATATTAGTAAGGCGAATCTTAATTTTTACTACAAGATAAATAAAGT
AAGTTTGTTTTGAGGCAAACCCATATAAGTCTAGTAGAGTGGACTAATAAGTGGACTCAG
AAATTTGACATAAGATACTTTCTAATAGTAATAGAAAATAATAACATATTAGCAAAATCG
AAAGATTTGAGAAATGAAATATCGAAACCAACTGAATTCATAGAAATCGAAGAGGCTTAG
ATTTGTTTGAGTAGGTTTGTCGTTTTTAACCGAGATCATGTGACGATTTTGAGTTAACTT
AAAAACAAAGGGATTAGGGATACATACCAAAGTCAAAAAAAGACTATCACAAACCAAACT
CTTTGATGAAGGTACTATAATATAAAATGGTTTTATCTCATTTCATTCGACGATTAACAA
AAAAAAAGAATGAATTTTTTAGCGGATCAGAGATTTTATAAAATAAATAGAACTATTAAT
TGTATCAATTGAAGTCAAATAAATAAAATTTGGGTTTGCATTTTCTTGTACATATGACTC
GATGTTATGAGAAGGTAATACTTCTAGGTCTAGGGACTCACCAACTAACTAGTAAAAAAC
TAGTAGTAATAAGATTAGGAAAAAAGAATATGTAAATATTCAATATAAGGTATAGGGCTA
TACGGACTTGAACCGTAGACCTTCTCGGTAAAACAGCTCAAACTTTTTATTATCAAAATG
ATTCGAACTGTTTCAAAGACCCAACATGCATTTTTTTATTGCATTGGGCTCTTTCATTAA
CTGATAAAAGGATCAGTTAGTCCACCATGTTTTTTCTTCAACAAAAACAGGAAGATAATC
AGATGGCTCCACTTGCTCTGATTCATTATCATTAGTCGAATCATGATCTAAGAGCAATAC
CAAAGTGTTTCAAAGAAGGATTACTTTGACGTAGGTCTGTTTAGGGTTATGGCCTAGATC
CAACTAAGTGAAAGTTTAATGGAGTCTCTATCGTTCCGCTCTAAGAGTCAAATATGAGAC
TTCTTACACCTTAAAGTTCATAGGACGAAAAGAGGTTTTTAAGGCCCTTATACTCGTTAT
ACCTAACATTGAATAGACTGGGTATTCACCTTATCAATTCTCAAATCAATGATGGGCTTT
ATTTGGCATCAGAATTCACACTCGAATCGGACTGACCAAATAGTTGTTATGTCAGGCTAT
TGTTCTCTTGTTCTCTTGAATCCATGGAGTAAGACATTACTTTATCAATAAGATCAATTA
TTTGATTACTTGATTGACTCCTTTGAAAAAACATTGGCGCACGTGTAAACGAGTTGCTCT
ACCAACTGAGCTATAGCCCTTGTGATAAACATCTTAACATATAGATAATTTCTTGTCAAG
ATGGGTATTTGATGATCTCCATAATAATTCTTTGCCCATTGCTTTTTAATTAATTTAAGG
ATTGGTATTGCTTAGAAATCCTATTCTATATATAATCCCAAAAGTGATAAGTTGAATTTT
TCTTTGTAGTGATAAAAGACCTACTTAACTCAGTGGTTAGAGTATTGCTTTCATACGGCG
GGAGTCATTGGTTCAAATCCAATAGTAGGTACAACTTATTAGATACCAGTTATTCCGGTA
TCTAATAAGTTTTTATACTCATTTCATTTTTTTGTTGTATTTCTTAGATTAGACTTAATC
TCATTGTTTTCCATTTTTGGGCTCAAAATAGACAGTCTTGTCTAATAAAGAACTTCTTTT
TATTGTTCCGATGCATCAACATCAACTAGCGGAAATAACATTGATAGCCTCTACTCGTGT
CTTAGCTCGTCTTAGAGCTAGATTAGCCTCAATTGCTTGTCTTTTACCTTCTGCTTTACG
CAAATTTTCTTCCGCTTTTTCAAGAGCTTCTTGAGCTTCTTGCGGATCAATATCAGTACT
TATCTCTGCATCATTTCCTAGAATGGTGATCTCATTATTACCTACTCTAGCAAATCCGCC
CATCAAAGCCACCGTTACCCATTGGTCTGTTAGGCGTATTCTCAATAGACCTATATCTAC
AGCTGTGGCAATAGGAGCGTGGTTTGGTAATATACCAATTTGGCCACTATTAGTCGATAA
AATTATTTCTTTAACTTCTGAATCCCAAACAATTCGAGTAGGCGTCAGTACACTAAGATT
TAAGGTCATTTCTTCAAATTGCTCTCCACTTCTAAGTTTATAGCTTTCGCAGTAGCTTCA
TCGATGTTACCCACCAAATAAAAGGCCTGTTCAGGAAGACTGTCTAATTCGCCTGAGAGA
ATAAGTTTAAAGCCCCTAATGGTTTCTTCAAGGCCAACATATTTCCCTGGAGAACCAGTA
AATACTTCCGCTACAAAGAAGGGTTGTGATAAGAAACGCTCAATTTTTCGTGCTCGTGCT
ACGGTTAAACGATCCTCTTCGGATAATTCGTCTAATCCAAGGATAGCGATAATGTCCTGC
AGTTCTTTGTAACGTTGTAAAGTTTCCTTGACTCTTTGCGCAGTTTCATAATGTTCCTCA
CCAACGATTGCAGGTTGTAGCATGGTTGACGTTGAATCTAAAGGATCCACTGCTGGATAA
ATACCTTTAGCAGCTAATCCTCTTGATAGTACGGTAGTCGCATCTAAATGCGCAAATGTC
GTTGCTGGCGCAGGGTCAGTCAAATCGTCTGCAGGTACATAAACTGCTTGAATAGAAGTT
ATAGATCCCTCCTTTGTAGACGTAATTCTTTCTTGCAAAGAACCCATTTCTGTACTAAGG
GTAGGTTGATAACCCACCGCAGACGGCATTCTACCTAATAAAGCCGATACTTCGGATCCT
GCTTGGACGAATCTAAAAATATTGTCAATGAATAGCAGTACGTCTTGTTCATTAACATCT
CGGAAATATTCCGCCATAGTTAGAGCGGTCAAACCAACTCTCATACGAGCTCCAGGCGGT
TCATTCATCTGACCATAGACGAGAGCTACTTTTGATTCTGCAATATTTTTTTCATTAATG
ACTCCGGATTCTTTCATTTCCATGTAAAGGTCATTTCCTTCACGAGTACGTTCGCCTACT
CCACCAAATACGGATACACCTCCATGAGCTTTAGCAATGTTGTTGATCAATTCCATAATC
AGGACTGTTTTACCCACTCCAGCTCCCCCAAATAGTCCAATTTTTCCTCCACGGCGATAA
GGGGCTAAAAGATCCACTACTTTAATCCCAGTTTCAAAGATTGCTAATTTCGTATCTAAC
TGGATAAAGGCGGGTGCGGATCTATGAATAGGAGATGTTGTGCGAGTATCTACAGGACCT
AAATTATCAACAGGCTCACCAAGAACATTGAAAATTCGTCCCAGAGTGGCTCCACCGACT
GGAACGCTTAGAGCAGCTCCCGTATCAATCACGTCCATTCCTCTCGTTAGACCATCTGTA
GCACTCATAGCTACAGCTCGAACTCGATTATTTCCTAATAATTGCTGTACCTCACAAGTA
ACTTTAATTTCCTGACCATCCGCATCTTGACCTTGAACTACCAAGGCATTATAAATATTG
GGCATTTTACCCGGGGAAAAAACGATATCCAGTACTGGGCCAATAATTTGAGCAATACGC
CCTAGGTTTTTTTCTTCCAATTGTGAAACCGCAGTCCCAGAAGTAGTAGGATTTATTTGC
ATAATGATGATAAAGTGAAATATGTCGAAATTTTTTGGAATATTATATTTCCGAATAAAA
AAATGTCCGATAGCAAGTTGATCGGTTAATTCAATAATAAATGAAAGTTAGCACTTTATT
TAGTTGGTACTATCCAACTGAATCTAATTCAATCATTTACTCATTCAATGAATGAATTTT
CAAGTTTAACCACAATTTTGTTTTTCAACTAAAGTAGATGAAGATGACTAAGAAGCATGA
AGAAGTGTGTTTCTTTTATCTACCATTATAGATAATTCCATACATATCATATCTTATTTT
ATGATTTATGTAATTATGTAATTCGAACCTGAACTCTATCTATTATTCATTTTTTCTATC
TCATTGTTCATTTTTTTTTATTTTTTCAGAAGGATTTTTGCCCATTTGTGGGTTAGACTA
TACCTTTTTGATGGATGAGTTAGGTTAATTTTTACATCTAGGATTTACATATACAAGATA
TATCACTGTCAAGAGGGATTTTTTTGAGTATTTAGAAAATATTTAATATTGAAATAAGAC
AGTTAGATAACTATTTAGATAAGAAAGACATTTAAATAAAACCAAGAAAGCGATAAACTA
CAAACTTGCAAATCAAAGGTTGGGTTGCGCCATACATATCAAAGAGTATACAATAATGAT
GTATTTGACGAATCAAATACATGGTATTATTAATTAATTGAGAATATTAATTGATAATTG
AAATTGAATTGAAAAAATTTGTAAAAGAATTGATTTTCTTTTCAAATGTTTCATTCACGC
CCAATCCATGTCGAGTAGACCTTGTCGTTGTGAGAATTCTTAATTCATGAGTTGTAGGGA
GGGACTTATGTCACCACAAACAGAGACTAAAGCAAGTGCTGGATTCAAAGCTGGGGTTAA
AGATTACAAATTGACTTATTATACTCCTGAGTATGAGACAAAAGATACTGATATCTTGGC
AGCATTCCGAGTAACTCCTCAACCTGGAGTTCCACCTGAAGAAGCAGGGGCTGCAGTAGC
TGCGGAATCTTCTACTGGTACATGGACAACTGTGTGGACTGATGGTCTTACCAGTCTTGA
CCGTTACAAAGGACGATGCTACCATATCGAACCTGTTGCTGGAGAAGAAAATCAATATAT
TGCTTATGTAGCTTACCCATTAGACCTTTTTGAAGAAGGTTCTGTTACTAACATGTTTAC
TTCCATTGTAGGTAACGTATTTGGGTTTAAAGCTTTACGAGCTCTACGTCTGGAAGATTT
GAGAATTCCTCCTGCTTATTCCAAAACTTTCCAAGGCCCACCTCACGGGATCCAAGTTGA
AAGAGATAAATTGAACAAGTATGGTCGTCCTCTATTAGGATGTACCATCAAACCAAAATT
GGGATTATCTGCGAAAAACTACGGTAGAGCGGTTTATGAATGTCTACGTGGTGGACTTGA
TTTTACCAAGGATGATGAAAACGTAAACTCACAACCATTTATGCGTTGGAGAGACCGTTT
CTTATTCTGTGCTGAAGCAATTTATAAAGCACAAGCTGAAACTGGTGAAATTAAAGGGCA
TTACCTAAATGCTACCGCAGGTACTTGTGAAGAAATGATCAAGAGAGCTGTGTTTGCTAG
AGAATTGGGTGTCCCAATTGTTATGCATGACTACTTAACTGGTGGATTCACTGCAAATAC
TAGTTTGGCACATTATTGCCGAGACAACGGTCTACTTCTTCACATTCACCGTGCAATGCA
TGCGGTTATTGATAGACAGAAAAACCATGGTATGCATTTCCGTGTACTAGCTAAAGCATT
ACGTATGTCTGGTGGTGACCATATTCACTCTGGTACCGTAGTAGGTAAGCTAGAAGGTGA
GCGTGAGATGACTTTAGGTTTTGTTGATTTATTACGTGATGATTTTATTGAAAAAGACAG
AAGTCGTGGTATTTTCTTCACTCAAGATTGGGTATCTATGCCTGGTGTTATCCCTGTAGC
TTCAGGTGGTATTCACGTTTGGCATATGCCTGCACTGACCGAGATCTTTGGAGATGATTC
CGTACTACAGTTTGGTGGCGGAACTTTAGGACACCCTTGGGGTAATGCACCAGGTGCAGT
AGCTAACCGTGTAGCTTTAGAAGCTTGTGTACAAGCTCGTAATGAGGGACGTGACCTTGC
TCGTGAAGGTAATGAAATTATCCGTGAAGCTTGCAAATGGAGTCCTGAATTAGCCGCTGC
TTGTGAAGTTTGGAAAGCGATCAAATTTGAATTCGAACCAGTAGATAAGCTAGATGTTAA
ATAAAAACTAAGCTTACCTAATTCAGTAATTCCTGTTTGTTCTCCTAATTGCAATTAAAC
TCGGCTCAATCCTTTATTAGTAAAAGATTGGGCCGAAAAAATGAGGATCTTTTGTATTTA
CATATATCTTTTTTGCATATATCTTTTCTTTTATGTATCAATATATACAGAATGTACAGG
GACAAGGACCTTACTTAGAATCAATATATCCACGATATAAATCCAAGACTAAGTTAAGGT
TAAAAAAAAAGACTTCTTTTTTTCTTATGTTCTATACATAATAAATCCTATGGATCCTTG
GGATTGGTGGATTAGTTAATATACCAGAGTTGCAGACCATAGCTCAAGCTAGGGAAACGT
GCCTTCCACTGATCCTGTATATTGTCTTTTTCGTTCCGTGTCGCGTAGACGAGAATGAAG
TCAGTAAACTAGTATTTATACTTTGAATAAGATGATAATTTGTACACAATATGAGAATAA
ATCCTTCTTTTGTATTATAATTGAGCAAAAGATTCGATGATTTAAATCCTAAACCTAAAT
ATGATAAATCAGAATCTAGATTGATATTAGACCCCGTATTCCAGAACACTCTAATTAGTT
CTTTAAATTAAATAAATACTTAACTTATTCGTATTACTTAACGTAGCGGTCCAAACAAAA
GGGCTGAATCTCTATTAATTCTAAATCCAACAAAAAATTGTTTATCGAATGACTATTCAT
CTATTAGATTTTTAAATAAGCGGTGGTAATACTATATGGAAAACCCTTGGTTCAACTCGA
TCTTCTCTTCTCTACTGATAAATTAGAAACAAGTCTAGGTTAAGTAGATCGATGGATAGT
CTTGGTCCTATTAGATATACCAATGCAAGTGAAGACCCGGTTTAAAATACTATGGATAAG
AACGTTTCCAGTTGGAATGAGAGTGGGAGTTGTAATTTCAGTAATGTTGACCAGTTTTTG
GATATCATAGACATTTGGAGTTTCATTTCTGACGACACTTTTTTAGTTAGGGATAGTAAC
GGGGACAGTTTTTCTATATATTTTGATAGTGAAAATCAGATTTTTGAGATTGACAATGAG
AGTACTTTTATCACTGAACTAGAACGTTCTTTTTCTAGTTCCCCGAATTCGAGTTATATG
AATAGTGGATCTAAAAATACTAGTCGATACTCTTATCGTTACATGTATGATACTCAATCT
AGTTGGAATAATCATATAAATAGTTGCATTGATAGTTATCTGCGTTATGAAATCAGTAGT
GAGAGTTACATTTCAGGCGAGACCCATAACTACAGTGATAATTATGTTTATAATTTTATT
TCTAATGAAAGTATAAGTGTTAGTGAAAGTAGTAATTCTACTATCAGAACTAGTATTAAT
GCCAGTGATTTTAATATAAGAGGAAGATCTAATGATTTAGATATAAATAAAAAATACCGA
CATTTATGGGTTCAGTGCGAAAATTGTTATGGATTAAATTATAAGAAATTTTTTAGGTCA
AGACTGAATATTTGCGAACACTGTGGATATCATTTGAAAATGAGTAGTTCAGAGAGAATC
GAACTTTTGATTGATCCGGGCACCTGGGATCCTATGGATGAGAATATGGTCTCGACAGAC
CCCATTGAATTTCATTCAGAGGAAGAACCGTATAGAGATCGTATTGATTCTTATCAAAAA
AAGACAGGTTTAACTGACGCTGTTCAAACAGGCATAGGTCAACTAAACGGTATTCCTATA
GCTATTGGAGTCATGGATTTTCAGTTCATGGGAGGTAGTATGGGATCTGTAGTCGGTGAG
AAAATCACCCGTTTGATCGAATATGCGACTAATAAGTCTCTACCTGTTATTATTGTATGT
GCTTCTGGCGGAGCACGCATGCAAGAAGGAAGTTTGAGTTTGATGCAAATGGCTAAAATA
TCTTCTGCTTTATATAATTATCAATTAAATAAAAAGTTATTCTATGTACCAATTCTTACA
TCGCCGACAACAGGTGGGGTTACAGCCAGTTTTGGTATGTTGGGAGATATCATAATTGCT
GAACCTAATGCCTACATTGCATTTGCAGGTAAAAGAGTAATTGAACAAACATTGAATAAG
ACAGTACCCGACGGTTCACAAGCAGCTGAGTATTTATTTCAGAAGGGATTATTTGATCTA
ATCGTACCACGGAATCTTTTAAAGGGTGTTCTGGCTGAGTTATTTCAGCTCCACGGTTTC
TTTCCTTTGACTTAAATTTTTTGTTAGTTATTCTTTTTTTTTTGTTTGTTATTTTTTTTT
TTATTTACTTAATCTAATTAGATTAATCTTATTTATATTTTATCTGTTTGATTTTTTTTT
AGGTCAAAAAAAGAGAAATTTAATGTAAATGTACTAGTGTTAATGTAATATATCAAAATA
AAAGTGAATATATAACCAAATTTAAGATATAAATGAATAAATATCTAGTAATGAAAATTA
TATTATATATAAATAGTGTTTTTAGATATTAATATAAATTATACTAATATAAATAAAAGA
TAAAATATAGATAAATTTAAACTATAAATAAGAATTGAATTTCAATAGCCTAAAAAAATA
GAATGTCAAAATTTTATTATATTATATATAATTAAAAAAAAAATAGATTTAATTTCATAA
TTTATATAAAATTATATATAGAATAGAATTTATAAAGTACTAAATAATAATTAAATATCA
TAATGAACTAACAATTATTTTTATTTTCTAGATAATATAAGAAACTAAATATGAAATAAA
AAAAGATTAAATATACCTATGATATACCTATTTGATAAAATACAAAAGTAGGTAGTAATT
GATGTAACCTCTCTAACGTCCGAAACTTTTTTGACTATCAATCCCCCTGGAATTAGTTAG
AGTCGCGAACTTATAAAAAGTTAGTAGTATTTTAGTTTTCTTTTAGAAAGAAGATAAGAA
AAAAAAACGAATAAGTTTATTAAATGGAATTATCATACATATTCGTGTCAAAAAAAAGGG
TCCACTTAACGTAGTTTTACATTTGTTGCATTTATTAACTACTTTATAGGACTTTTTATA
TTACTTTCCATTTATTAACTACTAAATATTACTTATAATAGATATATATTTATCATAAGA
TATCTTTATCAGAGGTTAAAATATTAAATCGAGGCACCCATTCTATGACAGATTTCAACT
TACCCTCTATTTTTGTGCCTTTAGTAGGCCTAGTATTTCCGGCATTTGCAATGGCTTCTT
TATTTCTTTATGTTCAAAAAAATAAGATTGTATAACTCATCTATGGGACCAAATCTCACA
AAGTTATTTTAATCAACACTGAATCATTTTTTTAGTATCTATTTTTGAGTAGAATGTCGA
TATGATATGGGATTGCTTGTAACGACAAATTCATAAAAAAACCTTTTCCACGTGTATACA
TTATATCCGTATAAATGCATGTATATGCAGGTCTAGCTGGTTAAAAAAGCATCATCCGAT
ATTTTTGGTTTCATATAAAGTGGAAAATCAATGTATCTAACCAATTACTCTTAATGGTTC
ACATGAAGTGCTAGTTGATGAGAGTTACCTCGGGAGCAGGAAAATAAAAGTCAAATTTAT
TTGGTTTATTCTCCGAATTCCAATCGAATGCAATTGGATCTAGTATAGTATGAACTGGCG
ATCAGACCATATATGGATAGAATTTATAACAGGGTCTCGAAAAACAAGTAATTTTTTCTG
GGCCTGTATCCTTTTTTTAGGTTCACTAGGATTCTTAGTTGTTGGAACCTCTAGTTATCT
TGGTAGGAATCTGATATCTTTATTTCCATCTCAGGAAATCTCTTTTTTTCCACAAGGGAT
TGTAATGTCTTTCTATGGAATTGCGGGTCTATTTATTAGTTCCTATTTGTGGTCCACTAT
TTTGTGGAATGTAGGTAGTGGTTATGATCGATTCGATACAAAAGAAGGAATAGTGTCTAT
TTTTCGTTGGGGATTTCCGGGAAAAAATCGTCGTATATTCCTTCGATTCCTTATGAGTGA
TGTTCAATCAATCAGAGTGGAGGTTAAAGAAGGCCTTTATACTCGACGTGTGCTTTATAT
GGAAGTCAGGGGCCAAGGAACTATTCCCTTAACTCGGACTGATGAAAATTTAACTCCACG
AGAAATTGAACAAAAAGCTGCGGAATTAGCCTATTTCTTGCGCGTACCAATTGAAGGTTT
TTGAACTAAAATGGGGGTGCAATGACTACTTTCTAAGCTAAGTATAAGGGAAGGAATTCA
GGAATACTCTTCGTCTTTTTTTAATACAACTCAAGTTTATCTTCACAACGCTTGTTCGAG
TAGAACATGTTATATTGTATATATTTGTTGGGTTGATGTGGTGACCTATAGAAAAAATCA
AAGAAACAGGGAGGGGGCGCATCTGCAATAAAACGACTAAAATATAATAAGAATTCCTTT
TTCGTCTGCCCTTTTTTATGTGTATGTAATTCAACTCAAGTTTTTCAGACTATTAACAAG
TCTAATAAGACTAGATTGATCACATATACCCCAACCGGAGATTTTTAAATAGAGAATTCA
TGTTTTGTTTTTAGTTGAGCAAAATATGCCATTTTAGAATTGATAGATTAAGTACATAAA
AAGAAAATTTCAGTGAATTTATTTATTTTTTTTGTCAACTGATCTTTTATCTTCTTGGTT
TTGACGAAAGAAATACTTGGATCTCTGATCATCATAAAATTAATCTTTACTTTAGTTTTA
CCACCTGTTTCCGATTTGATCATCACTATTTTTCATAAATCTGAAATATCTTCTTTCCTC
GGTGTATAACTTTTTCAAAAAATGAGTTGATCCACAGATGGAGTTTTTTTGTCTTGAAAT
AAAACTCAAACAAAGACTAGTCTTTATTTGAGTTTTGTTTCGAGCAGTAATTGAAAAGAG
AACAAAAAAGGATGCAAGACATTTGTTTCTTGTTCAATTCAAATAGCTCAGAACTCTATT
CGCTTATTTTTTATACGAAACAAAAGCCTATTTTTCTAGTTCTCTATTTTAGATCTAAAG
ACTAAAGAAATGAACTAAATAATTATCTCTATATAAAAAATGGAAATAGATCCATAGGTT
CCATACCTTGCTTGTTATATAACTCATGCTTCAAGAAAAGATCATATAAGAGAAATCAAC
AAATGAAGCAGGTTTAGTAACAATTCAAAAAAATGAAAAAGAACAAAGTGAAAAAAAAAA
AAATAAAGCTTTTATTTTCCTTCCATATATTGCAGCTATAGTATTTTTACCCTGGTGGGT
CTCTCTCTCATTTACTAAATGTCTGGAACCTTGGATTACTGATTGGTTAAATAACAGGCA
ATCGGAAACTTTCTTGAATGATATTCAAGAGAAGAACATTCTAGAAAAATTCATAGAATT
AGAAGAACTTTTTCTGTTGGATGAAATGATAAAGGAGTACCCCGAGATAAATTTACAAAA
GGTTCGTATAGGGATCCACAAAGAAACAGTACAATTGGTCAAAATGCATAATGAATATAA
TTTAAATAGTATTTTGCATTTCTCGACAAATATAATCTGTTTCGCTATTCTAAGTGGTTA
TTTTATTCTGAGTAATAAAAAACTTGTCATTCTTAATTCTTGGATTCAGGAATTCTTATA
TAACTTAAGTGACACAATAAAAGCCTTTTCGATTCTTTTAGTCACGGATTTATGGATCGG
ATTCCATTCTCCACATGGTTGGGAATTAATGATTGGTTCGGTATACAACGATTTTGGATT
GGCACATAATGATCAAATTATATCCGGTCTTGTTTCCACTTTTCCAGTTATTCTAGATAC
AATTGTAAAATATTGGATTTTCCATTATTTAAATCGTGTATCTCCGTCCCTGGTAGTGAT
TTATCATTCGATGAATGAATGAGACTGAAGAATTTATTGGATCTCCTTATATTAATCCAA
TCTGAATCTTGCTTCGTACATAACGAAATTTTAATTTGACTTACTCTTTCTTTATACTTC
TACCTGTTTAGTTAAAGTATTTGTATTCCAGTACAACGACAGACTCGTGGATAGGGAACT
AGACTAGCTACCTACCTAATTTATTGTAGAAATTTGGGGATCAATAAGAATAATTGGACC
ATGCAAAATAGAAATACTTTTTTTTGGGTAAAGCAGCAGATGACTCGATTTATTTCTGTA
TCGATCGGGATATATGTAATAACTCAGACATCTATTGCAAGTGCATATCCCATTTTTGCG
CAGCAGGGTTTTGAAAATCCACGAGAAGCAACGGGACGAATTGTTTGTGCCAATTGTCAT
TTAGCTAGTAAACCCGTGGATATTGAGGTTCCGCAATCTGTGCTTCCTGATACTGTATTT
GAAGCAGTAGTTAGAATTCCTTATGATACACAAGTGAAACAAGTTCTTGCTAATGGCAAA
AAAGGTGGTTTGAATGTGGGGGCTGTTCTTATTTTACCTGAGGGATTTGAATTAGCCCCT
GCCGATCGTATTTCTCCTGAGCTGAAAGAAAAGATCGGCAATATTTCTTTTCAGAGTTAT
AGTCCGACCAAAAAAAATATTATTGTCGTGGGTCCAGTGCCTGGTCAGAAAAATAGGGAA
ATAGTCTTCCCTATTCTTTCTCCAGACCCCGCAACTAATAAGGACGCTTATTTCTTAAAA
TATCCTATATACGTAGGGGGAAACAGGGGACGGGGTCAGATTTATCCTGATGGCAGCAAG
AGTAACAATACTGTCTATAATGCTACATCCGCAGGTGTAATAAGCAAAATAGTACGTAAA
GAGAAAAAGGGATATGAAATAACCATAACTGATCCATCGGATGGGCATGAAGTGATTGAT
ATTATACCTCCAGGACCGGAACTTCTTGTTTCAGAAGGTGAGTCTATTAAACTTGATCAA
CTATTAACGAGTAATCCAAATGTGGGGGGATTTGGTCAGGCAGATGCTGAGATAGTCCTT
CAAGATACCGCACGCGTCCAAGGTCTTTTGTTCTTCTTAGCATCAGTTGTTCTAGCACAA
ATCTTTTTAGTTCTTAAAAAGAAACAGTTTGAAAAGGTTCAGTTGTTCGAAATGAATTTT
TAGATATAGGTATTTCTTAATACTAAGTTGATAAAAAAAGGAAAGGACGAACTTTTTTTG
ATTGAGGGCATCATTTTTAATAATCATAAAGATTTGTACAGTCTTTTTTGTCTGTTTTAT
TTATACGCTTTTTTGAGAGATATCGAGATTTTATTACCTTTAATTTCTAGTACATAGTAC
TACTAATGGATATTAGGTATACAAAGACAATACACAGGAACCAACTACCTGGTCAAGTAT
AACTAACAAAGAAAAGACAAATGCTTCTAAGGGGTTTTTATAGTCTTTCTATTCTTCGAT
TCGACACAAAAAAGGGATATTCCTTTTTTTATTGTGTCGAATCTAAGAATAATATAATCC
TTGTTTTCTCCTGTGCGTGAAAGATAAATGACTTTTTTGTCCTTTTACAAATCTATTAGA
ACTTTTAAATTAATAAGAATTAGTGAACAAACAAAAAAGGGCGGATGATTTTTAAAAAAA
TGTTTGATAAAATTGAATTCCTTCAATCAATTAGTCAATTCCCTTAATTTTATTTTTAAA
AGAATTAATAACAAAAATTTCACAAGTTATTTATCTTTTGTTTTCTTCTTTTTTCTTAGG
CTCTGTCATATTATATTGAAAAGTGAATAATTTATACACACCTTTTTATTTTCATAATAT
TATCACAGTGAAATTTTGCTCTTACGTATAAATAGAATTGGATTTGATGTGTATCATCCA
TAGAATGGATCCATTACTTTTAAAAGTGAAAAAAAAAAATGGAACATCAATGATAAGGAG
ATAATAGAGAGAGAAGGGAGCAACTCTCAATTCTCATTAACGAATTCACTTCTTCAAAAA
TAGAGATAATCCAAATCAAAGGAATCCCATTTTAAAAGTATTAAACTAAAATATCAGAAC
AAGCGATTTTTTTTCGGATATTTTATTTACAAGTAAAAATAGTAGTGATTGTGTTGAATA
AAAAATTTTCCTGCTTTCTTTTAGCTTATGGAATGACTTAAAGGTTCGTTATACTCTAAA
AAAAAAGTCATATAATAACTCGGCAGGACCGTACCCTTTGTTTTATTTGATTCGAGGGTA
TGGTCCTGCTGAGTTATTAGTTTTTGATGTGTACAATTCTGCTCATCTTATTACTAGAGA
GATGAGCCTAATCCGGAATATGAACCGTAAAAGAAAAGACCAACTAAACCAATCACAAGA
ATACCAGCTACAGTACCTATCAGCCAAAGAGGAATCCTTCCAGTAGTATCGGCCATTTAT
CCCACCTTCCTCCACATTTCATCAAGTGATCATGCTAGAGACAAAAACAGTCATGGATAA
TTATGAAGAGAGTATCCTTCCGAATGGGATAAGAGAATCCTTACTATTTTGTTCTTTCCC
TTAACCTTAATTGAAGAAATAATTAGAAAATAAAACAGCCAGTACAAAAATGAGTAATAA
CCCCCAGTATAAACTGGTACGATTTAATTCAACATTTTGTTCATTTGGATTTGATTGTGT
CATAGCTCTATAATTTGGATTAGGTTTATCGTTGGATGAACTGCATTGCTGATATTGCTC
CCAAAAAAGAAACGGTAGGTACAGCTAGTCCATGAACAGCCAACCATCGCACTGTAAAAA
TTGGATAGGTTCGATCTATAGTCATTGGGGACCTCCTAAAAGGATCTACTAAATTCATCG
AGTTGTTCCAAAGAATCAAAACGTCCAGTAATTAATGGAACACTTTGTCGGTTCTCTGTA
AAATATTCGTTTGGCCGAGGGCTTCCAAACACATCATAAGCTAAACCCGTACTGACGAAT
AACCAACCCGCAATAAATAGGGAAGGTATAGTAATACTATGAATTACCCAGTATCGAATA
CTGGTAATAATATCAGCAAAAGAACGTTCTCCCGTGCTTCCAGACATGCTGAGCTCCACA
TATTCTTGTACAGTCAAAAAGGGGAATCGATTCTGTAAAAGATGGGATCAGTAAATAGAA
AACTACTGATATAACATCTTTGTAAGATCGTCAATATTGTACCGAAGGTGTATTTAGAGT
ATACCGAATCAGTATAGCTATCCTTCCTCTGACACAGCAACGCATTTTAGAACAGTATTA
AAATGAAATCCTATTGAATTTTTGCCTATTTTTTATTGTTGCTTGTCTATGTGTATGTTA
TTCAACACAATATACTTAAACTTCACGTGTTTATTTATTAGTATAAATAATAAAAATTTT
TATTGCTGGTTTAATAATATAAATTCCTGATTTTAGTTTAGTAAAGTTCGAATAAAAGGT
TTCTGTTTCTAATATAATTCTTAATTAAATATTATATGAAATTTTTTGATAGTGAGGCAA
TACAATAAATGCTAAATCCATTTTAAAAAAAGTTTTTTTTTGCTCTACCTTTATTTAATT
ATTTAATTTCAAAAAGTGGATGCGTCATACAATAGACTCTAAAAGAATAAGATATAGACG
TTAATGAAGAGAACAAATAAAACAATAGTTCTAGAAATCTAAATTTAGAATGCAACCTTT
AGTTCAGCTAAAGGAAAGGTTCCTTTTGGACCTAACCAGAATAGAATTAGAATCTAATGA
TCCAACTACCTAAGAGGATATGTCAAAAAAGACTGGAGAATCTCAAAAGATAATGTAGTG
GAAACTCCTAACGCTCGAATTGAGTTGTACCCCCAAAAATAAAGTCAAACTTTATTTTAT
TTACTAAATACTATCATCGGATACCTTTTTTTATCTTCTTATTGGATTGGAGATTTTTGA
TTTATTATGTTATGGTCAATTGCTTCCTGCTAAATCTAATGAGTTAAAATAGTAAATAAA
TGAATAGGGTTCAAGCATTAACGTACGAGTTGCACAATGAATCGCCGATTCATAATTATA
GGATTATATTAAATTAATTTAGATTCACAAAATTCAATCTTTTTTTATCTCTATGTCATT
CTATCTTTGTTAGTATTGTTTATAATGACTGATGAATCAAGAATTTTAAATTTGAATTAA
TTCTATTCTGTTGGTATTTTTTTTTATTGTATCTTGCAAAAAAAAATAGAAGCTTAGGTA
AATGTTTTATGAGTCTATGTAGCAAAAGAATATATTTTTTTGGGTGTTTCATGCTTACTA
TAACTAGTTATTTCGGTTTTCTGTTGGCTGCTTCAACTATAACCTCAGCGCTTTTCATTG
GTTTGAACAAAATACGTCTTATTTGAAGTTAACTGAGTCAAGAATAAAAAACAACGAATA
TTTCTATGAGATTTCAAGTATTCTAAGGTTCTTCTCCATGTCAATTGCTAAAAAGGGTAA
TTGAGATTCACGTATGATTCAGATTAATATTTAGGAATAACTTGTACCTCTCCTTTTTCC
TTTACTTAAACAAAAAATAAATCGAAATGATTGAAGTTCTTCTATTTGGAATTGTGTTAG
GTCTAATTCCTATTACTTTGGCAGGATTATTTGTAACGGCGTATTTACAATACAGACGGG
GTGATCAACTGGACCTTTGATTGATTAAGTAAGATTTCAATCTTTTTTTTTGATTGACCT
CCTCTTTGCAGGAGGTCAAATTGCAGTTGTAATTCAACTTTTGAAGGTAGTTTATTGTTA
TTCACTACAACAAAGAATATAGTCACGCTCTGTAGGATTTGAACCTACGACATCGGGTTT
TGGAGACCCACGTTCTACCGAGCTGAACTAAGAGCGCTTTCTTATGATAGAAAATACAAC
TGTAGGGAAAAGAATTCCTTTTGTACGCTTAGCGTAAATCAAGAAAATAAATCTTGGATG
CATAGAGTAGGATAATAATGAAAGATTATGTCTAATTTTAAGCGATCTCAATTAATCCCC
CGTTACTGCCCATAGGAGGAGTAATAGGTAGGGATGACAGGATTTGAACCCGTGACATTT
TGTACCCAAAACAAACGCGCTACCAAGCTGCGCTACATCCCTTTTTTCAATTGTTGTACA
GTGTCATTGTACAAAAGCCCGGCCTTGTTTTCCACATTATTATTTTATTCTTTATCTATC
ATATCATAAAATTGTCTTGCCATTTCTTTTTTATTTTTTGTTTCATATACATATAATAAA
CTATATACATCTGAAATGATGTATAAGCACAAAAAGAATGACAATTTTGTGTTGATCTTG
AGGAAGAGGGGATCTTTTTTTCGATTTTATAGGGGAAGCACCGTCTACTCGCTGATTGCA
CATAGACATTTTAGTTAGAAATGTTGCATAACATAAAAATACGAGCGATCCTTTAGTTAC
TTTCAGTATCTAATTATATATGTATTACACTAAAGAAGGAGAATTTTCAATGCAAGATCT
AAAAACATATCTCTCTGTGGCACCTGTACTGAGTACTCTATGGTTTGCTATTTTAGCAGG
CTTATTGATAGAAATTAATCGTTTATTCCCGGATGCTTTGTTATTCCCTTTTTTTTAATT
CTAATTCGAATTATTGATATCAAAATCAATCAAGTAAATTATAGATATAAACAGGTCTCT
GTGACTCATTTATATCACCGCCCCTTCTTTTGATTTATTTAGGATAGTAACAAAATCTAA
AGACTAAAAGGTTACGGCAGCTGATTTGTTGTTTAAGATAGAATTTTCTTAGTAGAATTG
AAATAGAAATATGGGTCTAATAGAAAGACAGGTTCCACAAAATAAAATACATAAATGAAG
TCCTATTGATTAGACTACAAAAAATCAATATATAGTTAGAAAAAGTTGTATCAGTTAATA
ATTATATTACGTTATAATAAAAACTTTAGAAATGAAATTTGAGTAATTTCTATTGAATTT
TTTCCTTTCTTCTTCTTCGGTTCGGGTTGAAAAGAGAAGAGTTGAGTCGGTCCGAAATCC
AAATCAAAGGAGGTACATGGCCAAAGGTAAAGATGTCAGAGTCAGAGTTATTTTAGAATG
TAACAGTTGTGGCAGAAATGAAAACGGTGCCACTAAGGAAGTTCCGGGTGTTTCTAGATA
TGTTACTCAAAAGAATCGACACAATACACCCGGTCGATTAGAGTTAAAAAAATTTTGTCG
CTATTGTAACAAGCATACAATTCATGTGGAAGTCAAGAAATAGATAGATAGAATAGAGCC
TGTGATCGAGTTTTTACATTCAATTCAAGTAACAAACAGGAAGACATTAATAAGATATAT
TATAAATATATATAAATATAGAATAGAACATTAAAATTAATATATAGAGAGAAATAAAGA
ATATAACATATATAAATATATAACTAAAACCCTATTTCAGTCGTATATAAAAGGTATGTA
TATGTATGAAGAAATAGGATTTTAAAGATAAGGACTAAACTATGGATAAATCCAAGCAAC
CCTTTCATAAAACCAAGCGATCTTTTCGTAGGCGTTTGCCCCCAATTGGATCGGGGGATC
GAATTGATTATAGAAACATGAGTTTAATTAGTCGATTTATTAGTGAACAAGGCAAAATAT
TATCTAGACGAGTCAATAGATTAACCTTGAAACAACAACGATTAATTACTATTGCTATAA
AACAAGCTCGTATTTTATCTTTGTTACCTTTTCTTAATAATGAGAAACAATTTGAGAGAA
CCGAGTCGATCCCTAGAGCTACTGGTCCTAGAACTCGAAATAAATAGGCATACTATACTC
TTCAATTGGCTAAAAAAATTTCAATATTAACTCAACATTGAAGTTTTTGAAAAAGACTAT
AATTAGAATCCGTATTTAATTATTGTGTTGTAATAAAAAAAATGGAGAAGGAGACGAATA
AATCAAATCCTTTTTTGTTATTGAAACATGTTCGTTCATTTATACTACTTATCTTAATTT
TTTGAGTCTGTGTTCCCGGAGTTTATTCTCCGGGGAATTTTTTTTTTCAACCATTCCTAT
ATATGATTTAAAAATCTATTTTATTTAATGATTTTTTCGGAAATGATGGAAAAACAATTC
TTATTCAATATAGCTATTTGCGCAAGTATTTTACGATTAAGAAGCAATTTCCTCTTGTAC
AGATTATGTATCAATCTACTATAACTATAGGAAACCTCGTTCTCCCGAGTTACTGCATTT
ATTCGAGTGATCCACAAACGACGAAAATCTCTCTTTTGTCTACCTCTATCTCTATAGGAA
GAAACTAAAGCTCTCATTTTCTGTTGAGTAATAGTGCGAGTAAGTCTTGAATGAGCCCCT
CGAAAGCTTGATGCAAATAAACGAATTTTTGTTCGGCGTCTACGAGCTATATATCCCCGT
TTAACTCTGGTCATTTAATAAAATTAAACTTTGATGAACAACTAATTGATTTCTGTTCAT
TCAGTCATTCTTTTCCCCCCGGTTCTATTAATAACAAAACGGATTATTCCGATATATAAA
ATATAAATTCCAATGGCTTTTGCTACTATAACCTTCCCAACCACAATTTATTAGTTCTTT
CAGTCGGGTCTTTCGCTTGTGTGTGTAAAGAATAAATTCGACTGATAAAAAATTGTAAAA
CCAATCACAATTTTTTAGAAAAAAAAAGAGTGGATTCCTTCGTTTCTATGGTTACTTCTT
AAACGGTGAGGTCCTTTCTATACACCGGAGCTCTTTCTCCCATCCCATTTGATCAATGTT
TTTGGTAACTTGTACAGTTCGCACTTTTTGGCTCTACCTAAGAATTATATAGTAATAGGT
CTTTTCACAATGAGAGCTATCCATACAGTGACGGCATTTAATTATGAAAGTTGGTTAGGT
AGCTGACCCTGTTAGTCCGTTATTTCAAGAATAGGAGTATAATACTTTGGTTTCTTAAAT
ACCGTTTCCCCGCTTAATGGATAACTTGTTGCTACCACTGGAGAATTGATTTTCATCTCA
ATTTGAGGTGATTGGATTTGCACCAACAGAAACCATAAAATTTATACACAATCAATAGAG
GGATATGAGAATCTTTTTATTTTTGTTTTAAATACTAAACTCTTTCATTTTTTCCATTCT
CTTTATTCTCTCTATTCATTCGTACAGGTCCTTGATACTGGAACAATTGTTTCATTTGTT
CGAGCTCATGATCTAAACGAGTCGCACATACACCCTAGTACATGTTCCTCGACGCTGAGG
GCATCCTCGAAGAGCGGGAGATTTCGTTACATTTCTGATTGGCTGTCTTGCATTTCTAAT
AAGTTGTTTAATAGTTGGCATCTTGAATCGTATATTTATATGATCGGATTATAATGGCTG
GTTTAGATCGATCTTAACCTAATAATTCTTAATTATTTGATTTGTCTTCAATTGAATAAC
TATTTTAATTGGATTAAAATAGTGAATCTCAACTTACGGAAATTTTAAATTACGCTTTGT
TTGTTGTTTGAATAGAATCCGCTATTTACGAGAAATCCCCCGTATTTTCGACTGCTACAA
GATCAATAAGACCATAAGCTTGGGCTTCTGTTGCTGACATAAATACATCCCTTTCCATGT
CTTCGGATACAACCCATAAGGGGTTACCGGTTCTTTGTACATAAACCCTTGTCAGGGTTT
CGCGAAGTTTCAGTAGTTCTTCTGCTTCCAGGATGAATTCGCCTGCTTGTGCCTCATAAA
AAGAACTAGCAGGTTGGTGAATCATAACCCTGATTCTATACTATCCATTATGAATGAATG
GCTTCTCTATCTTAAATGATTGGTTCAAGGTAAGTAAAAAGAACAAAAAAAGATAGAATT
AAACAACCGTACAGGCATCTTTTGTACATTGCATACGGCTCCCCAATGGAATTGACTTTT
CTCTTCCGTACGCGAAAGAACGGTACAAAGAGACTAGGTAAAAATACAATTGATCCGATA
CAGATCAGATCGCTGAATTATCCATTTACCACCCTTCCTTTCGTAGAAGTAAAAATACTA
TGATGGTTCTGTTGCTTTATATGTTTCTTATTTATCTCATCTTTAATTGAGCAATCCCAA
TGTTTTTTCTGACCCGATCCTAGGGTAAGTAAAAAAGATCTTCTTTTTTTTAACATAAAT
ATCAGAGAGGCACTTCTGATGTGTAAGAAAAATCGTTTGTGACGCTGAAACATACCTCCA
CTCCAAAATAAAATATATATCAGATTAAATTGGAAATAACCTTTGTTTCATACTCCTATC
TCGATACATAATTTCATATTATAGAAAAACAAAAAGGTTTGTTCATATCGAACTTAAAAT
GCCATGCTATTTTTACTTATTATTAATGTTCCATACAGCGAAGGCATAGTCTTTTTTCTC
AAATCAAACAAATAAAAAACTCATTGGCGCCAAGCGTGAGGGAATGCTAGACGTTTGGTA
ATTTCTCCTCCGACTAGAATGAAAGATCCCATTGAAGCGGCTAATCCCATGCATATTGTA
TGTACATCAGGTGGAACAAATTGCATAGTATCGTAAATAGCGATTCCAGGTATTACCCAT
CCACCGGGGGAGTTTATAAACAAATAAAGATCCTTAGTATCATCCTCTATACTAAGATAT
ACCATAAGACCAACAAGTTGATTCGAGATCTCGCTATCAACCTCTTGGCCTAAAAAAAGT
AATCTTTCTCGATAAAGTCGGTTGATTAGGACAAAAAAGTTATCCTTTAGGAACCGTACA
TGCACCTTTTGATGCATACGGTTCAACAGCGAAAAATCAATGTCTTGATTCCAGTCCTAT
TTCTTTTTTTTTAACATCTTTTAGGGAATTTATATTGTAGTCTATTGTCAAGTTTTCAAA
AAACTCGTGTCATGAGTTTTTGCTTCCTTCCCTAGGAACCTTATAAAAAGTGAAAAAATA
AAACTTTTTTGATTTGAACTAACCGCTCATTGATATATTGTCTCATCGAAATTGAAATCA
CGATGTTATTTTCTTGTTCCTAAATGGGCCTTTTAATTCTTTTAGGTTCATGTTCTACTC
CGGGCAAATATTTATCCGAATTATATTTGCACATATAGGGCAAATTGTTTCAATGCCACT
TCTTTTGCTACGATTTTTTATTAATTTGTCAATTAGTTTCCTGCCTTCCGGCAAACTATT
TGAGATATTTACTATTCCATTGATTGGAAGCTTCATAGCTAGCCCCGGAAAATCTTTTCT
TTATAATACAAGTAAAGTAATAATAGTACCTATATTACGAATTTGGTATTTTATGAACGG
AGCCTGAATATTTCATTTTTTTGGTACAAACCAACTAAACCATAAGTTCTTCTAATTTAG
ATTATTGATCTCTAAAACAATTGATTTAATTGTATTTCGCGCTCCGAGTTTTTGATAGTT
CAAAGAATCTTTCTTGGGCGAAACAGAAGATATCTCCATCGGGGGAGAGAACGGGTAAAT
CCCATATCAGCCAATATGTCTGACAAGTCGCACTATACGTCAACCCAAACTGCATCTTCC
TCTCCAGGACTCCGAAAAGGTACTTTTGGAACACCAATGGGCATTAAAAAAAAAATAAAT
TAAATGACTATATTTGACTTTAATGTGGAAACGTAACAATCGAGTTATTGTTTGTTGTCA
AAATTTTTATTTCTGCTTCTCCTATTTAATACAGAGATTCTAAGGTTCAGACAGAAATAC
GGAATTTTATAAATAAAATTTTTAGCAGGGGATCCTTAAAATAATGGACACAGTGTTGAT
GTATTGAGTTTTCACAAATAAAACCAATTCCCCATTGCGTATTGTTACTTATCGGGTATA
GAATAGATCTGCTTCTCTTTGTTCCTACGAACAGAATTTTTCCCTTATTTTCACCAATGT
AACGGAATAAATATTAACCCTTATTCATAGATAATCTACTGAAAAAGGTTAGGTACATAG
TATATATATATATATATATATTTTTTTTAGTTAGTCCAATGTGATAAAGTTACATAGTGT
CTATTTATGTTTGATAAAGGGGTATTTCCATGGGTTTGCCTTGGTATCGTGTTCATACTG
TTGTATTGAATGATCCCGGTCGATTGCTTTCTGTCCATATAATGCATACAGCTTTAGTTG
CTGGTTGGGCCGGTTCAATGGCTCTATACGAATTAGCGGTTTTTGATCCCTCTGACCCCG
TTCTTGATCCGATGTGGAGACAAGGTATGTTCGTTATACCTTTCATGACTCGTTTAGGAA
TAACCAATTCATGGGGCGGTTGGAGTATTACAGGGGGAACTATAACTAATCCAGGTATTT
GGAGTTACGAAGGTGTCGCAGGTGCACATATTGTGTTTTCCGGCTTGTGTTTCTTGGCAG
CTATCTGGCATTGGGTATATTGGGATTTAGAAATATTCTGTGATGAGCGTACAGGAAAAC
CTTCTTTGGATTTACCTAAGATCTTTGGAATTCATTTATTTCTTTCGGGCGTGGCTTGTT
TTGGCTTTGGTGCATTCCATGTAACAGGCTTGTATGGTCCCGGAATATGGGTGTCTGATC
CTTATGGACTAACAGGAAAAGTTCAACCTGTAAGTCCAGCGTGGGGCGCAGAAGGTTTTG
ATCCTTTTGTTCCAGGAGGAATAGCTTCTCATCATATTGCAGCGGGGACATTGGGCATAT
TAGCTGGTCTATTCCATCTTAGTGTTCGCCCACCTCAACGTCTATACAAGGGCTTACGTA
TGGGAAATATTGAAACTGTTCTTTCCAGTAGTATCGCTGCTGTGTTTTTTGCAGCTTTCG
TTGTTGCTGGAACTATGTGGTATGGTTCAGCAACTACCCCGATTGAATTATTTGGACCTA
CTCGTTATCAGTGGGATCAGGGCTATTTTCAGCAAGAAATATATCGAAGAGTTAGTGCTG
GCTTAGCCGAAAATCTAAGTTTATCGGAAGCTTGGGCTAAAATTCCTGAGAAATTAGCTT
TTTATGATTACATTGGTAATAATCCGGCAAAAGGAGGACTATTCCGAGCGGGCTCAATGG
ACAATGGAGATGGAATAGCTATTGGATGGTTAGGCCACCCTGTTTTTAGAGATAAAGAAG
GACGCGAGCTTTTTGTACGTCGTATGCCTACTTTTTTCGAAACTTTTCCGGTAGTTTTAG
TAGATGGGGATGGAATTGTAAGAGCCGATGTTCCTTTTAGAAGGGCAGAATCCAAGTATA
GTGTTGAACAAGTAGGTGTAACTGTTGAATTCTATGGTGGTGAACTTAATGGAGTTAGTT
ACAGTGATCCTGCTACTGTGAAAAAATATGCTAGACGTGCCCAATTGGGAGAAATTTTTG
AATTGGATCGTGCTACTTTGAAATCCGACGGTGTTTTTCGTAGCAGTCCAAGAGGGTGGT
TCACCTTCGGGCATGCCTCATTCGCTTTGCTATTCTTTTTCGGACACATTTGGCATGGCG
CTAGAACTTTGTTCCGAGATGTATTTGCTGGTATTGATCCAGATTTGGATGCTCAAGTGG
AATTTGGAACATTCCAAAAACTTGGAGACCCTACTACAAAGAGACAGGCAGTATAATACA
AAATTTCTCACGTAGTTTTCGCCTACATTTGTATTTTTTTTTTTAATAATCAATCCCAAC
TAAATAGAAATAGGTTTGGAAGCTATAATTGTAAACCACGATCGAATCTATGGAAGCATT
GGTTTATACATTCCTGTTAGTCTCTACTCTGGGAATAATTTTTTTCGCTATCTTTTTTCG
AGAGCCTCCTAAGGTTCCGACTAAAAAATAAAATAATTTTGCATTATCCCAATTGAAGTA
ATGAACCTCCCATATTATATATAGGGAGGTTCATTACTTCAACTAGTCCCCGTGTTCCTC
GAATGGGTCTCTTAGTTGTTGAGAGGGTTGCCCAAAGGCAGTATATAAGGCGTACCCAGT
AAAGCTTACAAGTAAACCAGATATGGAGATGGCGACTAAAGTTGCTGTTTCCATTATTAG
ATTTAAAAATCGCGATGGATCTACAATAAGGTTGTTTATTTACAACTACAACGGAATGGT
ATACAAAGTCAACAGATCTCAACCAATGAAATTCTATTTATGGCTACACAAACTGTTGAG
GGTAGTTCTAAATCTGGGCCAAGACGAACTCGTGTCGGGGATTTATTGAAACCGTTAAAT
TCGGAATATGGTAAAGTAGCTCCAGGCTGGGGTACTACTCCTCTTATGGGAGTCGCTATG
GCTCTATTTGCGGTATTCCTATGTATTATTTTGGAGATTTATAACTCTTCCGTTTTATTG
GATGGAATTTTAGTGAGTTAGGTTTATAAGAGCACCGAAGTGCTAGTCAAAAAACTTAGG
ACTTGCCTTCTTAGTGTATTTTAGTTTGGTAGTTCGACCGTGAAATTTCTTTGTTTCGGT
ATTTGCGGAATATGAGTGTGTGACTTGTTATAACGGATCCTATTGATATACAGAAAAAGA
TCTGTCATCTTGATAAAGATGATTCTACTTCGTCGGAAATTTAGTTAAGTTTCCGGAGCA
CGGAATTTTTTGACTTGATCAAGAAAAGAAATAATTGAACTATGATTCATACCTACTATT
CAAACCTCGTAACCGGACTCTTAAAAATTTTCAAAAGGTGAACTAAATCAAACGATTTTT
CTTCTTTTAGAACTATGTGTTGGAAGGACAACAATTAGTTATCTGGATTTTCTTGAGTCA
TTACATCTTTTTCAGTAAATAAATGATGATCAAAAGGTTCTTACTCAGAGAACTTTTGAG
CTTTGTTTTTGGACTTATTGATAAATCATCGTGGTTCTAGTATGAATCTGAGGTTTTAAG
TGATTTCTAGGGTCTGAACAAGCTAATCCCTATCAAAGGTAAAAAAAAATAATAGTCAAT
TTTTTGATTACAAAAAAAAATCAAATTAAAAGACTAAATGAAATGGGAAAAAGAAGAGTC
AAGAGGCCTGTAATAATCCATAGAAAAACGAAAGACGGATGAGCTAACTTGATATTTTGT
GGCATTATCATCACAAAGAAGAGATTACGGATTTTTAGTTTGGGTAGATTGAATTAAGTA
CCTAAGAAGTTCCCATTTTCTATGACAGATCCGTTAAAAGAGTATTTGGATGTTTTCGCT
TGAGCCGTATGAGATGAAATTCTCATATACGGTTCTCGGGGGGGGAATTAACTTGAATTA
CCTATCTCAATAAAGTTTATGACTGGTTCGAAGAGCGTCTTGAGATTCAGGCGATTGCAG
ATGATATAACTAGTAAATATGTTCCTCCTCACGTGAACATATTTTATTGTCTAGGGGGAA
TCACACTTACTTGTTTTTTAGTACAAGTAGCTACGGGTTTTGCTATGACTTTTTATTATC
GCCCAACTGTTATAGAGGCCTTTTCCTCTGTTCAATACATAATGACTGAGGTGAACTTTG
GTTGGTTAATCCGATCAGTTCATCGATGGTCAGCAAGTATGATGGTTCTAATGATGATTT
TACACGTATTTCGTGTGTATCTCACTGGTGGATTTAAAAAACCTCGGGAATTAACTTGGG
TAACCGGTGTAGTTCTGGGTGTATTGACTGCATCTTTTGGTGTAACTGGTTATTCGTTAC
CTTGGGACCAAATTGGTTATTGGGCAGTTAAAATTGTGACAGGTGTACCTGACGCCATTC
CTGTAATAGGAGCACCGTTAGTAGAGTTATTACGAGGAAGTGCTAGTGTGGGTCAATCCA
CTTTGACTCGTTTTTATAGTTTACACACTTTTGTATTACCGCTGCTTACTGCTGTATTTA
TGTTAATGCACTTCTTAATGATACGTAAGCAAGGTATTTCAGGTCCTTTATAAGGAAGAC
AGATCATAGATATAATCGATCATATATCATATATTCTTTTGGAAAGGAACAATAGTATCT
CATTGCTACAAATATGGATTATTGAAAAATAAGACATGTTATTTGGATATATATTTCTCT
TCAACTTTGAAGTATTGTATAATTTCATACTTTGAGATGAATAGTTGAAGTAGATTCTGC
GAAGAGAAGATGGATTATGGGAGTGTGTGACTTGAACTATTGATTAGGCCATGCGTATAT
ATGGATTTTATCCGCCACATTGAAATTCAAAAACAAATGTGTCTCCGCGTCCAATCACCG
CACGAGTCCCCTTACGTCGCGGGAGATAGGCTGGTTCGCTTCAGGAGAATCTTTTCCATG
ATCATACCCGAATCCATGTCATGCATGAACAGGCTCCGTAAGATCCCGTAAAATAGGTGA
TGGGACCTAATCTATTTATGGTCTATCTATTCTACTTACTTATTTATAGTTTATAGTATG
GAAATGCATCCATTTCCTTTGCAGCCATCAAGATACATGATACTATCGGAGTGAAATAAG
GGATCTAAGGAAAACCAGAGGCTAAATTTTATTAGTAACAAGTTAATTCTTTTCATTTAA
AAAGACTCACAATCTCAATATTGTGAGAAAAACTAACAATGACAAGATATGAGATAATCC
AAAAAGCACTTGATCACGATCAAGTTTGTAAGCCCACGTGGATATTGAGCATTTACTTGT
ATGTAAAAACTTCATTCTTAAACTAGAGTCATTATATACAGGTGGATATGTCGGAAATAC
AGATTGAATATGTATCTATTTCTGTCATTTCTTTCATTTTATTCTTGCTCGAGCCGGATG
ATGAAAAATTCTCATGTCCGGTTCCTTCGGGGGGTGTATCTTTAAGAATTCACCTATCCC
AATAACAAAGAAACCTGACTTGAATGATCCTGTATTAAGAGCTAAATTGGCTAAAGGGAT
GGGACATAATTATTACGGAGAACCCGCATGGCCAAATGATCTTTTATATATTTTTCCAGT
AGTTATTTTGGGTACTATAGCGTGTAACGTAGGCTTAGCGGTGCTAGAACCTTCAATGAT
TGGTGAACCGGCGGATCCATTTGCAACTCCTTTGGAGATATTACCTGAATGGTACTTCTT
TCCTGTATTTCAAATACTTCGCACAGTACCTAATAAGTTATTGGGTGTTCTTTTAATGGC
TTCAGTACCAGCGGGATTATTAACCGTACCTTTTTTGGAAAATGTCAATAAATTCCAAAA
TCCATTTCGTCGACCAGTAGCTACAACAGTCTTTTTGATTGGTACTGTAGTAGCAATTTG
GTTAGGTATTGGAGCAACATTACCTATTGATAAATCTCTTACTTTAGGTCTTTTTTAAAT
GGATTTAATTGATTAAATTAAATCAATCCAACCGTTAAATACGGAGGTATCTAGGGAATA
AAATTAACTTTTAATTGACTATTCCCTAGATACACTATTATAAATCTATCTGAATACGAA
TTGTCCTTACCTTAAGATTACAAATTCTCTTCTTTTTTCTATTCTCTCTAAAATCAAAAT
AAACCTTTTTTCTAGAAAACAGAAATAAGGAAAATAATGAACTAATTGTGCTCTATTTAA
AATGCCAATTTATTCTTAGCTAAAGTCATTGTGAAATGCTTCTGTAGAATATCGACTATC
TGTTGTATATCTTCTCTACGAAGATATTCAATTTTCATAAGGTCTTCTTGACTGTTACTC
AGAAGGTCCGATAATGTATGTATGTTGGACCTTTTGAGACAGTTATAGGTTCTGGAAGGC
AATTCTAATTGGTCAATAAAAATACACTTCAATGCTATTTCTTTTTTGTTTTTCGTTACA
TTAGCTAATTTATCATGAAAGGTAAAAAGGGGTAGAGTAAATCTGCTCTTATTTTCTTCT
AAATTAACATCCTTTTCCTCTGCATGTAGGAATGGAATAAATAAATCAATCAAATTACGA
GAAGCTTCGTGGAGTGCTTCTTTAGGAGTTAAGCTTCCATTTGTCCATATTTCTAGAAAA
AGGATTTCTTGTTTTTCATTCCCATTTCCATAAGAATAAATACTATGATTGGCATTTCGA
ACAGGCATAAATACTGCATCTATAGGATAACTTCCATCTTGCGAGTCATTTGTGGATCTT
ATACGATATCCGCGATCTCTTTGAATTTGTAATTCAATACACAAATCGCGGGGTTCTGTC
AGGGTAGCTATATGCTGTGTCGTGTCAACTATTTCCACAGAAGACGGTAAGCGAATATCT
TCAGCTGTTATGTTTTTGGGGCCTTTGACGCAAATGGATGCGTCTCGAGTGCCATATAGA
TTACTTCTCAATACAATTTCTTTCAAATTCATTAAAATTTCATGCACTGATTCTTCAATA
CCTATTATTGTAGAATATTCGTGTGGTACTTTTTCAAATTTTGCCCGTGTTATACATGTT
CCTTCCATTTCTTCAAGTAAAGCCCGTCGCATAGCAATACCTATTGTATCACCTTGACCT
TTCATAAGCGGGGACAGAACGAAACGCCCATAATGAAGACGTTTACTATCTACTCTTGAT
TCAACACACTTCCACTGTAGTGTTCGAGTGGACCCTGCTATTTCCTCTCGAACCATAATT
ATATATTATACTTTAAATAGATTATGGAATCATTTTTTTCTCTTGAAATACCTTCAATTC
GAATTTCTACACACGTCTTTTTTTAGGGGGTCTACATCCATTGTGTGGCATAGGAGTCAC
ATCGCGTACGAAACTTAAAAGTATACCACTTCGACGAATAGCTCGTAATGCTGCATCTCG
TCCGGGCCCTGGACCTTTTATCATGACTTCCGCTCTTTGCATCCCTTGATCGACTACTGT
ACGAATAGCATTAACCGCAGCTGATTGGGCAGCAAAGGGTGTACCTCTTTTTGCGCCTTT
GAATCCAGAAGTGCCTGCAGAGGACCAAGAAACCACACGTCCCCTTACATCTGTAACTGT
TACAATGGTATTGTTGAAACTCGCTTGAACATGAATAATTCCTTTTGGTATTCTACGTCC
AGTCTTACGCGAACTAATACGTCCATTCCTACGTGAACTAATTTTTGATATAGGTTTTAT
CATATTTTATCATCTCATACATATGAGTCATAAATTTACGGAGATATCCATTTGATGTTA
AAACAGATTCTTTATTTTCACAGTGATTTCGTGCTTTATTAAAAAAAAAAGCTACACGGA
TTATCCTTGTCTTTGTTTATGTCTTGGATTAGAACAAATCACTATAATTCGTCCGCGCCT
ACGGATCAGTCGACATTTTTCACAAATTTTACGAACAGAAGCCCTTATTTTCATATTTAT
GATTCCTTATCTTAATTCTATTCTGAATCTATTCTTTGAACTGAAAAAATTCCTTTATTA
TTTTATTTTTTGAACTTCGAATTCTATCCCGTGAAGTAAATTAACCAAAAGCCTTACTCG
ATCGAATCTCGGCTGCGAAGTCTATAAATTAGACGTCGCAGGTTGAATCCTAACTACTTC
TTTCACTTTTTTTTACTTTATCCACGGGTAGTATCCAGCTAAAACTCTCTCGTATCTGCC
TCCAAAGGATAAGGTATAATTATATTTTCATTGTTTAAACCGAACCAGAATAGCGCTTTT
TAAGTGATTGAGTAATTAAATCTTGATGAGTCCCTTTTTGTTATCTGGTTCGAGGTAACC
CCTTTAGTAATTTAAGTTGCAGCAGCCATATAAGTTGCTTTTCCTCTCTTTTTCTTTTTA
GAACTGTGAAGTTATAAATTAGGTTACCTTATAAAAGTCTTACCATATATAACACCAAAT
TTCTCCGCCAACTCCTTTTAGGCGAGCTTCGCGATCTGTCATTATACCTTGAGAAGTAGA
AAGAATAGCAATTCCCATTCCGCCCAAAATCCTAGGAATTCGTTGAGAGTTAGAATAAAT
TCGTAGACCAGGTCGGCTGATACGCTTCAAAATAGTTTTAGCTATTCTTGTCCTAGTTCT
TTTATGTCGCAGGGTTGAAACCAAGAAATTTTTATTATTTTCTCGATGTTTTCTAACGTT
TTCAATAAAACCTTCTTGCAGAAGTATTTTAACTATGTTTTCGGTGATATTAGTGGATGC
TATTCGAACCGTTCCTTTTTTAGTCATCTCAGCATTTCGAATAGAAGTTAGTATTTCAGC
AATGGTGTCCCTACCCATGATGAACTATAAATTATAGTTGCCTCCTAATTGCGATATAAT
CAACGTGTTTATTTTGGAATTAAGAAATCAAAGTATATGCTTCAGACATAATCTACTAGT
GAATTTTATCTATTTCAGACATTCTACTTACGCTATCCTAATTTAATCTACTACTATAAT
ACTTCTGGAGCTAATGAGACGATTTTTGTAAAATTCAATTCTCTTAATTCCCTAGCGATT
GCACCAAAAACTCGAGTCCCTTTTGGGTTTCCTTCTTGATCAATGACAACTGCCGCATTG
TCATCATATCTTATTCTCATACCGTTTTCACGCTTGAGTTCTTTACGCGTACGTACAATT
ACAGCTCTAATAACTTCTGATCTTTCAAGTGGCATATTTGGCACTGCTTCCTTGATTACA
GCAACAATAACGTCACCAATATTACCATATCGGCGATTACTAGCTCCTAAGATTCGAATA
CACATCAATTCTCGAGCTCCGCTATTATCAGCTACATTCAAAAGGGTCTGAGGTTGAATC
ATATCATTTTTTATCTGCTCTTTCAATGCAAAGGATGAAGAAAAGAAATATTATCTTTCC
AGAAATAAATAGAGAATTATATTTTTATACTTTCTAATACAAAAATACCCCTTTTGTTGG
TTCTAAATTTCTATCCCTCAATAATAAATTGAGTTCGTATAGGCATTTTGGACGAAGCTA
GTAACATAGCTGTTCTGGCGACAGTTTCGGATACTCCCCCTATTTCATAAAGTATTCGAC
CCGGTTTAACAACGGCTACCCAATATTCGGGAGATCCTTTACCCGAACCCATACGTGTTT
CTGCAGGTCTTAGTGTAACTGGTTTATCGGGAAATAAACGTACCCAAATTTTTCCACCAC
GACGTGCATATCGGCTGATTGCTCTTCGTCCGGCTTCTATTTGTCTGGCTGTGATCCAAG
CAGGTTCAAGGGCTTGCAGAGCATATCTTCCAAAACTGATATGATTGCCTCTATAAGATG
TTCCTTTCATTCTTCCTCTATGTTGTTTACGGAATCTGGTTCTTTTGGGGTTATAGTTGA
TGGTTATTTGCCTATTCCATCTCTACTACAGAACCGGACATGAGAATTTCTTCTCATCCG
GCTCCTCGCGAAACGAACGAAGAAACAATTCACTAAAATTTAATAATATTACATTAGGGA
TACACATGTGTTTTATCAATAATACACTAAATAAACGAATGGATTTTTTATATTACAGTG
TAAATAAAGCTAGAAATCTATAAGACTAATATGAGATTCTAGTTATTAGAAATATTCTTT
TTTACAATATATTACAATATAAGAAAAAATATATCTTAATATACGATATATATTTCTTTC
TTAGTTTTCGTCTCAATTTTATATATTAGATTAGATTTTTGTTTATATATTATATATAAA
GTCTCTAAGAATAAATTATATAGATAAGTATCTTATTTGAGTCTTATTCAGTCAGTGCAA
TTTTGAGATATTTTAGTATTAGTTAAGTTAATTTTAAATTTGAGAGTTAAATTTGTTAAA
ATCCGGTCCTGCTCTTTTTTGAATTTTAATCTAACACCATTATATATAAATTTATGATTT
TTCCATTTTTTTTACTTGAAACTTTATTTCACTATATATAATTAAATAACTCAATTATGG
ATTACAAATTATTATTAAATTTGTTTGAATTTAAAATTATATGAAATTTTTAGAAATGAA
ATTGAAATAGAAACAAATTATTAAAGAATAGGATTTCACTAAATAATAGTGTTTCTATGT
AATGTATCATATAATGCAATAATGGAAATTTTATTAATCCAATAAATTAAATGAATGTTC
AATTAAATCACTGTTTCGCGGGCGAATATTGACTCTTTTCTGCTTTATTGACAGGTTCCT
GTCACTGTTTCAGAAAGATGAAAAAGGTTCCTGGTCTGTTCCGCCATCCCACCCAATGAA
TCATCAGGATTTATTTTTAATTAAAGGAATCCTGTCTGGTCACGGGTTCCGTCGTTCCCA
TAGCTTCTGTGTTAATGATTAGGCTTGAACTCGACAATGGAGCTCCCGACAAAATTCGTT
TCAGAGTCAATCTCCTCAGTTTTTATTAACTCAGGGCTCTTTACTTTTTATTCATGCTTT
ATCACACTGTCTTTTAGACTCTAAAATCTTTCATAAACCATACATTTTGGAATAATATAT
CATTTAGACTTTTTTCTTTCTATCTATCATCCTTCCATTTATCTACACATCCCCTTCTTT
TTATTTTTCTTCAAATATAAAATTCAATATATTTTTATAAAAGTAAAATTTTTCAGTTGC
TACAACTATATGATTAATACCTCATAAAGTGACTGTTTGGGGGATCTCGACAATACGAAG
CCATAAGTTGGTTAGTAGTTTCTATAGTTATGATTTTCCATAGTTACTGATTCATATTCA
TACTAAGATTCAGTCTATTTTTTTTTGCTAACTATAACGAAAAACCACCACAACGAGTCA
CACACTAAGCATAGCAATTTTACCAAAAAAGTAAATGAAATTTTCATTTATCCCTATAGA
ATTAATTTAATCTTTGATTGAATCAAGAACCGGAAAATAAAAAAATGGGTAGTTTTATGA
AGAGACTTGTAATATAACTAAAGGTATATTAATTAGATTATTTGCCCTCTACAAATATCC
AAATTTTTATCCCTAATACTCCATAGATAGTTCGAACTGTATAGGAACAATAATCTATTT
TTGCGCGAATGGTTTGTAGAGGAACCCTTCCTTCTCTGATCCATTCTACACGTGCAATTT
CTTTTCCGTCGATACGTCCTGCAATTTGGATTTGAATTCCTTTTGTATCGGTTTGTTCAG
TTAATTCAATAGCTTTTTTCATAGCTTTACGAAATGAAACTCTATTTTTTAACTGTAAAG
CTATATATTCTGCTAGAATATTAGGTTGTCCATAAGGTTTTTCAACTCTTGTGATAGCAA
TGTTAAGTCGTCGATTCGTCGAATTCAACTCTTTTTGGACATTCGTTTGTAATTCTTCGA
TTCCTCGTCTTCGACCCTCTATTAATAAATTGGGGAATCCAATATGGATTATTACCTGAA
TAAGATCAATTCTTTTTTGTATTTCTATACGTGCAATTCCTTCGAAACCCGAAGATGTTC
TCATATTTTTTTGTACATAATTCTTGATACAATCTCGTATTTTTTCATCTTCTTGGAGAC
CCAGCGAAAAACTTTTTGGCTGTGCGAACCAAAAGGAATGATGATTTTGTGTTGTACCAA
GTCTGAAACCAAGTGGATTTATTTTTTGTCCCATATTATTCTATTATCTTTCCATCCATA
TATTATTTCTAAATATGAATCTAAATCTTAGATTCCTCTAAAGATTTTTTCGATTTATCC
TTTAACACAATTGTAATATGACAGGTCGGTCGTTTTATTCGATAACTCCGTCCTCGAGCT
CTAGGTCTTAACCTTTTTAGAACCGTACCCCCATTAACTTCGGCCTTACTAATGACTAAA
TCCGCTTCGTTCAACCCCAGATTGTTAGCATTTGCTGCTGCAGAATAGACCAATTTTAAA
ATAGAAACAGCTGCTCGATAAGGCATCAGTTCCAGTATCATAAGTGTTTCCTCATAAGAA
CGTCCGCGAATTTGGTCAATTACTCTTCGTACTTTGAAAGGAGACATATGTATATTTTGA
GCTAAAGCTTTGACTTCTGTACGCGTCGAGTTCTTCGTAATCATATTTTACTCCCTCTTA
CACCAATGAATGATGAACGTTTTTCTTTTATTTTTATTTAAATTTAATTCTTAGTTGTTA
TATTTATGTTAGATTTATTCAAATTATATTAATTTTTAAAATTTGAAAGAAAAAACTCAA
ATTATTAATTCAAATCAATTTATTTCTAATAAAAATAGAAAAGTCAGTCACCAATTATAA
TTAGTTGACTTATTCTATTACTATTAGCGACGAGATTTAATATCGTTTTTCACATGTTTT
CCGAAACTTCGAGTTGGCGCGAATTCTCCCAATTTGTGACCTACCATACGATCTGTTATA
TAAACAGGCAAATGTTCCTTTCCATTATGAACAGCAATTGTATGACCAATCATTGTCGGA
ATAATAGTAGATGCTCTAGACCAAGTTACTATTATTTCTTTTTCCTGCCTTATATTGAGT
TTCTGAATTTTTACTAATAAATGATTAGCTACAAAAGGATTTTTTTTTATTGAACGTGTC
ACAGCAGATTACTCCTTTTATTCCAAAATTTCAAAAATGCTATTTTCAATATGCCTATTT
ACGGCGACGAAGAATAAAACTATCGCTATATCTTTTCTTTTTCCTACTTCTTTTTCCAAG
TGCAGGATAACCCCAAGGGGTCATAGGTCTTTTTCTACCAATTGGTGCTCTCCCTTCACC
GCCCCCATGGGGATGGTCGACAGGGTTCATAACTACTCCTCTTACTACAGGACGCTTACC
TAGCCAACACTTAGATCCGGCTCTACCCAAACTTTTTTGGTTCACCCCAACATTACCTAC
TTGGCCGACTGTTGCTAAGCAGTTTTTGGATATCAAACGGACCTCCCCAGAAGGTAATCT
TAATGTGGCCGATTTACCCTCTTTTGCAATCAGTTTCGCTACAGCGCCTGCTGCTCTAGC
TAATTGTCCACCCTTTCCAAGTGTGATTTCTATGTTATGTATGACCGTGCCTAAGGGCAT
ATCGGTTGAAGTAGATTCTTCTTTTTTCTCAAAAAAACCCCTTCCCAAACTGTACAAGCT
TCTTCCAAAGCATACGGCTTTCTAGATGTATATGATGATATCTAGACAGATGGATCTTAT
ATGAATCATATGATGAAGTACCACATGAGTGGATATATAGGAATCCAAATCTGCCGAATC
ACTCATGTTATGATCTTCTACATCCTAGGTCTCCCCGTTCCGTCATCTGGCTTATGTTCT
TCATGTAGCATTCAGACCGAATGACTCTATGAAATTACGTCGATACTTCCACATATTATG
GGTAACGTAGGAGACATCTCTATTTTTCCCCGGGGGCTCCTTATAATTATCACTGCTTAA
CTTTCAATTCGCCTCTGACCATCAAATTAAATGTGAATAACCCGTCTTCCTCTCTTTGAA
ACAAGAGGCGCTTCCGGTTCTGTCCGTGCTTCAAACAATTTTGTCTTCTCCATATTACCA
TATCCCTAGAGTCAATAATTTTCTATGAGGAACTATTGAACTCAATCACTTGCTGCCGTT
ACTCAACAGTTTTCTGTTGAGGTCTATCCCGTAGAGGTACTCAATTTGGATCAGTGATCG
ATTTCTAGGTTTCGTCGTAAACCTAATTGGTTACTTCCAATTACGTAAATCAATAGTTCA
AACCGCACTCAAAGGTAGGGCATTTCCCATTGATATAGGAACTTCTGTACCAGAAACAAT
GGTATCTCCAATTATAGCCCCTCTGGGATGTAAAATATATCTTTTCTCACCATCCCCATA
GTGTATGAGACAAATGTGTGCATTTCGATTAGGGTCGTATTCTATGGTTACGATTCTACC
ATATATGTCTTTTTCATTCCGTCGAAAATCGATTTTACGGTATAGACGCTTATGACCTCC
CCCTCTATGTCCTGCGGTAATGATTCCTCTGGCATTACGACCTTTACCACAACGAAGCTG
TCCATAGATCAAATTATTTCGTGGATTGGATTTCACTTTTCTGTCTACGGCTCCGTTGCG
TGTGCTCGGGGTAGAAGTTTTGTATAAATGTATCGCCGTGTTATTAAGTATTTTGCTTTA
AGTTCTTTTCTCTATAAGAGGTGGAATAGAATAACCCGGTTGAAGCGTAATGATCATACG
TCTGTACTGCATTGTATGTCCCATAATAGGTCCCCTTTTTCTACCCTTTCTCGGGAGTCG
ATGACTATTCATAGCTATTACCTTGACACCAAAGAAGAGTTCGACCCAATGCTTTATTTC
TGTCCTAGTTGATCCTGATTCGACATTAGAAGTATATTGATTGTTCCCCAATAACCGAAT
ACTTTTTTCTGTAAATACTGCATATTTGATTCCATCCATAAATCCATTTTCTTCCCTATG
AGTTTCCAGTATCGATAAGAATTCTAGTTCTTACTGTTCATATGTTATGGTATGAATATA
CCATACCAATTCGTTATGTATGGATGATGAGATTCCATTGATACAGAGCCAATTCCAATA
GACTTATTGAATTGAACGTTCCCATTGGCGTGCATCCAGCAGGAATTGAACCTACGAATT
TGCCAATTATGAGTTGGGCGCTTTAACCATTCAGCCATGGATGCTTAACAGGGATCATCG
TACATCGTGAATAACCAAATTCCAATTGAAATGAAATCTTTAGGAGGAATCAATGAAACG
ACATCAATTCAAATCCTGGATCTTCGAATTCAGAGAGATATTGAGAGAGATCAAGAATTC
TCACTATTTCTTAGATTCATGGATCAAATTCGATTCAGTGGGATCTTTCACTCACATTTT
TTTCCACCAAGAACGTTTTATGAAACTCTTTGACCCCCGAATTTTGAGTATCGTACTTTC
ACGTGATTCACAGGATTCAACACGCAATCGATATTTCACGATAAAAGGTGTAGTACTGCT
TGTAGTAGCGGTCCTTATATCTCGTATTAACAATCGAAAGATGGTCGAAAGAAAAAATAT
CTATTTGATGGGGCTTCTTCCTATACCTATTCTTCCTATACGTATGAATTCCATTGGACA
CAGAAATGAGACATTGGAAGAATCTTTTTGGTCTTCCAATATCAATAGGTTGATTGTTTC
CCTCCTGTATCTTCCAAAAGGGAAAAAGATTTCTGAGAGTTGTTTCATGGATCCGCACGA
GAGTACTTGGGTTCTCCCAATAAATAAAAAGTGTATCATGCCCGAATCTAACCGGGGTTC
GCGGTGGTGGAGTAACCGGATCGGAAAAAAGAGGGATTCTAGTTGTAAGATATCTAATGA
AACCGTAGCTGGAATTGAGATCTCATTCAAAGAGAAGGATAGCAAATATCTGGAGTTTCT
TTTTTTATCCTATACGGATGATCCGCTCCGCAAGGACCCTGATTGGGAATTGTTTGATCG
TCTTTCTCTGAGGAAGAAGCGAAACATAATCAACTTGAATTCGGGACAGCTAGTCGAAAT
CTTAGGGAAAGACTTGATTTGTTATCTCATGTCTGCTTTTCGTGAAAAAAGACCAATTGA
AGGGCAGGGTTTCTTCAAACAACAAGGAGCTGAGGCAACTATTCAATCAAATGATATTCA
GCATGTTTCCCCTCTCTTTCTTTTCTCGAGAAACAAGTGGGGTATTTCTTTGCAAAATTG
TGCTCAATTTCATATGTGGCAATTCCGCCAAGATCTCTTCGTTAGTTGGGGGAAGAATCG
GCACGAATCGGATTTTTTGAGGAACGTATCGAGAGAGAATTTGATTTGGTTAGACAATGT
GTGGTTGGTAAACAAGGATCGGTTTTTTAGCAAGGTACGGAATGTATCGTCAAATATTCA
ATATGATTCCACAGGATCTATTTTCGTTCAAGTAACAGATTCTAGCCAATTGAAAGGATC
TTCTGATCAATCCAGAGATTGTTTTGATTCCATTAGAAATGAGGATTCAGAATATCACAA
ATTGATCGATCAAACAGAGATTCAGCAACTAAAAGAAAGATCGATTCTTTGGGATCCTTC
CTTTAGTCAAACGGAACGAACAGAAATAGAATCAGATCGATTCCCGAAATGCCTTTTTGG
ATCTTCCTCAATGTCCCCGCTATTCACGGAACGTGAGAAGCCGATAAATAATCATCTGCT
TCCGGAAGAAATCGAAAAATTTCTTGGGAATCCTACAAGATCAATTCGTTCTTTTTTCTC
TGACAAATGGTCAGAACTTCATCTGGGTTCGAATCCTACTGAGAGGTCCACAAGAGATCA
GACATTTTTTCAGAAAAAACAAGATGTTTCTTTTGTCCCTTCCAGGCGATCAGAAAATAA
AGAAATGGTTGATATATTCAAGATAATTACGTATTTACAAAATACCGTCTCAATTCATCC
TATTTCATCAGATCCGGGATGTGATATGGTAGTTCCGAAGGATGAACCGGATATGGACAG
TTCCAATAAGATTTCATTCTTGAACAAAAATCCATTTTTGGATTTATTTCATCTATTCTA
TGACCGGAACAATGGGGGATACACGTTACGCCACGATTTTGAATCAGAAGAGAGATTTCA
AGAAATGGCGGATCTATTCACTCTATCAATAACGGAGCCGGATCTGGTGTATCATAGGGG
ATTTGCCTTTTCTATTGATTCCTACGGATTGGATCAAAAAAAATTATTGAATAGGGTATT
CAACTCCAGAGATGAATCGAAAAAGAAATCTTTATTGGTTCTACCTCCTCTTTTTTATGA
AGAGAATGAATCTTTTTATCGAAGGATCAGAAAAAACTCGGTCCGGATCTACTGCGGGAA
TTATTTGGAAGATCCAAAACTCAAAATAGTGGGATTTGCTAGCAACAACATAATGGAGGC
AGTCAATAAATATAGATTGATCCGAAATATGATTCAAATCCAATATAACACCTATCGGTA
CATAAGAAATGTCTCGAACCGATTCTTTTTAATGAATAGATCCGATCGCAACTACGAATA
TGGAATTCAAAAGGATCAAATAGGAAATGATACTCTGAATCATATAACTATAATGAAATA
TACGATCAACCAACATTTATCGAATTTGAAAAATAGTCAGAAGAACTGGTTTGATCCTCT
TTTTTCTCGAATCGAGAGATCCATCAATCGGGATCCTGATGCCTATAGATACAAATGGTC
CAATGGGAACAATAATTTCCAGGAACATTTGGAACATTTCGTTTCTGAACAGGGGAACCG
TTTTCAAGTAGTGTTCGATCGATTACGTATTAATCAATATTCGATTGATTGGTCCAAGGC
TATCGACAAACAAGATTTGTCTAAATCACTTCGTTTCTTTTTGTCCAAGGCACTTCTCTT
TTTGTCTAAGTCACTTCGTTTCTTTTTGTCCAAGACACTTCCTTTTTTCTTTGTGAGTAT
TGGAAATATCCCCATTCATAGGTCCGAGATCCACATCTATGAATTGAAAGGTACAAACGA
TCAACTCTGCAATCAGTTGTTAGAATCCATAGGTATTCAAATCGTTCATTTGAATAAATT
GAAACCCTTCTTATTGGATGATCATGATACTTCCCAAAGACCGAAATTCTTGATAAATGG
AAGAACAATATTACCATTTTTGTTCAATAAGATACCAAAGTGGATGATTGACTCATTCCA
TACTAGAAATAATAGCAGAAAATCCTTTGATAACACGGATTCCTATTTCTCATCCCACGA
TCGAGACAATTGGCTGAATCCCGTGAAACCATTTCATAGAAGTTCATTGATATCTTCTTT
TTATAAAGCAAATCGACTTCGATTCTTGAATAATCCACATCACTTCTGGTTCTATTGTAA
CAAAGGATTCCCCTTTTATGTGGAAAAGGCCTGTATCAATAATTATGATCTTACGTATGG
ACAATTCCTCAATATCTTGTTCATTCGCAACAAAATATTTTCTTTGTGCGTCGGTAAAAA
AAAACCTATTTTTTTGGAGAGAGAGGCTATTTTACCAATAGATTCACAGGTCTCTGACAT
ATTCATATCTAACGAATTTCCAAAAAGTGGTAACGAAACATATAACTTGTACAAATCTTT
CCATTTTCCAATTCGACCCGATCCATTCGTTCGTAGAGCTATTTACTCGATCGCAGACAT
TTCTGCAACACCTCTAACAGAGGAACAAATAGTCAATTTTGAAAGAACTTCTTGTCAGCC
TTTTTCAGATATGAATCTATCTGATTCAGAAGGGAAGAACTCGCATCAGTATCTCAGTTT
CAATTCAAACATGGGTTTGATTCACACTCCATGTTCTGAGAAATATTTACCATCCGGAAA
GAGGAAAAAACAGAGTCTTTGTCTAAAGAAATGCGTTGAGAAACAGCAGATGTATAGAAC
CTTTGAACGAGATAGTGCTCTTTCAAATCTCTCAAAATGGAATCTGTTCCAAACATATAT
GCCATGGTTCCTTACTTCGACAGGGTGCAAATATCTAAATTTTACCCTTTTAGATGCTTT
TTCAGACTCATTGCCGATACTAAGTAGCAGTCAAAAATTTGTATCCATTTTTCATGATAT
TATGCATGGATCAGATATATCATGGCCAATTCGTCAGAAAAAATGGTGGGCGATTCTTTC
ACAATGGACTCCGATAAGTGAGATTTCGAGTAAGTGTTTACAGAATCTTCTTCTGTCCGA
AGAAACGATTCATCGAAATAATGAGTCACCCGTTCCATTGATATGGACACATCTGAGATC
AACAAATGCTCGGGAGTTCCTTTATTCAATCCTTTTCTTTCTTCTTGTTGCTGGATATCT
CGTTCGTATACATCTTCTCTTTGTTTCCCGAGCCTCTAGTGAGTTACAGACAGAGTTAGA
AAAGATCAAATCTTTGATGATTCCATCATACATGATTGAGTTGCGAAAACTTCTGGATAG
GTATCCTACATCGGAACTGAATTCCTTCTGGTTAAAGAATCTGTTTCTAGTTGCTCTGGA
ACAATTAAGAGATTCTTTGGAAGAAATACGGGGTTCTGCTTCTGACAGCAACATGCTATT
GGGTGGTGGTCCCGCTTATGGGGTCAAATCCATACGTTCTAAGAATAAATATTTGACTAT
CAATCTCATCGATCTCATAAGTATCATACCAAATCCCGTCAATCGAATAACTTTTTCGAG
AAATACGAGACATCTAAGTCGTACAAGTAAAGAAATCTATGCATTGATAAGAAAAAGAAA
AAACGTGAACGGTGATTGGATTGATGATAAAATAGAATCCTGGGTCGCGAACAGTGATTC
GATTGATGATGACGAAAGAGAATTCTTGGTTCAGTTCTCCACCTTAACGACAGAAAAAAG
AATTGATCAAATTCTATTGAGTCTGACTCATAGTGATCATTTATCAAAGAATGACTCTGG
TTATCAAATGATTGAACAACCGGGATCAATTTACTTACGATACTTAGTTGACATTCATAA
AAAGTCTCTAATGAATTATGAGTTCAATAGATCCTGTTTAGCAGAAAGACGGATATTCCT
TGCTCATTATCAGACAATCACTTATTCACAAACCTCGTGTGGGGCTAATAGTTTTCATTT
CCCATCTCATGGAAAACCCTTTTCGCTCCGCTTAGCCCTATCTCCTTCTAGGGGTATTTT
AGTGATAGGTTCTATAGGAACTGGACGATCATATTTGGTCAAATACCTAGCTACAAACTC
TTATGTTCCTTTCATTACGGTATTTCCGAACAAGTTCCTGGATGACAAGCCTAAAGGTTA
TCTTATTGATGATATCGATATTGATGATAGTAACGATATTGATCTTGATGATACTGACGA
TATCGATATTGATGATAGTGACGATATTGATAATGACCTTGAGACGGAGCTGCTAACTAT
GACGAATGTGCTAACTATGTATATGACGTCGAAAATAGACCGATTTGATATCACCCCTCA
ATTCGAATTAGCCAAAGCAATGTCTCCTTGCATAATATGGATTCCAAACATTCATGATCT
GTATGTGAATGAGTCGAATTACTTATCCCTCGGTTTATTAGTGAACTATCTCTCCAGGGA
CTGTGAAAGAAGTTCCACTAGAAATATTCTTGTTATTGCTTCGACTCATATTCCCCAAAA
AGTGGATCCCGCTCTAATAGCTCCGAATAAATCAAATACATGCATTAAGATACGAAGGCT
TCTTATTCCACAACAACGAAAGCACTTTTTCATTCTTTCATATACTAGGGGATTTCACTT
GGAAAAGAAAATGTTCCATACTAACGGATTCGGGTCCATAACCGTGGGTTCCAATGCACG
AGATCTTGTAGCACTTATCAACGAGGCCCTATCAATTAGTATTACACAGAAGAAATCAAT
TATAGAAACTAATACAATTAGATCAGCTCTTCATAGACAAACTTGGGATTTGCGATCCCA
GGTCAGATCGGTTCAGGATCATGGGATCCTTTTCTATCAGATAGGAAGGGCTGTTGCACA
AAATGTACTTCTAAGTAATTGCCCCATAGATCCTATATCTATCTATATGAAGAAGAAATC
ATGTAAGGAAAGGGATTCTTATTTGTACAAATGGTACTTCGAACTTGGAACGAGCATAAA
GAAATTAACGATACTTCTTTATCTTTTGAGTTGTTCTGCCGGATCGGTCGCTCAAGATCT
TTGGTCTCCATCCGGACCCGATGAAAAAAATGGGATTACTTCGTTTGGATTTGTTGAGAA
TGATTCTGATCTAGTTCATGGCCTTTTAGAAGTAGAAGGCGCTCTGGTGGGATTCTCACG
GAAAGAAAAAGATTGCAGTCAGTTTGATAATAATCGAGTGACATTGCTTCTTCGGTCCGA
ACCAAGGAATCCGTTAGATATGATGCAAAATGGATCTTGTTCTATCGTTGATCAGAGATT
TCTATATGAAAAATACGAATCGGAGTTTGAAGAAGGGGAAGGAGCCCTCGACCCGCAACA
GATAGAGGAAGATTTATTAAATCACATAGTTTGGGCTCCTAGAATATGGCGCCCTTGTGG
CAATCTATTTGATTGTATCGAAAGGACCAATGAATTGGGATTTCCATATTGGGCCAGGTC
ATTTCGGGGCAAACGGATCATTTTTCATAAAGAGAATGAGCTTCAACAGAAGGATTCGGA
GTTCTTGCAGAGTGGAACCATGCAGTACCAGACACGAGATAGATCTTCCAAAGAACAAGG
CTTTTTTCGAATAAGCCAATTCATTTGGGACCCTGCGGATCCATTCTTTTTCCTATTCAA
AGATCAGCCCTTTGTCTCTGTGTTTTCACGTCGAGAATTCTTTGCAGATGAAGAGATGTC
AAAGGGGCTTATTACTTCCCAAAAAAATCCTCCTACATCTATATATAAACGCTGGTTCAT
CAAAAATACGCAAGAAAAGCACTTCGAATTGTTGATTCATCGCCAGAGATGGCTTAGAAC
CAATAGTTCATTATCTAATAGATCTTTCTGTTCTAATACTCTATCCGAGAGTTATCAGTA
TTTATCAAATCTGTTCCTATCTAACGGAAGGCTATTGGATCAAATGACAAAGACATTGTT
GAGAAAGAGATGGCTTTTCCCGGATGAAATGAAACATTTGATTCATGTAACAGGAAAAAG
ATTTCCCATTCCTTAGCTGTAAAGATATGTGGCCATGAAAAAGAGATTAAGTGGAACAGA
ATTGACCGGGCAGTAGAGTCGTGGAAACACTTGTTTATTCCATATTTTTGACCTTAGCTC
CATGGACCAATATGCTACTGCTGAAACATGGAAGAATTTAAATCTTAGATCAAAACACTA
TGTATGGATGATATGAACTGCCTAAACAAGAATTCTTGAATGGCGAACAACCAGAGCCTA
TTACTCACTATATCCAAAAATTTCCATTAATGAAACCATGTAAATCCATCGGAAAAAAAT
ACGCATGTCCGATGAAATGTGCTATCTGCTCCAATAACGAATCATTGGTTTAACTGAATC
ATTAAAGAAAATAGATAGACCTTTCTCTTCGTCTCAGGTCGATGCATCTTCTCAATTGGA
AGATCTCCCATATGGATAATACACATTCCAGTTGACTGAGCCTAATTCTAATTGTTATGT
TCCGAAGGAAAGATATCCGCGGGGGCCAGTTCGGCCTATTCAGATATTCACGACCAAGAG
AAGAGGTACTGGATTCTCTTTCGGATAGGCCTGAAAGGAGAAGGAAGGCTGGAATGCCAA
CAGAGGTCTGTCTATTCTCTAATTCACCCGACCAGATAGTACCCGTTTTGGGAACGTTCA
GTGCCAAAGTCACTGAATGGGCAAGTCACCAATCCCTAAAACGGACTATGTAATGTACTT
TATCTGCTGGGTTACGGGTGGGGATTTTACCATAGGTTTCTATGAATCTACCCTTGTGTG
ATTACTGTTGAATCATATACTCGGGGGGGGGGTGCAGGGCAGACGATGTCAAAACGGACT
CCTCATTCATCAGATAGAGAAGATCACCAAGATTTCGTGATACGCTGCCGAACCTATTCC
AATTTCAACAGCTCGGATCGTGGGGATCCGCCGGAATACTTTGTATCAACACAGATACTC
GGTATATCAATATCGATGAGATCCGAGATCTGTTATTGAATTGCTCATTCAATAAGCATT
CTCAATATTATGCCTTGAAGAGGACTCGAACCTCCACGCTGTTTAGCACGAGATTTTGAG
TCTCGCGTGTCTACCATTTCACCATCAAGGCATCTTGAAAGTTAATCCTATTCCATGACT
ATGATATCTATCTAGTGTGATATATGGAATATATGACAAAGGTGGAGTCTTGGAGTATTT
CTATCAATCGGTCATATTCATATAATATAGGTCCGAGTCAGACATCAAATTGGTTCGATT
TGAATTATCCGGAGCATACCCTGGAGCATACCTTGTATATATATATCAATATCAAAAAAT
ATAAATAATATGAAACTGAAAATAATATTAATAAGAAAATAATATTAAATTCTAAATGAA
ATATCTAAAAATCTAAAAGATGTACAATCAAACTTATTTCTCGATTCAATAGAAGCCAAA
AGAAGTTAATACGGTACCCAAATAACGATAGATATGTCACAGGTCGGATTACGCCCATTA
CTAATCCTAAATAGAATGTCACGACATAGGGATCCATATGTAAACATAGTATCTATTTAC
ATACGATCGAATGACCCCCTCTCTCTCATAATGAGAATGTACATAACCCTATTAAGGTCT
GGTCCGGTATGGAATGAACTTATAATCTGATGATCGAGTTGATTCCATGATTATAAGTTC
ATAACGCCAGCACATTCCCATTTTGGGCAGAACAGATCTACTAATTCTTTTATTCCAGTT
AGTAAGAGGGATCTTGAACTAAGAAATAGACCCTAAAAGCTAAAAGAGGGTATCCTGAGC
AATTGCAAGAATTGGGTTCATTGATATTCCTAGTATAGTAGATGCTATCACACATACAGT
CATACTCAATTCGATGGAATTGTTTGATCTTAAAGTGGATTTTCTATAATTTCGCACGTG
AGGGGTTATTTCTTGGTTTCGTCCACTCATTAATAACTTGATTATTTTGAGATAATAGTA
GATAGAAACAACGCTCGTAAGGAGTCCTATTGAAACCAAGAAATAAAGGCCTGCCTGCCA
TCCACACCAGAATAGATGGAGTTTTCCGAAAAAACCTGCTAGTGGAGGAAGACCTCCTAG
GGATAAGAGACATAGGGCTAAAGAGAGAGCCAAAAAAGGATCTTTCGTGTATAATCCTGC
ATAATCTCGAATGTTATCAGTTCCGGTACGTAGACCAAACAATACAATGCGAGCAAAAGT
TCCTAGATTCATGGCGATATAAAACAGCATATAAGTTATCATGCTTGCATATCCATCATT
TGAGTCTCCAACAATTATGCCAATAATTACATATCCGATTTGACCGATGGACGAATAGGC
AAGCATACGTTTCATGCTTGTTTGAGTAATAGCAATGAGATTCCCCACTATCATGCTAAG
AATAGCTAGGATTTCCAGAAGAAGATGCCATTCATTTGATGAGAAATAAAAAGGAATATC
GAAAATTCGCGTGGCTAAAGCTAAAGCAGCTACTTTCGAAGTAACAGAAAGAAAAGCAAC
GACTGGAGTGGGAGAGTCAGAGTCGAAAAGAGGATTCCTCACTTCTTTCTCTCATTCAAA
ACCGTGCATGAGACTTTCATCTCGCACGGCTCCTAAGTGATAAAAGAAAGAAAAACAAAC
TCATCTTCTTTCTTTTTTGATTACCTTCCTCGCGTGTGTATAAGACAGAATCCATTCGAT
TTCTAAAAAGGATTACTAATCCTTAACTTTTCGAGGAATCCTCCATCAGTGGTTGTGAAT
GACTGACTTTCTCAATCTTTTCAACCTTGGTTGCGTAGGAGCAATTCAGAAAGATTGAGA
AAAATAACCATCTGATTTGATTCGTTCTCAATAGCCATGAGATGATCATCTTAGGGTGAT
CCTTTTGTCGACGGATGCTCCTATTATACTCGTAGTCTCTGAAGGATGAGAACCAACTAT
GTAGCATCTACATCGAAAATTCAAGTATTGTATACGTCATTAGTCCGATCCTTTGTAGTA
ACTACCCGTAATAACGAACTTGCAAAATGGATCTGTTTATCATAAAGAGATTCGTTGTTC
CTGACCCTGCTTCACCTTAATTGTTATTTGAACAAAGAGATCACAATAAACTTTTGGTAA
AAGTTATGTCTTGGTCCGAGTGGGGATAGCATTTTTTTCTGCATGTCTATAGAGTTTTGA
AAAATCCAAACATCTCAGAGATAGATATAGAGGTAGGAATTTGTCGAACGAACCGCACTC
CTTCGTATACGTCAGGAGTCCATTGATGAAAAGGGGCTAGGGAAAGCTTGAACCCAATTC
CTACAGTGATGAATATAAGCGCAATTGAAATTCCTGGGGAGTTATACATTTGTGTATTGA
TAAGACCATTCACTATCTCTTGAAGCTCGATCTCCCCCCCGGATAAACCATAGAGCCAAG
AGAAACCATGAACCAGAATAGAAGAGCTCGCCCCGCCCATGAGTAAATATTTCGTAGTAG
CCTCATTAGACCGTACATCTCTCTTGGTATATCCTGATAATAGGTAGGAGCATAAACTGA
AACATTCTAGAGCTACAAAGATAGTTATTGAATCGTTAGCACCACATAAAAACATTCCTC
CTAGAGTAGCTGTTAATACGAATAACAGAAACTCTGTTATAGCCATTTCTGTACATTCAA
TGTACTCTACGGATAGAGGAATACATAAAGTTGAAGATAGTAAAATAAGAAATTGAAAGA
TTTCGTTGAAATTGTTCGTTTGGAAATTTCCCGAAAAGCTAATCATAGGTTCTTCTCTCC
ATCGGAACAATAGGGCTGTTATGCTCATTACTAAACTTGTTGAAGAGATGAAATAGAACC
AAGGTCTATCTTTTTGATCAGAGGTTGAATCGATCATCAGAAGAAGAATTAGGCCAAAAA
TGAGAATACATTCTGGTAAAATGAAACTTCCATTGAAGAGAAGCAAATGAAACGCTTTCA
TAAAAATTCTCGTAGAATCGAGAATGAAAACTTCATTCTGTACATGCCAGATCATGAATT
AGTAACTGCATCCAATCGCCGAAAAAGTCCCAATTGTTTCGAACTTTCTATTTTTTTTTG
GAATGGGATATTTTATTTACGGAATCCCCATGAATAGGATCAAATCTTATTCCATGATAT
TTCCATAATCTTCCTCTTTCTTATTCTTAAGCAAGCCCTCGAGAGGGCTTAGTTGATCTA
TGATTTATGTTTCATTTTTATTTTTGTTTGTTTCGAGAAAGATATCGATCAATTCCAATT
CTTTCTTTTTCTATTGATTCTTTTCCGATCGAGATGTATGGATCCATGGATCTATGTGTC
TATATAGACCCTGTTCATGGATTAACGAAAATGTGCAAAAGCTCTATTTGCCTCTGCCAT
TTTATGAGTCTCTTCCTTTTTGCGTATGGCATCGCCACTCCCTTTTGCAGCATCTACTAA
TTCGGAACTTAATTTGAAAGCCATATTTCGACCCGGACGTTTTCGGGATGCTGCTAATAA
CCAACGAATGGCAAGTGCTTTTCCTTGTGTAGATCCTATTTCAATAGGAACTTGATGAGT
CGATCCGCCTACACGTCTTGCTTTTACTGCTATATCGGGAGTTACTCCACGTATTGCTTG
ACGTAAAACAGATAGTGGATTTGTTTCTGTCTTTTGTTGAATCTTTTTCACGGCTCGATA
GATAATTTGATAAGCCAATGATTTTTTTCCGTGTTTCAGAATACGGTTAACCAACATGTT
AACTAATCGATTACGATAAATTGGATCGGATTTTGCAGTTTTTTTTTCCGCAGTACCTCG
ACGTGACATGAGCGTGAAAGAGGTTCAAGAATCATCTTTTTATAAGGGCTAAAAATGAAT
CACTTATTTTGGCTTTTTGACCCCATATTGTAGGGTGGATCTCGAAAGATATGAAAGATC
TCCCTCCAAGCCGTACATACGACTTTCATCGAATACGGCTTTCCACAGAATTCTATATGT
ATCCATGAGATCGAGTATGGAATTCTGTTTACTCACTTTAAATTGAGTATCCGTTTCCCT
CCTTTTCCTGCTAGGATTGGAAATCTTGTATTTTACATATCCATACCATCGAGTCCTTGG
GTTCCGAAATCGTGTAATGTAAAAAGAAGTGCTTCGAATCATTGCTATTTGACTCGGACC
TGTTCTGAAAAAGTCGAGATATTTCGAATTGTTTGTTGACACGGACAAAGTAAGGCAAAA
CCTTTAAAATGATTTCAATATTGGACCTTAGACATATAATAGTTACAAATTGAATCTCTT
TAGAAAGAAGATCCTTTGTCTCATGGTAGCCTGCTCTAGTCCCCTTACGAAACTTTCGTT
ATTGGGTTAGCCATACACTTCACATGTTTCTAGCGATTTACATGGCATCATCAAATGATA
CAAGTCTTGGATAAGAATCTACAACGCACTAGAACGCCCTTGTTGACGATCCTTTACTCC
GACAGCATCTAGGGTTCCTCGAACAATGTGATATCTCACACCGGGTAAATCCTTAACCCT
TCCTCCTCTTACTAATACTACAGAATGTTCTTGTAAATTATGGCCAATACCAGGTATATA
AGCAGTGATTTCAAATCCAGAGGTTAATCGTACTCTGGCAACTTTACGTAAGGCAGAGTT
TGGTTTTTTTGGGGTGATAGTGGAAAAGTTGACAGATAAGTCACCCTTACTGTCACTCTA
CAGAACCGTACATGAGATTTTCACCTCATACGGCTCCTCGTTCAATTCTTTCGAAGTTAT
TGGATGCTTTTCCTCGTTCGAGAATCTCCTCCCTTCTTCCACTCCGTCCCGAAGAGTAAC
TAACACCAATTCAGTCACGTTTTCATGTTCCAATTGAACACTTTCCATTTTTGATTATGA
TCGAAGGAGAAGATTATTTACCAAAGATATGCGGATCAAATCACGATATTATAATAAGAA
CAAGAGATCTTTCTCGATCAATCCCTTTGTCCCTCACCTCAGTCTTCGAGAATAAGAAAG
ATCCTTTTCGAGTTTCAATTTGTTCATTCGGAATCTGGGTTCTTCTACTTATACTTATTT
ATTTACTTATTGTATTTATTGTACTTAATTATTTACTTATTGATTTAAATTTTCTTTTAT
TTTGTTTGTTTTATTCTTTATTTCATTATTTCATTTCGATTTTTTGTCTTTCCCTCTCTT
TTTTTTATTCCCTTCCATCATTCCTTAAGTCCCATAGTTTTGATCCTGTAGAATCTGACC
CATTTTCTCATCGAGCGAAGGGTACGAAATAAATAAGATTTATTTTTCGATCAAAAGTAA
TATGTGAAATCTTCGGTTTTTTTTACTCTTCCTCTATCCCTATCCCATAGGTACAGCGTT
TGAATCAATAGAGAACCTTTTCTTCTGTTCTGTATGAATCGATATTATTACATTCCAATT
CTTTCCCGATACCTTCCAAGGAAAATCCCAAATTGGATCCAAAAAAATGAACGGGTTGGT
GTGAGCTTATCCATGCGGTTATGCACTCTTCAAATAGGAATCCATTTTCTGACAGATTCT
GGCTTTCGTGCTTTGGTGAGTCGTCCGAGATCTTTTCGATGACCTATGTTGTGTTGAAGG
GATATCTATATGATCCGATCCATTGCGTAAGGCCCGCGGGACGGTAGCAACGGAACCGGG
CAAAGTATACAGAAAAGACAGTTCTTTTCTATTCTTTTCTATTATATTAGTATTAGTTAG
TTACCCCGGCTCGGTGAGTCCTTTCTTCCGTGATGAACTGTTGGTACCAGTCCTATATTT
TTTCTCTGTGGACCGAAGATAAAGGGGGCTCCGCAGAGGGTTGTACCATGAAGAGAAGCA
AGGAGGTCAACCTGTTTAAAATATACAACATGGATTCTAGCAATGCAATGGAGTTGGACC
CTCATGTCGATCTGAATTAATCAGTCTTTCCACGGAAGTCTATTTTTGCCTGCTAGGCAA
GAGGATAACAACTTAAAAATTCTGTCTCGGTAAGACATGTATTTCTATTACTATTAAATT
CATAAATGAAGTAGTTAATTTAATGGTGGGGTTACTATTATCCTTTTTTTGTAGTGACGA
ATCTTGTATGTGTTCCTAAGAAAAGGAATTAGTCCATTTCATTTTTGTGTGAGGTTTCAA
AAAAGGGTGTGGAAATACATAGAACTCTTGAATGGAAATTGAAAAGAGATGTAGCTACAG
TTCCTTCGGAAATGGTAAGATCTTTGGCGCAATAAGAACGGGTTGATCCGTATCATCTTG
ACTTGGTTCTGCTTCCTCTCCTTTTTTTTAACGATACCGAGTCGGTTTCTTCTCCTACCA
GTATCGAAACATGCTGAAAAAAATCTCTTCTTCATGTAAAACCTACTCGATTTAGATCGG
AAAAATCGTACGGATTTTATGAAACCATGTGCTATGGCTCGAATCCATAGTCAATCCTAT
TTCCGATAGGAGTAGTTGACAATTGAATCCTATTTTTCCCATTATTTAACTGTACGTAAT
AGGGCGAAAATAAGGCCCGGCTACAAGTTAAGTTGTTTAGGAATAGTGGAATAGTGGCGT
TGAGTTTCTCTACCCTTTGACTTAGGATTAGTCAGTTCTATTTCTCGATAGGGGCCGGGA
AGGGATATAACTCAGCGGTAGAGTGTCACCTTGACGTGGTGGAAGTCATCAGTTCGAGCC
TGATTATCCCTAAACCCAATGTGAGTTTTTCTATTTTGACTTGCTCCCCCAGAGTGATCG
AACGAGAATGAATAAGAGGCTCGTGGGATTGACGTGATAGGGTAGGGATGGCTATATTGC
TGGGAGCGAACTCCAGGCTAATATGAAGCGCATGGATACAAGTTATGCCTTGGAATGAAA
GGCAATTCCGAATCAGCTTTGTCTACGAACAAGGAAGCTATAAGTAATGCAACTATGAAT
CTCATGGAGAGTTCGATCCTGGCTCAGGATGAACGCTGGCGGCATGCTTAACACATGCAA
GTCGGACGGGAAGTGGTGTTTCCAGTGGCGGACGGGTGAGTAACGCGTAAGAACCTGCCC
TTGGGAGGGGAACAACAACTGGAAACGGTTGCTAATACCCCGTAGGCTGAGGAGCAAAAG
GAGGAATCCGCCCAAGGAGGGGCTTGCGTCTGATTAGCTAGTTGGTGAGGTAATAGCTTA
CCAAGGCGATGATCAGTAGCTGGTCCGAGAGGATGATCAGCCACACTGGGACTGAGACAC
GGCCCAGACTCCTACGGGAGGCAGCAGTGGGGAATTTTCCGCAATGGGCGAAAGCCTGAC
GGAGCAATGCCGCGTGGAGGTAGAAGGCCCACGGGTCCTGAACTTCTTTTCTCGGAGAAG
AAGCAATGACGGTATCTGAGGAATAAGCATCGGCTAACTCTGTGCCAGCAGCCGCGGTAA
GACAGAGGATGCAAGCGTTATCCGGAATGATTGGGCGTAAAGCGTCTGTAGGTGGCTTTT
CAAGTCCGTCGTCAAATCCCAGGGCTCAACCCTGGACAGGCGGTGGAAACTACTAAGCTG
GAGTACGGTAGGGGCAGAGGGAATTTCCGGTGGAGCGGTGAAATGCGTAGAGATCGGAAA
GAACACCAATGGCGAAAGCACTCTGCTGGGCCGACACTGACACTGAGAGACGAAAGCTAG
GGGAGCGAATGGGATTAGATACCCCAGTAGTCCTAGCCGTAAACGATGGATACTAGGCGC
TGTGCGTATCGACCCGTGCAGTGCTGTAGCTAACGCGTTAAGTATCCCGCCTGGGGAGTA
CGTTCGCAAGAATGAAACTCAAAGGAATTGACGGGGGCCCGCACAAGCGGTGGAGCATGT
GGTTTAATTCGATGCAAAGCGAAGAACCTTACCAGGGCTTGACATGCCGCGAATCCTCTT
GAAAGAGAGGGGTGCCTTCGGGAACGCGGACACAGGTGGTGCATGGCTGTCGTCAGCTCG
TGCCGTAAGGTGTTGGGTTAAGTCCCGCAACGAGCGCAACCCTCGTGTTTAGTTGCCACC
ATTGTGGAACCCTGAACAGACTGCCGGTGATAAGCCGGAGGAAGGTGAGGATGACGTCAA
GTCATCATGCCCCTTATGCCCTGGGCGACACACGTGCTACAATGGCCGGGACAAAGGGTC
GCGATCCCGCGAGGGTGAGCTAACCCCAAAAACCCGTCCTCAGTTCGGATTGCAGGCTGC
AACTCGCCTGCATGAAGCCGGAATCGCTAGTAATCGCCGGTCAGCCATACGGCGGTGAAT
TCGTTCCCGGGCCTTGTACACACCGCCCGTCACACTATGGGAGCTGGCCATGCCCGAAGT
CGTTACCTTAACCGCAAGGGGGGGGATGCCGAAGGCGGGGCTAGTGACTGGAGTGAAGTC
GTAACAAGGTAGCCGTACTGGAAGGTGCGGCTGGATCACCTCCTTTTCACGGAGAGATAA
TGCTTGTTGGGTCTTTTTTTTGGTTTGACACTGCTTCACACCCAAAAAGAAGCGAGCTAC
GTCTGAGCTAAGCTTGGATATGGAAGTCTGCTTTCGTTTCTTGACGGTGAAATAAGACCA
AGCTCATGAGCTTATTATCCTAGGTCGGAACAAGTTGATAGGATACTTTTTTTACGTCCC
CATGTCCCTCCCGTGTGGCGACATGGGGACGTAAAAAGGAAAGAGAGGGATGGGGTTTCT
CTCCCTTTTGGCATAGCAGGCCTCCCAGTGGGAGGCCCGCACGACGGGCTTTTAGCTCAG
TGGTAGAGCGCGCCCCTGATAATTGCGTCGTTGTGCCTGGGCTGTGAGGGCTCTCAGCCA
CATGGATAGTTCAATGTGCTCATCAGCGCCTGACCCGGAGATGTGGATCATCCAAGGCAC
ATTAGCATGGCGTACTCCTCCTGTTCGAATCGGAGTTTGAAACCAAACTTATCCTCAGGA
GGATAGATGGGGCGATTCAGGTGAGATCCAATGTAGATCTAACTTTCTATTCACTCGTGG
GATCCGGGCGGTCCGGGGGGGGACCAATAAGGCTCCTCTCTTCTCGAGAATCCATACATC
CCTTATCAGTGTATGGACAGCTATCTCTCGAGCACAGGTTTAGGTTTGGCCTCAATGGGA
AAATGGAGCACCTAACAACGCATCTTCACAGACCAAGAACTACGAGATCACCCCTTTTTT
CATTCTGGGGTGACGGAGGGATCGTACCATTCGAGCCTTTTTTCATGCTTTTCCCGAAGG
TCTGGAGAAAGCAGCAATCAATAGGATTTCCCTTCCTTCCCAAAGGGAAGAACGTGAAAT
TCTTTTTATCTATCTCTTGACTCGAAATAGGAGCAGGTTTGAAAAAGGATCTTAGAGTGT
CTAGGGTTGGGCCAGGAGGGTTTCTTAACGTCTTCTTTTTTCTTCCCATCGGAGTTTTTT
CACAAAGACTTGCCATGGTAAGGGGGAAGGGTGGAACAAGCAAAGCACACTTGTAGAGCG
CAGTACAGCGGAGAGCTGTATGCTGCGTTCGGGAAGGATGAATCGCTCCTGAAAAAGAAT
CTATTGATTCTCCCCCAATTGTTTGGATCGTAGGTGCGATGATTTACTTCACGGGCGAGG
TCTCTGGTTCAAATCCAGGATGGCCCAGCGGCGCTAGGGAAAATAATAGAAGAAGCATCT
GACTCCTTCATGCATGCTCCACTTGGCTCGGGGGGATATAGCTCAGTTGGTAGAGCTCCG
CTCTTGCAATTGGGTCGTTGCGATTACGGGTTGGATGTCTAATTGTCCAGGCGGTAATGA
TAGTATCTTGTACCTGAACTGGTGGCTCACTTTTTCTAAGTAATGGGGAAGAGGACCGAA
ACATGCCACTGAAAGACTCTACTGAGACAAAGATGGGCTGTCAAGAACGTAGAGGAGGTA
GGATGGGCAGTTGGTCAGATCTAGTATGGATCGTACATGGACCTTAGTTGGAGTCGGCGG
CTCTCCTAGGGTTCCCTCATCTGGGATCCCTGGGGAAGAGGATCAAGTTGGCACTTGCGA
ACAGCTTGATGCACTATCTCCCTTCAACCCTTTGAGCGAAATGTGACAAAAGGAAGGAAA
ATCCATGGACCGACCCCATCGTCTCCACCCCGTAGGAACTACGAGATCACCCCAAGGACG
CCTTCGGCATCCAGGGGTCACGGACCGACCATAGAACCTGTTCAATAAGTGGAACGCATT
ATCTGTCCGTTCTCTGGTTGGGCAGTAAGGGTCGGAGAAGGGCAATCACTCGTTCTTAAA
ACCAGCATTCTTAAAACCAAAGAGTCGGGCAGAAAAAGGGGGAGAGTTCTCCGTTCCTGA
TTCTCCTGTAGCTGGATTCTCCGGAACCACAAGAATCCTTAATGGGATTCCGACTCAGCA
CCTTTTGATATTTTGAGAAGAGTTGCTCTTTGGAGAGCACAGTACGATGAAAGTTGTAAG
CTGTGTTCGGGGGGGAGTTATTGTCTATCGTTGGCCTCTATAGTAGAATCAGTCGGGGAG
GCCCGATAGGCGGTGGTTTACCCTGTGGCGGATGTCAGCGGTTCGAGTCCGCTTATCTCC
AGCCCGTGAACTTAGCCGAAATTATGATAGCACGCAATTTTGACGATTCGGCAGTTCGAT
TTATGTTATGATTTATGATTCATGGACGTTGATAAGATCCTTCCATTTAGCAGCACCTTA
GGATGGCATAGCCTTAACGTTAATGGCGAGGTTCAAACGAGGAAAGGCTTACGGTGGATA
CCTAGGCACCCAGAGACGATGAAGGGCGTAGTAAGCGACGAAATGCTTCGGGGAGTTGAA
AATAAGCATAGATCCGGAGATTCCCGAATAGGTTAACCTTTCGAACTGCTGCTGAATCCA
TGGGCAGGCAAGAGACAACCTGGCGAACTGAAACATCTTAGTAGCCAGAGGAAAAGAAAG
CAAAAGCGATTCCCGTAGTAGCGGCGAGCGAAATGGGAACAGCCTAAACCGTGAAAACGG
GGTTGTGGGAGAGCAATACAAGCGTCGTGCTGCTAGGCGAAGCGGTTGAATACTGCACCC
TAGATGGCGAAAGTCCAGTAGCCGAAAGCATCACTAGCTTATGCTCTGACCCGAGTAGCA
TGGGGCACGTGGAATCCCGTGTGAATCAGCAAGGACCACCTTGCAAGGCTAAATACTCCT
GGGTGACCGATAGCGAAGTAGTACCGTGAGGGAAAGGTGAAAAGAACCCCCATCGGGGAG
TGAAATAGAACATGAAACCGTGAGCTCTCAAGCAGTGGGAGGAGAATATAATCTCTGACC
GTGTGCCTGTTGAAGAATGAGCCGGCGACTCATAGGCAGTGGCTTGGTTAAGGGAATCCA
CCGGAGCCGTAGCGAAAGCGAGTCTTCATAGGGCGATTGTCACTGCTTATGGACCCGAAC
CTGGGTGATCTATCCATGACCAGGATGAAGCTTGGGTGAAACTAAGTGGAGGTCCGAACC
GACTGATGTTGAAGAATCAGCGGATGAGTTGTGGTTAGGGGTGAAATGCCACTCGAACCC
AGAGCTAGCTGGTTCTCCCCGAAATGCGTTGAGGCGCAGCAGTTGACTGGACATCTAGGG
GTAAAGCACTGTTTCGGTGCGGGCCGCGAGAGCGGTACCAAATCGAGGCAAACTCTGAAT
ACTAGATATGACCCCTAACGGAGGTCAAGGTCAGCCAGTGAGACGATGGGGGATAAGCTT
CATCGTCGAGAGGGAAACAGCCCAGATCACCAGCTAAGGCCCCTAAATGATCGCTCAGTG
ATAAAGGAGGTAGGAGTGCAGAGACAGCCAGGAGGTTTGCCTAGAAGCAGCCACCCTTGA
AAGAGTGCGTAATAGCTCACTGATCGAGCGCTCTTGCGCCGAAGATGAACGGGGCTAAGC
GATCTGCCGAAGCTGTGGGATGTAAAAATGCATCGGTAGGGGAGCGTTCCGCCTTAGATA
GAAGCACCCGTGCAAGCAGGTGTGGACGAAGCGGAAGCGAGAATGTCGGCTTGAGTAACG
CAAACATTGGTGAGAATCCAATGCCCCGAAAACCTAAGGGTTCCTCCGCAAGGTTCGTCC
ACGGAGGGTGAGTCAGGGCCTAAGATCAGGCCGAAAGGCGTAGTCGATGGACAACAGGTG
AATATTCCTGTACTACCCCTTGTTGGTCCCGAGGGACGGAGGAGGCTAGGTTAGCCGAAA
GATGGTTATCGGTTCAAGGACGCAAGGTGACCTTGATTTTTCAGGGTAAGAAGGGGTAGA
GAAAATGCCTCGAGCCAATGTCTGAGTACCAGGCGCTACGGCGCTGAAGTAACCCATGCC
ATACTCCCAGGAAAAGCTCGAACGACCTTAAACAAGAGGGTACCTGTACCCGAAACCGAC
ACAGGTAGGTAGGTAGAGAATACCTAGGGGCGCGAGACAACTCTCTCTAAGGAACTCGGC
AAAATAGCCCCGTAACTTCGGGAGAAGGGGTGCCTCCTCACAAAGGAGGTCGCAGTGACC
AGGCCCGGGCGACTGTTTACCAAAAACACAGGTCTCCGCAAAGTCGTAAGACCATGTATG
GGGGCTGACGCCTGCCCAGTGCCGGAAGGTCAAGGAAGTTGGTGACCTGATGACAGGGGA
GCCAGCGACCGAAGCCCCGGTGAACGGCGGCCGTAACTATAACGGTCCTAAGGTAGCGAA
ATTCCTTGTCGGGTAAGTTCCGACCCGCACGAAAGGCGTAACGATCTGGGCACTGTCTCG
GAGAGAGGCTCGGTGAAATAGACATGTCTGTGAAGATGCGGACTACCTGCACCTGGACAG
AAAGACCCTATGAAGCTTTACTGTTCCCTGGGATTGGCTTTGGGCTTTTCCTGCGCAGCT
TAGGTGGAAGGCGAAGAAGGCCTCCTTCCGGGGGGGCCCGAGCCATCAGTGAGATACCAC
TCTGGAAGAGCTAGAATTCTAACCTTGTGTCAGTACCTACGGGCCAAGGGACAGTCTCAG
GTAGACAGTTTCTATGGGGCGTAGGCCTCCCAAAAGGTAACGGAGGCGTGCAAAGGTTTC
CTCGGGCCGGACGGAGATTGGCCCTCGAGTGCAAAGGCAGAAGGGAGCTTGACTGCAAGA
CCCACCCGTCGAGCAGGGACGAAAGTCGGCCTTAGTGATCCGACGGTGCCGAGTGGAAGG
GCCGTCGCTCAACGGATAAAAGTTACTCTAGGGATAACAGGCTGATCTTCCCCAAGAGTT
CACATCGACGGGAAGGTTTGGCACCTCGATGTCGGCTCTTCGCCACCTGGGGCTGTAGTA
TGTTCCAAGGGTTGGGCTGTTCGCCCATTAAAGCGGTACGTGAGCTGGGTTCAGAACGTC
GTGAGACAGTTCGGTCCATATCCGGTGTGGGCGTTAGAGCATTGAGAGGACCTTTCCCTA
GTACGAGAGGACCGGGAAGGACGCACCTCTGGTGTACCAGTTATCGTGCCCACGGTAAAC
GCTGGGTAGCCAAGTGCGGAGCGGATAACTGCTGAAAGCATCTAAGTAGTAAGCCCACCC
CAAGATGAGTGCTCTCCTATTCCGACTTCCCCAGAGCCCCCGGTAGTATAGCCGAGGCAG
CGACGGGTTCTCTGCCCCTGCGGGGATGGAGTGACAGAAGTATTGAGAATCCAAGATAAG
GTCACGGCAAGACGAGCCGTTTATCATTACGATAGGTGTCAAGTGGAAGTGCAGTGATGT
ATGCAGCTGAGGCATCCTAACAGACCGAGAGATTTGAACCTTGTTCCTACATGACCTGAT
CAATTCGATCAGGCATTCGCCATCTATTTTCATTGTTCAACTGTTTGACAACATGAAAAA
ACCCAAAACTCTGCCCTCCCTCTCTATCTATCCAAGGGATGGAAGGGCAGAGTTTTGGGT
GTCCCTTCCAGTCAAGAATTGGGGCCTCACAATCACTAGCCAATATGAATATGCTTTTCT
CTCATGTCTTTTTTCTTTGTTCATGGTTCGATATTCTGGTGTCCTAGGCGTAGAGGAACC
ACACCAATCCATCCCGAACTTGGTGGTTAAACTCTACTGCGGTGACGATACTGTAGGGGA
GGTCCTGCGGAAAAATAGCTCGACGCCAGAATGATAAAAAGCTTAACACCTCTTATTTTA
TAAAATATGAAAAATCAAATAAAATGCAAAATGCAAAGGTCGTCTTATTCAAAACCCCAA
TTATGACATCTCTTCTCTCCCACTTCACACCTTGGAACGCACTGTTCTTATAGAGACAAA
AGCGCTTTCACATCTTCTTATCTTAACCCGAATTTCACATCTTCTTAACCCGAAAGAAAT
GGCTGAGGAGAGGAAAGGTTCCTTTTTGAGGGTACTCCTGGGAACAGATCCGGTGGAGAC
GGGGTGGGGCCTGTAGCTCAGAGGATTAGAGCACGTGGCTACGAACCACGGTGTCGGGGG
TTCGAATCCCTCCTCGCCCACAACCGGCCCAAAAGGGAAGGACCTTTCCTTTACCTATGG
GGTAGCAAAATCATGATCGCGATAGCGGACGCAAAACTATGGAACTTGGGTATGGGTCTT
TTGTCGAAATGGAATGGCCTTACTTTTTATTTATCGTGAATGTTCATAGAATTACATATA
GTATAGTACGCCTGGTACGAATCTGCATATTTATGTTTTACCCCCCGTAACTCTTCCTCA
GCCAGACTTGGGCAGAATAACAGAACAAGTACAAGTATTAGTAGCATAGCAAAAATGCGT
TCCTCATTATTGTTTGCTGGCGATAATTGTGGCCGATCGGGAGAATTGATGACTGCATCT
TTGATGCACTCCTAGTACATCATCTGAGAATTCTTAATTGGCTAATTGGAAATAGCCCTC
GGGCTTTTTACAAGGGATTATCCCGGATCTACGACAGGTATTGACGGTGATTCTCAAATA
TCGCAGAACAGAATGTGATACGATGAGATAGAATGCAATAGAAACAAAGACAGGGAACGG
GTTACCTACTCCTAACGGTCAAAACGAGACCTTTCATTCAATTCTTCATTTTTGAATAAA
AAAATGAATCAAATCTCCCCAGGTAGGATTCGAACCTACGACCAATCAGTTAACAGCCGA
CCGCTCTACCACTGAGCTACTGAGGAACAACGAGTGATTCGATCCCATAAAGTTCAACTA
CCGTTCTCAACCCACGAACAATATGAGTCCGAAGCTTCCTTCGTAACTCCCGAACTTCTT
CGTAGTGGCTCCGTTCCATGACTCATTTCATAGTGAATCTCAAAGCGGCTCTATTTCATT
ATATTATATCTATATCCCAATATATCCCAATTCCATTCATTTAATATCTCTTTGGTATCA
TTGACATAAGGGATGTAATTTATGGTTATGGTCTTTTTCTTTCTCTCTATTTAGAGTCTA
TTCCATATAGAGTCTATATGGAAGTGAAAAAATCATCATATAATAATCGAGAAGTTGCAA
CACAAAAGAAAGGGAGGAGATTTGTGATGATTTTGAAATTTTTTCTATTAGGTAATCCAT
TATCCTTATGCATGAAAATACTAAATTCCGTTGTTATAGTTGGACTCTATTATGGATTTA
TGACCACGTTCTCCATAGGGCCCTCTTATCTCTTCCTTCTTCGAGCTTGGGTTATGGAAG
AAGGAACCGAAAAGCAGATATCAGCAACAACCGGTTTTATTATGGGACAGCTTATGATTT
TTATATCAATCTATTATGCGCCTCTGCATTTAGCATTGGGTAAACCTCATACAATGACTG
TCCTAGTTCTACCATATCTTTTGTTTCATTTCTTCTGGAACAATAACAAGAACTTTTTGG
ATTATAGATCTACTACTAGAAATTCAATACGTAATTTCAACATTCAATGTATATTCCTGA
ATAATTTGATTTTTCAATTATTCAACCATTTCATTTTACCAAGTTCAACACTAGCCAGAT
TAGTCAACATTTCTATGTTTCGATCCAACAACAAGATGTTATTTGTAACAAGTAATTTTA
TTGGTTGGTTAATTGGTCACATTTTTTTTATTAAGTGCGTTGGATTAGTATTATTCTGGA
TACGGCAAAATAATTCCATTCAATCTAATAAGTACCTTCTTTCAGAATTGAGAAATTCTC
TGGCTCGAATCTTTAGTATTCTCTTTTTTATTACTTGTGTATACTATTTAGGCAGAATGC
CTTTACCTATTATTACTAAAAAACTGAAGGAAACCTCAGAAACAGAGGAAAGCGAGGAAA
ATGAGCAAGAAAGCGACATAGAAATAACTTCGGAACCAAAAGAAACTAAACAGGACGAAG
AGGGATCCACCGAAGAAAACCTTTATTTTGGTTCCGAAGAAAAAGAAGATCTTTACAAAA
TAAATGAAACGAACAAAATCCCAGTGAATGGAAAAGAAAAAACAAAGGATGAATTCTACT
TTAAAGAGACATACTATAAGGATAGCCCAGTTTACGAAGACTCTTATCTTGATAGGTATC
AAGAAGAAGAACTTTGGGAATTAGAAAGTAAAGAAGATCAAAATCTTTTTTGGTTTGAAA
AACCGCTTGTCACTTTTCTTTTCGACTGTAAACGATGGAATCGTCCATTTCGATATATAA
AAAATGATCGATTTGAAAATCCTGTACGAAATGAAATGTCACAATATTTTTTTTTTACAT
GTCCAAGTGATGGAAAACAAAGAATATCTTTTACATATCCACCGAGTTTATCCACTTTTT
CAGAAATGATAGAACGAAAGATATCTTTGTACACGACCGAAAAACTATCCCACGAGGATA
ATTATTGGGTTTATACTAATGAACAAAAAAAGCACACCTTGAGCAATGAATTAATAAATC
GAATAAAAACTCTAGAAAAAAAAACAGGATCCCTTGTTCTAGATGTGCTCGAGAAAAGAA
TCAGATTATGCAATGATGAAAATGAAAAGGAATGCTTGCCTAAAGTGTACGATCCTTTTT
TGAACGGACCATATCGCGGAAAAATCACAAAATTATATTCACGTTCAATCAGGGATGATT
TAATAACTTCTACAGATGCAGAGGATTCCATAGAAATAGTCTGGATAAATAAAATTCACG
GTCTACTTCCTAATGATTCCCCCCCAAAAGAATTTGAATATCAAAAGAATCTCGTTGATG
GAGAATTTTTCTCGACAAATAGTGGTCATTCCTTAACCTCAATTGGCGAAGTCCCCTTGG
AATACCCCCCCAGTCTTAATTTGAAAAAATTGTCTTTATTGGCAGAAGAAAAAAGAATTG
ATTCAGAAAAGCAAGCAAAATGTTTGCAATTGATATTCGATGTAGTTACAACTGATTACA
ATGATCAAACAATTAGAAATAAAAATAATCAATTGATTTTTCCTGGAATAGAAGAAATCA
GAAAAGAGGTTCCTCGATGGTCATACAAATTAACAGATGATTTTGAAGAACAAGAGGAAG
AAAATGAAGAAGAATCAATGGAAGATCATGAAATTCGTTCAAGAAAAGCCAAACGTGTTG
TAATTTATACTGATAAAGAGGAAACTACCAACGCTATTAGTAATACTAGTGATAGTGATC
AAGCGGAAGAGGTGTCTTTGATACGTTACTCACAACAATCGGATTTTCGTCGGGATCTAA
TCAAAGGATCCATGCGTGCTCAAAGACGTAAAACAGTTACTTGGGAAATGTTTCAAGCAA
ATGTGCATTCGCCACTTTTTTTGGATCAAATAGACAAAACATTCTTTTTATCTTTTGATA
TCTCCGAAATGATGAATCTCGTTTTTAGGGGTTGGGTGGGTAGAGACTCGGAATTTGAAA
TTTCCGATTCTGAGGAGGAAGAGACAAAAGAAAGAGAGAAAAACAAGGAAAAGAAAGAGG
AAAATGAACGTATAACAATATCAGAAACTTGGGATAGCATTATATTTGCTCAAGCAATAA
GGGGTTCGATGTTAGTAACCCAATCGATTCTTAGAAAATACATTGTATTGCCTTCATTGA
TAATAGCTAAAAATGTTGGCCGTATGTTATTATTCCAATTCCCTGAGTGGTACGAGGATT
TGAAAGATTGGAATAGAGAAATGCATGTTAAATGCACTTATAATGGTGTTCAATTATCAG
AAACAGAATTTCCAAAAGATTGGTTAACGGATGGTATTCAGATAAAAATTCTATTTCCTT
TCCGTCTAAAACCTTGGCGAAAATCTAAAGTACGATCCCATCATATAGATACAATGAAAA
AAAAAGGAAAAAAAGACAATTTTTGTTTTTTAACAGTATGGGGAAGAGAAGCGGAACTCC
CCTTCGGTTCTCCTCGAAAACAACCTTCTTTTTTTCAACCTATTTGGAAAGAGCTAAAAA
ACAAAATTCTAAAACTGGAAAAAACATTTTCTCTTTCTCTAGTTCTAAGAGTTTCTAAAA
AAACGAGAAAAGGGTTTTTAAAGATTTCAAAAGAAAAAACAAGATGGGTTAACAAAATAG
TTCTAGTTATAAAACGAATAATGAAAGAACTTGAAAAAATAATAAACCCAATTTTCTTAT
TTGGATTCGGGAAAGTAAAAGTATATGAATCGAACGAAAATAGAAAAGATTCTATAATCA
GTAATAAGACTACCGACGAATCAACCATTCGAATTCGATCCACGAATTGGACAAAACATT
CACTTATAGAGAAAAAAATAAAGGATCTTGCTGATAGGACAACCACAATCAGAAATCAAA
TAGAACAAATCACAAAAGACAAGAAAAAAATAGTTGTAACTCCGGGTATAAGTATTAGCC
CTAATAAGACAAATTGTGCTGATAAAAATTCAGAATTGCAAAAACATATTTGGCAAATAT
TCAAAAGAAAAAGTACCCGATTAATACGCAAATTCTACTACTTTATCAAATATTTCATTG
AAAGAATATACAGCGATATCCTTCTATGTACCATTAACAGTCTTAGGACCAATGCACAGC
TTTTCCTTGAATCAACAAAAAAAATGATCAATAAATTCTTTTACCACGATGAAACAAATC
AAGAAGGGATTGATCAAACAAATCAAAATACAATTCACTTTATTTCGACGATGCAAAAGG
CGCTTTCTAATATTAGTAATAAGAATTCAACTATTTATTGTGACTTATCCTCTTTGTCAC
AAGCATATGTATTTTACACATTGTCACAAGTTCAAGTTAATAACAAGTATTACTTGAGAT
CTGTATTTCAATATCACGGGACCCATCTTTTTCTTAAAGATAGAATCAAGGATTATTATG
GGACACGAGGACTATTTGATTACAAACCAAAGCATAAGAAAGTTGATAAGTCTGGAATGA
ATGAATGGAAAAACTGGTTAAAGAGTCATTATCAATACAATTTATCTCAAACTCAATGGT
CTCGATTAGTACCACAAAAATGGAGAAATAGAGTCAATCAACGTTGTACAATTCAAAAAA
AAGACTCAATAATATTGGATTCATATAAAAAAAACCAATTAATTCATTACGTGAAACAAA
ATTATTACGGAATAGACTCATGGACAGGACAAAAAGAAAAATTAAAAAAAAACTACAAAT
ATGATCTTCTAGCACATAAATATATGAATTATGAGGATGGAGGGGACTCATATATTTATG
CATCGCCATTACAAGTAAACAGAGACCCAAAAATTCCATATAATTTCAATACACAGAAAA
CACAGAAACCCGAATCATTTTATGCACTAGTAGGTATAGATATTAGTGATTATCTAGGAG
AAGAATCTAGTCTATATGGAGAAAAAAATTTGGATAGAAAATATTTTGATTGTAGAATTC
TCCGGTTTTGTTTTAGAAAAAATAGCGATATTGATACCTGGACTAATATGCATATTGGTA
CCAAGATTAATAAAAATACTAAAGCTGGAACTCATAATTATCCAAAAATTTATAATAAAG
ATATTTATCCTCTCACGATTCATCAAAAAACAAAACCATCCAATAAAAGAAAAAAACTTT
TTGATTGGATGGGAATGAATAAAGAAAGGCTATATCGTCCCATATCAAATCTGGAATCTT
GGTTCTTCCCAGAATTTGGACTACTTTATGATGCATATAAGCTTAAACCATGGATTATAC
CAATCCAATTTCTTCTTTTAAACATTCATAGAAATACCAAAATTAGTCCAAATAAAAACA
TCAACGGAAATGATCTTAATCTACGATCTAATAAAAAAGAATATCTTGAATTAGAGAATC
AGAACCAACAAGAAAAAAAACAAATGCTAAGCCAAAGAGATCTTGGATCAGATACACAAC
AAGATATACAAAAACAAAAGAAAAAAGAAGATGTTGAAAAAAATTACACAGAATCAACCA
TTAAAAAACGTAGAAAGAAAAAACAATTAAAGAGCAAGAAGGAAGCAGAACTAGATTTTT
TCCTGAAAAAATATTTCCTTTTTCAATTAAGATGGGATGATTCTTTGAATCAAAGAATGA
TCAACAATATCAAGGTATATTGTCTACTACTTAGACTGATAAATCTAAAGGAAATTGCTA
TATCCTCAATTCAAAGAGGAGAGATGCGTCTAGATGTAATGTTGATTCAAAAGGATCTAT
CTCTTACAGAATTGATAAAAAGGGGAATATTTATTATTGAACCGGTTCGTCTCTCTATAA
AATGGGATGAAGAATTTCTTATATATCAAACCATAGGTATTTCATTGGTCAATAAGAGTA
AACAACAATCTGAAACTGATAGAAGATATATAAAAAAATATCTTGATGAGAATCCTTTTG
AGAAATCTATTTCACGACATAGCACTATGCTTGTGAGTGAAGATAAAAAAAATTCTTATG
ATTTATTTGTTCCTGAAAATATTCTATCTACTAGACGTCGTAGAGAGTTGAGAATTCTAA
TTTGTTTGAATTCCTGGAAGGGGAATGTTGTAGACGTAGATAGAAATCTAATCTTTTTCA
ATGAAAACGACATAAGGAACTGTGGACAGTTTTTGAAAAAGGACAAGCATTTTAATACAG
ATCCAAATAAAAACAAATTAATGAAATTAAAATTGTTTCTTTGGCCCAATTATCGATTAG
AAGATTTAGCTTGTATGAATCGGTATTGGTTTGATACCCATAATGGTAGTCGTTTCAGTA
TGTCAAGAATACAGATGTATCCACAATTCAGAATTTATTGATGGTATATTTTATATACTA
TATAAAGATATAATATAGTGTAGTGTGTAGTGTGTGAGTGAGATATTCAATATACAAAGG
CCGAAAGATATACACATATGTTATGTTACATTATGATACATGATACTGAATTTAATGGCT
TATCAACTGAATCTAGAAATGAATCGGCAAAATCCTCTTAGGTACAATACAAAGAAATCA
TTCTCTTTGTTGAGTGCAGAAATGTATTATACCTTTCTATCCAAATCAAATTAATAAATA
AAAAAAATTCAATCAAACAAATTTGATTTGGATAGAAAAAATCGTATATATAAGAGTAAG
AGGAAACCTTTTTTGTATATACCAGAAAATGACTGACATTATTTTTTCTGATCAGTAAAA
TAAAAAAAAAAAAAAAATGGAAAACTCTTTTTTTATGGTCAAAAATTCATTTATCTCAAT
TATTTCGCAAGAACAAGAAGAAAAAGAAGAAAACAAAGGGTCTGTCGAATTTCAAGTAGT
CAGTTTCACCAATAAGATACGAAGACTTACTTCCCATTTGGAGTTGCATAAAAAAGATTT
TTCATCTCAGAGGGGTTTACGAATAATCCTGGGAAAACGTCAACGGTTGCTGGCGTATTT
GTCAAAGAAAAATAGAATACGTTATAAGAATTTAATTGGTCAGTTGGATATTCGGGAACC
AAAAACTCGTTAAGTTAATGCCAAGATTCGTTTGAATTTTGATTTTGACAAACCTCCTTT
TATTATCGAAAGTTAACTCAAATTGCTGAAGCTGAAATTGCTTTTTGTATTTTAGTTCAT
TGAAAAAATATGTATATGTGATGAATTTTGAGTTTTTTTGTAGATTTAGATTTAGATAAG
CGAGAAATAGTAGCATATATATATATATAAATAGTAGTTTATCTATATATATATATATTT
TTTTTAGTGTCTTTTTATAAAAAAAAATCTTAGCTTATAAACTCAAAAAGAAGACAGAAA
TTAATATTAATATAGAAGATAAAGAGAAAAAGAGATAGAATGAGATTCGCCCTGCTCCTA
ATAAATATTTGAGTGCTTCACCTCCAAAGAAACTCACAACGCCAACACCGTTTATAATGC
CATCAATTATGTATCGATCCCAAAAATAAGTGAATTTAGCTAATTTTCTGACATTGTGAA
TGACTATGTTTGTATAGAATAAATCGATATAACCGCGATTATAGGACCAATTGTATACAG
CATTGGCAATTTTGTCCAAAGAGAGTCTTTTTGTTTTAGTGGCTATTTTTAGAAATGAAT
TCATTAATTCTAAATTTTGCAAAGGTGAATAAGGAGATCCGTAAAAAAGGGATGCTAAAG
ATATTCCTCCAAAAGATATACCTACTGAAAAACTTGCATTTGTAAAAAATTCATATAAAT
CTATGGACGCTTCTGAATTTGGATGTAAAAGATTTTGTGATGGAGCTAACCATTTGGATA
ATAAATTCAAGTCTGTTTCTGATTCACCTAAAGGGATTCCAATTCCTCCAATGAAGAAAG
TAAATAGTACCAATATAAGCAAAGGAAATAACATAGTATTATCGGCTTCATGAGGATACA
TAGAATTACTTTTTTTGAAAAAAGGAGTAGTAAAGTATCCCTTTTGATTTATTACATTTG
GATCTGCAGTTTTAGGAAAAAACAAACTATTTTGATTTTCATTATAAGTCTTGATTTTTG
AGAAAAGGACATTTACTGATTTAGGTTCTGCTTTTCCCCATAGGGATATCGAATAGGCTG
AAGTATTTTGAGTTCCACTGTAATTTTGAAAATGAACATGCAAATTCCCCTCAAAGGTAA
GTAAGTAGACCCGAAACATATAAAAGGCTGTAAGTCCTGCTGTAAAATAAGCTATTACTG
CGAAAGTGGGTGAATATAGCCAAGTTTCACTAAGAATTTCATCTTTAGACCAAAAACAAG
CCAGAGGTGGAACACCACAAAGAGAAAGTGTACCTAATAAAAATGTAGTTCTTGTAATTG
GAATATATCTTGTTAAACCACCCATAAGAACCATATTCTGGCTTTTTTCAGGTGAATATC
CAACAAGAGGTTCCATTGAATGAATAATAGATCCAGAGCCCAAAAATAATAATGCTTTAG
AATACGCATGAGTTATTAAATGAAATAAAGCAGCTCTATAAGATCCTAGTCCTAGGGCTA
ACATAATATAACCCAATTGAGACATTGTAGAATAGGCTAAACTTCTTTTAATATCTCTTT
GAGCAAGAGCCAAAGTTGCTCCTAATAGTAGTGTTATTACACCTATACATGAAATAAGAT
TCATTATATAAGGTATGCCTATAAAAAGAGGAAGAAGTCTAGCCACAAGAAAAATTCCCG
CAGCTACCATAGTAGCAGCATGTATAAGAGCGGAAATCGGAGTAGGACCCTCCATAGCAT
CGGGTAACCATACATGAAGAGGGAATTGTGCGGATTTAGCAATTGCACCAAGGAATAATA
GAAAGGCACACAGAGTTGGAAATAAAGAATTTTCCTGATGATTGAGCTTATTAAATATTT
CAAACAAATCACGAAATTCGAAACTTCCCGTTATCCAATAAAAACCTAAAATTCCTAATA
ACAAACCAAAATCCCCTACACGATTGGTTATAAAAGCTTTTTGGCAAGCACTTGCTGCAC
TTGGTCGGGTGAACCAAAACCCAATTAATAAATATGAACACATTCCTACCAATTCCCAAA
AAATATAAATTTGTATCAAATTAGAACTAGTAACTAAGCCCAACATTGAAGCATTAAAAA
AACTCAGATAAGCAAAAAACCTCAAATATCCCTGATCATGAGACATATAATTATCACTAT
AGATAAGAACCATAATTCCAACAGTAGTGATTAAAATTAACATAATGGAAGTAAGTGGAT
CAATAAAGTAGCCAAACTCTAAGGAAAAATCATTATTGATGGTCCAAGACCATAGATATT
GATAAATAAAACTTCCATTTATTTGTTGAAAGGCCAGATTGGCCGAAAAAATAAGCCCTA
TACTTAGGAGTAAAATACTAGGAAAAGCCCACATACGACGATTGTTTTTTGTTGCTCTTG
GAAAAAGCAGAAGTCCAACTCCTATAAGCATAGTAATAGGTAGTGGAAGTAGAGGTATTA
TCCAGGCATATTGATATGTATGTTCCATAAGAAAGCAAATTTAAAAGTTTTTTTATAATT
TAATAGTTTCCAATTCACCAACTCTTATCTCTTTCGAAAGGAACAAGAATAAAAGAAATA
AATCAGTACAAAAATTAATTATGAAAAACTCAAAAAGTGAATTCTTAATAAATCTGATTT
ATCCCATCTATTATTTGGAATAATTCAAAAACAATTCCCTTAATTCAATGAAATGGCCAA
ATAACTAGATTTAAATTATTACTTCATTAATATTTTAAGTTATACAGAGGCTCACTGAGT
TCATATCCGCATCCACGACTAAAATGAGTCTTTAAAAAAGGAAACTTTATTATTATAGTT
AAGTAATTATCTAATTTAATTAATTAATGTGGAACTCCTTCATTGAATTCAAATTCAATT
ATAAAACTTATTTTATAATAAACAGAATGTTATAACTAAGAATTTGATTGTTTGAGCTGC
AATAAGATAACAAAAAAAAAAGATATTACTTAAACTTCTCTATCTAAACTCTCTTGTTTA
ACAACAAATTTATGTTAAAAATGTATGGTCACTCTCAACTTGATGAACTAATAGATAATA
GGAAATTGTTGGTTATATAATAATAATCAGTGGATAGTCAAAGACTATTACTAATTAAAG
TAACGGCTTATACTATAAAGAAAGTAGTAAAGCAAAACAAAATATTCGTTTTAAACTCTT
TGATCTTTCTTTATTAAGAAGATAGTAATTTAATTGTAGCTAATAAAGAGACGAAAAACA
TAAAAAAAAATAAGAACACTTATAATGAGTATTAAATAAAATTTTTTAGTATGTAATATC
CACAAAATAACTAGAAGATTTGTTGTTCTGTATGTAGAATTTATATCTTATGACTTTTTT
TCTATGCAATAAGTTCAAAAATTTAGAGATAATTCAAAAACTATATCTCTTTTTTGAAAA
ATAGATGTCTTTCACATCCAATGATAAAAATAATTAACTTTTTGTTGAATGGCAGTCCCA
AAAAAACGCACTTCTATTTCAAAAAAACGTATTCGTAAAAGTATTTGGAAGAAAAAAGCC
TATGTGGCTGCGCTAAAAGCTTTTTCTTTAGCTAAATCGATCTCAACAGGACAGTCAAAA
AGTTTTTTTGTACGACAAACAAGTAATAAAGCTTTAGACTAATCTAAATTTAGATGGGTC
AAATAATTGCCACTTTTCTTTTATTTTCTAATAGCACTTAACTCTGTTTAAGTCTAATTA
AATTAAGTTTTGTTTAAAATTCTTAAATATGGATGAACAAATTGTTATGATCTAGTTAAT
ATAAGAAAAGACTTTTTCTATTTCTACTCTAACTAGAGTGGCGTGGTTCTAAACATTCTT
TTTTTCTATTTTTTCTTTTATTTGTTTTGTTTACTTAACAAAAAAAAGAAAAAATAGAAA
AAGTGTATTTTCTTAGATAATAAATAAGTTTGATTTATTTTTTAGAATTTCAATCGTGTT
AGTTTTAGTTGGGCTTACTCAATTTTTAGAAAAACTAAACAAAAAAAATTTAAACTATTA
ATTTTATCTAAGTCAAAAGTACATGTACAAGAGAAATTGAAACTTCTTTTTGATCTAGTT
TAAGTCAAACAAAAAAACTAGTATTACTAATAAATTTATTTGCAATATTTCACTATTTAC
AAAACTCTAAGTGTAATTACTGTCGATTTAAACTTAGATCTTTTAATTAATCTCGACGAT
TCGAGATACATAAGCTATTATTATTTCAAGCAAGCCGCCATGGTGAAATGGTAGACACGC
TGCTCTTAGGAAGCAGTGCTAGAGCATCTCGGTTCGAGTCCGAGTGGCGGCATGTCATGC
TAGATAATTAAATTATAAGATCTATAATTTATTTAGATTGAATTCTTGATTTTAATTCTG
CAATGTAATTGGACGCTCTTTTTTATGATATTTGTAACTTTAGAACATATATTAACTCAT
ATCTCTTTTTCAATCATTTCTATAGTAATTATTATTCAGTTAATGAGCTTTTTCGTTCAT
GAAATTCCCGGATTATCGGATTCATTGGAAAAGGGTATGATAGCTACCTTTTTCTCGATA
ACGGGATTATTAATAATTCGGTGGATTTATTCAGGCCATTTTCCATTAAGTAATTTATAT
GAATCCTTAATGTTCCTTTCGTGGAGTTTCGCTATAATTCATATGATTCCTAAAATATGG
AATCATCAAAATGCAAAATTTTTAAGTGCAATAACCACACCCAGCGCGATTTTTACTCAA
GCTTTTGCCACTTCAGGTCTTTCAACAGAAATGCACCAATCAGCCATATTAGTCCCTGCT
CTACGATCCCATTGGTTAATGATGCATGTAAGTATGATGTTGTTAAGTTATGCAGCTCTT
TTAGTTGGATCTTTATTTTCAATTGCTCTTCTAGTAATCACTTTTCGAAAAAATATAAAA
ATCGTTGTTGAAAACCAGAATTTAGTAATTGGGTCATCAAATTTTGATCAGATGGACTGT
TTAACTTTGACTCAAAATCTAAAAAAAACTACTTCTTTTTCTTCTTTTAAAAATTATTAC
AAATATCAATTACTAGAAAGATTGGATTATTGGAGTTCTCGTGTTATTAGTATCGGGTTT
ACTTTTTTAACAATAGGGATTCTATCTGGTGCAGTATGGGCTAATGAAGCATGGGGATCT
TATTGGAATTGGGACCCTAAAGAAACTTGGGCATTTATTACTTGGACAATATACGCGATT
TATTCACACACTAGAACAACCAAAAATTGGCAAGGTACGAATTCCGCAATAGTTGCTTCC
ATAGGATTTTTTATAATTTGGATATGCTATTTTGGGGTTAATTTATTAGGAATCGGACTA
CATAGTTATGGTTCATTCATATTAAGTTAGCTGTGAATTGAAATTTAATCAAAAAAAATT
CGTCCACAACCAAATAACTTCTTTTTGTGTCATTTTTTTTTTTGAGAACCTTTTTTTACT
CTAAAGGTTCTCAAAAAAATGTGTAATGTAATAATGCTATTACAATCAATTCTAATTAAC
TTCTGAGATGAGAATGACTTTGCCCTTTTTTTATTTTAGTCCTGAAAACTATCGATAGTA
ATAATTGGATACAATTTCTTGCACCTTATCAACAGATAAGGAAATTACTAAATCAGGATA
GAGACCAATCGCTAGTACGGGTAGAAATACACAGATTGAAACAAAGAGTTCTCGTGGGCC
AGAGTCTACAAAAATAGAGTTTGAAAGATTGAATAATTTGTATCCATAGAACATCTGCCG
TAACATAGATAATAAATAAATAGGAGTTAATATGATTCCAATTGCCATAACAAAAGTAAT
TAGTATTTTTGTCATTAAAAGATATTTTTGACTACTAATTATTCCCAAAAATACTATTAA
TTCCGCAACAAAACCACTCATTCCGGGCAATGCAAGAGAAGCCATTGAGAAACTACTAAA
CATAGTAAAAATTTTTGGCATTGGGATAGAAATTCCTCCCATTTCGTCAAGATAAACAAG
TCGTATTCTGTCACAACTTGTTCCCCCCAAGAAAAAAAGGGCAGCACCAATAAATCCATG
GGAGAGTAATTGTAAAATAGCTCCGTTAAGCCCTGTGTTGGTTAACGAACCAATACCTAT
AATTATGAACCCCATGTGAGATACGGAAGAATAGGCTATTCTCTTTTTTAAATTTCGTTG
ACCGAAAGAGGTTAAAGCCGCATAAATTATTTGTATAGTTCCGACAATTACCAACCATGG
TGAAAATAGAGAATGAGCATGGGATAAGAATTCCATATTAATACGAATCAAGCCATATGC
TCCCATTTTTAATAAGATTCCGGCTAGAAGCATACATGTACTGTAATGTGCTTCCCCATG
TGTATCAGGTAACCATGTATGTAGGGGTATTATTGGTAATTTGACAGCAAAAGCAATAAG
GAACCCAAAATATAAGAGTATTTCTAATGCTAGGGGATATGATTGATTAGCTAATGTTTC
AAAATTTAAAGTGGGTTCATTGGAGCCATATAAACCCATACCTAAAACTCCTATTAAAAG
AAAAATAGAACCCCCAGCAGTATATAAAATAAACTTTGTAGCTGAATACAGACGTTTTTT
CCCCCCCCACATGCATAAAAGTAAATAAACTGGAATTAATTCTAACTCCCACATCATAAA
AAAAAGTAAAAGGTCTCGGGAAGCAAATGATCCTATTTGACCGCTATACATTGCTAACAT
CAGGAAATGAAACAATCTGGAATCTCGAGTGACTGGCCAAGCCGCTAAAGTAGCTAAAGT
AGTGATAAATCCTGTAAGTAAAATAGGTCCTATCGAAAGTCCATCAATTCCGAGTCTCCA
ATGAAAATCAAAAACATTTATCCATTTAAAATCATCTTCAATTTGGATTAATGGATCGTC
CAATTGAAAATGATAACAGAATACATAGGTCATTATAAGGAGTTCTAATAAACATATACA
CATGGTATACCAACGAACTACCTTATTTCCTCTATGCGGGAGAAGAAAAATGAAACAGCC
CGCAAATATAGGAAAAACAACAATTAGTGTTAACCAAGGAAAATAACTCGTGGTAAAGAC
AAGATACGCTTTGACCAGAACAGAAAAACCCGTACTCAATAATTTGATTTTATTGAGTAC
GGGTTTTTGTCAGTAAGTAAAGAGGAATCAAATGATTGAAGTGGATTTTTTTTGTTCTAA
CGTATTAGTAAGCTAGTGCCATACTCCGAGTTGTCTCACTTCCTAAATAAACCCGGACAC
TCAAAAAATCTGTTGGACAAGCGGATTCACATCTCTTACAACCTACACAGTCTTCAGTTC
TTGGAGCGGAAGCAATTTGCTTAGATTTACAGCCATCCCAAGGTATCATTTCCAAAACAT
CTGTAGGGCAGGCACGGACACATTGAGTACATCCTATACACGTATCATAAATTTTGACTG
AATGTGACATTGGATCTATAAGCTCCCGTTTTGAACATAAAAAATTTCGATCTGGTTCTG
ACAAAATCAACAGTAAATAAATACATTGTAGACACCAGACGAATCAGTGGTTTACCAGAA
TTTTTTTCTAATTCATATACTTCTGGATCTGTTCATAAGAAAAGGTCCAAGAGACTTTGA
TTTATTTTTGAGCAAACAGAATAATGCAAATCATACATCTATTTTACATACTAATATGAA
CTAATTAAAATAAAATGATAACCAAGAATATGGATGTTAGAATAAGTGTTAGTGAGATTT
GTTAGTCCTAATTAAGCACTATCTAGTATTCATTTCATTGAATTTTTCATTTACTTCTAT
TGTACTGTACTTATTCTTTTTTATTAGTTTTTATTTATTATATTATTTTTGTCAGTTTAC
TCTATTATGTCTAGTTACTATATTAGCCAGTCTTTTTTGTCATCTTAGATCTAATTTAAT
TTTCTTATTATTCATATTACCAACGTATAATTATACATGAATTAGACATTATATTAGAAC
TAGAGTTAAAAGAAATTTATACCTTCTACTTTATCGATTTATCTAAAAAGTATATAATAA
ATTAATAGATTTTTAATTGGATTTTTTTGGAGTTTATAAGGTCTTTTTCTGTTTATTGAA
GATATATTTCTGTAATGAGTGAAAAGTGTATAATTAAGTAATAAGTGTGTCTATTTTGTA
TAAAAAATGACTAGATAGAAATAGAATTAGTATGTATTTCGACAATTAGTGATGACAATT
TAGGTCTAGTATACCATTACAAGATAAGACTATTTATTCAACAAATTGGATTGATTAATA
CGTGTTGAGTTTCTGTTACGATAGATCGATGAGACAATAGCTAGACCAATAGCTGCTTCA
GCCGCTGCAATAGCTATAACAAAAATGGAGAAAATATCTCCTTTTAATTGTCGACTATCA
AATAAATCCGAAAATGTGACAAGATTGATATTAACGGAATTTAGTATCAGCTCAAGACAC
ATAAGTGCTCTAACCATGTTTCGACTTGTTATCAATCCATAAATACCAAGAGAAAACAAA
TATGCACTCAAAAAAAGTACATGCTCAACCATCATTGACTAACTCCTTCTGAATCTCAAT
TGATTTCAACAAAGAATTCAACTGGTTAAAATTTTTTATAGAATGGAAAATTTCATCGAG
TAACAATTTAATTTCAGGACAAAATCTACAAAAAAACTAAAGTATTTACAAAAAAAAAAA
ATAAAATCAAAAATAAAATGAAATAGTAGTTAGTTAAATATCATATTTATAAAATATATG
ATATGATAAATTTGATCATATATAAGACTCTTAAAATCAAATTTAGCATAAAAGAAGACG
AATATCTAATATTACTAATTTTGACGAGCCATAGTAATTGCACCTATTAAGGCAACTAAA
AGAATTATAGAAATTAGTTCAAATGGAAGAAAAAAATCTGTTGATAAATGAATTCCAATC
TGTTGAACATTACTTATAAGGTCCTGTTCTATAATGTGGTTTGATTTTGTAGTCCAAAGA
ATCCCGTACCATGATGTATCTGAAATAGTATTAATTAGTAAAAAAAGAATACAGGTACAA
ACCAGGGCAGTAACCCCATCTCCCACAGTCCAAAGACGTAAATCATTGGAATATTCTGAG
CCTTTCATAAACATTACAGCAAATAAGATTAACACATTTATAGCCCCCACATAAATAAGC
AGCTGTGCAGCAGCTACAAAATAGGAGTTCAATAAAATATAGAATAGAGATACGCAAATA
AGAACCAATCCCAAAGAAAAGGCAGAATAAATTGTATTGGTAAATAAAACTACTCCGAGA
CCCCCTAATATAAGAACTAATCCGAGAAATACTACAAGAATATCATGTATTGGTCCAGTT
AAATCCATTATGTATAATGTATAAAATAGATAGATATATAAGTTGAAATTCTTTATGACC
TTTTCGAATAATCCAGGAAAAAAGTTATTCTTTTTTTGTTCTGTATATGTTACAATTGGA
TTAAATCTTAATCCAGTATTAATTGTGGATTGTGTGTATATATGAAAATCTTTTTTTGTC
TATTAGTTTTTTTCAATTAAATTTATATTATTCAATTTTATTGTCATTTTTTTGTTATTT
ATTTAGATATAAAAGTTATTTATTTATATATAAAAACTATCTCTATGAAATTTTTAATAT
ATATATACTAAAATCTCTGTAAAATATCTCAAATATGAAATAGCAAAAAAAATCGTATTC
AGGTTTAATCGTCCCTCAATCAAGAGGATTATCCTTGTCTATTTTGTTAATTGGCATTGA
ATTCATAATAGGTTGAATGGAGTAATCTCCCATTATAGATATTGGTAAACGACCCAATGC
AATTTGATTATAATTCAATTCGTGGCGATCATAAGCAGAAAGTTCATATTCCTCAGTCAT
CGATAAACAGTTTGTTGGACAATACTCAACACAATTCCCACAAAATATACATACCCCGAA
ATCAATACTATAATTAAGCAATTGTTTCTTTTTAATATTTGTTTCCAATTTCCAATCTAC
AACAGGTAGATTTATAGGACATACACGAACACAGACTTCACAAGCGATACATTTATCGAA
TTCGAAATGTATTCGACCTCGGAAACGCTCTGAGGTGATTGATTTTTCATAAGGATATTG
AATAGTTACAGGTAACCGATTTGTATGAGATAAGGTAATCATAAAACCTTGACCGATATA
CCTTGCAGCTCGTACTGTTTGTTGGCCATAATTCATGAATCCAGTCACCATAGGAAACAT
ATCGTAAATATCCATGAAATTTAAAGTTAATATTTTTTTCTCTTGTCTTGTTTGATGGAG
GTTAGTAATCTAAAAAAGGGTTATCTTAGTCTAATATTTACTTAAATTAGAGTGAAACAA
GTTGGTAAGAAGTTGTCAATAATAGATTCCCAAGAGAAATAGGTAAAAGAAATTTCCATC
CAAGATTTAATAGTTGGTCCATTCTCAGCCTCGGTAAAGTCCATCTTGTTGCGATAGAAA
TAAAGAGGAACAAAAAGGCTTTAGCTAATGTGATAAAAATACCAATTGTTATTGCAAAAA
TTTTATTCATTAGAAAAAATTCAGGAAAAACTATCGACGGAAGCGAGAAATTCCATCCAC
CTAAGTAAAGAACTGTTACAAATAATGCAGAAACTAATAAATTTAGGTAAGAAGCAACAT
AAAACAAACCATATTTTATGCCTGAATATTCAGTTTGATAACCTGCTACTAATTCTTCTT
CTGCTTCTGGTAAATCAAAAGGTAATCTCTCACATTCTGCCAGAGAAGATATTAAAAAAA
CTATAAACCCTATTGGTTGACGCCACAAATTCCAACCCCAAAAGCCATATTTTGACTGTG
CTTCAACTATATCAACTGTACTTAAACTGTTAGATAATTATAGTCGACGATAACATCACT
GTTTTCATCGCTATTCCAGAACCGTACATGAAACTTTCATTTCATACGGCTCCTCTACGG
TCATAATATTTTTGCAGTATTAAAATATATTCTCTACTGGGTAATAAATAAATATAATAA
AGATTCATTTACAGCACAAAATTGGACCGAGGGAATTCTATTTGCTTGAATAAGCACTTC
GGAATTGATCTCATTCTCTTAAAATTAAAAAATTTCTCTCTTCAGTAATAATTTATTATT
GCAATTTTAATAAAATACTTATTTTTTTTGTCACTAGACAGTTCGACCTATCTTTTTTTA
TTACAAAAAACAAATAATTAGATACAAAATGGGTATTCTTTTTTATTTCTTTTGTTCCTG
TTCTGGCTTCTAAAAAAAGGGGGTGCTATAAAATAAAAAAAAAAAGAGAATTAATTCGTT
CTTGATAGTCATTTCTTTAATCAGTGAATAGGAGCATACTCTAGATCGGAATCTTAAGGA
AGTACTACTTTAAAATTTCTACCAACTTAAAGTCCTTTTTGATTCATTTTATGTATAAAT
ATCTCTTTTGTTTTGAAATCCTACATAATCTCTATTACTAATCTTTTGTGTATCTTGGTG
TTCCTACCTGTCCACTCATTTTTGATTGATCTCCGATATTGTATACAAGGCTATATGGTA
GATCTTCTGTATCCGCTTCAAGACAAGACCTGAAAACAACTCTAAATCTTGGGATAAACT
ATTTACACTACCTTTTGTATTTTCCTCTTGTACATAGGGAATGAGAATTTTTTTATTACT
GCGAATTCAAAAGCTGTTTTATTTGACTCATATGACTATCTAGTTTAACTCAGTGAACTT
TATTTTAATTCGTAAGAAAAAGAAAAATTTAATTAAACCTTTCAATCAAATCAATAAAAA
GTTCCTATTTTACGAATCACACGTAGAGAGATTGATAAGACACATAGAGTTAATGGTATT
TCATAACTAATTGATTGAGCAGCAGCTCGTAGACCACCTAAAAAAGAATATTTATTATTT
GATCCATATCCTGACATAAGAAGCGCAATAGGAGCAATACTCGAAATGGCGATCCATAAA
AAAACACCTATACTCAGATCGGCTAAAATTAGGTGAGATCCAAAGGGAATTACTAAATAA
CTTAGTAAAATGGCTACGACTGCTATTGCAGGCCCGGCACTGAATAAACGTCTATCCCCT
CTAGATGGAAGAACATCCTCTTTAAAAAGCAGTTTGGTTCCGTCTGCTAAAGCTTGAAGA
AGTCCTAACGGCCCCGCATATTCAGGTCCAATACGCTGTTGTATCGCCGCAGAGATTTCT
CTTTCTAACCATACAATTACTAGAACACCTATTACAATCCCTACTATCAGAACAAAAATA
GGGACAAAGAGCCATATAAGTTCATAAATTTCTTTTAAAAATTCTGATACAGAAAAAGAA
TTGATAGTTTGCACTTCTCTTATATCAATTATCATTTCAACGATCAACTTCTCCCATAAT
AATATCTATACTACCTAGTATCGTCATGATATCAGCCAATTTCATCTTTTTAACTAGCTG
AGGCAAAATTTGTAAATTGATAAAACCTGGAGGACGAATTTTCCATCTCCAAGGGAAAAC
GTTCTGATCGCCTATCAGAAAAATGCCCAATTCTCCTTTTGGAGCTTCTACTCTTACATA
AAGTTCTTGTTTTGACAATTCAAAATTGGGCGAAGGTTTTTTACTAATGAATCTATATTC
AAAATCATTCCATTCGGAATCCTTTGTTCTATCAAAACGTCGGACTTCTAAATTTTCATA
AGGTCCGCCTGGAATTCCTTCTAAAGCCTGTTGAATAATTTTTATCGATTCCCTCATTTC
ACTCATTCGTACTAAATAACGAGCTAAAGAATCTCCTTCTTTTTGCCATTGGACTTCCCA
ATCAAATTCATTATAACATTCATATTGGTCAACTTTACGGAGATCCCAGGAGACTCCGGA
ACCTCGTAACATGGGTCCTGACAAACCCCAATTTATTGCTTCTTCTCCACTAATAATACC
TACGCCTTCCACTCGTTCCAAAAAAATGGGATTTCGTGTAATAAGTTTTTCATATTCGTC
AATTCCTGTTAAAAAATAATCACAAAAATCTAAACATTTATCTATCCAACCATAAGGTAA
ATCAGCAGCTACTCCTCCAATACGAAAATAATTATGCATCATTCGCATACCTGTAGCAGC
TTCAAATAGATCATATATTAATTCTCTCTCTCTAAAAATATAGAAAAAGGGAGTCTGTGC
ACCAATATCTGCCATAAAAGGGCCAAGCCATAACAAGTGAGAAGCTATACGACTTAACTC
TAACATAATGACTCTTATATAGCTGGCTCTTTGAGGTACTTGAATATTTCCTAATTGTTC
GGGAGCATTTACAGTTATTGCTTCTGTAAACATAGTTGCTAGATAATCCCAACGCGTTAC
ATAAGGTAAATATTGCACAATTGTTCGGTTTTCTGCAATTTTTTCCATGCCTCTGTGTAA
ATAACCTAGTATAGGTTCACAGTCAATAACATCTTCCCCATCTAAAGTAACGATTAATCG
AAGAACACCATGCATCGATGGGTGCTGAGGACCCATATTGACTATCATAAGATCGTTTCT
TCTAGTTGGTCCACTCATAGCCATATCTTTTTTCCCCGAATCCATATCTCTATTTCTCGC
TTATCTAAATCTAAATCTACAAAAAAACTCAAAATTCATCACATATACATATTTTTTCAA
TGAACTAAAATACAAAAAGCAATTTCAGCTTCAGCAATTTGAGTTAACTTTCGATAATAA
AAGGAGGTTTGTCAAAATCAAAATTCAAACGAATCTTGGCATTAACTTAACGAGTTTTTG
GTTCCCGAATATCCAACTGACCAATTAAATTCTTATAACGTATTCTATTTTTCTTTGACA
AATACGCCAGCAACCGTTGACGTTTTCCCAGGATTATTCGTAAACCCCTCTGAGATGAAA
AATCTTTTTTATGCAACTCCAAATGGGAAGTAAGTCTTCGTATCTTATTGGTGAAACTGA
CTACTTGAAATTCGACAGACCCTTTGTTTTCTTCTTTTTCTTCTTGTTCTTGCGAAATAA
TTGAGATAAATGAATTTTTGACCATAAAAAAAGAGTTTTCCATTTTTTTTTTTTTTTTAT
TTTACTGATCAGAAAAAATAATGTCAGTCATTTTCTGGTATATACAAAAAAGGTTTCCTC
TTACTCTTATATATACGATTTTTTCTATCCAAATCAAATTTGTTTGATTGAATTTTTTTT
ATTTATTAATTTGATTTGGATAGAAAGGTATAATACATTTCTGCACTCAACAAAGAGAAT
GATTTCTTTGTATTGTACCTAAGAGGATTTTGCCGATTCATTTCTAGATTCAGTTGATAA
GCCATTAAATTCAGTATCATGTATCATAATGTAACATAACATATGTGTATATCTTTCGGC
CTTTGTATATTGAATATCTCACTCACACACTACACACTACACTATATTATATCTTTATAT
AGTATATAAAATATACCATCAATAAATTCTGAATTGTGGATACATCTGTATTCTTGACAT
ACTGAAACGACTACCATTATGGGTATCAAACCAATACCGATTCATACAAGCTAAATCTTC
TAATCGATAATTGGGCCAAAGAAACAATTTTAATTTCATTAATTTGTTTTTATTTGGATC
TGTATTAAAATGCTTGTCCTTTTTCAAAAACTGTCCACAGTTCCTTATGTCGTTTTCATT
GAAAAAGATTAGATTTCTATCTACGTCTACAACATTCCCCTTCCAGGAATTCAAACAAAT
TAGAATTCTCAACTCTCTACGACGTCTAGTAGATAGAATATTTTCAGGAACAAATAAATC
ATAAGAATTTTTTTTATCTTCACTCACAAGCATAGTGCTATGTCGTGAAATAGATTTCTC
AAAAGGATTCTCATCAAGATATTTTTTTATATATCTTCTATCAGTTTCAGATTGTTGTTT
ACTCTTATTGACCAATGAAATACCTATGGTTTGATATATAAGAAATTCTTCATCCCATTT
TATAGAGAGACGAACCGGTTCAATAATAAATATTCCCCTTTTTATCAATTCTGTAAGAGA
TAGATCCTTTTGAATCAACATTACATCTAGACGCATCTCTCCTCTTTGAATTGAGGATAT
AGCAATTTCCTTTAGATTTATCAGTCTAAGTAGTAGACAATATACCTTGATATTGTTGAT
CATTCTTTGATTCAAAGAATCATCCCATCTTAATTGAAAAAGGAAATATTTTTTCAGGAA
AAAATCTAGTTCTGCTTCCTTCTTGCTCTTTAATTGTTTTTTCTTTCTACGTTTTTTAAT
GGTTGATTCTGTGTAATTTTTTTCAACATCTTCTTTTTTCTTTTGTTTTTGTATATCTTG
TTGTGTATCTGATCCAAGATCTCTTTGGCTTAGCATTTGTTTTTTTTCTTGTTGGTTCTG
ATTCTCTAATTCAAGATATTCTTTTTTATTAGATCGTAGATTAAGATCATTTCCGTTGAT
GTTTTTATTTGGACTAATTTTGGTATTTCTATGAATGTTTAAAAGAAGAAATTGGATTGG
TATAATCCATGGTTTAAGCTTATATGCATCATAAAGTAGTCCAAATTCTGGGAAGAACCA
AGATTCCAGATTTGATATGGGACGATATAGCCTTTCTTTATTCATTCCCATCCAATCAAA
AAGTTTTTTTCTTTTATTGGATGGTTTTGTTTTTTGATGAATCGTGAGAGGATAAATATC
TTTATTATAAATTTTTGGATAATTATGAGTTCCAGCTTTAGTATTTTTATTAATCTTGGT
ACCAATATGCATATTAGTCCAGGTATCAATATCGCTATTTTTTCTAAAACAAAACCGGAG
AATTCTACAATCAAAATATTTTCTATCCAAATTTTTTTCTCCATATAGACTAGATTCTTC
TCCTAGATAATCACTAATATCTATACCTACTAGTGCATAAAATGATTCGGGTTTCTGTGT
TTTCTGTGTATTGAAATTATATGGAATTTTTGGGTCTCTGTTTACTTGTAATGGCGATGC
ATAAATATATGAGTCCCCTCCATCCTCATAATTCATATATTTATGTGCTAGAAGATCATA
TTTGTAGTTTTTTTTTAATTTTTCTTTTTGTCCTGTCCATGAGTCTATTCCGTAATAATT
TTGTTTCACGTAATGAATTAATTGGTTTTTTTTATATGAATCCAATATTATTGAGTCTTT
TTTTTGAATTGTACAACGTTGATTGACTCTATTTCTCCATTTTTGTGGTACTAATCGAGA
CCATTGAGTTTGAGATAAATTGTATTGATAATGACTCTTTAACCAGTTTTTCCATTCATT
CATTCCAGACTTATCAACTTTCTTATGCTTTGGTTTGTAATCAAATAGTCCTCGTGTCCC
ATAATAATCCTTGATTCTATCTTTAAGAAAAAGATGGGTCCCGTGATATTGAAATACAGA
TCTCAAGTAATACTTGTTATTAACTTGAACTTGTGACAATGTGTAAAATACATATGCTTG
TGACAAAGAGGATAAGTCACAATAAATAGTTGAATTCTTATTACTAATATTAGAAAGCGC
CTTTTGCATCGTCGAAATAAAGTGAATTGTATTTTGATTTGTTTGATCAATCCCTTCTTG
ATTTGTTTCATCGTGGTAAAAGAATTTATTGATCATTTTTTTTGTTGATTCAAGGAAAAG
CTGTGCATTGGTCCTAAGACTGTTAATGGTACATAGAAGGATATCGCTGTATATTCTTTC
AATGAAATATTTGATAAAGTAGTAGAATTTGCGTATTAATCGGGTACTTTTTCTTTTGAA
TATTTGCCAAATATGTTTTTGCAATTCTGAATTTTTATCAGCACAATTTGTCTTATTAGG
GCTAATACTTATACCCGGAGTTACAACTATTTTTTTCTTGTCTTTTGTGATTTGTTCTAT
TTGATTTCTGATTGTGGTTGTCCTATCAGCAAGATCCTTTATTTTTTTCTCTATAAGTGA
ATGTTTTGTCCAATTCGTGGATCGAATTCGAATGGTTGATTCGTCGGTAGTCTTATTACT
GATTATAGAATCTTTTCTATTTTCGTTCGATTCATATACTTTTACTTTCCCGAATCCAAA
TAAGAAAATTGGGTTTATTATTTTTTCAAGTTCTTTCATTATTCGTTTTATAACTAGAAC
TATTTTGTTAACCCATCTTGTTTTTTCTTTTGAAATCTTTAAAAACCCTTTTCTCGTTTT
TTTAGAAACTCTTAGAACTAGAGAAAGAGAAAATGTTTTTTCCAGTTTTAGAATTTTGTT
TTTTAGCTCTTTCCAAATAGGTTGAAAAAAAGAAGGTTGTTTTCGAGGAGAACCGAAGGG
GAGTTCCGCTTCTCTTCCCCATACTGTTAAAAAACAAAAATTGTCTTTTTTTCCTTTTTT
TTTCATTGTATCTATATGATGGGATCGTACTTTAGATTTTCGCCAAGGTTTTAGACGGAA
AGGAAATAGAATTTTTATCTGAATACCATCCGTTAACCAATCTTTTGGAAATTCTGTTTC
TGATAATTGAACACCATTATAAGTGCATTTAACATGCATTTCTCTATTCCAATCTTTCAA
ATCCTCGTACCACTCAGGGAATTGGAATAATAACATACGGCCAACATTTTTAGCTATTAT
CAATGAAGGCAATACAATGTATTTTCTAAGAATCGATTGGGTTACTAACATCGAACCCCT
TATTGCTTGAGCAAATATAATGCTATCCCAAGTTTCTGATATTGTTATACGTTCATTTTC
CTCTTTCTTTTCCTTGTTTTTCTCTCTTTCTTTTGTCTCTTCCTCCTCAGAATCGGAAAT
TTCAAATTCCGAGTCTCTACCCACCCAACCCCTAAAAACGAGATTCATCATTTCGGAGAT
ATCAAAAGATAAAAAGAATGTTTTGTCTATTTGATCCAAAAAAAGTGGCGAATGCACATT
TGCTTGAAACATTTCCCAAGTAACTGTTTTACGTCTTTGAGCACGCATGGATCCTTTGAT
TAGATCCCGACGAAAATCCGATTGTTGTGAGTAACGTATCAAAGACACCTCTTCCGCTTG
ATCACTATCACTAGTATTACTAATAGCGTTGGTAGTTTCCTCTTTATCAGTATAAATTAC
AACACGTTTGGCTTTTCTTGAACGAATTTCATGATCTTCCATTGATTCTTCTTCATTTTC
TTCCTCTTGTTCTTCAAAATCATCTGTTAATTTGTATGACCATCGAGGAACCTCTTTTCT
GATTTCTTCTATTCCAGGAAAAATCAATTGATTATTTTTATTTCTAATTGTTTGATCATT
GTAATCAGTTGTAACTACATCGAATATCAATTGCAAACATTTTGCTTGCTTTTCTGAATC
AATTCTTTTTTCTTCTGCCAATAAAGACAATTTTTTCAAATTAAGACTGGGGGGGTATTC
CAAGGGGACTTCGCCAATTGAGGTTAAGGAATGACCACTATTTGTCGAGAAAAATTCTCC
ATCAACGAGATTCTTTTGATATTCAAATTCTTTTGGGGGGGAATCATTAGGAAGTAGACC
GTGAATTTTATTTATCCAGACTATTTCTATGGAATCCTCTGCATCTGTAGAAGTTATTAA
ATCATCCCTGATTGAACGTGAATATAATTTTGTGATTTTTCCGCGATATGGTCCGTTCAA
AAAAGGATCGTACACTTTAGGCAAGCATTCCTTTTCATTTTCATCATTGCATAATCTGAT
TCTTTTCTCGAGCACATCTAGAACAAGGGATCCTGTTTTTTTTTCTAGAGTTTTTATTCG
ATTTATTAATTCATTGCTCAAGGTGTGCTTTTTTTGTTCATTAGTATAAACCCAATAATT
ATCCTCGTGGGATAGTTTTTCGGTCGTGTACAAAGATATCTTTCGTTCTATCATTTCTGA
AAAAGTGGATAAACTCGGTGGATATGTAAAAGATATTCTTTGTTTTCCATCACTTGGACA
TGTAAAAAAAAAATATTGTGACATTTCATTTCGTACAGGATTTTCAAATCGATCATTTTT
TATATATCGAAATGGACGATTCCATCGTTTACAGTCGAAAAGAAAAGTGACAAGCGGTTT
TTCAAACCAAAAAAGATTTTGATCTTCTTTACTTTCTAATTCCCAAAGTTCTTCTTCTTG
ATACCTATCAAGATAAGAGTCTTCGTAAACTGGGCTATCCTTATAGTATGTCTCTTTAAA
GTAGAATTCATCCTTTGTTTTTTCTTTTCCATTCACTGGGATTTTGTTCGTTTCATTTAT
TTTGTAAAGATCTTCTTTTTCTTCGGAACCAAAATAAAGGTTTTCTTCGGTGGATCCCTC
TTCGTCCTGTTTAGTTTCTTTTGGTTCCGAAGTTATTTCTATGTCGCTTTCTTGCTCATT
TTCCTCGCTTTCCTCTGTTTCTGAGGTTTCCTTCAGTTTTTTAGTAATAATAGGTAAAGG
CATTCTGCCTAAATAGTATACACAAGTAATAAAAAAGAGAATACTAAAGATTCGAGCCAG
AGAATTTCTCAATTCTGAAAGAAGGTACTTATTAGATTGAATGGAATTATTTTGCCGTAT
CCAGAATAATACTAATCCAACGCACTTAATAAAAAAAATGTGACCAATTAACCAACCAAT
AAAATTACTTGTTACAAATAACATCTTGTTGTTGGATCGAAACATAGAAATGTTGACTAA
TCTGGCTAGTGTTGAACTTGGTAAAATGAAATGGTTGAATAATTGAAAAATCAAATTATT
CAGGAATATACATTGAATGTTGAAATTACGTATTGAATTTCTAGTAGTAGATCTATAATC
CAAAAAGTTCTTGTTATTGTTCCAGAAGAAATGAAACAAAAGATATGGTAGAACTAGGAC
AGTCATTGTATGAGGTTTACCCAATGCTAAATGCAGAGGCGCATAATAGATTGATATAAA
AATCATAAGCTGTCCCATAATAAAACCGGTTGTTGCTGATATCTGCTTTTCGGTTCCTTC
TTCCATAACCCAAGCTCGAAGAAGGAAGAGATAAGAGGGCCCTATGGAGAACGTGGTCAT
AAATCCATAATAGAGTCCAACTATAACAACGGAATTTAGTATTTTCATGCATAAGGATAA
TGGATTACCTAATAGAAAAAATTTCAAAATCATCACAAATCTCCTCCCTTTCTTTTGTGT
TGCAACTTCTCGATTATTATATGATGATTTTTTCACTTCCATATAGACTCTATATGGAAT
AGACTCTAAATAGAGAGAAAGAAAAAGACCATAACCATAAATTACATCCCTTATGTCAAT
GATACCAAAGAGATATTAAATGAATGGAATTGGGATATATTGGGATATAGATATAATATA
ATGAAATAGAGCCGCTTTGAGATTCACTATGAAATGAGTCATGGAACGGAGCCACTACGA
AGAAGTTCGGGAGTTACGAAGGAAGCTTCGGACTCATATTGTTCGTGGGTTGAGAACGGT
AGTTGAACTTTATGGGATCGAATCACTCGTTGTTCCTCAGTAGCTCAGTGGTAGAGCGGT
CGGCTGTTAACTGATTGGTCGTAGGTTCGAATCCTACCTGGGGAGATTTGATTCATTTTT
TTATTCAAAAATGAAGAATTGAATGAAAGGTCTCGTTTTGACCGTTAGGAGTAGGTAACC
CGTTCCCTGTCTTTGTTTCTATTGCATTCTATCTCATCGTATCACATTCTGTTCTGCGAT
ATTTGAGAATCACCGTCAATACCTGTCGTAGATCCGGGATAATCCCTTGTAAAAAGCCCG
AGGGCTATTTCCAATTAGCCAATTAAGAATTCTCAGATGATGTACTAGGAGTGCATCAAA
GATGCAGTCATCAATTCTCCCGATCGGCCACAATTATCGCCAGCAAACAATAATGAGGAA
CGCATTTTTGCTATGCTACTAATACTTGTACTTGTTCTGTTATTCTGCCCAAGTCTGGCT
GAGGAAGAGTTACGGGGGGTAAAACATAAATATGCAGATTCGTACCAGGCGTACTATACT
ATATGTAATTCTATGAACATTCACGATAAATAAAAAGTAAGGCCATTCCATTTCGACAAA
AGACCCATACCCAAGTTCCATAGTTTTGCGTCCGCTATCGCGATCATGATTTTGCTACCC
CATAGGTAAAGGAAAGGTCCTTCCCTTTTGGGCCGGTTGTGGGCGAGGAGGGATTCGAAC
CCCCGACACCGTGGTTCGTAGCCACGTGCTCTAATCCTCTGAGCTACAGGCCCCACCCCG
TCTCCACCGGATCTGTTCCCAGGAGTACCCTCAAAAAGGAACCTTTCCTCTCCTCAGCCA
TTTCTTTCGGGTTAAGAAGATGTGAAATTCGGGTTAAGATAAGAAGATGTGAAAGCGCTT
TTGTCTCTATAAGAACAGTGCGTTCCAAGGTGTGAAGTGGGAGAGAAGAGATGTCATAAT
TGGGGTTTTGAATAAGACGACCTTTGCATTTTGCATTTTATTTGATTTTTCATATTTTAT
AAAATAAGAGGTGTTAAGCTTTTTATCATTCTGGCGTCGAGCTATTTTTCCGCAGGACCT
CCCCTACAGTATCGTCACCGCAGTAGAGTTTAACCACCAAGTTCGGGATGGATTGGTGTG
GTTCCTCTACGCCTAGGACACCAGAATATCGAACCATGAACAAAGAAAAAAGACATGAGA
GAAAAGCATATTCATATTGGCTAGTGATTGTGAGGCCCCAATTCTTGACTGGAAGGGACA
CCCAAAACTCTGCCCTTCCATCCCTTGGATAGATAGAGAGGGAGGGCAGAGTTTTGGGTT
TTTTCATGTTGTCAAACAGTTGAACAATGAAAATAGATGGCGAATGCCTGATCGAATTGA
TCAGGTCATGTAGGAACAAGGTTCAAATCTCTCGGTCTGTTAGGATGCCTCAGCTGCATA
CATCACTGCACTTCCACTTGACACCTATCGTAATGATAAACGGCTCGTCTTGCCGTGACC
TTATCTTGGATTCTCAATACTTCTGTCACTCCATCCCCGCAGGGGCAGAGAACCCGTCGC
TGCCTCGGCTATACTACCGGGGGCTCTGGGGAAGTCGGAATAGGAGAGCACTCATCTTGG
GGTGGGCTTACTACTTAGATGCTTTCAGCAGTTATCCGCTCCGCACTTGGCTACCCAGCG
TTTACCGTGGGCACGATAACTGGTACACCAGAGGTGCGTCCTTCCCGGTCCTCTCGTACT
AGGGAAAGGTCCTCTCAATGCTCTAACGCCCACACCGGATATGGACCGAACTGTCTCACG
ACGTTCTGAACCCAGCTCACGTACCGCTTTAATGGGCGAACAGCCCAACCCTTGGAACAT
ACTACAGCCCCAGGTGGCGAAGAGCCGACATCGAGGTGCCAAACCTTCCCGTCGATGTGA
ACTCTTGGGGAAGATCAGCCTGTTATCCCTAGAGTAACTTTTATCCGTTGAGCGACGGCC
CTTCCACTCGGCACCGTCGGATCACTAAGGCCGACTTTCGTCCCTGCTCGACGGGTGGGT
CTTGCAGTCAAGCTCCCTTCTGCCTTTGCACTCGAGGGCCAATCTCCGTCCGGCCCGAGG
AAACCTTTGCACGCCTCCGTTACCTTTTGGGAGGCCTACGCCCCATAGAAACTGTCTACC
TGAGACTGTCCCTTGGCCCGTAGGTACTGACACAAGGTTAGAATTCTAGCTCTTCCAGAG
TGGTATCTCACTGATGGCTCGGGCCCCCCCGGAAGGAGGCCTTCTTCGCCTTCCACCTAA
GCTGCGCAGGAAAAGCCCAAAGCCAATCCCAGGGAACAGTAAAGCTTCATAGGGTCTTTC
TGTCCAGGTGCAGGTAGTCCGCATCTTCACAGACATGTCTATTTCACCGAGCCTCTCTCC
GAGACAGTGCCCAGATCGTTACGCCTTTCGTGCGGGTCGGAACTTACCCGACAAGGAATT
TCGCTACCTTAGGACCGTTATAGTTACGGCCGCCGTTCACCGGGGCTTCGGTCGCTGGCT
CCCCTGTCATCAGGTCACCAACTTCCTTGACCTTCCGGCACTGGGCAGGCGTCAGCCCCC
ATACATGGTCTTACGACTTTGCGGAGACCTGTGTTTTTGGTAAACAGTCGCCCGGGCCTG
GTCACTGCGACCTCCTTTGTGAGGAGGCACCCCTTCTCCCGAAGTTACGGGGCTATTTTG
CCGAGTTCCTTAGAGAGAGTTGTCTCGCGCCCCTAGGTATTCTCTACCTACCTACCTGTG
TCGGTTTCGGGTACAGGTACCCTCTTGTTTAAGGTCGTTCGAGCTTTTCCTGGGAGTATG
GCATGGGTTACTTCAGCGCCGTAGCGCCTGGTACTCAGACATTGGCTCGAGGCATTTTCT
CTACCCCTTCTTACCCTGAAAAATCAAGGTCACCTTGCGTCCTTGAACCGATAACCATCT
TTCGGCTAACCTAGCCTCCTCCGTCCCTCGGGACCAACAAGGGGTAGTACAGGAATATTC
ACCTGTTGTCCATCGACTACGCCTTTCGGCCTGATCTTAGGCCCTGACTCACCCTCCGTG
GACGAACCTTGCGGAGGAACCCTTAGGTTTTCGGGGCATTGGATTCTCACCAATGTTTGC
GTTACTCAAGCCGACATTCTCGCTTCCGCTTCGTCCACACCTGCTTGCACGGGTGCTTCT
ATCTAAGGCGGAACGCTCCCCTACCGATGCATTTTTACATCCCACAGCTTCGGCAGATCG
CTTAGCCCCGTTCATCTTCGGCGCAAGAGCGCTCGATCAGTGAGCTATTACGCACTCTTT
CAAGGGTGGCTGCTTCTAGGCAAACCTCCTGGCTGTCTCTGCACTCCTACCTCCTTTATC
ACTGAGCGATCATTTAGGGGCCTTAGCTGGTGATCTGGGCTGTTTCCCTCTCGACGATGA
AGCTTATCCCCCATCGTCTCACTGGCTGACCTTGACCTCCGTTAGGGGTCATATCTAGTA
TTCAGAGTTTGCCTCGATTTGGTACCGCTCTCGCGGCCCGCACCGAAACAGTGCTTTACC
CCTAGATGTCCAGTCAACTGCTGCGCCTCAACGCATTTCGGGGAGAACCAGCTAGCTCTG
GGTTCGAGTGGCATTTCACCCCTAACCACAACTCATCCGCTGATTCTTCAACATCAGTCG
GTTCGGACCTCCACTTAGTTTCACCCAAGCTTCATCCTGGTCATGGATAGATCACCCAGG
TTCGGGTCCATAAGCAGTGACAATCGCCCTATGAAGACTCGCTTTCGCTACGGCTCCGGT
GGATTCCCTTAACCAAGCCACTGCCTATGAGTCGCCGGCTCATTCTTCAACAGGCACACG
GTCAGAGATTATATTCTCCTCCCACTGCTTGAGAGCTCACGGTTTCATGTTCTATTTCAC
TCCCCGATGGGGGTTCTTTTCACCTTTCCCTCACGGTACTACTTCGCTATCGGTCACCCA
GGAGTATTTAGCCTTGCAAGGTGGTCCTTGCTGATTCACACGGGATTCCACGTGCCCCAT
GCTACTCGGGTCAGAGCATAAGCTAGTGATGCTTTCGGCTACTGGACTTTCGCCATCTAG
GGTGCAGTATTCAACCGCTTCGCCTAGCAGCACGACGCTTGTATTGCTCTCCCACAACCC
CGTTTTCACGGTTTAGGCTGTTCCCATTTCGCTCGCCGCTACTACGGGAATCGCTTTTGC
TTTCTTTTCCTCTGGCTACTAAGATGTTTCAGTTCGCCAGGTTGTCTCTTGCCTGCCCAT
GGATTCAGCAGCAGTTCGAAAGGTTAACCTATTCGGGAATCTCCGGATCTATGCTTATTT
TCAACTCCCCGAAGCATTTCGTCGCTTACTACGCCCTTCATCGTCTCTGGGTGCCTAGGT
ATCCACCGTAAGCCTTTCCTCGTTTGAACCTCGCCATTAACGTTAAGGCTATGCCATCCT
AAGGTGCTGCTAAATGGAAGGATCTTATCAACGTCCATGAATCATAAATCATAACATAAA
TCGAACTGCCGAATCGTCAAAATTGCGTGCTATCATAATTTCGGCTAAGTTCACGGGCTG
GAGATAAGCGGACTCGAACCGCTGACATCCGCCACAGGGTAAACCACCGCCTATCGGGCC
TCCCCGACTGATTCTACTATAGAGGCCAACGATAGACAATAACTCCCCCCCGAACACAGC
TTACAACTTTCATCGTACTGTGCTCTCCAAAGAGCAACTCTTCTCAAAATATCAAAAGGT
GCTGAGTCGGAATCCCATTAAGGATTCTTGTGGTTCCGGAGAATCCAGCTACAGGAGAAT
CAGGAACGGAGAACTCTCCCCCTTTTTCTGCCCGACTCTTTGGTTTTAAGAATGCTGGTT
TTAAGAACGAGTGATTGCCCTTCTCCGACCCTTACTGCCCAACCAGAGAACGGACAGATA
ATGCGTTCCACTTATTGAACAGGTTCTATGGTCGGTCCGTGACCCCTGGATGCCGAAGGC
GTCCTTGGGGTGATCTCGTAGTTCCTACGGGGTGGAGACGATGGGGTCGGTCCATGGATT
TTCCTTCCTTTTGTCACATTTCGCTCAAAGGGTTGAAGGGAGATAGTGCATCAAGCTGTT
CGCAAGTGCCAACTTGATCCTCTTCCCCAGGGATCCCAGATGAGGGAACCCTAGGAGAGC
CGCCGACTCCAACTAAGGTCCATGTACGATCCATACTAGATCTGACCAACTGCCCATCCT
ACCTCCTCTACGTTCTTGACAGCCCATCTTTGTCTCAGTAGAGTCTTTCAGTGGCATGTT
TCGGTCCTCTTCCCCATTACTTAGAAAAAGTGAGCCACCAGTTCAGGTACAAGATACTAT
CATTACCGCCTGGACAATTAGACATCCAACCCGTAATCGCAACGACCCAATTGCAAGAGC
GGAGCTCTACCAACTGAGCTATATCCCCCCGAGCCAAGTGGAGCATGCATGAAGGAGTCA
GATGCTTCTTCTATTATTTTCCCTAGCGCCGCTGGGCCATCCTGGATTTGAACCAGAGAC
CTCGCCCGTGAAGTAAATCATCGCACCTACGATCCAAACAATTGGGGGAGAATCAATAGA
TTCTTTTTCAGGAGCGATTCATCCTTCCCGAACGCAGCATACAGCTCTCCGCTGTACTGC
GCTCTACAAGTGTGCTTTGCTTGTTCCACCCTTCCCCCTTACCATGGCAAGTCTTTGTGA
AAAAACTCCGATGGGAAGAAAAAAGAAGACGTTAAGAAACCCTCCTGGCCCAACCCTAGA
CACTCTAAGATCCTTTTTCAAACCTGCTCCTATTTCGAGTCAAGAGATAGATAAAAAGAA
TTTCACGTTCTTCCCTTTGGGAAGGAAGGGAAATCCTATTGATTGCTGCTTTCTCCAGAC
CTTCGGGAAAAGCATGAAAAAAGGCTCGAATGGTACGATCCCTCCGTCACCCCAGAATGA
AAAAAGGGGTGATCTCGTAGTTCTTGGTCTGTGAAGATGCGTTGTTAGGTGCTCCATTTT
CCCATTGAGGCCAAACCTAAACCTGTGCTCGAGAGATAGCTGTCCATACACTGATAAGGG
ATGTATGGATTCTCGAGAAGAGAGGAGCCTTATTGGTCCCCCCCCGGACCGCCCGGATCC
CACGAGTGAATAGAAAGTTAGATCTACATTGGATCTCACCTGAATCGCCCCATCTATCCT
CCTGAGGATAAGTTTGGTTTCAAACTCCGATTCGAACAGGAGGAGTACGCCATGCTAATG
TGCCTTGGATGATCCACATCTCCGGGTCAGGCGCTGATGAGCACATTGAACTATCCATGT
GGCTGAGAGCCCTCACAGCCCAGGCACAACGACGCAATTATCAGGGGCGCGCTCTACCAC
TGAGCTAAAAGCCCGTCGTGCGGGCCTCCCACTGGGAGGCCTGCTATGCCAAAAGGGAGA
GAAACCCCATCCCTCTCTTTCCTTTTTACGTCCCCATGTCGCCACACGGGAGGGACATGG
GGACGTAAAAAAAGTATCCTATCAACTTGTTCCGACCTAGGATAATAAGCTCATGAGCTT
GGTCTTATTTCACCGTCAAGAAACGAAAGCAGACTTCCATATCCAAGCTTAGCTCAGACG
TAGCTCGCTTCTTTTTGGGTGTGAAGCAGTGTCAAACCAAAAAAAAGACCCAACAAGCAT
TATCTCTCCGTGAAAAGGAGGTGATCCAGCCGCACCTTCCAGTACGGCTACCTTGTTACG
ACTTCACTCCAGTCACTAGCCCCGCCTTCGGCATCCCCCCCCTTGCGGTTAAGGTAACGA
CTTCGGGCATGGCCAGCTCCCATAGTGTGACGGGCGGTGTGTACAAGGCCCGGGAACGAA
TTCACCGCCGTATGGCTGACCGGCGATTACTAGCGATTCCGGCTTCATGCAGGCGAGTTG
CAGCCTGCAATCCGAACTGAGGACGGGTTTTTGGGGTTAGCTCACCCTCGCGGGATCGCG
ACCCTTTGTCCCGGCCATTGTAGCACGTGTGTCGCCCAGGGCATAAGGGGCATGATGACT
TGACGTCATCCTCACCTTCCTCCGGCTTATCACCGGCAGTCTGTTCAGGGTTCCACAATG
GTGGCAACTAAACACGAGGGTTGCGCTCGTTGCGGGACTTAACCCAACACCTTACGGCAC
GAGCTGACGACAGCCATGCACCACCTGTGTCCGCGTTCCCGAAGGCACCCCTCTCTTTCA
AGAGGATTCGCGGCATGTCAAGCCCTGGTAAGGTTCTTCGCTTTGCATCGAATTAAACCA
CATGCTCCACCGCTTGTGCGGGCCCCCGTCAATTCCTTTGAGTTTCATTCTTGCGAACGT
ACTCCCCAGGCGGGATACTTAACGCGTTAGCTACAGCACTGCACGGGTCGATACGCACAG
CGCCTAGTATCCATCGTTTACGGCTAGGACTACTGGGGTATCTAATCCCATTCGCTCCCC
TAGCTTTCGTCTCTCAGTGTCAGTGTCGGCCCAGCAGAGTGCTTTCGCCATTGGTGTTCT
TTCCGATCTCTACGCATTTCACCGCTCCACCGGAAATTCCCTCTGCCCCTACCGTACTCC
AGCTTAGTAGTTTCCACCGCCTGTCCAGGGTTGAGCCCTGGGATTTGACGACGGACTTGA
AAAGCCACCTACAGACGCTTTACGCCCAATCATTCCGGATAACGCTTGCATCCTCTGTCT
TACCGCGGCTGCTGGCACAGAGTTAGCCGATGCTTATTCCTCAGATACCGTCATTGCTTC
TTCTCCGAGAAAAGAAGTTCAGGACCCGTGGGCCTTCTACCTCCACGCGGCATTGCTCCG
TCAGGCTTTCGCCCATTGCGGAAAATTCCCCACTGCTGCCTCCCGTAGGAGTCTGGGCCG
TGTCTCAGTCCCAGTGTGGCTGATCATCCTCTCGGACCAGCTACTGATCATCGCCTTGGT
AAGCTATTACCTCACCAACTAGCTAATCAGACGCAAGCCCCTCCTTGGGCGGATTCCTCC
TTTTGCTCCTCAGCCTACGGGGTATTAGCAACCGTTTCCAGTTGTTGTTCCCCTCCCAAG
GGCAGGTTCTTACGCGTTACTCACCCGTCCGCCACTGGAAACACCACTTCCCGTCCGACT
TGCATGTGTTAAGCATGCCGCCAGCGTTCATCCTGAGCCAGGATCGAACTCTCCATGAGA
TTCATAGTTGCATTACTTATAGCTTCCTTGTTCGTAGACAAAGCTGATTCGGAATTGCCT
TTCATTCCAAGGCATAACTTGTATCCATGCGCTTCATATTAGCCTGGAGTTCGCTCCCAG
CAATATAGCCATCCCTACCCTATCACGTCAATCCCACGAGCCTCTTATTCATTCTCGTTC
GATCACTCTGGGGGAGCAAGTCAAAATAGAAAAACTCACATTGGGTTTAGGGATAATCAG
GCTCGAACTGATGACTTCCACCACGTCAAGGTGACACTCTACCGCTGAGTTATATCCCTT
CCCGGCCCCTATCGAGAAATAGAACTGACTAATCCTAAGTCAAAGGGTAGAGAAACTCAA
CGCCACTATTCCACTATTCCTAAACAACTTAACTTGTAGCCGGGCCTTATTTTCGCCCTA
TTACGTACAGTTAAATAATGGGAAAAATAGGATTCAATTGTCAACTACTCCTATCGGAAA
TAGGATTGACTATGGATTCGAGCCATAGCACATGGTTTCATAAAATCCGTACGATTTTTC
CGATCTAAATCGAGTAGGTTTTACATGAAGAAGAGATTTTTTTCAGCATGTTTCGATACT
GGTAGGAGAAGAAACCGACTCGGTATCGTTAAAAAAAAGGAGAGGAAGCAGAACCAAGTC
AAGATGATACGGATCAACCCGTTCTTATTGCGCCAAAGATCTTACCATTTCCGAAGGAAC
TGTAGCTACATCTCTTTTCAATTTCCATTCAAGAGTTCTATGTATTTCCACACCCTTTTT
TGAAACCTCACACAAAAATGAAATGGACTAATTCCTTTTCTTAGGAACACATACAAGATT
CGTCACTACAAAAAAAGGATAATAGTAACCCCACCATTAAATTAACTACTTCATTTATGA
ATTTAATAGTAATAGAAATACATGTCTTACCGAGACAGAATTTTTAAGTTGTTATCCTCT
TGCCTAGCAGGCAAAAATAGACTTCCGTGGAAAGACTGATTAATTCAGATCGACATGAGG
GTCCAACTCCATTGCATTGCTAGAATCCATGTTGTATATTTTAAACAGGTTGACCTCCTT
GCTTCTCTTCATGGTACAACCCTCTGCGGAGCCCCCTTTATCTTCGGTCCACAGAGAAAA
AATATAGGACTGGTACCAACAGTTCATCACGGAAGAAAGGACTCACCGAGCCGGGGTAAC
TAACTAATACTAATATAATAGAAAAGAATAGAAAAGAACTGTCTTTTCTGTATACTTTGC
CCGGTTCCGTTGCTACCGTCCCGCGGGCCTTACGCAATGGATCGGATCATATAGATATCC
CTTCAACACAACATAGGTCATCGAAAAGATCTCGGACGACTCACCAAAGCACGAAAGCCA
GAATCTGTCAGAAAATGGATTCCTATTTGAAGAGTGCATAACCGCATGGATAAGCTCACA
CCAACCCGTTCATTTTTTTGGATCCAATTTGGGATTTTCCTTGGAAGGTATCGGGAAAGA
ATTGGAATGTAATAATATCGATTCATACAGAACAGAAGAAAAGGTTCTCTATTGATTCAA
ACGCTGTACCTATGGGATAGGGATAGAGGAAGAGTAAAAAAAACCGAAGATTTCACATAT
TACTTTTGATCGAAAAATAAATCTTATTTATTTCGTACCCTTCGCTCGATGAGAAAATGG
GTCAGATTCTACAGGATCAAAACTATGGGACTTAAGGAATGATGGAAGGGAATAAAAAAA
AGAGAGGGAAAGACAAAAAATCGAAATGAAATAATGAAATAAAGAATAAAACAAACAAAA
TAAAAGAAAATTTAAATCAATAAGTAAATAATTAAGTACAATAAATACAATAAGTAAATA
AATAAGTATAAGTAGAAGAACCCAGATTCCGAATGAACAAATTGAAACTCGAAAAGGATC
TTTCTTATTCTCGAAGACTGAGGTGAGGGACAAAGGGATTGATCGAGAAAGATCTCTTGT
TCTTATTATAATATCGTGATTTGATCCGCATATCTTTGGTAAATAATCTTCTCCTTCGAT
CATAATCAAAAATGGAAAGTGTTCAATTGGAACATGAAAACGTGACTGAATTGGTGTTAG
TTACTCTTCGGGACGGAGTGGAAGAAGGGAGGAGATTCTCGAACGAGGAAAAGCATCCAA
TAACTTCGAAAGAATTGAACGAGGAGCCGTATGAGGTGAAAATCTCATGTACGGTTCTGT
AGAGTGACAGTAAGGGTGACTTATCTGTCAACTTTTCCACTATCACCCCAAAAAAACCAA
ACTCTGCCTTACGTAAAGTTGCCAGAGTACGATTAACCTCTGGATTTGAAATCACTGCTT
ATATACCTGGTATTGGCCATAATTTACAAGAACATTCTGTAGTATTAGTAAGAGGAGGAA
GGGTTAAGGATTTACCCGGTGTGAGATATCACATTGTTCGAGGAACCCTAGATGCTGTCG
GAGTAAAGGATCGTCAACAAGGGCGTTCTAGTGCGTTGTAGATTCTTATCCAAGACTTGT
ATCATTTGATGATGCCATGTAAATCGCTAGAAACATGTGAAGTGTATGGCTAACCCAATA
ACGAAAGTTTCGTAAGGGGACTAGAGCAGGCTACCATGAGACAAAGGATCTTCTTTCTAA
AGAGATTCAATTTGTAACTATTATATGTCTAAGGTCCAATATTGAAATCATTTTAAAGGT
TTTGCCTTACTTTGTCCGTGTCAACAAACAATTCGAAATATCTCGACTTTTTCAGAACAG
GTCCGAGTCAAATAGCAATGATTCGAAGCACTTCTTTTTACATTACACGATTTCGGAACC
CAAGGACTCGATGGTATGGATATGTAAAATACAAGATTTCCAATCCTAGCAGGAAAAGGA
GGGAAACGGATACTCAATTTAAAGTGAGTAAACAGAATTCCATACTCGATCTCATGGATA
CATATAGAATTCTGTGGAAAGCCGTATTCGATGAAAGTCGTATGTACGGCTTGGAGGGAG
ATCTTTCATATCTTTCGAGATCCACCCTACAATATGGGGTCAAAAAGCCAAAATAAGTGA
TTCATTTTTAGCCCTTATAAAAAGATGATTCTTGAACCTCTTTCACGCTCATGTCACGTC
GAGGTACTGCGGAAAAAAAAACTGCAAAATCCGATCCAATTTATCGTAATCGATTAGTTA
ACATGTTGGTTAACCGTATTCTGAAACACGGAAAAAAATCATTGGCTTATCAAATTATCT
ATCGAGCCGTGAAAAAGATTCAACAAAAGACAGAAACAAATCCACTATCTGTTTTACGTC
AAGCAATACGTGGAGTAACTCCCGATATAGCAGTAAAAGCAAGACGTGTAGGCGGATCGA
CTCATCAAGTTCCTATTGAAATAGGATCTACACAAGGAAAAGCACTTGCCATTCGTTGGT
TATTAGCAGCATCCCGAAAACGTCCGGGTCGAAATATGGCTTTCAAATTAAGTTCCGAAT
TAGTAGATGCTGCAAAAGGGAGTGGCGATGCCATACGCAAAAAGGAAGAGACTCATAAAA
TGGCAGAGGCAAATAGAGCTTTTGCACATTTTCGTTAATCCATGAACAGGGTCTATATAG
ACACATAGATCCATGGATCCATACATCTCGATCGGAAAAGAATCAATAGAAAAAGAAAGA
ATTGGAATTGATCGATATCTTTCTCGAAACAAACAAAAATAAAAATGAAACATAAATCAT
AGATCAACTAAGCCCTCTCGAGGGCTTGCTTAAGAATAAGAAAGAGGAAGATTATGGAAA
TATCATGGAATAAGATTTGATCCTATTCATGGGGATTCCGTAAATAAAATATCCCATTCC
AAAAAAAAATAGAAAGTTCGAAACAATTGGGACTTTTTCGGCGATTGGATGCAGTTACTA
ATTCATGATCTGGCATGTACAGAATGAAGTTTTCATTCTCGATTCTACGAGAATTTTTAT
GAAAGCGTTTCATTTGCTTCTCTTCAATGGAAGTTTCATTTTACCAGAATGTATTCTCAT
TTTTGGCCTAATTCTTCTTCTGATGATCGATTCAACCTCTGATCAAAAAGATAGACCTTG
GTTCTATTTCATCTCTTCAACAAGTTTAGTAATGAGCATAACAGCCCTATTGTTCCGATG
GAGAGAAGAACCTATGATTAGCTTTTCGGGAAATTTCCAAACGAACAATTTCAACGAAAT
CTTTCAATTTCTTATTTTACTATCTTCAACTTTATGTATTCCTCTATCCGTAGAGTACAT
TGAATGTACAGAAATGGCTATAACAGAGTTTCTGTTATTCGTATTAACAGCTACTCTAGG
AGGAATGTTTTTATGTGGTGCTAACGATTCAATAACTATCTTTGTAGCTCTAGAATGTTT
CAGTTTATGCTCCTACCTATTATCAGGATATACCAAGAGAGATGTACGGTCTAATGAGGC
TACTACGAAATATTTACTCATGGGCGGGGCGAGCTCTTCTATTCTGGTTCATGGTTTCTC
TTGGCTCTATGGTTTATCCGGGGGGGAGATCGAGCTTCAAGAGATAGTGAATGGTCTTAT
CAATACACAAATGTATAACTCCCCAGGAATTTCAATTGCGCTTATATTCATCACTGTAGG
AATTGGGTTCAAGCTTTCCCTAGCCCCTTTTCATCAATGGACTCCTGACGTATACGAAGG
AGTGCGGTTCGTTCGACAAATTCCTACCTCTATATCTATCTCTGAGATGTTTGGATTTTT
CAAAACTCTATAGACATGCAGAAAAAAATGCTATCCCCACTCGGACCAAGACATAACTTT
TACCAAAAGTTTATTGTGATCTCTTTGTTCAAATAACAATTAAGGTGAAGCAGGGTCAGG
AACAACGAATCTCTTTATGATAAACAGATCCATTTTGCAAGTTCGTTATTACGGGTAGTT
ACTACAAAGGATCGGACTAATGACGTATACAATACTTGAATTTTCGATGTAGATGCTACA
TAGTTGGTTCTCATCCTTCAGAGACTACGAGTATAATAGGAGCATCCGTCGACAAAAGGA
TCACCCTAAGATGATCATCTCATGGCTATTGAGAACGAATCAAATCAGATGGTTATTTTT
CTCAATCTTTCTGAATTGCTCCTACGCAACCAAGGTTGAAAAGATTGAGAAAGTCAGTCA
TTCACAACCACTGATGGAGGATTCCTCGAAAAGTTAAGGATTAGTAATCCTTTTTAGAAA
TCGAATGGATTCTGTCTTATACACACGCGAGGAAGGTAATCAAAAAAGAAAGAAGATGAG
TTTGTTTTTCTTTCTTTTATCACTTAGGAGCCGTGCGAGATGAAAGTCTCATGCACGGTT
TTGAATGAGAGAAAGAAGTGAGGAATCCTCTTTTCGACTCTGACTCTCCCACTCCAGTCG
TTGCTTTTCTTTCTGTTACTTCGAAAGTAGCTGCTTTAGCTTTAGCCACGCGAATTTTCG
ATATTCCTTTTTATTTCTCATCAAATGAATGGCATCTTCTTCTGGAAATCCTAGCTATTC
TTAGCATGATAGTGGGGAATCTCATTGCTATTACTCAAACAAGCATGAAACGTATGCTTG
CCTATTCGTCCATCGGTCAAATCGGATATGTAATTATTGGCATAATTGTTGGAGACTCAA
ATGATGGATATGCAAGCATGATAACTTATATGCTGTTTTATATCGCCATGAATCTAGGAA
CTTTTGCTCGCATTGTATTGTTTGGTCTACGTACCGGAACTGATAACATTCGAGATTATG
CAGGATTATACACGAAAGATCCTTTTTTGGCTCTCTCTTTAGCCCTATGTCTCTTATCCC
TAGGAGGTCTTCCTCCACTAGCAGGTTTTTTCGGAAAACTCCATCTATTCTGGTGTGGAT
GGCAGGCAGGCCTTTATTTCTTGGTTTCAATAGGACTCCTTACGAGCGTTGTTTCTATCT
ACTATTATCTCAAAATAATCAAGTTATTAATGAGTGGACGAAACCAAGAAATAACCCCTC
ACGTGCGAAATTATAGAAAATCCACTTTAAGATCAAACAATTCCATCGAATTGAGTATGA
CTGTATGTGTGATAGCATCTACTATACTAGGAATATCAATGAACCCAATTCTTGCAATTG
CTCAGGATACCCTCTTTTAGCTTTTAGGGTCTATTTCTTAGTTCAAGATCCCTCTTACTA
ACTGGAATAAAAGAATTAGTAGATCTGTTCTGCCCAAAATGGGAATGTGCTGGCGTTATG
AACTTATAATCATGGAATCAACTCGATCATCAGATTATAAGTTCATTCCATACCGGACCA
GACCTTAATAGGGTTATGTACATTCTCATTATGAGAGAGAGGGGGTCATTCGATCGTATG
TAAATAGATACTATGTTTACATATGGATCCCTATGTCGTGACATTCTATTTAGGATTAGT
AATGGGCGTAATCCGACCTGTGACATATCTATCGTTATTTGGGTACCGTATTAACTTCTT
TTGGCTTCTATTGAATCGAGAAATAAGTTTGATTGTACATCTTTTAGATTTTTAGATATT
TCATTTAGAATTTAATATTATTTTCTTATTAATATTATTTTCAGTTTCATATTATTTATA
TTTTTTGATATTGATATATATATACAAGGTATGCTCCAGGGTATGCTCCGGATAATTCAA
ATCGAACCAATTTGATGTCTGACTCGGACCTATATTATATGAATATGACCGATTGATAGA
AATACTCCAAGACTCCACCTTTGTCATATATTCCATATATCACACTAGATAGATATCATA
GTCATGGAATAGGATTAACTTTCAAGATGCCTTGATGGTGAAATGGTAGACACGCGAGAC
TCAAAATCTCGTGCTAAACAGCGTGGAGGTTCGAGTCCTCTTCAAGGCATAATATTGAGA
ATGCTTATTGAATGAGCAATTCAATAACAGATCTCGGATCTCATCGATATTGATATACCG
AGTATCTGTGTTGATACAAAGTATTCCGGCGGATCCCCACGATCCGAGCTGTTGAAATTG
GAATAGGTTCGGCAGCGTATCACGAAATCTTGGTGATCTTCTCTATCTGATGAATGAGGA
GTCCGTTTTGACATCGTCTGCCCTGCACCCCCCCCCCGAGTATATGATTCAACAGTAATC
ACACAAGGGTAGATTCATAGAAACCTATGGTAAAATCCCCACCCGTAACCCAGCAGATAA
AGTACATTACATAGTCCGTTTTAGGGATTGGTGACTTGCCCATTCAGTGACTTTGGCACT
GAACGTTCCCAAAACGGGTACTATCTGGTCGGGTGAATTAGAGAATAGACAGACCTCTGT
TGGCATTCCAGCCTTCCTTCTCCTTTCAGGCCTATCCGAAAGAGAATCCAGTACCTCTTC
TCTTGGTCGTGAATATCTGAATAGGCCGAACTGGCCCCCGCGGATATCTTTCCTTCGGAA
CATAACAATTAGAATTAGGCTCAGTCAACTGGAATGTGTATTATCCATATGGGAGATCTT
CCAATTGAGAAGATGCATCGACCTGAGACGAAGAGAAAGGTCTATCTATTTTCTTTAATG
ATTCAGTTAAACCAATGATTCGTTATTGGAGCAGATAGCACATTTCATCGGACATGCGTA
TTTTTTTCCGATGGATTTACATGGTTTCATTAATGGAAATTTTTGGATATAGTGAGTAAT
AGGCTCTGGTTGTTCGCCATTCAAGAATTCTTGTTTAGGCAGTTCATATCATCCATACAT
AGTGTTTTGATCTAAGATTTAAATTCTTCCATGTTTCAGCAGTAGCATATTGGTCCATGG
AGCTAAGGTCAAAAATATGGAATAAACAAGTGTTTCCACGACTCTACTGCCCGGTCAATT
CTGTTCCACTTAATCTCTTTTTCATGGCCACATATCTTTACAGCTAAGGAATGGGAAATC
TTTTTCCTGTTACATGAATCAAATGTTTCATTTCATCCGGGAAAAGCCATCTCTTTCTCA
ACAATGTCTTTGTCATTTGATCCAATAGCCTTCCGTTAGATAGGAACAGATTTGATAAAT
ACTGATAACTCTCGGATAGAGTATTAGAACAGAAAGATCTATTAGATAATGAACTATTGG
TTCTAAGCCATCTCTGGCGATGAATCAACAATTCGAAGTGCTTTTCTTGCGTATTTTTGA
TGAACCAGCGTTTATATATAGATGTAGGAGGATTTTTTTGGGAAGTAATAAGCCCCTTTG
ACATCTCTTCATCTGCAAAGAATTCTCGACGTGAAAACACAGAGACAAAGGGCTGATCTT
TGAATAGGAAAAAGAATGGATCCGCAGGGTCCCAAATGAATTGGCTTATTCGAAAAAAGC
CTTGTTCTTTGGAAGATCTATCTCGTGTCTGGTACTGCATGGTTCCACTCTGCAAGAACT
CCGAATCCTTCTGTTGAAGCTCATTCTCTTTATGAAAAATGATCCGTTTGCCCCGAAATG
ACCTGGCCCAATATGGAAATCCCAATTCATTGGTCCTTTCGATACAATCAAATAGATTGC
CACAAGGGCGCCATATTCTAGGAGCCCAAACTATGTGATTTAATAAATCTTCCTCTATCT
GTTGCGGGTCGAGGGCTCCTTCCCCTTCTTCAAACTCCGATTCGTATTTTTCATATAGAA
ATCTCTGATCAACGATAGAACAAGATCCATTTTGCATCATATCTAACGGATTCCTTGGTT
CGGACCGAAGAAGCAATGTCACTCGATTATTATCAAACTGACTGCAATCTTTTTCTTTCC
GTGAGAATCCCACCAGAGCGCCTTCTACTTCTAAAAGGCCATGAACTAGATCAGAATCAT
TCTCAACAAATCCAAACGAAGTAATCCCATTTTTTTCATCGGGTCCGGATGGAGACCAAA
GATCTTGAGCGACCGATCCGGCAGAACAACTCAAAAGATAAAGAAGTATCGTTAATTTCT
TTATGCTCGTTCCAAGTTCGAAGTACCATTTGTACAAATAAGAATCCCTTTCCTTACATG
ATTTCTTCTTCATATAGATAGATATAGGATCTATGGGGCAATTACTTAGAAGTACATTTT
GTGCAACAGCCCTTCCTATCTGATAGAAAAGGATCCCATGATCCTGAACCGATCTGACCT
GGGATCGCAAATCCCAAGTTTGTCTATGAAGAGCTGATCTAATTGTATTAGTTTCTATAA
TTGATTTCTTCTGTGTAATACTAATTGATAGGGCCTCGTTGATAAGTGCTACAAGATCTC
GTGCATTGGAACCCACGGTTATGGACCCGAATCCGTTAGTATGGAACATTTTCTTTTCCA
AGTGAAATCCCCTAGTATATGAAAGAATGAAAAAGTGCTTTCGTTGTTGTGGAATAAGAA
GCCTTCGTATCTTAATGCATGTATTTGATTTATTCGGAGCTATTAGAGCGGGATCCACTT
TTTGGGGAATATGAGTCGAAGCAATAACAAGAATATTTCTAGTGGAACTTCTTTCACAGT
CCCTGGAGAGATAGTTCACTAATAAACCGAGGGATAAGTAATTCGACTCATTCACATACA
GATCATGAATGTTTGGAATCCATATTATGCAAGGAGACATTGCTTTGGCTAATTCGAATT
GAGGGGTGATATCAAATCGGTCTATTTTCGACGTCATATACATAGTTAGCACATTCGTCA
TAGTTAGCAGCTCCGTCTCAAGGTCATTATCAATATCGTCACTATCATCAATATCGATAT
CGTCAGTATCATCAAGATCAATATCGTTACTATCATCAATATCGATATCATCAATAAGAT
AACCTTTAGGCTTGTCATCCAGGAACTTGTTCGGAAATACCGTAATGAAAGGAACATAAG
AGTTTGTAGCTAGGTATTTGACCAAATATGATCGTCCAGTTCCTATAGAACCTATCACTA
AAATACCCCTAGAAGGAGATAGGGCTAAGCGGAGCGAAAAGGGTTTTCCATGAGATGGGA
AATGAAAACTATTAGCCCCACACGAGGTTTGTGAATAAGTGATTGTCTGATAATGAGCAA
GGAATATCCGTCTTTCTGCTAAACAGGATCTATTGAACTCATAATTCATTAGAGACTTTT
TATGAATGTCAACTAAGTATCGTAAGTAAATTGATCCCGGTTGTTCAATCATTTGATAAC
CAGAGTCATTCTTTGATAAATGATCACTATGAGTCAGACTCAATAGAATTTGATCAATTC
TTTTTTCTGTCGTTAAGGTGGAGAACTGAACCAAGAATTCTCTTTCGTCATCATCAATCG
AATCACTGTTCGCGACCCAGGATTCTATTTTATCATCAATCCAATCACCGTTCACGTTTT
TTCTTTTTCTTATCAATGCATAGATTTCTTTACTTGTACGACTTAGATGTCTCGTATTTC
TCGAAAAAGTTATTCGATTGACGGGATTTGGTATGATACTTATGAGATCGATGAGATTGA
TAGTCAAATATTTATTCTTAGAACGTATGGATTTGACCCCATAAGCGGGACCACCACCCA
ATAGCATGTTGCTGTCAGAAGCAGAACCCCGTATTTCTTCCAAAGAATCTCTTAATTGTT
CCAGAGCAACTAGAAACAGATTCTTTAACCAGAAGGAATTCAGTTCCGATGTAGGATACC
TATCCAGAAGTTTTCGCAACTCAATCATGTATGATGGAATCATCAAAGATTTGATCTTTT
CTAACTCTGTCTGTAACTCACTAGAGGCTCGGGAAACAAAGAGAAGATGTATACGAACGA
GATATCCAGCAACAAGAAGAAAGAAAAGGATTGAATAAAGGAACTCCCGAGCATTTGTTG
ATCTCAGATGTGTCCATATCAATGGAACGGGTGACTCATTATTTCGATGAATCGTTTCTT
CGGACAGAAGAAGATTCTGTAAACACTTACTCGAAATCTCACTTATCGGAGTCCATTGTG
AAAGAATCGCCCACCATTTTTTCTGACGAATTGGCCATGATATATCTGATCCATGCATAA
TATCATGAAAAATGGATACAAATTTTTGACTGCTACTTAGTATCGGCAATGAGTCTGAAA
AAGCATCTAAAAGGGTAAAATTTAGATATTTGCACCCTGTCGAAGTAAGGAACCATGGCA
TATATGTTTGGAACAGATTCCATTTTGAGAGATTTGAAAGAGCACTATCTCGTTCAAAGG
TTCTATACATCTGCTGTTTCTCAACGCATTTCTTTAGACAAAGACTCTGTTTTTTCCTCT
TTCCGGATGGTAAATATTTCTCAGAACATGGAGTGTGAATCAAACCCATGTTTGAATTGA
AACTGAGATACTGATGCGAGTTCTTCCCTTCTGAATCAGATAGATTCATATCTGAAAAAG
GCTGACAAGAAGTTCTTTCAAAATTGACTATTTGTTCCTCTGTTAGAGGTGTTGCAGAAA
TGTCTGCGATCGAGTAAATAGCTCTACGAACGAATGGATCGGGTCGAATTGGAAAATGGA
AAGATTTGTACAAGTTATATGTTTCGTTACCACTTTTTGGAAATTCGTTAGATATGAATA
TGTCAGAGACCTGTGAATCTATTGGTAAAATAGCCTCTCTCTCCAAAAAAATAGGTTTTT
TTTTACCGACGCACAAAGAAAATATTTTGTTGCGAATGAACAAGATATTGAGGAATTGTC
CATACGTAAGATCATAATTATTGATACAGGCCTTTTCCACATAAAAGGGGAATCCTTTGT
TACAATAGAACCAGAAGTGATGTGGATTATTCAAGAATCGAAGTCGATTTGCTTTATAAA
AAGAAGATATCAATGAACTTCTATGAAATGGTTTCACGGGATTCAGCCAATTGTCTCGAT
CGTGGGATGAGAAATAGGAATCCGTGTTATCAAAGGATTTTCTGCTATTATTTCTAGTAT
GGAATGAGTCAATCATCCACTTTGGTATCTTATTGAACAAAAATGGTAATATTGTTCTTC
CATTTATCAAGAATTTCGGTCTTTGGGAAGTATCATGATCATCCAATAAGAAGGGTTTCA
ATTTATTCAAATGAACGATTTGAATACCTATGGATTCTAACAACTGATTGCAGAGTTGAT
CGTTTGTACCTTTCAATTCATAGATGTGGATCTCGGACCTATGAATGGGGATATTTCCAA
TACTCACAAAGAAAAAAGGAAGTGTCTTGGACAAAAAGAAACGAAGTGACTTAGACAAAA
AGAGAAGTGCCTTGGACAAAAAGAAACGAAGTGATTTAGACAAATCTTGTTTGTCGATAG
CCTTGGACCAATCAATCGAATATTGATTAATACGTAATCGATCGAACACTACTTGAAAAC
GGTTCCCCTGTTCAGAAACGAAATGTTCCAAATGTTCCTGGAAATTATTGTTCCCATTGG
ACCATTTGTATCTATAGGCATCAGGATCCCGATTGATGGATCTCTCGATTCGAGAAAAAA
GAGGATCAAACCAGTTCTTCTGACTATTTTTCAAATTCGATAAATGTTGGTTGATCGTAT
ATTTCATTATAGTTATATGATTCAGAGTATCATTTCCTATTTGATCCTTTTGAATTCCAT
ATTCGTAGTTGCGATCGGATCTATTCATTAAAAAGAATCGGTTCGAGACATTTCTTATGT
ACCGATAGGTGTTATATTGGATTTGAATCATATTTCGGATCAATCTATATTTATTGACTG
CCTCCATTATGTTGTTGCTAGCAAATCCCACTATTTTGAGTTTTGGATCTTCCAAATAAT
TCCCGCAGTAGATCCGGACCGAGTTTTTTCTGATCCTTCGATAAAAAGATTCATTCTCTT
CATAAAAAAGAGGAGGTAGAACCAATAAAGATTTCTTTTTCGATTCATCTCTGGAGTTGA
ATACCCTATTCAATAATTTTTTTTGATCCAATCCGTAGGAATCAATAGAAAAGGCAAATC
CCCTATGATACACCAGATCCGGCTCCGTTATTGATAGAGTGAATAGATCCGCCATTTCTT
GAAATCTCTCTTCTGATTCAAAATCGTGGCGTAACGTGTATCCCCCATTGTTCCGGTCAT
AGAATAGATGAAATAAATCCAAAAATGGATTTTTGTTCAAGAATGAAATCTTATTGGAAC
TGTCCATATCCGGTTCATCCTTCGGAACTACCATATCACATCCCGGATCTGATGAAATAG
GATGAATTGAGACGGTATTTTGTAAATACGTAATTATCTTGAATATATCAACCATTTCTT
TATTTTCTGATCGCCTGGAAGGGACAAAAGAAACATCTTGTTTTTTCTGAAAAAATGTCT
GATCTCTTGTGGACCTCTCAGTAGGATTCGAACCCAGATGAAGTTCTGACCATTTGTCAG
AGAAAAAAGAACGAATTGATCTTGTAGGATTCCCAAGAAATTTTTCGATTTCTTCCGGAA
GCAGATGATTATTTATCGGCTTCTCACGTTCCGTGAATAGCGGGGACATTGAGGAAGATC
CAAAAAGGCATTTCGGGAATCGATCTGATTCTATTTCTGTTCGTTCCGTTTGACTAAAGG
AAGGATCCCAAAGAATCGATCTTTCTTTTAGTTGCTGAATCTCTGTTTGATCGATCAATT
TGTGATATTCTGAATCCTCATTTCTAATGGAATCAAAACAATCTCTGGATTGATCAGAAG
ATCCTTTCAATTGGCTAGAATCTGTTACTTGAACGAAAATAGATCCTGTGGAATCATATT
GAATATTTGACGATACATTCCGTACCTTGCTAAAAAACCGATCCTTGTTTACCAACCACA
CATTGTCTAACCAAATCAAATTCTCTCTCGATACGTTCCTCAAAAAATCCGATTCGTGCC
GATTCTTCCCCCAACTAACGAAGAGATCTTGGCGGAATTGCCACATATGAAATTGAGCAC
AATTTTGCAAAGAAATACCCCACTTGTTTCTCGAGAAAAGAAAGAGAGGGGAAACATGCT
GAATATCATTTGATTGAATAGTTGCCTCAGCTCCTTGTTGTTTGAAGAAACCCTGCCCTT
CAATTGGTCTTTTTTCACGAAAAGCAGACATGAGATAACAAATCAAGTCTTTCCCTAAGA
TTTCGACTAGCTGTCCCGAATTCAAGTTGATTATGTTTCGCTTCTTCCTCAGAGAAAGAC
GATCAAACAATTCCCAATCAGGGTCCTTGCGGAGCGGATCATCCGTATAGGATAAAAAAA
GAAACTCCAGATATTTGCTATCCTTCTCTTTGAATGAGATCTCAATTCCAGCTACGGTTT
CATTAGATATCTTACAACTAGAATCCCTCTTTTTTCCGATCCGGTTACTCCACCACCGCG
AACCCCGGTTAGATTCGGGCATGATACACTTTTTATTTATTGGGAGAACCCAAGTACTCT
CGTGCGGATCCATGAAACAACTCTCAGAAATCTTTTTCCCTTTTGGAAGATACAGGAGGG
AAACAATCAACCTATTGATATTGGAAGACCAAAAAGATTCTTCCAATGTCTCATTTCTGT
GTCCAATGGAATTCATACGTATAGGAAGAATAGGTATAGGAAGAAGCCCCATCAAATAGA
TATTTTTTCTTTCGACCATCTTTCGATTGTTAATACGAGATATAAGGACCGCTACTACAA
GCAGTACTACACCTTTTATCGTGAAATATCGATTGCGTGTTGAATCCTGTGAATCACGTG
AAAGTACGATACTCAAAATTCGGGGGTCAAAGAGTTTCATAAAACGTTCTTGGTGGAAAA
AAATGTGAGTGAAAGATCCCACTGAATCGAATTTGATCCATGAATCTAAGAAATAGTGAG
AATTCTTGATCTCTCTCAATATCTCTCTGAATTCGAAGATCCAGGATTTGAATTGATGTC
GTTTCATTGATTCCTCCTAAAGATTTCATTTCAATTGGAATTTGGTTATTCACGATGTAC
GATGATCCCTGTTAAGCATCCATGGCTGAATGGTTAAAGCGCCCAACTCATAATTGGCAA
ATTCGTAGGTTCAATTCCTGCTGGATGCACGCCAATGGGAACGTTCAATTCAATAAGTCT
ATTGGAATTGGCTCTGTATCAATGGAATCTCATCATCCATACATAACGAATTGGTATGGT
ATATTCATACCATAACATATGAACAGTAAGAACTAGAATTCTTATCGATACTGGAAACTC
ATAGGGAAGAAAATGGATTTATGGATGGAATCAAATATGCAGTATTTACAGAAAAAAGTA
TTCGGTTATTGGGGAACAATCAATATACTTCTAATGTCGAATCAGGATCAACTAGGACAG
AAATAAAGCATTGGGTCGAACTCTTCTTTGGTGTCAAGGTAATAGCTATGAATAGTCATC
GACTCCCGAGAAAGGGTAGAAAAAGGGGACCTATTATGGGACATACAATGCAGTACAGAC
GTATGATCATTACGCTTCAACCGGGTTATTCTATTCCACCTCTTATAGAGAAAAGAACTT
AAAGCAAAATACTTAATAACACGGCGATACATTTATACAAAACTTCTACCCCGAGCACAC
GCAACGGAGCCGTAGACAGAAAAGTGAAATCCAATCCACGAAATAATTTGATCTATGGAC
AGCTTCGTTGTGGTAAAGGTCGTAATGCCAGAGGAATCATTACCGCAGGACATAGAGGGG
GAGGTCATAAGCGTCTATACCGTAAAATCGATTTTCGACGGAATGAAAAAGACATATATG
GTAGAATCGTAACCATAGAATACGACCCTAATCGAAATGCACACATTTGTCTCATACACT
ATGGGGATGGTGAGAAAAGATATATTTTACATCCCAGAGGGGCTATAATTGGAGATACCA
TTGTTTCTGGTACAGAAGTTCCTATATCAATGGGAAATGCCCTACCTTTGAGTGCGGTTT
GAACTATTGATTTACGTAATTGGAAGTAACCAATTAGGTTTACGACGAAACCTAGAAATC
GATCACTGATCCAAATTGAGTACCTCTACGGGATAGACCTCAACAGAAAACTGTTGAGTA
ACGGCAGCAAGTGATTGAGTTCAATAGTTCCTCATAGAAAATTATTGACTCTAGGGATAT
GGTAATATGGAGAAGACAAAATTGTTTGAAGCACGGACAGAACCGGAAGCGCCTCTTGTT
TCAAAGAGAGGAAGACGGGTTATTCACATTTAATTTGATGGTCAGAGGCGAATTGAAAGT
TAAGCAGTGATAATTATAAGGAGCCCCCGGGGAAAAATAGAGATGTCTCCTACGTTACCC
ATAATATGTGGAAGTATCGACGTAATTTCATAGAGTCATTCGGTCTGAATGCTACATGAA
GAACATAAGCCAGATGACGGAACGGGGAGACCTAGGATGTAGAAGATCATAACATGAGTG
ATTCGGCAGATTTGGATTCCTATATATCCACTCATGTGGTACTTCATCATATGATTCATA
TAAGATCCATCTGTCTAGATATCATCATATACATCTAGAAAGCCGTATGCTTTGGAAGAA
GCTTGTACAGTTTGGGAAGGGGTTTTTTTGAGAAAAAAGAAGAATCTACTTCAACCGATA
TGCCCTTAGGCACGGTCATACATAACATAGAAATCACACTTGGAAAGGGTGGACAATTAG
CTAGAGCAGCAGGCGCTGTAGCGAAACTGATTGCAAAAGAGGGTAAATCGGCCACATTAA
GATTACCTTCTGGGGAGGTCCGTTTGATATCCAAAAACTGCTTAGCAACAGTCGGCCAAG
TAGGTAATGTTGGGGTGAACCAAAAAAGTTTGGGTAGAGCCGGATCTAAGTGTTGGCTAG
GTAAGCGTCCTGTAGTAAGAGGAGTAGTTATGAACCCTGTCGACCATCCCCATGGGGGCG
GTGAAGGGAGAGCACCAATTGGTAGAAAAAGACCTATGACCCCTTGGGGTTATCCTGCAC
TTGGAAAAAGAAGTAGGAAAAAGAAAAGATATAGCGATAGTTTTATTCTTCGTCGCCGTA
AATAGGCATATTGAAAATAGCATTTTTGAAATTTTGGAATAAAAGGAGTAATCTGCTGT
