# Supplementary material for: Phylogenic study of Lemnoideae (duckweeds) through complete chloroplast genomes for eight accessions
Source: PeerJ. 2017 Dec 22;5:e4186. doi: 10.7717/peerj.4186 (PMC5742524; doi:10.7717/peerj.4186)
Supplement: Supplemental Information 2 [file peerj-05-4186-s008.meg]

#MEGA
!Title dwchl_wholegenome.fa.aln20170508_2;
!Format
   DataType=Nucleotide
   NSeqs=12 NSites=183305
   Identical=. Missing=? Indel=-;


!Domain=Data;
#Colocasia_esculenta               GACGGGAATT GAACCCGCGC GTGGTGGATT CACAATCCAC TGCCT-TGAT CCACTTGGCT ACATCCGCCC CCTTCCTTAG 
#Spirodela_polyrhiza_{spirodela}   ---------- -.TATT.AAA A.A.CATT.. TGA...TTTG GAAA.A.T.A AT.A..AAA. .T.ATTAATA AT.ATA...T 
#ZH0062_{landoltia}                ---------- ---------- ---------- ---------- ---------- ---------- ---------- ---------- 
#ZH0051_{landoltia}                ---------- ---------- ---------- ---------- ---------- ---------- ---------- ---------- 
#ZH0086_{landoltia}                ---------- ---------- ---------- ---------- ---------- ---------- ---------- ---------- 
#D0101_{lemna}                     ---------- ---------- ---------- ---------- ---------- ---------- ---------- ---------- 
#D0107_{lemna}                     ---------- ---------- ---------- ---------- ---------- ---------- ---------- ---------- 
#Lemna_minor_{lemna}               ---------- ---------- ---------- ---------- ---------- ---------- ---------- ---------- 
#ZH0234_{lemna}                    ---------- ---------- ---------- ---------- ---------- ---------- ---------- ---------- 
#Wolffiella_lingulata_{wolffiella} ---------- ---------- ---------- ---------- ---------- ---------- ---------- ---------- 
#M170_{wolffia}                    ---------- ---------- ---------- ---------- ---------- ---------- ---------- ---------- 
#Wolffia_australiana_{wolffia}     ---------- ---------- ---------- ---------- ---------- ---------- ---------- ---------- 

#Colocasia_esculenta               CTAAGAATAG CTAAAGGATT TCACTTTTTT TGATTT---C ATTAAAATAT TTTTTTATTT TATTATTTAT AA-------T 
#Spirodela_polyrhiza_{spirodela}   T..TTT...T T..TTAT... .AT....A.. .ATA..ATAT .......... .A.A.AT..A ......A... T.AATTATT. 
#ZH0062_{landoltia}                ---------- ---------- ---------- ---------- ---------- ---------- ---------- ---------- 
#ZH0051_{landoltia}                ---------- ---------- ---------- ---------- ---------- ---------- ---------- ---------- 
#ZH0086_{landoltia}                ---------- ---------- ---------- ---------- ---------- ---------- ---------- ---------- 
#D0101_{lemna}                     ---------- ---------- ---------- ---------- ---------- ---------- ---------- ---------- 
#D0107_{lemna}                     ---------- ---------- ---------- ---------- ---------- ---------- ---------- ---------- 
#Lemna_minor_{lemna}               ---------- ---------- ---------- ---------- ---------- ---------- ---------- ---------- 
#ZH0234_{lemna}                    ---------- ---------- ---------- ---------- ---------- ---------- ---------- ---------- 
#Wolffiella_lingulata_{wolffiella} ---------- ---------- ---------- ---------- ---------- ---------- ---------- ---------- 
#M170_{wolffia}                    ---------- ---------- ---------- ---------- ---------- ---------- ---------- ---------- 
#Wolffia_australiana_{wolffia}     ---------- ---------- ---------- ---------- ---------- ---------- ---------- ---------- 

#Colocasia_esculenta               ATATTTCAT- TTATATTATA TTTTTACTAT TTACTATTTA TATATATTTC TATA-CATAA TTCTATATAT ATAT-ATATA 
#Spirodela_polyrhiza_{spirodela}   .....AT..A ...A...... .A....-... .A.AATA... ....-...A. C...G..... ..A..AT.C. ..T.T..... 
#ZH0062_{landoltia}                ---------- ---------- ---------- ---------- ---------- ---------- ---------- ---------- 
#ZH0051_{landoltia}                ---------- ---------- ---------- ---------- ---------- ---------- ---------- ---------- 
#ZH0086_{landoltia}                ---------- ---------- ---------- ---------- ---------- ---------- ---------- ---------- 
#D0101_{lemna}                     ---------- -----...G. ...A..T... .AGA.T.A.C ..ATATA..T ....TA..T. A.TATCTA.. ....TT.... 
#D0107_{lemna}                     ---------- ---------- ---------- ---------- ---------- ---------- ---------- ---------- 
#Lemna_minor_{lemna}               ---------- -----...G. ...A..T... .AGA.T.A.C ..ATATA..T ....TA..T. A.TATCTA.. ....TT.... 
#ZH0234_{lemna}                    ---------- ---------- ---------- ---------- ---------- ---------- ---------- ---------- 
#Wolffiella_lingulata_{wolffiella} ---------- ---------- ---------- ---------- ---------- ---------- ---------- ---------- 
#M170_{wolffia}                    ---------- ---------- ---------- ---------- ---------- ---------- ---------- ---------- 
#Wolffia_australiana_{wolffia}     ---------- ---------- ---------- ---------- ---------- ---------- ---------- ---------- 

#Colocasia_esculenta               ---TATATAT AGAATATTAT ATATATATAG AATA---TTA TAATA---TT TCTATATTTA TTATATAATA TTTCTATTAT 
#Spirodela_polyrhiza_{spirodela}   GGGCGA.CGA C.GGA...GA .CCCGCGCGT GG.GGAT.C. C...CCAC.G C..TG..CC. C.TGGCT.C. .CCGCCCCC. 
#ZH0062_{landoltia}                ---------- ---------- ---------- ---------- ---------- ---------- ---------- ---------- 
#ZH0051_{landoltia}                ---------- ---------- ---------- ---------- ---------- ---------- ---------- ---------- 
#ZH0086_{landoltia}                ---------- ---------- ---------- ---------- ---------- ---------- ---------- ---------- 
#D0101_{lemna}                     A--.....T. TA.T..A... ..T....ATT TT..---A.. ..TA.T---- -T.TA....T .A.....TA. ...TATA..A 
#D0107_{lemna}                     ---------- ---------- ---------- ---------- ---------- ---------- ---------- ---------- 
#Lemna_minor_{lemna}               A--.....T. TA.T..A... ..T....ATT TT..---A.. ..TA.TATAA .T.TA....T .A.....TA. ...TATA..A 
#ZH0234_{lemna}                    ---------- ---------- ---------- ---------- ---------- ---------- ---------- ---------- 
#Wolffiella_lingulata_{wolffiella} ---------- ---------- ---------- ---------- ---------- ---------- ---------- ---------- 
#M170_{wolffia}                    ---------- ---------- ---------- ---------- ---------- ---------- ---------- ---------- 
#Wolffia_australiana_{wolffia}     ---------- ---------- ---------- ---------- ---------- ---------- ---------- ---------- 

#Colocasia_esculenta               TATTTCTTTT TTATATTAAT ATTCTATTTT ATTTATTTAT ---ATTTATT TATTATTTCT ATTTTATTTT ATATATATTT 
#Spirodela_polyrhiza_{spirodela}   ..C..AAGC. .AGCTAA.G. ...TC.CC.. T...G...C. TTT....T.. A.A....AAA ...GG....C T.T.T.CC.. 
#ZH0062_{landoltia}                -.AAAAAAAA .CC.T..... .A.T..A.A- ..A..-.... ---.....A. A..ATC.ATA T.A...AA-- TATAT.C... 
#ZH0051_{landoltia}                -.AAAAAAAA .CC.T..... .A.T..A.A- ..A..-.... ---.....A. A..ATC.ATA T.A...AA-- TATAT.C... 
#ZH0086_{landoltia}                -.AAAAAAAA .CC.T..... .A.T..A.A- ..A..-.... ---.....A. A..ATC.ATA T.A...AA-- TATAT.C... 
#D0101_{lemna}                     .T..AA.A.A .A....A... .G.TA.A.A. ..A..GA... ---...AT.A A.A.TCCAT. C.A...A.A. TCTAT....C 
#D0107_{lemna}                     ---------- ---------- ---------- ..A..GA... ---...AT.A A.A.TCCAT. C.A...A.A. TCTAT....C 
#Lemna_minor_{lemna}               .T..AA.A.A .A....A... .G.TA.A.A. ..A..GA... ---...AT.A A.A.TCCAT. C.A...A.A. TCTAT....C 
#ZH0234_{lemna}                    ---------- ---------- ------..A. .....A.... ---...AT.. A..ATAAATA ..AA-.A.A. ...G..C.A. 
#Wolffiella_lingulata_{wolffiella} ---------- ---------- ---------- ---------- ---------- ---------- ---------- ---------- 
#M170_{wolffia}                    ---------- ---------- ---------- .AA..GC..A ATT.AA.... A.A.TG.GA. ..AAA...C. ..TAT..CA. 
#Wolffia_australiana_{wolffia}     ---------- ---------- ---------- .AA..GC..A ATT.AA.... A.A.TG.GA. ..AAA...C. ..TAT..CA. 

#Colocasia_esculenta               GATTTTTTTT TTG--TTTTA TATTGAACTT TTTTATTCTT ATTC-TTTGC TTTGTATTTT -------TTT TTGTAT-TTA 
#Spirodela_polyrhiza_{spirodela}   ..A..A.A.. A.AGA...A. G...T..T.A .A....AG.. ..AGA...TA ...A...AA. AAGCGCGCCG CGA...A..T 
#ZH0062_{landoltia}                T...A..AA. A.A--..A.. .T..A.---- ---....A.. ...AGAA.TG .A.A.C---- ----ATAA.A CAA..AT.A. 
#ZH0051_{landoltia}                T...A..AA. A.A--..A.. .T..A.---- ---....A.. ...AGAA.TG .A.A.C---- ----ATAA.A CAA..AT.A. 
#ZH0086_{landoltia}                T...A..AA. A.A--..A.. .T..A.---- ---....A.. ...AGAA.TG .A.A.C---- ----ATAA.A CAA..AT.A. 
#D0101_{lemna}                     T...AA.AA. G.A--..C.. .TAAT..TGG AA.....AC. .A.AAAA.TA ..A......A CTA-ATA.AA .AA..AT.A. 
#D0107_{lemna}                     T...AA.AA. G.A--..C.. .TAAT..TGG AA.....AC. .A.AAAA.TA ..A......A CTA-ATA.AA .AA..AT.A. 
#Lemna_minor_{lemna}               T...AA.AA. G.A--..C.. .TAAT..TGG AA.....AC. .A.AAAA.TA ..A......A CTA-ATA.AA .AA..AT.A. 
#ZH0234_{lemna}                    T...AGAA.. CCA--..C.. .TA.TG---- ---....AA. .A.GACA.TA ..AC..---- ---------A .AA..AT.A. 
#Wolffiella_lingulata_{wolffiella} -.AGAA.C.A AGA-A..A.T AC.C..---- ---..GAA.. CCCAA.A..T AGAAC.---- ---------- --A..ATAAT 
#M170_{wolffia}                    T.AGGA.C.C A.A-A....G AC..T.---- ---..GAA.. CCCAC.AGAT A.AA..A--- ---------G AAA..AAAAT 
#Wolffia_australiana_{wolffia}     T.AGGA.C.C A.A-A....G AC..T.---- ---..GAA.. CCCAC.AGAT A.AA..A--- ---------G AAA..AAAAT 

#Colocasia_esculenta               GTTTTTCGTT CATACATTTA TTTTGTATTT --CAAATAAA TAAAAGATTT G----ATTTC AAAGCCAAAG AA-GTACAT- 
#Spirodela_polyrhiza_{spirodela}   A.A.AATA.G T.A.T..CA. A.A....AA. A-T..T.... ....G..... CTTTC...C. ...A.G.... ..T.G....T 
#ZH0062_{landoltia}                .GGCGAACGA .GGGA...G. ACCC.CGCG. GGTGG..TC. C..TCC.C.G CCTTG..CCA CTT.G.T.CA TCC.CC.CCT 
#ZH0051_{landoltia}                .GGCGAACGA .GGGA...G. ACCC.CGCG. GGTGG..TC. C..TCC.C.G CCTTG..CCA CTT.G.T.CA TCC.CC.CCT 
#ZH0086_{landoltia}                .GGCGAACGA .GGGA...G. ACCC.CGCG. GGTGG..TC. C..TCC.C.G CCTTG..CCA CTT.G.T.CA TCC.CC.CCT 
#D0101_{lemna}                     .GGCGAACGA .GGGA...G. ACCC.CGCG. GGTGG..TC. C..TCC.C.G CCTTG..CCA CTT.G.T.CA TCC.CC.CCT 
#D0107_{lemna}                     .GGCGAACGA .GGGA...G. ACCC.CGCG. GGTGG..TC. C..TCC.C.G CCTTG..CCA CTT.G.T.CA TCC.CC.CCT 
#Lemna_minor_{lemna}               .GGCGAACGA .GGGA...G. ACCC.CGCG. GGTGG..TC. C..TCC.C.G CCTTG..CCA CTT.G.T.CA TCC.CC.CCT 
#ZH0234_{lemna}                    .GGCGAACGA .GGGA...G. ACCC.CGCG. GGTGG..TC. C..TCC.C.G CCTTG..CCA CTT.G.T.CA TCC.CC.CCT 
#Wolffiella_lingulata_{wolffiella} .GGCGAACGA .GGGA...G. ACCC.CGCG. GGTGG..TC. C..TCC.C.G CCTTG..CCA CTT.G.T.CA TCC.CC.TCG 
#M170_{wolffia}                    .GGCGAACGA .GGGA...G. ACCC.CGCG. GGTGG..TC. C..TCC.C.G CCTTG..CCA CTT.G.T.CA TCC.CC.CCG 
#Wolffia_australiana_{wolffia}     .GGCGAACGA .GGGA...G. ACCC.CGCG. GGTGG..TC. C..TCC.C.G CCTTG..CCA CTT.G.T.CA TCC.CC.CCG 

#Colocasia_esculenta               AATTACGGAT TGGTAAAAGC ----CAAAGT ATGCTAAAAT ATTAAAAT-- AAAAGTACAA ATGTCAAAAA --TGCTTATG 
#Spirodela_polyrhiza_{spirodela}   ......AA.. ..AC....AT A---...... .......--- ---------- ----...... .......... --.C...... 
#ZH0062_{landoltia}                T.C.TAA.C. .A.CT....T ATTG..CTT. T.--..TTTC T..T.TGCCT G...C.CG.. .......... --.C...... 
#ZH0051_{landoltia}                T.C.TAA.C. .A.CT....T ATTG..CTT. T.--..TTTC T..T.TGCCT G...C.CG.. .......... --.C...... 
#ZH0086_{landoltia}                T.C.TAA.C. .A.CT....T ATTG..CTT. T.--..TTTC T..T.TGCCT G...C.CG.. .......... --.C...... 
#D0101_{lemna}                     T.C.TAA.C. .A.CT....T ATTT..CTT. T.TT..TTTC T..TTT.C-T ....C..... ....A..... --.C...... 
#D0107_{lemna}                     T.C.TAA.C. .A.CT....T ATTT..CTT. T.TT..TTTC T..TTT.C-T ....C..... ....A..... --.C...... 
#Lemna_minor_{lemna}               T.C.TAA.C. .A.CT....T ATTT..CTT. T.TT..TTTC T..TTT.C-T ....C..... ....A..... --.C...... 
#ZH0234_{lemna}                    T.C.TAA.C. .A.CT....T ATTT..CTT. T.--..TTTC T..TTT.C-T ....C..... ...CA..... --.A...... 
#Wolffiella_lingulata_{wolffiella} T.C.TAA.C. .AACT....T ATTT..CTT. T.--.----- -..T.TTACT ...GCG.... ....A..... AAGA...... 
#M170_{wolffia}                    T.A.TAACT. .A.CT....T ATTTA..TT. T.--.CTTTC T..T.TTACT ....CG.... ..A.A..... --GA...... 
#Wolffia_australiana_{wolffia}     T.A.TAACT. .A.CT....T ATTTA..TT. T.--.CTTTC T..T.TTACT ....CG.... ..A.A..... --GA...... 

#Colocasia_esculenta               TGGACAAA-- --ATCCCAGT GAATCAAA-- ----AAAAGG AGTAATACCA AACCTCCTTA TTAGAGGTTT GGTATTATTC 
#Spirodela_polyrhiza_{spirodela}   .A......-- --..AAG... .C.CT..TTC ACAC...... ..C....... ......TAAT AAG....... .......... 
#ZH0062_{landoltia}                .A......-- --..A...T. .T.CT..CTC ATAC...... .......... ......T... .......... .......... 
#ZH0051_{landoltia}                .A......-- --..A...T. .T.CT..CTC ATAC...... .......... ......T... .......... .......... 
#ZH0086_{landoltia}                .A......-- --..A...T. .T.CT..CTC ATAC...... .......... ......T... .......... .......... 
#D0101_{lemna}                     .A......-- --..A...T. .T..T..CTC A------... .......... .......... .......... .......... 
#D0107_{lemna}                     .A......-- --..A...T. .T..T..CTC A------... .......... .......... .......... .......... 
#Lemna_minor_{lemna}               .A......-- --..A...T. .T..T..CTC A------... .......... .......... .......... .......... 
#ZH0234_{lemna}                    .A......-- --..A...T. CT..T..CGC A------... .......... ......TAA. AA........ .......... 
#Wolffiella_lingulata_{wolffiella} GAT.A...TC CA..A...A. C..CT..CCG ATAC...C.. .......... ......TA-- --........ .......... 
#M170_{wolffia}                    .AT.A...AA TC......A. .G.CT..CTC ATAC...C.. .T........ ......TA.T AAG....... .......... 
#Wolffia_australiana_{wolffia}     .AT.A...AA TC......A. .G.CT..CTC ATAC...C.. .T........ ......TA.T AAG....... .......... 

#Colocasia_esculenta               CTTCAACAAT TCCTATACAC TAAGACAAAA TGTCTTATCC ATTTGTAGAT GGAACTTCAA CAGCAGCTAA GTCTAGAGGG 
#Spirodela_polyrhiza_{spirodela}   ...T.T...G C......... .......... A......... .A.G...... ...G...... .T........ .......... 
#ZH0062_{landoltia}                ...G.T...G C......... .......... A......... .A.G...... ...G...... .T........ .......... 
#ZH0051_{landoltia}                ...G.T...G C......... .......... A......... .A.G...... ...G...... .T........ .......... 
#ZH0086_{landoltia}                ...G.T...G C......... .......... A......... .A.G...... ...G...... .T........ .......... 
#D0101_{lemna}                     .G.A.T...G C......... .......... A......... .A.G...... ...G...... .T........ .......... 
#D0107_{lemna}                     .G.A.T...G C......... .......... A......... .A.G...... ...G...... .T........ .......... 
#Lemna_minor_{lemna}               .G.A.T...G C......... .......... A......... .A.G...... ...G...... .T........ .......... 
#ZH0234_{lemna}                    .G...T...G C......... .......... A......... .A.G...... ...G...... .T........ .......... 
#Wolffiella_lingulata_{wolffiella} ...G.T...G C......... .....T.... AA........ .A.G...... ...G...... .T........ .......... 
#M170_{wolffia}                    ...G.T...G C......... .....T.... G-........ .A.G...... ...G...... .T........ .......... 
#Wolffia_australiana_{wolffia}     ...G.T...G C......... .....T.... G-........ .A.G...... ...G...... .T........ .......... 

#Colocasia_esculenta               AAGTTGTGAG CATTACGTTC ATGCATTACT TCCATACCAA GGTTAGCACG GTTGATGATA TCAGCCCAAG TGTTGATAAC 
#Spirodela_polyrhiza_{spirodela}   .......... .......... ......A... .......... .......... .......... .......... ....A..... 
#ZH0062_{landoltia}                .......... .......... G.....A... .......... .......... .......... .......... ....A..... 
#ZH0051_{landoltia}                .......... .......... G.....A... .......... .......... .......... .......... ....A..... 
#ZH0086_{landoltia}                .......... .......... G.....A... .......... .......... .......... .......... ....A..... 
#D0101_{lemna}                     .......... .......... G.....A... .......... .A........ .......... .......... ....A..... 
#D0107_{lemna}                     .......... .......... G.....A... .......... .A........ .......... .......... ....A..... 
#Lemna_minor_{lemna}               .......... .......... G.....A... .......... .A........ .......... .......... ....A..... 
#ZH0234_{lemna}                    .......... .......... G.....A... .......... .A........ .......... .......... ....A..... 
#Wolffiella_lingulata_{wolffiella} .......... .G........ G.....A... .......... .......... .......... .......... ....A..... 
#M170_{wolffia}                    .......... .G........ ......A... .......... .......... .......... .......... ....A..... 
#Wolffia_australiana_{wolffia}     .......... .G........ ......A... .......... .......... .......... .......... ....A..... 

#Colocasia_esculenta               ACGACCCTGA CTGTCAACTA CGGATTGGTT AAAGTTGAAA CCATTTAGGT TGAAAGCCAT AGTACTAATA CCTAAAGCAG 
#Spirodela_polyrhiza_{spirodela}   ......T... .......... .......... .......... .......... .......... T..G...... .......... 
#ZH0062_{landoltia}                ...G..T..G .......... .A........ .......... .......... .......... ...G...... .......A.. 
#ZH0051_{landoltia}                ...G..T..G .......... .A........ .......... .......... .......... ...G...... .......A.. 
#ZH0086_{landoltia}                ...G..T..G .......... .A........ .......... .......... .......... ...G...... .......A.. 
#D0101_{lemna}                     ...G..T..G ..A....... .A........ .......... .......... .......... ...G...... .......... 
#D0107_{lemna}                     ...G..T..G ..A....... .A........ .......... .......... .......... ...G...... .......... 
#Lemna_minor_{lemna}               ...G..T..G ..A....... .A........ .......... .......... .......... ...G...... .......... 
#ZH0234_{lemna}                    ...G..T..G .......... .A........ .......... .......... .......... ...G...... .......... 
#Wolffiella_lingulata_{wolffiella} ...G..T..G .......... .A........ .......... .......... .......... ...G...... .......... 
#M170_{wolffia}                    ...G..T..G .......... .A........ .......... .......... .......... ...G...... .......... 
#Wolffia_australiana_{wolffia}     ...G..T..G .......... .A........ .......... .......... .......... ...G...... .......... 

#Colocasia_esculenta               TAAACCAAAT ACCTACTACA GGCCAAGCAG CTAGGAAAAA GTGTAAGGAA CGAGAGTTGT TGAAACTAGC ATATTGGAAG 
#Spirodela_polyrhiza_{spirodela}   .......... .......... .......... .......G.. ......A... .......... .......... .......... 
#ZH0062_{landoltia}                .......... .....T.... .......... .......G.. ......A... .......... .A........ .......... 
#ZH0051_{landoltia}                .......... .....T.... .......... .......G.. ......A... .......... .A........ .......... 
#ZH0086_{landoltia}                .......... .....T.... .......... .......G.. ......A... .......... .A........ .......... 
#D0101_{lemna}                     .......... .......... .......... .......G.. ......A... .......... .......... .......... 
#D0107_{lemna}                     .......... .......... .......... .......G.. ......A... .......... .......... .......... 
#Lemna_minor_{lemna}               .......... .......... .......... .......G.. ......A... .......... .......... .......... 
#ZH0234_{lemna}                    .......... .......... .......... .......G.. ......A... .......... .......... .......... 
#Wolffiella_lingulata_{wolffiella} .......... .......... .......... .......G.. ......A... .......... .......... .......... 
#M170_{wolffia}                    .......... .......... .......... .......G.. ......A... .......... .......... .......... 
#Wolffia_australiana_{wolffia}     .......... .......... .......... .......G.. ......A... .......... .......... .......... 

#Colocasia_esculenta               ATCAA-TCGG CCAAAATAAC CATGAGCAGC TACGATATTG TAAGTTTCTT CCTCTTGACC GAATCTGTAA CCTGCATTAG 
#Spirodela_polyrhiza_{spirodela}   .....-.... .......... .......... .......... ..G....... .......... .......... ...T...... 
#ZH0062_{landoltia}                .....-.... .......... .......... .......... .......... .......... .......... ...T.G.... 
#ZH0051_{landoltia}                .....-.... .......... .......... .......... .......... .......... .......... ...T.G.... 
#ZH0086_{landoltia}                .....-.... .......... .......... .......... .......... .......... .......... ...T.G.... 
#D0101_{lemna}                     .....-.... .......... .......... .......... .......... .......... .......... ...T...... 
#D0107_{lemna}                     .....-.... .......... .......... .......... .......... .......... .......... ...T...... 
#Lemna_minor_{lemna}               .....-.... .......... .......... .......... .......... .......... .......... ...T...... 
#ZH0234_{lemna}                    .....-.... .......... .......... .......... .......... .......... .......... ...T...... 
#Wolffiella_lingulata_{wolffiella} .....-.... .......... .......... .......... .......... .......... .......... ...T...... 
#M170_{wolffia}                    .....-.... .......... .......... .......... .......... .......... .......... ...T.G.... 
#Wolffia_australiana_{wolffia}     .....-.... .......... .......... .......... .......... .......... .......... ...T.G.... 

#Colocasia_esculenta               CAGACTCGTT TTCAGTGGTT TCCCTGATCA AACTAGAAGT TACCAAGGAA CCATGCATAG CACTAAATAG GGAGCCGCCG 
#Spirodela_polyrhiza_{spirodela}   .......... .......... .......... .......... .......... .......... .......... .......... 
#ZH0062_{landoltia}                .......... .......... .......... .......... .......... .......... .......... .......... 
#ZH0051_{landoltia}                .......... .......... .......... .......... .......... .......... .......... .......... 
#ZH0086_{landoltia}                .......... .......... .......... .......... .......... .......... .......... .......... 
#D0101_{lemna}                     ....T..... .......... .......... .......... .......... .......... .......... .......... 
#D0107_{lemna}                     ....T..... .......... .......... .......... .......... .......... .......... .......... 
#Lemna_minor_{lemna}               ....T..... .......... .......... .......... .......... .......... .......... .......... 
#ZH0234_{lemna}                    ....T..... .......... .......... .......... .......... .......... .......... .......... 
#Wolffiella_lingulata_{wolffiella} .......... .......... .......... .......... .......... .......... .......... .......... 
#M170_{wolffia}                    .......... .......... .......... .......... .......... .......... .......... .......... 
#Wolffia_australiana_{wolffia}     .......... .......... .......... .......... .......... .......... .......... .......... 

#Colocasia_esculenta               AATACACCAG CTACGCCTAA CATGTGGAAT GGGTGCATAA GGATGTTGTG TTCTGCCTGG AATACAATCA TGAAGTTGAA 
#Spirodela_polyrhiza_{spirodela}   .......... .......... .......... .......... .......... .......... .......... .......... 
#ZH0062_{landoltia}                .......... .........G .......... ..A....... .......... .......... .......... .......... 
#ZH0051_{landoltia}                .......... .........G .......... ..A....... .......... .......... .......... .......... 
#ZH0086_{landoltia}                .......... .........G .......... ..A....... .......... .......... .......... .......... 
#D0101_{lemna}                     .......... .........G .......... ..A....... .......... .......... .......... .......... 
#D0107_{lemna}                     .......... .........G .......... ..A....... .......... .......... .......... .......... 
#Lemna_minor_{lemna}               .......... .........G .......... ..A....... .......... .......... .......... .......... 
#ZH0234_{lemna}                    .......... .........G .......... ..A....... .......... .......... .......... .......... 
#Wolffiella_lingulata_{wolffiella} .......... ....A....G .......... ..A....... .......... .......... .......... .......... 
#M170_{wolffia}                    .......... ....A....G .......... .......... .......... .......... .....G.... .......... 
#Wolffia_australiana_{wolffia}     .......... ....A....G .......... .......... .......... .......... .....G.... .......... 

#Colocasia_esculenta               AGTACCAGAT ATTCCTAGAG GCATACCATC AGAAAAACTT CCTTGACCAA TAGGGTAGAT CAAGAAAACA GCAGCAGCAG 
#Spirodela_polyrhiza_{spirodela}   .........A .......... .......... .......... .......... .......... .......... ....T..... 
#ZH0062_{landoltia}                .........A .......... .......... .......... .......... .......... .......... ....T..... 
#ZH0051_{landoltia}                .........A .......... .......... .......... .......... .......... .......... ....T..... 
#ZH0086_{landoltia}                .........A .......... .......... .......... .......... .......... .......... ....T..... 
#D0101_{lemna}                     .........A .......... .......... .......... .......... .......... .......... ....T..... 
#D0107_{lemna}                     .........A .......... .......... .......... .......... .......... .......... ....T..... 
#Lemna_minor_{lemna}               .........A .......... .......... .......... .......... .......... .......... ....T..... 
#ZH0234_{lemna}                    .........A .......... .......... .......... .......... .......... .......... ....T..... 
#Wolffiella_lingulata_{wolffiella} .........A .......... .......... .......... .......... .......... .......... ....T..... 
#M170_{wolffia}                    .........A .......... .......... .......... .......... .......... .......... ....T..... 
#Wolffia_australiana_{wolffia}     .........A .......... .......... .......... .......... .......... .......... ....T..... 

#Colocasia_esculenta               CTGCAACAGG AGCTGAATAT GCAACAGCAA TCCAAGGACG CATACCCAGA CGGAAACTAA GTTCCCACTC ACGA-CCCAT 
#Spirodela_polyrhiza_{spirodela}   ....T..... .......... .......... .......... ........A. ........T. .......... ....-..... 
#ZH0062_{landoltia}                ....T..... .......... .......... .......... ........A. .....G.... .......... ....-..... 
#ZH0051_{landoltia}                ....T..... .........G .......... .......... ........A. .....G.... .......... ....-..... 
#ZH0086_{landoltia}                ....T..... .........G .......... .......... ........A. .....G.... .......... ....-..... 
#D0101_{lemna}                     ....T..... .......... .......... .......... ........A. .......... .......... ....-..... 
#D0107_{lemna}                     ....T..... .......... .......... .......... ........A. .......... .......... ....-..... 
#Lemna_minor_{lemna}               ....T..... .......... .......... .......... ........A. .......... .......... ....-..... 
#ZH0234_{lemna}                    ....T..... .......... .......... .......... ........A. .......... .......... ....-..... 
#Wolffiella_lingulata_{wolffiella} ....T..T.. .......... ........G. .......... ........A. .......... .......... ....-..... 
#M170_{wolffia}                    ....T..T.. .......... .......... .......... ........A. .......... .......... ....-..... 
#Wolffia_australiana_{wolffia}     ....T..T.. .......... .......... .......... ........A. .......... .......... ....-..... 

#Colocasia_esculenta               GTAGCAAGCC ACACCAAGTA AGAAGTGTAG AACAATTAGC TCATAAGGAC CGCCGTTGTA TAACCACTCA TCAACAGATG 
#Spirodela_polyrhiza_{spirodela}   .........T .......... .......... ...G.....T ..G....... .A..A..... .......... .......... 
#ZH0062_{landoltia}                .........T ..G....... .......... ...G.....T ..G....... .A..A..... ......T... .......... 
#ZH0051_{landoltia}                .........T ..G....... .......... ...G.....T ..G....... .A..A..... ......T... .......... 
#ZH0086_{landoltia}                .........T ..G....... .......... ...G.....T ..G....... .A..A..... ......T... .......... 
#D0101_{lemna}                     .........T .......... .........A ...G.....T ..G....... .A..A..... ......T... .......... 
#D0107_{lemna}                     .........T .......... .........A ...G.....T ..G....... .A..A..... ......T... .......... 
#Lemna_minor_{lemna}               .........T .......... .........A ...G.....T ..G....... .A..A..... ......T... .......... 
#ZH0234_{lemna}                    .........T .......... .........A ...G.....T ..G....... .A..A..... ......T... .......... 
#Wolffiella_lingulata_{wolffiella} .........T .......... .......... ...G.....T ..G....... .A..A..... ......T..G .......... 
#M170_{wolffia}                    .........T .......... .......... ...G.....T ..G....... .A..A..... ......T..G .......... 
#Wolffia_australiana_{wolffia}     .........T .......... .......... ...G.....T ..G....... .A..A..... ......T..G .......... 

#Colocasia_esculenta               CTGCTTCCCA TATCGGGTAA AAATGCAAAC CTATAGCTGC AGAAGTAGGA ATAATGGCAC CAGAAATAAT ATTGTTTCCG 
#Spirodela_polyrhiza_{spirodela}   .......... G..T..A... .......... .A........ .......... .......... .......... .......... 
#ZH0062_{landoltia}                .......... G..T..A... .......... .A........ .......... .......... .......... G......... 
#ZH0051_{landoltia}                .......... G..T..A... .......... .A........ .......... .......... .......... G......... 
#ZH0086_{landoltia}                .......... G..T..A... .......... .A........ .......... .......... .......... G......... 
#D0101_{lemna}                     .......... G..T..A... .......... .A..C..... .......... ....C..... .......T.. .......... 
#D0107_{lemna}                     .......... G..T..A... .......... .A..C..... .......... ....C..... .......G.. .......... 
#Lemna_minor_{lemna}               .......... G..T..A... .......... .A..C..... .......... ....C..... .......G.. .......... 
#ZH0234_{lemna}                    .......... G..T..A... .......... .A..C..... .......... ....C..... .......G.. .......... 
#Wolffiella_lingulata_{wolffiella} .......... G..T..A... .....T.... .A........ .......... .....A.... .......... G......... 
#M170_{wolffia}                    .......... G..T..A... .....T.... .A........ .......... ....C..... .......... G......... 
#Wolffia_australiana_{wolffia}     .......... G..T..A... .....T.... .A........ .......... ....C..... .......... G......... 

#Colocasia_esculenta               TAAAGTAGAG ACCCAGAAAC AGGTTCACGA ATACCATCAA TATCTACTGG AGGAGCAGCA ATGAAGGCGA TAATAAATAC 
#Spirodela_polyrhiza_{spirodela}   .......... .T........ .......... .......... .......... .......... .......... .......... 
#ZH0062_{landoltia}                .......... .T........ .......... .......... .......... .......... .......... .......... 
#ZH0051_{landoltia}                .......... .T........ .......... .......... .......... .......... .......... .......... 
#ZH0086_{landoltia}                .......... .T........ .......... .......... .......... .......... .......... .......... 
#D0101_{lemna}                     .......... .T........ .......... .......... .......... .......... .......... .......... 
#D0107_{lemna}                     .......... .T........ .......... .......... .......... .......... .......... .......... 
#Lemna_minor_{lemna}               .......... .T........ .......... .......... .......... .......... .......... .......... 
#ZH0234_{lemna}                    .......... .T........ .......... .......... .......... .......... .......... .......... 
#Wolffiella_lingulata_{wolffiella} ..C....... .T........ .........G .......... .......A.. .......... .......... .......... 
#M170_{wolffia}                    .......... .T........ .......... .......... .......A.. .......... .......... .......... 
#Wolffia_australiana_{wolffia}     .......... .T........ .......... .......... .......A.. .......... .......... .......... 

#Colocasia_esculenta               AGAAGTTGCA GTCAATAAGG TAGGGATCAT CAAAACACCA AACCATCCAA TGTAAAGGCG GTTTTCGGTG CTAGTAATCC 
#Spirodela_polyrhiza_{spirodela}   .......... .......G.. .......... .......... ........G. .......A.. .......... ..G..T.C.. 
#ZH0062_{landoltia}                .......... .......G.. .......... .......... ........G. .......A.. ......A... ..G..T.C.. 
#ZH0051_{landoltia}                .......... .......G.. .......... .......... ........G. .......A.. ......A... ..G..T.C.. 
#ZH0086_{landoltia}                .......... .......G.. .......... .......... ........G. .......A.. ......A... ..G..T.C.. 
#D0101_{lemna}                     .......... .......G.. .......... .......... ........G. .......A.. .......... ..G..T.C.. 
#D0107_{lemna}                     .......... .......G.. .......... .......... ........G. .......A.. .......... ..G..T.C.. 
#Lemna_minor_{lemna}               .......... .......G.. .......... .......... ........G. .......A.. .......... ..G..T.C.. 
#ZH0234_{lemna}                    .......... .......G.. .......... .......... .......... .......A.. .......... ..G..T.C.. 
#Wolffiella_lingulata_{wolffiella} .......... .......G.. .......... .......... ........G. .......A.. ......A... ..G..T.C.. 
#M170_{wolffia}                    .......... .......G.. .......... .......... ........G. .......A.. ......A... ..G..T.C.. 
#Wolffia_australiana_{wolffia}     .......... .......G.. .......... .......... ........G. .......A.. ......A... ..G..T.C.. 

#Colocasia_esculenta               AGTTGCAGAA GCGACCCCAT AGGCTTGTA- -CTTTCGCGT CTCTCTAAAA TTGCAGTCAT GGTTAAATCT TGGTTTATTC 
#Spirodela_polyrhiza_{spirodela}   .......... A......... .........- -......... .......... .......... ...A...... C......... 
#ZH0062_{landoltia}                .......A.. A......... .........- -......... .......... .......... ...A...... C......... 
#ZH0051_{landoltia}                .......A.. A......... .........- -......... .......... .......... ...A...... C......... 
#ZH0086_{landoltia}                .......A.. A......... .........- -......... .......... .......... ...A...... C......... 
#D0101_{lemna}                     .......... A......... .........- -......... .......... .......... ...A...... C......... 
#D0107_{lemna}                     .......... A......... .........- -......... .......... .......... ...A...... C......... 
#Lemna_minor_{lemna}               .......... A......... .........- -......... .......... .......... ...A...... C......... 
#ZH0234_{lemna}                    .......... A......... .........- -......... .......... .......... ...A...... C......... 
#Wolffiella_lingulata_{wolffiella} .......... A...G..... ...T.....- -......... .......... .......... ...A...... C......... 
#M170_{wolffia}                    .......... A...G..... ...T.....- -......... .......... .......... ...A...... C......... 
#Wolffia_australiana_{wolffia}     .......... A...G..... ...T.....- -......... .......... .......... ...A...... C......... 

#Colocasia_esculenta               AATTTTCAAG GACTCCCAAG CACACGTATT AGCTA----- AAGCT----- -AGCTAATGG AAGACTTGTT ATTTAACAGT 
#Spirodela_polyrhiza_{spirodela}   ..A....... .......... .......... .....TAAGT ..AG.----- -......... ...G...... .......... 
#ZH0062_{landoltia}                ..A....... .......... .......... .....GAACA ..AG.----- -......... ...G...... .......... 
#ZH0051_{landoltia}                ..A....... .......... .......... .....GAACA ..AG.----- -......... ...G...... .......... 
#ZH0086_{landoltia}                ..A....... .......... .......... .....GAACA ..AG.----- -......... ...G...... .......... 
#D0101_{lemna}                     ..A....... .......... .......... .....TAACT ..AG.----- -........T ...G...... .......... 
#D0107_{lemna}                     ..A....... .......... .......... .....TAACT ..AG.----- -........T ...G...... .......... 
#Lemna_minor_{lemna}               ..A....... .......... .......... .....TAACT ..AG.----- -........T ...G...... .......... 
#ZH0234_{lemna}                    ..A....... .......... .......... .....TAACT ..AG.TGCTG T........T ...G...... .......... 
#Wolffiella_lingulata_{wolffiella} ..A....... .......... .......... .....TAAGT ..AA.----- -......... ...G...... .......... 
#M170_{wolffia}                    ..A....... .......... .......... .....GAA-- -.A..----- -..A...... ...G...... .......... 
#Wolffia_australiana_{wolffia}     ..A....... .......... .......... .....GAA-- -.A..----- -..A...... ...G...... .......... 

#Colocasia_esculenta               ATAACATAGC TTATA-TGTC AATGTCAACC AACCTCAACA GATGGATATA TATCAACAAA TGGATATATG TACTATCTAT 
#Spirodela_polyrhiza_{spirodela}   .......G.. ..C..-.... .......... ..T..G..T. ...------- ---------- ---------- ---------- 
#ZH0062_{landoltia}                .......... ..C..-.... .......... ..TA.G..T. ...------- ---------- ---------- ---------- 
#ZH0051_{landoltia}                .......... ..C..-.... .......... ..TA.G..T. ...------- ---------- ---------- ---------- 
#ZH0086_{landoltia}                .......... ..C..-.... .......... ..TA.G..T. ...------- ---------- ---------- ---------- 
#D0101_{lemna}                     .......... ..C..-.... .......... ..TAAG..T. ...------- ---------- ---------- ---------- 
#D0107_{lemna}                     .......... ..C..-.... .......... ..TAAG..T. ...------- ---------- ---------- ---------- 
#Lemna_minor_{lemna}               .......... ..C..-.... .......... ..TAAG..T. ...------- ---------- ---------- ---------- 
#ZH0234_{lemna}                    .......... ..C..-.... .......... ..TAAG..T. ...------- ---------- ---------- ---------- 
#Wolffiella_lingulata_{wolffiella} .......... ..C..-.... .......... .....G.CT. ---------- ---------- ---------- -------G.. 
#M170_{wolffia}                    .......... ..C..-.... .......... ..T..G.CG. C.G------- ---------- ---------- -------G.. 
#Wolffia_australiana_{wolffia}     .......... ..C..-.... .......... ..T..G.CG. C.G------- ---------- ---------- -------G.. 

#Colocasia_esculenta               ATATATATGT ATGGAATGGA TAAGTTTATC AGAACTATTT TTGAATGAAA AAAAAAAAAA AATGGAAAAA AGAAATATTT 
#Spirodela_polyrhiza_{spirodela}   .....GC.A. ..A.....T. .......... .....C.... AAA...C..G T...TG.... T---.G.... ........C. 
#ZH0062_{landoltia}                .....GC.A. ..AT...A.C ...C.....G .......... AAA......G T...TG.... T---AG.... .C........ 
#ZH0051_{landoltia}                .....GC.A. ..AT...A.C ...C.....G .......... AAA......G T...TG.... T---AG.... .C........ 
#ZH0086_{landoltia}                .....GC.A. ..AT...A.C ...C.....G .......... AAA......G T...TG.... T---AG.... .C........ 
#D0101_{lemna}                     .....GC.A. ..AT...... ...C...... .......... CAAT.....G T...TG.... T---.G.... .C..CG.... 
#D0107_{lemna}                     .....GC.A. ..AT...... ...C...... .......... CAAT.....G T...TG.... T---.G.... .C..CG.... 
#Lemna_minor_{lemna}               .....GC.A. ..AT...... ...C...... .......... CAAT.....G T...TG.... T---.G.... .C..CG.... 
#ZH0234_{lemna}                    .....G..A. ..CT...A.. ...C...... .......... CAAT.....G T...TG.... T---.G.... .C..CG..C. 
#Wolffiella_lingulata_{wolffiella} ......C.A. ..AT.C.AT. ...CCG.... ..C..A.--- ------A... ..------.G G---AG.... .CTC...G.. 
#M170_{wolffia}                    ......C.A. .GAA...AT. ...CC..... .......--- ------.... ..T.TG.... T---CG.... CCTC.G.G.. 
#Wolffia_australiana_{wolffia}     ......C.A. .GAA...AT. ...CC..... .......--- ------.... ..T.TG.... T---CG.... CCTC.G.G.. 

#Colocasia_esculenta               CCTTTTTCCA TTTTATGTAT GGGTTGCCCG GGACTCGAAC CCGGAACTAG TCGGATGGAG TAGAAAATTT TTCTTTATAT 
#Spirodela_polyrhiza_{spirodela}   .-........ .......... .......... .......... .......... .......... .......... ...C...... 
#ZH0062_{landoltia}                .-........ .......... .......... .......... .......... .......... .......... ........-- 
#ZH0051_{landoltia}                .-........ .......... .......... .......... .......... .......... .......... ........-- 
#ZH0086_{landoltia}                .-........ .......... .......... .......... .......... .......... .......... ........-- 
#D0101_{lemna}                     A-........ ....C..... .......... .......... .......... .......... .......A.. ........G. 
#D0107_{lemna}                     A-........ ....C..... .......... .......... .......... .......... .......A.. ........G. 
#Lemna_minor_{lemna}               A-........ ....C..... .......... .......... .......... .......... .......A.. ........G. 
#ZH0234_{lemna}                    --........ ....C..... .......... .......... .......... .......... .......... ..A.....G. 
#Wolffiella_lingulata_{wolffiella} A-G....A.C ....C..... .......... .......... .....G.... .......... .......G.. .CGC...--- 
#M170_{wolffia}                    A-G......C ....C..... .......... .......... .....G.... .......... .......G.. .......--- 
#Wolffia_australiana_{wolffia}     A-G......C ....C..... .......... .......... .....G.... .......... .......G.. .......--- 

#Colocasia_esculenta               AATATAAAAA GATCCCTCCC CAAACCGTGC TTGCAGTTTT CATTGCACAC GACTTTCCCT ATGTATACAT CTAA----AA 
#Spirodela_polyrhiza_{spirodela}   ..----.... .......... .......... .......... .......... .......... .......... ....----.. 
#ZH0062_{landoltia}                -...-..... .......... .......... .......... .......... .......... .......... ....----.. 
#ZH0051_{landoltia}                -...-..... .......... .......... .......... .......... .......... .......... ....----.. 
#ZH0086_{landoltia}                -...-..... .......... .......... .......... .......... .......... .......... ....----.. 
#D0101_{lemna}                     ....-..... .......... .......... .......... .......... .......... .......... ....----.. 
#D0107_{lemna}                     ....-..... .......... .......... .......... .......... .......... .......... ....----.. 
#Lemna_minor_{lemna}               ....-..... .......... .......... .......... .......... .......... .......... ....----.. 
#ZH0234_{lemna}                    ....-..... .......... .......... .......... .......... .......... .......... ....----.. 
#Wolffiella_lingulata_{wolffiella} -...G..... .......... .......... .......... .......... .......... .......... ....----.. 
#M170_{wolffia}                    -...G..... ..A....... .......... .......... .......... .......... .......... ....----.T 
#Wolffia_australiana_{wolffia}     -...G..... ..A....... .......... .......... .......... .......... .......... ....----.T 

#Colocasia_esculenta               CTTAGAT--- --CCCGAAAA GAAAGTCTAA GAAACTTGAA TACTCAGTTG ATTCAACTAT TA--CTGCAT GGGCATTTCA 
#Spirodela_polyrhiza_{spirodela}   T......TAG AT........ ......G... .........C .......... .......C.C A.--...T.. .A........ 
#ZH0062_{landoltia}                T......TAG AT........ ......G... ....TC...C .......... .......C.C ..--...T.. .A........ 
#ZH0051_{landoltia}                T......TAG AT........ ......G... ....TC...C .......... .......C.C ..--...T.. .A........ 
#ZH0086_{landoltia}                T......TAG AT........ ......G... ....TC...C .......... .......C.C ..--...T.. .A........ 
#D0101_{lemna}                     T......TAG AT........ .----.G... ....AC...C .......... .......C.C ..--...T.. .A........ 
#D0107_{lemna}                     T......TAG AT........ .----.G... ....AC...C .......... .......C.C ..--...T.. .A........ 
#Lemna_minor_{lemna}               T......TAG AT........ .----.G... ....AC...C .......... .......C.C ..--...T.. .A........ 
#ZH0234_{lemna}                    T......TAG AT........ .----.G... ....AC..GC .......... .......C.C ..--...T.. .A........ 
#Wolffiella_lingulata_{wolffiella} T......TAG AT........ ......G... .....C...C G......... .......C.C .C--...T.. .A........ 
#M170_{wolffia}                    T......TAG AT........ ......G... .....C...C A.....A... .......C.C .T--A.AT.. .A........ 
#Wolffia_australiana_{wolffia}     T......TAG AT........ ......G... .....C...C A.....A... .......C.C .T--A.AT.. .A........ 

#Colocasia_esculenta               GAATGAAAAT GACTGACATT T-TTC-TCTC TT----TAG- AATTTGAATT TCTATTCGAT -TTCATTTAC ATG-----GT 
#Spirodela_polyrhiza_{spirodela}   ....A..G.. ....A.G... .-..TA.... ..AACT.GA- G.A..TTT.. .......T.. -..G...... ...-----.. 
#ZH0062_{landoltia}                T...A..G.. ....A....A A-CATG.T.T ..TACT.GAT .....TGT.. .......T.. A..G...... .CTACACG.. 
#ZH0051_{landoltia}                T...A..G.. ....A....A A-CATG.T.T ..TACT.GAT .....TGT.. .......T.. A..G...... .CTACACG.. 
#ZH0086_{landoltia}                T...A..G.. ....A....A A-CATG.T.T ..TACT.GAT .....TGT.. .......T.. A..G...... .CTACACG.. 
#D0101_{lemna}                     ....A..G.. ....A.G..- --------.T ..TACT.GAT ..G..T-T.. ......---- --.G.....T .CT-----.. 
#D0107_{lemna}                     ....A..G.. ....A.G..- --------.T ..TACT.GAT ..G..T-T.. ......---- --.G.....T .CT-----.. 
#Lemna_minor_{lemna}               ....A..G.. ....A.G..- --------.T ..TACT.GAT ..G..T-T.. ......---- --.G.....T .CT-----.. 
#ZH0234_{lemna}                    ....A..G.C ....A.G..- --------.T ..GACT.GAT ..G..T-T.A .--...---- --.G.....T ---------- 
#Wolffiella_lingulata_{wolffiella} .T..A..GG. ..T.AC.T.. .T..TT.A.G ..TATG.GAG .....T-T.. .T.....T.G -..G...... .CA-----.G 
#M170_{wolffia}                    .T..A..GG. ....------ --..TTGACG ..TATG.TAG .....T-T.. .G-....... -..A.....G .GA-----.C 
#Wolffia_australiana_{wolffia}     .T..A..GG. ....------ --..TTGACG ..TATG.TAG .....T-T.. .G-....... -..A.....G .GA-----.C 

#Colocasia_esculenta               CTTATGACTA ATGAATCATA AAT------G GTTCACCAAA TCATTTATAC GAATAATATC CAAATACCAA ATGCGTTCTC 
#Spirodela_polyrhiza_{spirodela}   T....C..C. .......... ...------T A........G .......... .......... .......... ...G..G... 
#ZH0062_{landoltia}                T....C.T.T .......... ...------. A........G .......... ...C...... .......... ..AG...... 
#ZH0051_{landoltia}                T....C.T.T .......... ...------. A........G .......... ...C...... .......... ..AG...... 
#ZH0086_{landoltia}                T....C.T.T .......... ...------. A........G .......... ...C...... .......... ..AG...... 
#D0101_{lemna}                     T....C..C. .......... ...CGAAAT. A..T.....G .T........ .......... .......... ...G...... 
#D0107_{lemna}                     T....C..C. .......... ...CGAAAT. A..T.....G .......... .......... .......... ...G...... 
#Lemna_minor_{lemna}               T....C..C. .......... ...CGAAAT. A..T.....G .......... .......... .......... ...G...... 
#ZH0234_{lemna}                    T....C..C. .......... ...CGAAAT. A..T.....G .......... .......... .......... ...G...... 
#Wolffiella_lingulata_{wolffiella} T....C..A. C......... ...------. A........G .....G..G. .......... .......... ...G...... 
#M170_{wolffia}                    T...GA..A. C......... ...------. A........G .....G.... ...A...... .......... ...G...... 
#Wolffia_australiana_{wolffia}     T...GA..A. C......... ...------. A........G .....G.... ...A...... .......... ...G...... 

#Colocasia_esculenta               TATATAACTT ATGTAAAGGA TAATAAATTC TTGGTAAGAT TAAAGAAAGC ACTTTTTCTT CTTCCGTAAA GAATTCTTCT 
#Spirodela_polyrhiza_{spirodela}   .......... G......... ...G..G... .......... .........A .......... .....A.... .......... 
#ZH0062_{landoltia}                .........G .......... ...G..G... .......A.. .........A .......... .....A.... .........G 
#ZH0051_{landoltia}                .........G .......... ...G..G... .......A.. .........A .......... .....A.... .........G 
#ZH0086_{landoltia}                .........G .......... ...G..G... .......A.. .........A .......... .....A.... .........G 
#D0101_{lemna}                     ..G......G .......... ...G..G... .......... .......... .......... G....A.... .........G 
#D0107_{lemna}                     ..G......G .......... ...G..G... .......... .......... .......... G....A.... .........G 
#Lemna_minor_{lemna}               ..G......G .......... ...G..G... .......... .......... .......... G....A.... .........G 
#ZH0234_{lemna}                    ..G......G .......... ......G... .......... .........T .......... .....A.... .........G 
#Wolffiella_lingulata_{wolffiella} .........G .......... ...G..G... ...C...C.. .........A ........C. .....A.... .........G 
#M170_{wolffia}                    .........G .......... ...G..G... ...A...C.. .........A .......... .....A.... A........G 
#Wolffia_australiana_{wolffia}     .........G .......... ...G..G... ...A...C.. .........A .......... .....A.... A........G 

#Colocasia_esculenta               AAAAATTCTG AACCTAATCT TTGCAAAAAA GCGCGTACCG TACTTTTATG TTTACGGGCC AAAGT-TCTA GCGCATGAAA 
#Spirodela_polyrhiza_{spirodela}   .....C.... .......... .......... ........A. .......... C.....C... .....-..G. ..A....... 
#ZH0062_{landoltia}                .....C.... .......... .......... ..A.....T. .......... ......C... .....-..G. ..A....... 
#ZH0051_{landoltia}                .....C.... .......... .......... ..A.....T. .......... ......C... .....-..G. ..A....... 
#ZH0086_{landoltia}                .....C.... .......... .......... ..A.....T. .......... ......C... .....-..G. ..A....... 
#D0101_{lemna}                     .....C.... .......... .......... ........T. .......... ......A... .....-..G. ..A..G.... 
#D0107_{lemna}                     .....C.... .......... .......... ........T. .......... ......A... .....-..G. ..A..G.... 
#Lemna_minor_{lemna}               .....C.... .......... .......... ........T. .......... ......A... .....-..G. ..A..G.... 
#ZH0234_{lemna}                    .....C.... .......... .......... ........T. .......... ......A... .....-..G. ..A..G.... 
#Wolffiella_lingulata_{wolffiella} .....C.... .C........ .......... .T......T. .CG....... ...C..C... .....-..G. ..A....... 
#M170_{wolffia}                    .....C.... .......... .......... .T......T. .CG....... ......C... .....-..G. ..A....... 
#Wolffia_australiana_{wolffia}     .....C.... .......... .......... .T......T. .CG....... ......C... .....-..G. ..A....... 

#Colocasia_esculenta               GTCGAAGTAT ATACTTTATT CGATACAAAC TTTGTTTTTT TGAAGACCCA CTGTAATAAT GAGAAAGATT TCTACATATC 
#Spirodela_polyrhiza_{spirodela}   .......... .......... .......... .C........ .......... .......... .......G.. .........T 
#ZH0062_{landoltia}                ...T...... .......... .....T.... .C........ .......... .......... .......G.. .........T 
#ZH0051_{landoltia}                ...T...... .......... .....T.... .C........ .......... .......... .......G.. .........T 
#ZH0086_{landoltia}                ...T...... .......... .....T.... .C........ .......... .......... .......G.. .........T 
#D0101_{lemna}                     ...T...... ...T...... .......... .C........ .......... .......... .......G.. ....T....T 
#D0107_{lemna}                     ...T...... ...T...... .......... .C........ .......... .......... .......G.. ....T....T 
#Lemna_minor_{lemna}               ...T...... ...T...... .......... .C........ .......... .......... .......G.. ....T....T 
#ZH0234_{lemna}                    ...T...... ...T...... .......... .C........ .......... .......... .......G.. ....T....T 
#Wolffiella_lingulata_{wolffiella} ...T...... .......... ..G....... .C........ .......... .......... .T....TG.. ..G.....GT 
#M170_{wolffia}                    ...T...... .......... ..G....... .......... .....T.... .......... .C.....G.. ..G.....AT 
#Wolffia_australiana_{wolffia}     ...T...... .......... ..G....... .......... .....T.... .......... .C.....G.. ..G.....AT 

#Colocasia_esculenta               CGACCAAATC GATCAATAAT ATCAGAATCT GACAA-ATCG GTCCAAACTG GCTTACTAAT AGGA-TTCCC CGATACGTTA 
#Spirodela_polyrhiza_{spirodela}   .......... .......... .......... ..T..-.... .C......A. ....G..... C...-..... .....G.... 
#ZH0062_{landoltia}                .T........ .......... .......... .....-.... .C........ ....G..... ....-..... .....GA... 
#ZH0051_{landoltia}                .T........ .......... .......... .....-.... .C........ ....G..... ....-..... .....GA... 
#ZH0086_{landoltia}                .T........ .......... .......... .....-.... .C........ ....G..... ....-..... .....GA... 
#D0101_{lemna}                     .T........ .......... .......... .....-...T .C....G... ....G..... ....-..... T....GA... 
#D0107_{lemna}                     .T........ .......... .......... .....-...T .C....G... ....G..... ....-..... T....GA... 
#Lemna_minor_{lemna}               .T........ .......... .......... .....-...T .C....G... ....G..... ....-..... T....GA... 
#ZH0234_{lemna}                    .T........ .......... .......... .....-...T .C....G... ....G..... ....-..... .....GA... 
#Wolffiella_lingulata_{wolffiella} .T........ .......... C......... .....-.... .......... ....G..... ....-..A.. .....GA... 
#M170_{wolffia}                    .T........ .......... C..C...... .....-.... .......... ....G..... ....-..... .....GA... 
#Wolffia_australiana_{wolffia}     .T........ .......... C..C...... .....-.... .......... ....G..... ....-..... .....GA... 

#Colocasia_esculenta               CAAAATTTAG CTTTTGACAA TGATCCAATC ATTGGAATAA TTGGAACTAT AGTTTCG-AA TTTTTTAGTA ACAGTATCTA 
#Spirodela_polyrhiza_{spirodela}   .......... .......... ...A...... ..A....... .G.AT..C.. C.....A-.. .......... ..G..C.... 
#ZH0062_{landoltia}                .......... ......C... ...C...... ..A....... ...AT.TC.. C.....A-.. ....GG.... ..G....... 
#ZH0051_{landoltia}                .......... ......C... ...C...... ..A....... ...AT.TC.. C.....A-.. ....GG.... ..G....... 
#ZH0086_{landoltia}                .......... ......C... ...C...... ..A....... ...AT.TC.. C.....A-.. ....GG.... ..G....... 
#D0101_{lemna}                     .......... ......C... ...C...... ..A....... ...AT.TC.. T.....A-.. ....GG.... .AGC...... 
#D0107_{lemna}                     .......... ......C... ...C...... ..A....... ...AT.TC.. T.....A-.. ....GG.... .AGC...... 
#Lemna_minor_{lemna}               .......... ......C... ...C...... ..A....... ...AT.TC.. T.....A-.. ....GG.... .AGC...... 
#ZH0234_{lemna}                    ........G. ......C... ...C...... ..A....... ...AT.TC.. T.....A-.. ....GG.... .AG....... 
#Wolffiella_lingulata_{wolffiella} .......... ..C.G.C... ...C...... ..C.....G. ...CT.TC.G .....GA-.. ....GG.... .......... 
#M170_{wolffia}                    .......... ..C.G.C... ...C.....A ..C....... .G.CT.TG.. .....GA-.. ....GG.... .......... 
#Wolffia_australiana_{wolffia}     .......... ..C.G.C... ...C.....A ..C....... .G.CT.TG.. .....GA-.. ....GG.... .......... 

#Colocasia_esculenta               TTAAAAAAGA ACTCTCTAGC ATTTGACTCT TTACCGCTGA AGGATTTATT GGTACACTTG AAAGATAACC CAGAAAATAG 
#Spirodela_polyrhiza_{spirodela}   .......G.. .T........ ......G..G ......A... TC.....C.A .......... .......... ..A....... 
#ZH0062_{landoltia}                .......... .T........ .......... .C..G.A... .......... .......... .......... ..A....... 
#ZH0051_{landoltia}                .......... .T........ .......... .C..G.A... .......... .......... .......... ..A....... 
#ZH0086_{landoltia}                .......... .T........ .......... .C..G.A... .......... .......... .......... ..A....... 
#D0101_{lemna}                     .......G.. .T........ .......... .CG.G.A... .......... ..C....... .......... ..AT...... 
#D0107_{lemna}                     .......G.. .T........ .......... .CG.G.A... .......... ..C....... .......... ..AT...... 
#Lemna_minor_{lemna}               .......G.. .T........ .......... .CG.G.A... .......... ..C....... .......... ..AT...... 
#ZH0234_{lemna}                    .......G.C .T........ .......... .CG.G.A... .A........ ..C....... .......... ..A....... 
#Wolffiella_lingulata_{wolffiella} .......G.. .T........ .......... .C.TG.AA.. ......C... T......... .......... ..A....... 
#M170_{wolffia}                    .......G.. .T.A....A. ........T. ...TG.A... ......C... TC........ .......... ..A....G.C 
#Wolffia_australiana_{wolffia}     .......G.. .T.A....A. ........T. ...TG.A... ......C... TC........ .......... ..A....G.C 

#Colocasia_esculenta               AAAGAAAAAT TGGAGAATTG GCTTATGTGG ATCCTACTGG GTTGAGACCA AAAGTGAAAA TGACATTGCC AAAAATTGAC 
#Spirodela_polyrhiza_{spirodela}   .......... G......... AT........ .......... .......... .......... .......... .T.....C.. 
#ZH0062_{landoltia}                .......... G..G...... .T.......T .......... .......... .......... .......... .T.....C.. 
#ZH0051_{landoltia}                .......... G..G...... .T.......T .......... .......... .......... .......... .T.....C.. 
#ZH0086_{landoltia}                .......... G..G...... .T.......T .......... .......... .......... .......... .T.....C.. 
#D0101_{lemna}                     .......... G..G...... .T.......T .......... .......... .......... .......... .T.....C.. 
#D0107_{lemna}                     .......... G..G...... .T.......T .......... .......... .......... .......... .T.....C.. 
#Lemna_minor_{lemna}               .......... G..G...... .T.......T .......... .......... .......... .......... .T.....C.. 
#ZH0234_{lemna}                    .......... G..G...... AT.......T .......... .......... .......... .......... .T.....C.. 
#Wolffiella_lingulata_{wolffiella} .......... GT.CA....C .T.......T .......... .......... .......... .......... .T.....T.G 
#M170_{wolffia}                    .......... GT.GA..... .T.......T .......... ...C...... .......... ...A...... .T.....C.T 
#Wolffia_australiana_{wolffia}     .......... GT.GA..... .T.......T .......... ...C...... .......... ...A...... .T.....C.T 

#Colocasia_esculenta               AAAGTAAGAT TTCCATTTCT TCATCAGAAG ATGAGTCCCT TTTGAAGCCA GAATTGATTT TCCTTGATAT CTAACATAAT 
#Spirodela_polyrhiza_{spirodela}   .......... .......... .......... .......... .......... T......... .........C .......... 
#ZH0062_{landoltia}                .......... .......... .......... .......... .......... T...G..... .........C .......... 
#ZH0051_{landoltia}                .......... .......... .......... .......... .......... T...G..... .........C .......... 
#ZH0086_{landoltia}                .......... .......... .......... .......... .......... T...G..... .........C .......... 
#D0101_{lemna}                     .......... .......... .......... .......... .......... T...GC.... .........C .......... 
#D0107_{lemna}                     .......... .......... .......... .......... .......... T...GC.... .........C .......... 
#Lemna_minor_{lemna}               .......... .......... .......... .......... .......... T...GC.... .........C .......... 
#ZH0234_{lemna}                    .......... .......... .......... .......... ........T. T...GC.... .........C .......... 
#Wolffiella_lingulata_{wolffiella} .......... .......... ...AA..... ..C....... C.......G. T...A..... .........C .......... 
#M170_{wolffia}                    .......A.. .......... ...AA..... .......... CG......G. T...G..... .........C .......... 
#Wolffia_australiana_{wolffia}     .......A.. .......... ...AA..... .......... CG......G. T...G..... .........C .......... 

#Colocasia_esculenta               GTATGAAAGG ATCCTTGAAC AACCATAGGG TTTTCTGCAA ATCATT--AC AACAAAGTAC TACGAGATGT TGTTCTAT-- 
#Spirodela_polyrhiza_{spirodela}   .C..A..... .......... .......... .......A.. ..T...--.G ..TG.GT... .C.A.T..T. .---TC..-- 
#ZH0062_{landoltia}                .C........ .......... .......... .......A.. ......--.. .....GT... .C.A.T.... .---TC..-- 
#ZH0051_{landoltia}                .C........ .......... .......... .......A.. ......--.. .....GT... .C.A.T.... .---TC..-- 
#ZH0086_{landoltia}                .C........ .......... .......... .......A.. ......--.. .....GT... .C.A.T.... .---TC..-- 
#D0101_{lemna}                     .C........ .......... .......... .......A.. ......--.. .....GT... .C.A.T.... .---TC..-- 
#D0107_{lemna}                     .C........ .......... .......... .......A.. ......--.. .....GT... .C.A.T.... .---TC..-- 
#Lemna_minor_{lemna}               .C........ .......... .......... .......A.. ......--.. .....GT... .C.A.T.... .---TC..-- 
#ZH0234_{lemna}                    .C........ .......... .......... .......A.. ......--.. .....GT... .C.A.T.... .---TC..-- 
#Wolffiella_lingulata_{wolffiella} .C........ .........T ....C..... G......A.. ......--.. ..G...T..T .C.A.T..C. .---TC..-- 
#M170_{wolffia}                    .C........ .........G ....C...A. G......A.. ......--.. ...G..T... .C.A.T..C. .---TC..-- 
#Wolffia_australiana_{wolffia}     .C........ .........G ....C...A. G......A.. ......--.. ...G..T... .C.A.T..C. .---TC..-- 

#Colocasia_esculenta               --TTTTTCAT AGAAATGTGT TCGCTCAAGA AAGGTTCCAG AAGATGTTGA TTGTAAATAA GAGGATTGTT TACGGAGAAA 
#Spirodela_polyrhiza_{spirodela}   --....C... ....G.A... .......... .G.......A .......... .C........ ......GA.. .......... 
#ZH0062_{landoltia}                --....C... ....G..... .......... .G..A....A .......... .C........ ......GA.. ....A..... 
#ZH0051_{landoltia}                --....C... ....G..... .......... .G..A....A .......... .C........ ......GA.. ....A..... 
#ZH0086_{landoltia}                --....C... ....G..... .......... .G..A....A .......... .C........ ......GA.. ....A..... 
#D0101_{lemna}                     --....C... ....G..... .......... .G..G....A .......... .C........ ......GA.. ....A..... 
#D0107_{lemna}                     --....C... ....G..... .......... .G..G....A .......... .C........ ......GA.. ....A..... 
#Lemna_minor_{lemna}               --....C... ....G..... .......... .G..G....A .......... .C........ ......GA.. ....A..... 
#ZH0234_{lemna}                    --....C... ....G..... .......... .G..G..G.A .......... .C........ ......GA.. ....A..... 
#Wolffiella_lingulata_{wolffiella} --....C... ....G..... .......... .G..G....A .......... .........G ..T...GA.. .G..A..... 
#M170_{wolffia}                    --....C... ....G..... ...T...... .GA.GC...A .......... .C.......G C.T...GAC. ....A..... 
#Wolffia_australiana_{wolffia}     --....C... ....G..... ...T...... .GA.GC...A .......... .C.......G C.T...GAC. ....A..... 

#Colocasia_esculenta               AACTAATATG GATTCGCATT CAACTACATA A--GAATTAT ATAGGAACAA AAAAAGTCTT GGATTCTCTT TCGAAAACCC 
#Spirodela_polyrhiza_{spirodela}   ...A...... ......T... .T........ .--....... ........CT .T.T...... .....A.... .T.....A.. 
#ZH0062_{landoltia}                ...A...... .......... .G........ .--....... ........CT .T.G...... .....A.... .T.....A.. 
#ZH0051_{landoltia}                ...A...... .......... .G........ .--....... ........CT .T.G...... .....A.... .T.....A.. 
#ZH0086_{landoltia}                ...A...... .......... .G........ .--....... ........CT .T.G...... .....A.... .T.....A.. 
#D0101_{lemna}                     .T.A...... .......... .G........ .--....... ........CT .T.G...... .....A.... .T.....A.. 
#D0107_{lemna}                     .T.A...... .......... .G........ .--....... ........CT .T.G...... .....A.... .T.....A.. 
#Lemna_minor_{lemna}               .T.A...... .......... .G........ .--....... ........CT .T.G...... .....A.... .T.....A.. 
#ZH0234_{lemna}                    .TAA..A... .....A.... .G........ .--....... ........CT .T.G...... .....A.... .T.....A.. 
#Wolffiella_lingulata_{wolffiella} ...A...... .......... .......... .--....... ........CT .T.G...... .C...A.... .T.....A.. 
#M170_{wolffia}                    ..GA...... .....A.... ......T... .--....... ........CT .T.T..C... .C...T.... .T.....A.. 
#Wolffia_australiana_{wolffia}     ..GA...... .....A.... ......T... .--....... ........CT .T.T..C... .C...T.... .T.....A.. 

#Colocasia_esculenta               ATAATAGTTA GATTTCTTTG GAGTAATGAG A-TTATTCCA ATTATAATAT TCGTGAAAAA AGAATCGTAA TAAATGTAA- 
#Spirodela_polyrhiza_{spirodela}   ....C---.. .......... ........CA .-.......C ...G.G.... .G........ G......... .........- 
#ZH0062_{landoltia}                ....C---.. .....T.... ........CA .-...C...C .....G...G ..A....... GC........ .........- 
#ZH0051_{landoltia}                ....C---.. .....T.... ........CA .-...C...C .....G...G ..A....... GC........ .........- 
#ZH0086_{landoltia}                ....C---.. .....T.... ........CA .-...C...C .....G...G ..A....... GC........ .........- 
#D0101_{lemna}                     .A..C---.. .....A.... ...G....CT .-...C...C ...G.G...G .......... TC........ .........- 
#D0107_{lemna}                     .A..C---.. .....A.... ...G....CT .-...C...C ...G.G...G .......... TC........ .........- 
#Lemna_minor_{lemna}               .A..C---.. .....A.... ...G....CT .-...C...C ...G.G...G .......... TC........ .........- 
#ZH0234_{lemna}                    ....C---.. .....A.... ........CT .-...C...G ...G.G...G ....A..... TC........ .........- 
#Wolffiella_lingulata_{wolffiella} ....G---.C .....T.... T.......TC .-...C.... ...G.G...G ..A....... .C........ .........- 
#M170_{wolffia}                    ....C---.. .....A.... T.......CA .-...C.... ...G.G...G ..A....... .C...T.... .........- 
#Wolffia_australiana_{wolffia}     ....C---.. .....A.... T.......CA .-...C.... ...G.G...G ..A....... .C...T.... .........- 

#Colocasia_esculenta               AGAAGGAACA TCTTGTATCC AGCATTGTAG AATTTGA-AC CAAGATTT-C TAGATGTACG GGATAGGGTA TTAGTATATC 
#Spirodela_polyrhiza_{spirodela}   ...G...... .......... .......... .......-.. ...T....-. ......G... .....A.... .......... 
#ZH0062_{landoltia}                ..CG...... ..C....C.. .......... .......-.. ...T....-. ......A..C .....A.... .C........ 
#ZH0051_{landoltia}                ..CG...... ..C....C.. .......... .......-.. ...T....-. ......A..C .....A.... .C........ 
#ZH0086_{landoltia}                ..CG...... ..C....C.. .......... .......-.. ...T....-. ......A..C .....A.... .C........ 
#D0101_{lemna}                     ..TG....G. .......... .......... .......-.. ...T....-. ......G..C .....A.... .......... 
#D0107_{lemna}                     ..TG....G. .......... .......... .......-.. ...T....-. ......G..C .....A.... .......... 
#Lemna_minor_{lemna}               ..TG....G. .......... .......... .......-.. ...T....-. ......G..C .....A.... .......... 
#ZH0234_{lemna}                    ..TG...... .......... .......... .......-.G ...T....-. ......G.TT .....A.... ...C...... 
#Wolffiella_lingulata_{wolffiella} G.TG...... ..C....... .......... .......-.T ...TT...-. ......G..T .....A.... .C........ 
#M170_{wolffia}                    ..TG...... ..A....... .......... .......-.T ...TT...-. ......G..C .....A.... .C........ 
#Wolffia_australiana_{wolffia}     ..TG...... ..A....... .......... .......-.T ...TT...-. ......G..C .....A.... .C........ 

#Colocasia_esculenta               TGATACACAA TTTAAATGTG ATAATTTGTC CTCAAAAAAT GGAA-ATATT GAATGAATAG ATCGTAAATT -CTGAGATTT 
#Spirodela_polyrhiza_{spirodela}   .......T.. .......... CA.....A.. ...T...... ....-..... .......... .......... -......... 
#ZH0062_{landoltia}                .......T.. .......... CA.....A.. ...T...... ..G.-..... .......... .......... -....T.... 
#ZH0051_{landoltia}                .......T.. .......... CA.....A.. ...T...... ..G.-..... .......... .......... -....T.... 
#ZH0086_{landoltia}                .......T.. .......... CA.....A.. ...T...... ..G.-..... .......... .......... -....T.... 
#D0101_{lemna}                     .......T.. .......... .A.....A.. ...T...... ....-...G. .......... .......... -......... 
#D0107_{lemna}                     .......T.. .......... .A.....A.. ...T...... ....-...G. .......... .......... -......... 
#Lemna_minor_{lemna}               .......T.. .......... .A.....A.. ...T...... ....-...G. .......... .......... -......... 
#ZH0234_{lemna}                    .......G.. .......... .A.....A.. ...T.....A ....-...G. .......... .......... -....A.... 
#Wolffiella_lingulata_{wolffiella} .....T.T.. .......... CA.....A.. ...T...... .A..-..... .......... .......... -....T.... 
#M170_{wolffia}                    .......T.. .......... CA.....A.. ...T...... .A..-..... .........C .......... -....T.... 
#Wolffia_australiana_{wolffia}     .......T.. .......... CA.....A.. ...T...... .A..-..... .........C .......... -....T.... 

#Colocasia_esculenta               TGGTATTTCT TTTTTTTCTT CGAGGGAGGA TACTAATCGC AATGAGAGAG GAATTTCCAC AATGACAGCA AAACCCTCTA 
#Spirodela_polyrhiza_{spirodela}   C......... .......... T..AA..A.. .......... .GC..A.A.. .......... ..C..T.... .........G 
#ZH0062_{landoltia}                C......... .......--- T...A..A.. .......... .T...A.AC. .......T.. T.C..T.... ........GG 
#ZH0051_{landoltia}                C......... .......--- T...A..A.. .......... .T...A.AC. .......T.. T.C..T.... ........GG 
#ZH0086_{landoltia}                C......... .......--- T...A..A.. .......... .T...A.AC. .......T.. T.C..T.... ........GG 
#D0101_{lemna}                     C.T....... .......... T...A..A.. .......... .G...A.AC. .......T.. ..CA.T.... .........G 
#D0107_{lemna}                     C.T....... .......... T...A..A.. .......... .G...A.AC. .......T.. ..CA.T.... .........G 
#Lemna_minor_{lemna}               C.T....... .......... T...A..A.. .......... .G...A.AC. .......T.. ..CA.T.... .........G 
#ZH0234_{lemna}                    CAT....... .......... T...A..A.. .......... .G...A.AG. .......T.. ..CA.T..A. ........AC 
#Wolffiella_lingulata_{wolffiella} C......... .......... TT..T..A.. ..T......A .G...A.AG. .......T.. ..C..T..A. .........G 
#M170_{wolffia}                    C......... .......... T...C..... .......... .G...A.AG. .......T.. ..C..T...G .........G 
#Wolffia_australiana_{wolffia}     C......... .......... T...C..... .......... .G...A.AG. .......T.. ..C..T...G .........G 

#Colocasia_esculenta               ATATCATTTG AGAATAAAAA TTCTTGTTAT GCCCAACGAA TCTATTTTGG TTAGAATCAT TAACAGAATT GATCAAATAA 
#Spirodela_polyrhiza_{spirodela}   .......... .T........ ........G. .T........ .A........ .......... .........G .......CT. 
#ZH0062_{landoltia}                .......... .T........ ........G. .T....T... .........C .......... .........G .......CT. 
#ZH0051_{landoltia}                .......... .T........ ........G. .T....T... .........C .......... .........G .......CT. 
#ZH0086_{landoltia}                .......... .T........ ........G. .T....T... .........C .......... .........G .......CT. 
#D0101_{lemna}                     .........T .T........ .....A..G. .T........ .........C .......T.. .G.......A ...A...CT. 
#D0107_{lemna}                     .........T .T........ .....A..G. .T........ .........C .......T.. .G.......A ...A...CT. 
#Lemna_minor_{lemna}               .........T .T........ .....A..G. .T........ .........C .......T.. .G.......A ...A...CT. 
#ZH0234_{lemna}                    .........T .T.....T.. .....A..G. .T..T..... .........C .......T.. .G.......A ..GA...CT. 
#Wolffiella_lingulata_{wolffiella} .......... .T.......G ........G. .T..G..A.. .........T ....C..T.. .........G T.....GCT. 
#M170_{wolffia}                    ...G...... .T.......G ........G. .T..G..... ...T.....C ....C..T.. .........G T.....GCT. 
#Wolffia_australiana_{wolffia}     ...G...... .T.......G ........G. .T..G..... ...T.....C ....C..T.. .........G T.....GCT. 

#Colocasia_esculenta               TTCTGTTGGT ACATTCGAGT AATTAAACGT TTCACAAGTA ATGAGCTAAA TTTATTGTCA TAACCTGAAA TTTCAGGGGG 
#Spirodela_polyrhiza_{spirodela}   .......... .T........ T......... .......... ..A.....G. .......... .......... ....C.A... 
#ZH0062_{landoltia}                .......... .T........ ......C... .......... ........T. .......... .....G.... ......C... 
#ZH0051_{landoltia}                .......... .T........ ......C... .......... ........T. .......... .....G.... ......C... 
#ZH0086_{landoltia}                .......... .T........ ......C... .......... ........T. .......... .....G.... ......C... 
#D0101_{lemna}                     .......... .T........ ......C... .......... ........T. .......C.. .......... .......... 
#D0107_{lemna}                     .......... .T........ ......C... .......... ........T. .......C.. .......... .......... 
#Lemna_minor_{lemna}               .......... .T........ ......C... .......... ........T. .......C.. .......... .......... 
#ZH0234_{lemna}                    .......... .T........ ......C... .......... ........T. .......C.. .......... .......... 
#Wolffiella_lingulata_{wolffiella} .......... .T.G..TCT. ......C.T. ..G....... ........T. ...T...... .......... .....AC... 
#M170_{wolffia}                    .......... .T.G..TCT. ......C... ..G....... ........T. ...T...G.. G......... .A...AC... 
#Wolffia_australiana_{wolffia}     .......... .T.G..TCT. ......C... ..G....... ........T. ...T...G.. G......... .A...AC... 

#Colocasia_esculenta               TTCACAAAAA ATTGACCCAT -TTACATTTA AACCATGATT ATGAGCAAGT GCGTAAATAT ACTCTTGAAA GAGAAGCGGA 
#Spirodela_polyrhiza_{spirodela}   ....TT.... G....TG... -......... .........C .......... A......... .......... ......T... 
#ZH0062_{landoltia}                ....TT.... G....TG... -.C.....G. ....C....C .......... ..A....... .......... ......T... 
#ZH0051_{landoltia}                ....TT.... G....TG... -.C.....G. ....C....C .......... ..A....... .......... ......T... 
#ZH0086_{landoltia}                ....TT.... G....TG... -.C.....G. ....C....C .......... ..A....... .......... ......T... 
#D0101_{lemna}                     ...GTT.... G....TG... -......... ....C....C G......... ..A....... .......... ......T... 
#D0107_{lemna}                     ...GTT.... G....TG... -......... ....C....C G......... ..A....... .......... ......T... 
#Lemna_minor_{lemna}               ...GTT.... G....TG... -......... ....C....C G......... ..A....... .......... ......T... 
#ZH0234_{lemna}                    ...GTT.... G....TG... -......... ....C....C G......... C.A....... .......... ......T... 
#Wolffiella_lingulata_{wolffiella} ....TT.... G....TG... -......... ....C....C ..A....... ..A....... .......... ......T... 
#M170_{wolffia}                    ....TT.... G....TG.G. -......... ...TC....C .......... ..A....... .......... ......T... 
#Wolffia_australiana_{wolffia}     ....TT.... G....TG.G. -......... ...TC....C .......... ..A....... .......... ......T... 

#Colocasia_esculenta               TATAGGAA-G TGTTGTTGTA TAGATCTACT CTTTTCTAAA TATCCCTTTA ATTCTTCCAT TTTTTATTAT ATTTGAACCA 
#Spirodela_polyrhiza_{spirodela}   ........-. .........T ..A...C..C T....G.... .....T..G. .......... ..AAA..... .C..TC..A. 
#ZH0062_{landoltia}                .....T..-. .........T ..A...C..C T....G.... .....T.... .......... .AAAA..... .C......A. 
#ZH0051_{landoltia}                .....T..-. .........T ..A...C..C T....G.... .....T.... .......... .AAAA..... .C......A. 
#ZH0086_{landoltia}                .....T..-. .........T ..A...C..C T....G.... .....T.... .......... .AAAA..... .C......A. 
#D0101_{lemna}                     ........-. .........T ..A...C..C T....G.... .....T..G. .......... GAAAA..... .C......A. 
#D0107_{lemna}                     ........-. .........T ..A...C..C T....G.... .....T..G. .......... GAAAA..... .C......A. 
#Lemna_minor_{lemna}               ........-. .........T ..A...C..C T....G.... .....T..G. .......... GAAAA..... .C......A. 
#ZH0234_{lemna}                    ........-. .........T ..A...C..C T....G.... .....T..G. .......... GAAAA..... .C......A. 
#Wolffiella_lingulata_{wolffiella} ........-. .........T ..A...C..C .......... .....T..G. .......... GAAAA..... .C......A. 
#M170_{wolffia}                    .....C..-. .........T ..A...C..C T....G.... .T...T..G. ......G... GAAAA..... .G......A. 
#Wolffia_australiana_{wolffia}     .....C..-. .........T ..A...C..C T....G.... .T...T..G. ......G... GAAAA..... .G......A. 

#Colocasia_esculenta               GAGACAGGAA GCATTTCTTG GATCCGCAAA TGATACATAG TGCGATATGG CCAGAACAAG TATGTATATA --------AA 
#Spirodela_polyrhiza_{spirodela}   ......A... .......... .G..AT.... .......... .......... .......TT. .......... --------.. 
#ZH0062_{landoltia}                ....T..... ..T....... .G.GAT.... .......... .......... T......T.. .......... --------.. 
#ZH0051_{landoltia}                ....T..... ..T....... .G.GAT.... .......... .......... T......T.. .......... --------.. 
#ZH0086_{landoltia}                ....T..... ..T....... .G.GAT.... .......... .......... T......T.. .......... --------.. 
#D0101_{lemna}                     ....T..... ..T....... .G.GAT.... .......... .......... T..A...T.. .......... --------.. 
#D0107_{lemna}                     ....T..... ..T....... .G.GAT.... .......... .......... T..A...T.. .......... --------.. 
#Lemna_minor_{lemna}               ....T..... ..T....... .G.GAT.... .......... .......... T..A...T.. .......... --------.. 
#ZH0234_{lemna}                    ....T..... ..T....... .G.GAT.... .......... .......... T..A...T.. .......... --------.. 
#Wolffiella_lingulata_{wolffiella} ....T..... ..T...G..C ...GAT.... .......... .......... T......T.. .....C.... ---AAAGG.. 
#M170_{wolffia}                    ....T..... T.T....... .G.GAT.... .......... .......... T......T.. A.CTAG...G TCTAAAAA.. 
#Wolffia_australiana_{wolffia}     ....T..... T.T....... .G.GAT.... .......... .......... T......T.. A.CTAG...G TCTAAAAA.. 

#Colocasia_esculenta               GTATATACAC AGTAATAAAA AGTTA---CC CT-GAAAACA GAGAGTCCAA TCCCCAGATC T-----TCTT CCTATCTTTC 
#Spirodela_polyrhiza_{spirodela}   A..A.C.T.. .....A...G ...A.---.. .CCA...... .......... ....TG.... .-----.... .......... 
#ZH0062_{landoltia}                A...GC.T.. .....A.... ...A.-CC.. ..AA...... .......... ....T....T .-----.... .......... 
#ZH0051_{landoltia}                A...GC.T.. .....A.... ...A.-CC.. ..AA...... .......... ....T....T .-----.... .......... 
#ZH0086_{landoltia}                A...GC.T.. .....A.... ...A.-CC.. ..AA...... .......... ....T....T .-----.... .......... 
#D0101_{lemna}                     A...GC.T.. .....AC... ...A.--C.. .CCA....A. .......... ..G.T....T .-----.T.. .....T.... 
#D0107_{lemna}                     A...GC.T.. .....AC... ...A.--C.. .CCA....A. .......... ..G.T....T .-----.T.. .....T.... 
#Lemna_minor_{lemna}               A...GC.T.. .....AC... ...A.--C.. .CCA....A. .......... ..G.T....T .-----.T.. .....T.... 
#ZH0234_{lemna}                    A...GC.T.. .....A-... ...A.ACC.. .CCA....A. .......... ..G.T....T .-----.T.. .......... 
#Wolffiella_lingulata_{wolffiella} A..GGC.T.. .....AG... ...A.---.. .CCA...... .......... ....T....T .-----.... ...T.....G 
#M170_{wolffia}                    A..GGC.T.. .....AG... ...A.---.. .CCA...--- .......... .T.TG....T .-----.... ...C...... 
#Wolffia_australiana_{wolffia}     A..GGC.T.. .....AG... ...A.---.. .CCA...--- .......... .T.TG....T .-----.... ...C...... 

#Colocasia_esculenta               CAGATCCAAT TGGTTCTTGT TCGTTAACAT AACAAGAAAA ------GGTT CAAAATCCTT TATTTTT--- ---GCAACCC 
#Spirodela_polyrhiza_{spirodela}   .G...AA... GA...TA... .A........ .......... AGAAAA.... A......... .......ATT TTT....... 
#ZH0062_{landoltia}                .G...AA... GA...TA... .A........ .C.C-..... A-----...G A......... .......--- ---.....A. 
#ZH0051_{landoltia}                .G...AA... GA...TA... .A........ .C.C-..... A-----...G A......... .......--- ---.....A. 
#ZH0086_{landoltia}                .G...AA... GA...TA... .A........ .C.C-..... A-----...G A......... .......--- ---.....A. 
#D0101_{lemna}                     .CA..AA... GA...TA... .A........ .......... A-----.... .......... .......--- ---....... 
#D0107_{lemna}                     .CA..AA... GA...TA... .A........ .......... A-----.... .......... .......--- ---....... 
#Lemna_minor_{lemna}               .CA..AA... GA...TA... .A........ .......... A-----.... .......... .......--- ---....... 
#ZH0234_{lemna}                    .CA..AA... GA...TA... .A........ .......... A-----...G A......... .......--- ---....... 
#Wolffiella_lingulata_{wolffiella} .G.C.AA... GAA..TA... .A......C. .......... A-----.... A......G.. .......--- ---....... 
#M170_{wolffia}                    .GT.GAA... AAA..TA... .A........ .......... A-----...G A......G.. .......--- ---....... 
#Wolffia_australiana_{wolffia}     .GT.GAA... AAA..TA... .A........ .......... A-----...G A......G.. .......--- ---....... 

#Colocasia_esculenta               AATCGCTCTT TTGATTTTGG AATCAATTTT --CTTT---- -ATCAGAATG CTCTTTC-TT TTACACATCC ATCTCCACTC 
#Spirodela_polyrhiza_{spirodela}   .......... .......... ...TG..... --A...---- -.....T... .......-.. .......CT. .......... 
#ZH0062_{landoltia}                .......... .......... ...TT..... --AG..---- -.....T... .......-.. .......CT. .......... 
#ZH0051_{landoltia}                .......... .......... ...TT..... --AG..---- -.....T... .......-.. .......CT. .......... 
#ZH0086_{landoltia}                .......... .......... ...TT..... --AG..---- -.....T... .......-.. .......CT. .......... 
#D0101_{lemna}                     .......... .......... ...TG..... --AG..---- -.....T... .......-.. .......CT. .......... 
#D0107_{lemna}                     .......... .......... ...TG..... --AG..---- -.....T... .......-.. .......CT. .......... 
#Lemna_minor_{lemna}               .......... .......... ...TG..... --AG..---- -.....T... .......-.. .......CT. .......... 
#ZH0234_{lemna}                    .......... .......... ...TG..... --AG..---- -.....T... .......-.. .......CT. .......... 
#Wolffiella_lingulata_{wolffiella} .......... .......... ...TG..... TTAG..---- -....AT... .......-.. .......CT. ..G....... 
#M170_{wolffia}                    .......... .......... ...TG..... --AG..---- -....AT... .......-.. .......CTT ..A....... 
#Wolffia_australiana_{wolffia}     .......... .......... ...TG..... --AG..---- -....AT... .......-.. .......CTT ..A....... 

#Colocasia_esculenta               -TACCCTATC CATAATGGGG A-ATAGTTAG GATTCATTAA AAAAAGTAAT TGATGATCCA CTCACAGGAG AACCCTTTCC 
#Spirodela_polyrhiza_{spirodela}   -...AT..-- -------.A. .-........ ....----.. .......... .A........ ....T..... ..T....... 
#ZH0062_{landoltia}                -......... T.......A. .-........ ....----.. .......C.. .A.....T.. ....T...C. ..T....... 
#ZH0051_{landoltia}                -......... T.......A. .-........ ....----.. .......C.. .A.....T.. ....T...C. ..T....... 
#ZH0086_{landoltia}                -......... T.......A. .-........ ....----.. .......C.. .A.....T.. ....T...C. ..T....... 
#D0101_{lemna}                     -........- ---.....A. .-........ ....----C. .......... .A.A...T.. .CGCT..... ..T....... 
#D0107_{lemna}                     -........- ---.....A. .-........ ....----C. .......... .A.A...T.. .CGCT..... ..T....... 
#Lemna_minor_{lemna}               -........- ---.....A. .-........ ....----C. .......... .A.A...T.. .CGCT..... ..T....... 
#ZH0234_{lemna}                    -........- ---.....A. .-........ ....----C. .......... .A.....T.. .C.CT..... ..T....... 
#Wolffiella_lingulata_{wolffiella} -......... T.......A. .-........ ....-----C .......C.. .A.....T.. ..----A... ..T...G... 
#M170_{wolffia}                    -....G.... T.......A. .-..C..... ....-----. .......... .A.....T.. ..----AC.. ..T...G... 
#Wolffia_australiana_{wolffia}     -....G.... T.......A. .-..C..... ....-----. .......... .A.....T.. ..----AC.. ..T...G... 

#Colocasia_esculenta               CGTATCAGGT ACTAATCTAT TTTTAACGTT TAATTAGAT- ----CGGGTA ACCAT-TCAA ATTAAGA--- -ACATAAGCT 
#Spirodela_polyrhiza_{spirodela}   .........C .......... .........C .........T AGAT...... .....-.... .......--- -......... 
#ZH0062_{landoltia}                .........C .......... .........G .........T AGAT...... .T...-.... .......--- -.G....... 
#ZH0051_{landoltia}                .........C .......... .........G .........T AGAT...... .T...-.... .......--- -.G....... 
#ZH0086_{landoltia}                .........C .......... .........G .........T AGAT...... .T...-.... .......--- -.G....... 
#D0101_{lemna}                     .........C .......... .........C .........T AGAT...... .T.G.-.... .......--- -......... 
#D0107_{lemna}                     .........C .......... .........C .........T AGAT...... .T.G.-.... .......--- -......... 
#Lemna_minor_{lemna}               .........C .......... .........C .........T AGAT...... .T.G.-.... .......--- -......... 
#ZH0234_{lemna}                    .........C .......... .........C .........T AGAT...... .T.G.-.... .......--- -......... 
#Wolffiella_lingulata_{wolffiella} .........C .......... .........C .........T AGAT...... .TA..-.... .......--- -......... 
#M170_{wolffia}                    .........C .......... .........A .........T AGAT...... CT...-.... .......--- -......... 
#Wolffia_australiana_{wolffia}     .........C .......... .........A .........T AGAT...... CT...-.... .......--- -......... 

#Colocasia_esculenta               CGTCGTTTTT TATTTGCCTA GAATTGGAGC CATAAA--AC TCTATCCATT TATTCACTCG --ACCAAAC- -----GGTAA 
#Spirodela_polyrhiza_{spirodela}   ....AC.... .C........ T......... G..G..--.. .......... ........T. --......G- -----.A... 
#ZH0062_{landoltia}                ....AC.... .C...T.T.. .......... ......--.. .......... ........T. --......GG GTAAAAT.C. 
#ZH0051_{landoltia}                ....AC.... .C...T.T.. .......... ......--.. .......... ........T. --......GG GTAAAAT.C. 
#ZH0086_{landoltia}                ....AC.... .C...T.T.. .......... ......--.. .......... ........T. --......GG GTAAAAT.C. 
#D0101_{lemna}                     ....AC.... .C...T.... .......... ......--.. .......... ........T. --......-- -----AT.T. 
#D0107_{lemna}                     ....AC.... .C...T.... .......... ......--.. .......... ........T. --......-- -----AT.T. 
#Lemna_minor_{lemna}               ....AC.... .C...T.... .......... ......--.. .......... ........T. --......-- -----AT.T. 
#ZH0234_{lemna}                    ....AC.... .C...T.... .......... ......--.. .......... ........T. --......GG ATAAAAT.T. 
#Wolffiella_lingulata_{wolffiella} ....AC.... .C...T.... .....C.... ......--.. .......... ......T.T. --...G..GA GTCAAATC.. 
#M170_{wolffia}                    ....AC.... .C...T.... .....C.... ......--.. .......... ......T.T. --...G..GA GTAAAAT... 
#Wolffia_australiana_{wolffia}     ....AC.... .C...T.... .....C.... ......--.. .......... ......T.T. --...G..GA GTAAAAT... 

#Colocasia_esculenta               ATGTGAATTC ATTTTGTC-- --CCCTTCTA AAAATCAAAG GTTTTTTGTA CCGATCCAGT AAGGATGATC TATTCTTAGA 
#Spirodela_polyrhiza_{spirodela}   .AT.A...GT GAA...AT-- --TTT..T.G TCCCC.G..A A.AAAA-... T......T.. ........C. ....T..... 
#ZH0062_{landoltia}                .......C.. .......--- ---..CCT.. CTT.AT...A AAAG...TG. TT...G.... ........C. .G..T.C... 
#ZH0051_{landoltia}                .......C.. .......--- ---..CCT.. CTT.AT...A AAAG...TG. TT...G.... ........C. .G..T.C... 
#ZH0086_{landoltia}                .......C.. .......--- ---..CCT.. CTT.AT...A AAAG...TG. TT...G.... ........C. .G..T.C... 
#D0101_{lemna}                     .......... T......--- ---..CCT.. CTT.-.G..A AAAG.----. T......... ...A....C. .G..T.C... 
#D0107_{lemna}                     .......... T......--- ---..CCT.. CTT.-.G..A AAAG.----. T......... ...A....C. .G..T.C... 
#Lemna_minor_{lemna}               .......... T......--- ---..CCT.. CTT.-.G..A AAAG.----. T......... ...A....C. .G..T.C... 
#ZH0234_{lemna}                    .......C.. .....A.TTT GT...CCT.. CTT.-.G.CA AAAG.----. T.....T... ...A....C. .G..T-C.A. 
#Wolffiella_lingulata_{wolffiella} .......C.. .......--- ---..CCT.. CTC.CG...A AC.A.----- -......... ........C. .-..T.A... 
#M170_{wolffia}                    .......C.. .......--- ---..CCT.. CTC..G...A AC.A.----- -....T.... ........C. .-..T.C... 
#Wolffia_australiana_{wolffia}     .......C.. .......--- ---..CCT.. CTC..G...A AC.A.----- -....T.... ........C. .-..T.C... 

#Colocasia_esculenta               GTTCTACATT ACTAATTAA- ATTAA-TATA ATAC------ GACATGCTAT TTTTTCCATT CATTACCTTT CAGGATCAGT 
#Spirodela_polyrhiza_{spirodela}   .......... .......T.T .....-.T.. T...TATTAC .......... .......... .......... .......... 
#ZH0062_{landoltia}                .......G.. .G.....T.G .G...-.T.. T...TATTAC .......... .......... .......... .......... 
#ZH0051_{landoltia}                .......G.. .G.....T.G .G...-.T.. T...TATTAC .......... .......... .......... .......... 
#ZH0086_{landoltia}                .......G.. .G.....T.G .G...-.T.. T...TATTAC .......... .......... .......... .......... 
#D0101_{lemna}                     .......G.. .G.....T.T .G...-.T.. T...TATTAC .......... .......... .......... .......... 
#D0107_{lemna}                     .......G.. .G.....T.T .G...-.T.. T...TATTAC .......... .......... .......... .......... 
#Lemna_minor_{lemna}               .......G.. .G.....T.T .G...-.T.. T...TATTAC .......... .......... .......... .......... 
#ZH0234_{lemna}                    .......C.. .G.....T.T .G...A.T.T T...TATTAC .......... .......... .......... .......... 
#Wolffiella_lingulata_{wolffiella} ....A..... .AA....T.T .G..C-.TG. TG..TATTAC .......... .......... .......... .......... 
#M170_{wolffia}                    .......... .A.TT..T.T .G...-.TG. TG..TATTAC .......... .......... .......... .......... 
#Wolffia_australiana_{wolffia}     .......... .A.TT..T.T .G...-.TG. TG..TATTAC .......... .......... .......... .......... 

#Colocasia_esculenta               CGTGGTCTT- ATAGACTCTA CCAAAAGTCT GGACGAATTC GTTGCTTCAT CCAAATGTGT AAAAG-ATCA TAGCCGCACT 
#Spirodela_polyrhiza_{spirodela}   .........- .......... .......... .......... .......... .......... .....-..T. .......... 
#ZH0062_{landoltia}                .........- .......... ....T..... .......... ...A...... .......... .....-..T. .......... 
#ZH0051_{landoltia}                .........- .......... ....T..... .......... ...A...... .......... .....-..T. .......... 
#ZH0086_{landoltia}                .........- .......... ....T..... .......... ...A...... .......... .....-..T. .......... 
#D0101_{lemna}                     .........- .......... .......... .......... ...A...... .......... .....-..TC .......... 
#D0107_{lemna}                     .........- .......... .......... .......... ...A...... .......... .....-..TC .......... 
#Lemna_minor_{lemna}               .........- .......... .......... .......... ...A...... .......... .....-..TC .......... 
#ZH0234_{lemna}                    .........- .......... ....T..... .......... ...A...... .......... .....-..TC .......... 
#Wolffiella_lingulata_{wolffiella} .........T .......... ....T..... .......... ...A...... .......... .....-..T. .......... 
#M170_{wolffia}                    .........- .......... ....T..... .......... ...C...... .......... .....-..T. .......... 
#Wolffia_australiana_{wolffia}     .........- .......... ....T..... .......... ...C...... .......... .....-..T. .......... 

#Colocasia_esculenta               TAAAAGCCGA GTACTCTACC GTTGAGTTAG CAACCCAAAT AAATATATAT ACCAAAAATA GAATATATAT ATAATGTGAA 
#Spirodela_polyrhiza_{spirodela}   .......... .......... .......... ......---- ---------- ---------- -----.G... .AT..A.... 
#ZH0062_{landoltia}                .......... .......... .......... ......---- ---------- ---------- -----.G... .AT..A.... 
#ZH0051_{landoltia}                .......... .......... .......... ......---- ---------- ---------- -----.G... .AT..A.... 
#ZH0086_{landoltia}                .......... .......... .......... ......---- ---------- ---------- -----.G... .AT..A.... 
#D0101_{lemna}                     .......... .......... .......... ......---- ---------- ---------- -----.G... .AT..A.... 
#D0107_{lemna}                     .......... .......... .......... ......---- ---------- ---------- -----.G... .AT..A.... 
#Lemna_minor_{lemna}               .......... .......... .......... ......---- ---------- ---------- -----.G... .AT..A.... 
#ZH0234_{lemna}                    .......... .......... .......... ......---- ---------- ---------- -----.G... TAT..A.... 
#Wolffiella_lingulata_{wolffiella} .......... .......... .......... ......TG-- ---------- ---------- ---.C.G... .AT..A.... 
#M170_{wolffia}                    .......... .......... .......... ......TG-- ---------- ---------- ---.C.G... .AT..A.... 
#Wolffia_australiana_{wolffia}     .......... .......... .......... ......TG-- ---------- ---------- ---.C.G... .AT..A.... 

#Colocasia_esculenta               TATAATATGT GAAG-----A ATAGATATGA TCGAAATCAA AATACAAACA AATAGATTTT CATTAAAAAA AAAAATGGAT 
#Spirodela_polyrhiza_{spirodela}   .......... ....-----. G.C....CA. ...C....T. .......... .C..------ ----...T.. T.....---- 
#ZH0062_{landoltia}                ..G....... A..A-----. G.G....CA. ...C...TT. .......... .C..------ ----..CT.. T.....---- 
#ZH0051_{landoltia}                ..G....... A..A-----. G.G....CA. ...C...TT. .......... .C..------ ----..CT.. T.....---- 
#ZH0086_{landoltia}                ..G....... A..A-----. G.G....CA. ...C...TT. .......... .C..------ ----..CT.. T.....---- 
#D0101_{lemna}                     ..G.....C. ..G.-----. G.C....CA. ...C...TT. .......... .C..------ ----..CT.. TC....---- 
#D0107_{lemna}                     ..G.....C. ..G.-----. G.C....CA. ...C...TT. .......... .C..------ ----..CT.. TC....---- 
#Lemna_minor_{lemna}               ..G.....C. ..G.-----. G.C....CA. ...C...TT. .......... .C..------ ----..CT.. TC....---- 
#ZH0234_{lemna}                    ..G.....C. ....-----. G.C....CA. ...C....T. .......... .C.------- --------.. TC....---- 
#Wolffiella_lingulata_{wolffiella} ..G....... T...TTAAG. G.C....CA. ..AT....T. ..C.T..G.. GC..------ ---------- ---..C---- 
#M170_{wolffia}                    ..G....... T...TTAAG. G.C....CAC ..CT....T. .......C.. .T..------ ---------- ---..C---- 
#Wolffia_australiana_{wolffia}     ..G....... T...TTAAG. G.C....CAC ..CT....T. .......C.. .T..------ ---------- ---..C---- 

#Colocasia_esculenta               TGCACGATCC CACCAAAAAA ATATTGTATT GAAATTCAAT TAGCAACAAA TTTGAAAAGA AAAAATCTAC GATTCGATTA 
#Spirodela_polyrhiza_{spirodela}   ---------- ----..G..T .....----- ---------- ---------- ---------- ---------- ---------- 
#ZH0062_{landoltia}                ---------- -----.GG.T T....T---- -C.....C.A A.ATTTTC.T A..TTT.GT. .G....A.-- ---------- 
#ZH0051_{landoltia}                ---------- -----.GG.T T....T---- -C.....C.A A.ATTTTC.T A..TTT.GT. .G....A.-- ---------- 
#ZH0086_{landoltia}                ---------- -----.GG.T T....T---- -C.....C.A A.ATTTTC.T A..TTT.GT. .G....A.-- ---------- 
#D0101_{lemna}                     ---------- -----.T..T TG...T---- -.....A..- ---------- ----TT..A. ......---- ---------- 
#D0107_{lemna}                     ---------- -----.T..T TG...T---- -.....A..- ---------- ----TT..A. ......---- ---------- 
#Lemna_minor_{lemna}               ---------- -----.T..T TG...T---- -.....A..- ---------- ----TT..A. ......---- ---------- 
#ZH0234_{lemna}                    ---------- -----.T..T TG...T---- -....----- ---------- -------.A. T.....---- ---------- 
#Wolffiella_lingulata_{wolffiella} ---------- ---------- ---------- ---------- ---------- ---------- ---------- ---------- 
#M170_{wolffia}                    ---------- ---------- ---------- ---------- ---------- ---------- ---------- ---------- 
#Wolffia_australiana_{wolffia}     ---------- ---------- ---------- ---------- ---------- ---------- ---------- ---------- 

#Colocasia_esculenta               ATTAAAGTTT CATTTTAATT AAAATGAAAG AAAACCGGGG AGATCCGATT AAAATACAAC AGATTTCCAG ATAAATATTT 
#Spirodela_polyrhiza_{spirodela}   ---------- ---------- ---------- ---------- ---------- ---------- ---------- ---------- 
#ZH0062_{landoltia}                ---------- ---------- ---------- ---------- ---------- ---------- ---------- ---------- 
#ZH0051_{landoltia}                ---------- ---------- ---------- ---------- ---------- ---------- ---------- ---------- 
#ZH0086_{landoltia}                ---------- ---------- ---------- ---------- ---------- ---------- ---------- ---------- 
#D0101_{lemna}                     ---------- ---------- ---------- ---------- ---------- ---------- ---------- ---------- 
#D0107_{lemna}                     ---------- ---------- ---------- ---------- ---------- ---------- ---------- ---------- 
#Lemna_minor_{lemna}               ---------- ---------- ---------- ---------- ---------- ---------- ---------- ---------- 
#ZH0234_{lemna}                    ---------- ---------- ---------- ---------- ---------- ---------- ---------- ---------- 
#Wolffiella_lingulata_{wolffiella} ---------- ---------- ---------- ---------- ---------- ---------- ---------- ---------- 
#M170_{wolffia}                    ---------- ---------- ---------- ---------- ---------- ---------- ---------- ---------- 
#Wolffia_australiana_{wolffia}     ---------- ---------- ---------- ---------- ---------- ---------- ---------- ---------- 

#Colocasia_esculenta               TATTTAAATT TTTTATCAAT TCAAATAATT TTGCATTCAT TAATAGTTGA AGTAAAGAAC CAATATAACC AGTATAAATA 
#Spirodela_polyrhiza_{spirodela}   ---------- -----..... .....AC... ..-T.....G .....A.... .......... .......... .A........ 
#ZH0062_{landoltia}                ---------- -..G.AGTTA .T..G.G.AG ..--...A.G .C...A.... .......... .C........ .A........ 
#ZH0051_{landoltia}                ---------- -..G.AGTTA .T..G.G.AG ..--...A.G .C...A.... .......... .C........ .A........ 
#ZH0086_{landoltia}                ---------- -..G.AGTTA .T..G.G.AG ..--...A.G .C...A.... .......... .C........ .A........ 
#D0101_{lemna}                     ---------- ---------- ---------G ..--.....G ...G.A..T. .T.---.... .......... .A......A. 
#D0107_{lemna}                     ---------- ---------- ---------G ..--.....G ...G.A..T. .T.---.... .......... .A......A. 
#Lemna_minor_{lemna}               ---------- ---------- ---------G ..--.....G ...G.A..T. .T.---.... .......... .A......A. 
#ZH0234_{lemna}                    ---------- ---------- ---------A ..--.....G ...A.A..T. .T.---.... .......... .A......A. 
#Wolffiella_lingulata_{wolffiella} ---------- ---------- ---------- ---------- ---------- ---------- .......... .A........ 
#M170_{wolffia}                    ---------- ---------- ---------- ---------- ---------- ---------- ....C..... .A........ 
#Wolffia_australiana_{wolffia}     ---------- ---------- ---------- ---------- ---------- ---------- ....C..... .A........ 

#Colocasia_esculenta               TGGGGTGGGG ATAAACAGAT CCATTTAT-- TTACGATCGA ATTATATTTG TTCAATACAC CATTGTCAAT ATGAATTACA 
#Spirodela_polyrhiza_{spirodela}   .AAAA-..CT .......... ........-- ....A..... .......... .......... .......... ........T. 
#ZH0062_{landoltia}                ..AA-....T .....T.... ........-- ....A..... .......... ..G....... .......... ........G. 
#ZH0051_{landoltia}                ..AA-....T .....T.... ........-- ....A..... .......... ..G....... .......... ........G. 
#ZH0086_{landoltia}                ..AA-....T .....T.... ........-- ....A..... .......... ..G....... .......... ........G. 
#D0101_{lemna}                     ..AA-...TT .....T.... ........-- ....A..... .......... .......... .......... ..T.....G. 
#D0107_{lemna}                     ..AA-...TT .....T.... ........-- ....A..... .......... .......... .......... ..T.....G. 
#Lemna_minor_{lemna}               ..AA-...TT .....T.... ........-- ....A..... .......... .......... .......... ..T.....G. 
#ZH0234_{lemna}                    ..AA-...TT .....T.... ........-- ....A..... .......... .......... .......... ..T.....G. 
#Wolffiella_lingulata_{wolffiella} GTAA-...AA ..CG.TGC.. TT.....GAA .G..A..G.. .......... .........A .......... ........A. 
#M170_{wolffia}                    .TAA-...AA ..CG.TGC.. TT.C...GAA ....AC.G.. .......... .......... .......... ........G. 
#Wolffia_australiana_{wolffia}     .TAA-...AA ..CG.TGC.. TT.C...GAA ....AC.G.. .......... .......... .......... ........G. 

#Colocasia_esculenta               TGTTGAAAAA AAAAAACAAA TCAAATTAAT TGAATAAATC AAATAAGGAC TTGTGTTGGA -TTGGCACGA CATAAAA--- 
#Spirodela_polyrhiza_{spirodela}   ..-------- --........ ..C....TT. .A......AG ......A... .......... -.......A. .......TAG 
#ZH0062_{landoltia}                .T-------- --........ ..C....TTG .A......-- ----..A... .......... -.......A. .......TAT 
#ZH0051_{landoltia}                .T-------- --........ ..C....TTG .A......-- ----..A... .......... -.......A. .......TAT 
#ZH0086_{landoltia}                .T-------- --........ ..C....TTG .A......-- ----..A... .......... -.......A. .......TAT 
#D0101_{lemna}                     .A-------- --........ ..C...--.A AA..A.G.-- ----..A... .......... -.......A. .C.....TAT 
#D0107_{lemna}                     .A-------- --........ ..C...--.A AA..A.G.-- ----..A... .......... -.......A. .C.....TAT 
#Lemna_minor_{lemna}               .A-------- --........ ..C...--.A AA..A.G.-- ----..A... .......... -.......A. .C.....TAT 
#ZH0234_{lemna}                    .A-------- --........ .A...---.A AA..A...-- ----..A... .......... -.......A. .C.....TAT 
#Wolffiella_lingulata_{wolffiella} ..-------- --C...T... .TCC.G.TT. -T.CA.T.-- --.A..A..T .......... -.......A. ......CTAT 
#M170_{wolffia}                    ..-------- --...CT... ..CC...TT. GT..A.G.-- --GA..A... .......... -.......A. ......CTCT 
#Wolffia_australiana_{wolffia}     ..-------- --...CT... ..CC...TT. GT..A.G.-- --GA..A... .......... -.......A. ......CTCT 

#Colocasia_esculenta               ---------- ---------- --AA-----A AAATAAGGAA GAAGTGGAAA AAA-----TC TCGGGTTTAT TCAATGAATA 
#Spirodela_polyrhiza_{spirodela}   ATAAGAAATC T------GTA GA..-----. .T........ C.......G. ...-----.. .GAA...... ...G.C.C.. 
#ZH0062_{landoltia}                ATATATAATA TAATAAATTA AAT.TTT-C. .......... C.....A.G. .T.-----.A ..AA.....G ...G.C.C.. 
#ZH0051_{landoltia}                ATATATAATA TAATAAATTA AAT.TTT-C. .......... C.....A.G. .T.-----.A ..AA.....G ...G.C.C.. 
#ZH0086_{landoltia}                ATATATAATA TAATAAATTA AAT.TTT-C. .......... C.....A.G. .T.-----.A ..AA.....G ...G.C.C.. 
#D0101_{lemna}                     ATAAGAAATT T------TTA GA..-----. .T....C... C.....A.G. .T.-----.A ..AA....C. .T.T.C.C.. 
#D0107_{lemna}                     ATAAGAAATT T------TTA GA..-----. .T....C... C.....A.G. .T.-----.A ..AA....C. .T.T.C.C.. 
#Lemna_minor_{lemna}               ATAAGAAATT T------TTA GA..-----. .T....C... C.....A.G. .T.-----.A ..AA....C. .T.T.C.C.. 
#ZH0234_{lemna}                    ATAAGAAATT T------TTA GA..-----. GT....C... C.....A... ...AAA-A.A .GAA...... .T.T.C.C.. 
#Wolffiella_lingulata_{wolffiella} ATCAGAAAAT T------TTC GA..-----. .TG...A... C....CA.C. .T.TAATA.A .AAA....C. .T.GGC.C.. 
#M170_{wolffia}                    ATGAGAATTT T------GTC GA..-----. -T.....C.. C.....A.C. .T.TC----- .AAA....C. .T.G.C.C.. 
#Wolffia_australiana_{wolffia}     ATGAGAATTT T------GTC GA..-----. -T.....C.. C.....A.C. .T.TC----- .AAA....C. .T.G.C.C.. 

#Colocasia_esculenta               GAAGTACAAT A-AGCAAGAT TAACTCGTTT TTATTGGTAA ATTTCCAAAA CAAGAAAAGT A-GGTGTGAA TAGAAAAA-- 
#Spirodela_polyrhiza_{spirodela}   A..C...... .-..A..... ......C... .GC....... ...C.T.... .........G G-...A.CG. ........TA 
#ZH0062_{landoltia}                A..C...... .-..A..... ......C... .GC...T... ...A.T.... ........AG GT...T.C.. ........-- 
#ZH0051_{landoltia}                A..C...... .-..A..... ......C... .GC...T... ...A.T.... ........AG GT...T.C.. ........-- 
#ZH0086_{landoltia}                A..C...... .-..A..... ......C... .GC...T... ...A.T.... ........AG GT...T.C.. ........-- 
#D0101_{lemna}                     A..TA.A.C. .C.AA.G... ...T..T... .--..TT.TT ...G.T.... ........AG G-...A.C.. ..T.....-- 
#D0107_{lemna}                     A..TA.A.C. .C.AA.G... ...T..T... .--..TT.TT ...G.T.... ........AG G-...A.C.. ..T.....-- 
#Lemna_minor_{lemna}               A..TA.A.C. .C.AA.G... ...T..T... .--..TT.TT ...G.T.... ........AG G-...A.C.. ..T.....-- 
#ZH0234_{lemna}                    A..TA.A.C. .C.AA.G... ...T..C... .--..TT.-- ...G.T.... ........AG G-...A.C.. .-TC..T.-- 
#Wolffiella_lingulata_{wolffiella} A..CG...-- ----A..T.. .....GC... .--.CCT.-- ---------. ...A.....- ------.C.. ---------- 
#M170_{wolffia}                    A..CG...-- ----A.G... .....TAAA. A--C.CT.-- ---------C .TTAC...-- ---------- ---------- 
#Wolffia_australiana_{wolffia}     A..CG...-- ----A.G... .....TAAA. A--C.CT.-- ---------C .TTAC...-- ---------- ---------- 

#Colocasia_esculenta               -------AAG GCAAGTGTTG AGTAAAAAAT TATACAAAGC TATATACTAC TATATA-GTA GATAC-TGGG CACTACCATT 
#Spirodela_polyrhiza_{spirodela}   AAAAGGC..A T...A..... .......... A......... ..G.CTA..T A...G.TA.T AG...-.A.A T.T..GGCAC 
#ZH0062_{landoltia}                -------... A...A..... .....C.... A......... ..G.CGA..T A.AGG.TA.T A..G.-.A.A T.T..GGCAC 
#ZH0051_{landoltia}                -------... A...A..... .....C.... A......... ..G.CGA..T A.AGG.TA.T A..G.-.A.A T.T..GGCAC 
#ZH0086_{landoltia}                -------... A...A..... .....C.... A......... ..G.CGA..T A.AGG.TA.T A..G.-.A.A T.T..GGCAC 
#D0101_{lemna}                     -------T.A AA..A.AAGA .-----.... AC........ ..G..GA..T A.AGG.TA.T AG.G.T.A.A T.T..GGCAC 
#D0107_{lemna}                     -------T.A AA..A.AAGA .-----.... AC........ ..G..GA..T A.AGG.TA.T AG.G.T.A.A T.T..GGCAC 
#Lemna_minor_{lemna}               -------T.A AA..A.AAGA .-----.... AC........ ..G..GA..T A.AGG.TA.T AG.G.T.A.A T.T..GGCAC 
#ZH0234_{lemna}                    -------T.A AA..AGAAGA .-----.... AC......A. ..G..GA..T A.AGG.TA.T AG.G.C.A.A T.T..GGCAC 
#Wolffiella_lingulata_{wolffiella} -------... A...A....T .-----GT.A A...A..... .....GA..T A.AGGCTA.T AG.G.-.A.A ..T..TG.AC 
#M170_{wolffia}                    -------..A A...A.A..T .-----GT.A A......... ....CGA..T A.AGGCTA.T AG.G.-.A.A .TT..TG.AC 
#Wolffia_australiana_{wolffia}     -------..A A...A.A..T .-----GT.A A......... ....CGA..T A.AGGCTA.T AG.G.-.A.A .TT..TG.AC 

#Colocasia_esculenta               TTGTATTTCA AAAATCTTTT AATTATTTA- ATTTAATGAA TTCAAAGTTC TT---TAGAC AATTAATTCC GCTTTCTTTA 
#Spirodela_polyrhiza_{spirodela}   .CA.T...T. T.-----... ..AA..A.-- -...G..T.. .......... ..---A.A.. ....----.. ..C.....A. 
#ZH0062_{landoltia}                CCACT...TC T.--.T...A ...CC...TG ....G..T.. .......... C.---..A.T ....----.. ..C.....A. 
#ZH0051_{landoltia}                CCACT...TC T.--.T...A ...CC...TG ....G..T.. .......... C.---..A.T ....----.. ..C.....A. 
#ZH0086_{landoltia}                CCACT...TC T.--.T...A ...CC...TG ....G..T.. .......... C.---..A.T ....----.. ..C.....A. 
#D0101_{lemna}                     -----...TC T.--.T...A ....C...-- ----G..T.. ..T......A ..---..A.. ....----.. ..C..T..A. 
#D0107_{lemna}                     -----...TC T.--.T...A ....C...-- ----G..T.. ..T......A ..---..A.. ....----.. ..C..T..A. 
#Lemna_minor_{lemna}               -----...TC T.--.T...A ....C...-- ----G..T.. ..T......A ..---..A.. ....----.. ..C..T..A. 
#ZH0234_{lemna}                    -----...TC T.--GT...A ....C...-- ----G..T.. ..T......A ..---..A.T ....----.. ..C.....A. 
#Wolffiella_lingulata_{wolffiella} .AACT..GTG T.--.T..CA ---------- ---------- ......T... ..ATT..A.T ..G.----.T ..C.....A. 
#M170_{wolffia}                    .GCCT...AG TT--.T...A ...AC..C-- ----...T.. ..G....... ..TTT..A.. ....----.. ..C.....A. 
#Wolffia_australiana_{wolffia}     .GCCT...AG TT--.T...A ...AC..C-- ----...T.. ..G....... ..ATT..A.. ....----.. ..C.....A. 

#Colocasia_esculenta               AAATATCATG AACAGTTCTT GTGGGTTGAG CTCCTTTTTC AAGAAAATAT AAAATAGCCG GAACATTTAA ATAAGTTTGA 
#Spirodela_polyrhiza_{spirodela}   .......... .......... .......... .C........ ........C. .G........ ........G. .......... 
#ZH0062_{landoltia}                .......... .......... .......... .C........ ........C. .G........ .......... .......... 
#ZH0051_{landoltia}                .......... .......... .......... .C........ ........C. .G........ .......... .......... 
#ZH0086_{landoltia}                .......... .......... .......... .C........ ........C. .G........ .......... .......... 
#D0101_{lemna}                     .......... .......... ..A....... .C........ ........C. ........T. ........G. ........T. 
#D0107_{lemna}                     .......... .......... ..A....... .C........ ........C. ........T. ........G. ........T. 
#Lemna_minor_{lemna}               .......... .......... ..A....... .C........ ........C. ........T. ........G. ........T. 
#ZH0234_{lemna}                    .......... .......... ..A....... .C........ ........C. ........T. ........G. .......... 
#Wolffiella_lingulata_{wolffiella} .........T .......... .......... .C........ ........C. .G....A.T. .......... .......... 
#M170_{wolffia}                    .......... .......... .......... .C........ ........C. .G....A... .......... .A........ 
#Wolffia_australiana_{wolffia}     .......... .......... .......... .C........ ........C. .G....A... .......... .A........ 

#Colocasia_esculenta               TTCTTTATCG GATCATAAAA ACCCACTCTC CGAAGATCTC TTCCTTCTCT TCGGGATCGA ACATCAATTG CAACGATTCG 
#Spirodela_polyrhiza_{spirodela}   .......... .......... .......... .......... .......... .......... .......... .......... 
#ZH0062_{landoltia}                .......... .......... .......... .......... .......... .......... .......... .......... 
#ZH0051_{landoltia}                .......... .......... .......... .......... .......... .......... .......... .......... 
#ZH0086_{landoltia}                .......... .......... .......... .......... .......... .......... .......... .......... 
#D0101_{lemna}                     ..T....... .......... .......... .......... .......... .......... .......... .......... 
#D0107_{lemna}                     ..T....... .......... .......... .......... .......... .......... .......... .......... 
#Lemna_minor_{lemna}               ..T....... .......... .......... .......... .......... .......... .......... .......... 
#ZH0234_{lemna}                    ..T....... .......... .......... .......... .......... ...A...... .......... .......... 
#Wolffiella_lingulata_{wolffiella} .......... .......... .......... .......... .......... .......... .......... .......... 
#M170_{wolffia}                    .......... .......... .......... .......... G......... .......... .......... .......... 
#Wolffia_australiana_{wolffia}     .......... .......... .......... .......... G......... .......... .......... .......... 

#Colocasia_esculenta               ATAGATGGCT CATTGGGATA GATAAACAAA GCCCCCCCC- ---AGAAACG TATAGGAGGT TTTCTCCTCG TACGGCTCAA 
#Spirodela_polyrhiza_{spirodela}   .......... .......... .....G.... .........C CGC....... ....A..... .........A .......... 
#ZH0062_{landoltia}                ......T... .......... .....G.... .........C -GC....... ....A..... .........A .......... 
#ZH0051_{landoltia}                ......T... .......... .....G.... .........C -GC....... ....A..... .........A .......... 
#ZH0086_{landoltia}                ......T... .......... .....G.... .........C -GC....... ....A..... .........A .......... 
#D0101_{lemna}                     ......T... .......... .G...G.... .........- -GC....... ....A..... ...T.....A .......... 
#D0107_{lemna}                     ......T... .......... .G...G.... .........- -GC....... ....A..... ...T.....A .......... 
#Lemna_minor_{lemna}               ......T... .......... .G...G.... .........- -GC....... ....A..... ...T.....A .......... 
#ZH0234_{lemna}                    ......T... .......... .G....T... ........-- -GC....... ....A..... ...T.....A .......... 
#Wolffiella_lingulata_{wolffiella} ......T... .......... .....G.... .........C -AC....... ....A..... .........A .......... 
#M170_{wolffia}                    ......T... .......... .....G.... .........C -AC....... ....A..... ...T.....A .......... 
#Wolffia_australiana_{wolffia}     ......T... .......... .....G.... .........C -AC....... ....A..... ...T.....A .......... 

#Colocasia_esculenta               GCAAGAAAGA ATGATTCTAA AA-TCAAATG ATTGATTCAA TTTA------ --ATTAAATT CAAATTTTTT ATTTATT--- 
#Spirodela_polyrhiza_{spirodela}   .----..... .......... .------... ...C...--- ..A.------ --.A.TT... TT..A..C.A ....T.A--- 
#ZH0062_{landoltia}                .----..... .......--- ---.A...A. ...C...TT. A.-------- --CCA..... TCC......A T..AG..--- 
#ZH0051_{landoltia}                .----..... .......--- ---.A...A. ...C...TT. A.-------- --CCA..... TCC......A T..AG..--- 
#ZH0086_{landoltia}                .----..... .......--- ---.A...A. ...C...TT. A.-------- --CCA..... TCC......A T..AG..--- 
#D0101_{lemna}                     .----..... .......... ..C.A...A. ...C...TT. A.A.TT---A AT.AA....G TC......GA T..AG..--- 
#D0107_{lemna}                     .----..... .......... ..C.A...A. ...C...TT. A.A.TT---A AT.AA....G TC......GA T..AG..--- 
#Lemna_minor_{lemna}               .----..... .......... ..C.A...A. ...C...TT. A.A.TT---A AT.AA....G TC......GA T..AG..--- 
#ZH0234_{lemna}                    .----..... .......... ..C.A...A. ...A...TT. A.-------- --.AA....G TC.......A T..AG..--- 
#Wolffiella_lingulata_{wolffiella} .----..... .......... ..C....... T..ATC.TT. C.C.AA---A AA..AC...G G.C......C T..AG..GAG 
#M170_{wolffia}                    .----..... .......... ..C.A..... T..ATA.TG. C.C.AAATAA AA..GC.C.G G.C......A T..AGC.--- 
#Wolffia_australiana_{wolffia}     .----..... .......... ..C.A..... T..ATA.TG. C.C.AAATAA AA..GC.C.G G.C......A T..AGC.--- 

#Colocasia_esculenta               --TTAGAACA TTAT--AACA AATTTAGAAT TCTATTCTAT TATTTCTAAT TAATATTAAT AA-------A AATATAATAA 
#Spirodela_polyrhiza_{spirodela}   --A..T..AC ..----..T. GT....AG-- .TA...AA.. .T.AATC... A.....C... .G-------T C..G.C.... 
#ZH0062_{landoltia}                --...AT.T. .--------. T....T...A CT..A.AGT. .TAAGT.... ...AT..TTA ..TACCAAT. ..A....AT. 
#ZH0051_{landoltia}                --...AT.T. .--------. T....T...A CT..A.AGT. .TAAGT.... ...AT..TTA ..TACCAAT. ..A....AT. 
#ZH0086_{landoltia}                --...AT.T. .--------. T....T...A CT..A.AGT. .TAAGT.... ...AT..TTA ..TACCAAT. ..A....AT. 
#D0101_{lemna}                     --AATAT.T. ..------T. ..C...T..A CT..A.AGT. .TAAAT.... ...AT.A..A ..-------- ..A....A.. 
#D0107_{lemna}                     --AATAT.T. ..------T. ..C...T..A CT..A.AGT. .TAAAT.... ...AT.A..A ..-------- ..A....A.. 
#Lemna_minor_{lemna}               --AATAT.T. ..------T. ..C...T..A CT..A.AGT. .TAAAT.... ...AT.A..A ..-------- ..A....A.. 
#ZH0234_{lemna}                    --AATAT.T. ..------T. T.C...AT.G .T.TAAA--- .TAA.TA... ...A.A...A ..-------- ..A.A..AG. 
#Wolffiella_lingulata_{wolffiella} TT...AG.TT ..------T. .T....AG-- -TC....A.. .TACAT.TT. .....GC... ..-------- -.A..C.CT. 
#M170_{wolffia}                    --...AG.TT ..------TC .T....AG-- -TC...GA.. ----ATGTT. A.....C... ..-------- -.A..C.C.. 
#Wolffia_australiana_{wolffia}     --...AG.TT ..------TC .T....AG-- -TC...GA.. ----ATGTT. A.....C... ..-------- -.A..C.C.. 

#Colocasia_esculenta               ATAAAATATC AAT--AGTTA TATCATAAT- -GGTATAGTG GCAAAC---- TGATCCATAA A--------- TAAAATCATG 
#Spirodela_polyrhiza_{spirodela}   -..T.G.CAT ...--GC.AT A....C..-- --AC.C.TCC AT...A---- .A.--A..GG .--------- .....AA... 
#ZH0062_{landoltia}                G.C.TG..AT ...AT...CC .C.A..G..A CAA.G..A.. ......---- CC...T.... .A----AAAC .......... 
#ZH0051_{landoltia}                G.C.TG..AT ...AT...CC .C.A..G..A CAA.G..A.. ......---- CC...T.... .A----AAAC .......... 
#ZH0086_{landoltia}                G.C.TG..AT ...AT...CC .C.A..G..A CAA.G..A.. ......---- CC...T.... .A----AAAC .......... 
#D0101_{lemna}                     G.C.GG.CAT ...AT...CC .C.A..G..A CAA....A.. ......---- AC...TC... .A----AAAC .......... 
#D0107_{lemna}                     G.C.GG.CAT ...AT...CC .C.A..G..A CAA....A.. ......---- AC...TC... .A----AAAC .......... 
#Lemna_minor_{lemna}               G.C.GG.CAT ...AT...CC .C.A..G..A CAA....A.. ......---- AC...TC... .A----AAAC .......... 
#ZH0234_{lemna}                    G.C.TG.CAT ...AT...CC .T.A..G..A CAA....A.. ......---- AT...TC... .A----AAAC .......... 
#Wolffiella_lingulata_{wolffiella} G.C.TG.CAT ...ATC.CCC .C.A..GC.A CAA....AA. .G....ACTT .T...T...T .A-------- --...GA... 
#M170_{wolffia}                    G.C.TG.CAT ...ATC.CCC .CAA.....A CAA....AA. .G....ACAT .T...TC..T .ATATAAAAC .C...AA... 
#Wolffia_australiana_{wolffia}     G.C.TG.CAT ...ATC.CCC .CAA.....A CAA....AA. .G....ACAT .T...TC..T .ATATAAAAC .C...AA... 

#Colocasia_esculenta               AA-----TTA GACTATGATT GGAATTGTTT TATTTTTCCA TAAAGAAAAA ACG-AAACTT CATTCATTTG TACTCATAAC 
#Spirodela_polyrhiza_{spirodela}   ..-----... .......... TA....A... .--....... .......... ...-...... .......... .......... 
#ZH0062_{landoltia}                ..ATGAA... ......T... TA........ .......... ....T..... .AT-...... .......... .....C.... 
#ZH0051_{landoltia}                ..ATGAA... ......T... TA........ .......... ....T..... .AT-...... .......... .....C.... 
#ZH0086_{landoltia}                ..ATGAA... ......T... TA........ .......... ....T..... .AT-...... .......... .....C.... 
#D0101_{lemna}                     ..ATGAA... T.....T... TA.T...... .......... .......... .AT-...... .......... .......... 
#D0107_{lemna}                     ..ATGAA... T.....T... TA.T...... .......... .......... .AT-...... .......... .......... 
#Lemna_minor_{lemna}               ..ATGAA... T.....T... TA.T...... .......... .......... .AT-...... .......... .......... 
#ZH0234_{lemna}                    .--------- -.....T... TT.T..CA.. --........ .......... .AAG...... .......... .......... 
#Wolffiella_lingulata_{wolffiella} ..CTGAA... .......... TA........ .......A.. ......C... .----..... .......... .C........ 
#M170_{wolffia}                    ..CTGAA... .......... TA........ .......A.. ......C... .----..... .......... .C........ 
#Wolffia_australiana_{wolffia}     ..CTGAA... .......... TA........ .......A.. ......C... .----..... .......... .C........ 

#Colocasia_esculenta               TCAAGTTGGG TAGCTCTG-A AAGAA---TT CGAATAGAAA TCCTTAGAAA TTTTT----G AGTCGTCTGT AA-CCTTTTT 
#Spirodela_polyrhiza_{spirodela}   .........C .....T..-. .....---.. .......... .........T ..A..----. ........C. ..-..C.... 
#ZH0062_{landoltia}                .......... ..A..T..T. .....---.. T.....C... .........T .....----. ........C. ..-..C.... 
#ZH0051_{landoltia}                .......... ..A..T..T. .....---.. T.....C... .........T .....----. ........C. ..-..C.... 
#ZH0086_{landoltia}                .......... ..A..T..T. .....---.. T.....C... .........T .....----. ........C. ..-..C.... 
#D0101_{lemna}                     .......... .....T..-. .....---.. .......... .........T .....TATT. ........C. ..A..C.... 
#D0107_{lemna}                     .......... .....T..-. .....---.. .......... .........T .....TATT. ........C. ..A..C.... 
#Lemna_minor_{lemna}               .......... .....T..-. .....---.. .......... .........T .....TATT. ........C. ..A..C.... 
#ZH0234_{lemna}                    .........A .....T.C-. .....---.. ......A... .........T .....-ATT. ..C.....C. ..A..C.... 
#Wolffiella_lingulata_{wolffiella} .......... .....T..A. ..A..AA-.. .C........ .....C...T ..A..----. ...T....C. ..CA.C.... 
#M170_{wolffia}                    ......A... A....T..A. ..AT----.. .C...----- .....C...T ..A..----. ...T....C. ..CA.C.... 
#Wolffia_australiana_{wolffia}     ......A... A....T..A. ..AT----.. .C...----- .....C...T ..A..----. ...T....C. ..CA.C.... 

#Colocasia_esculenta               TGTTTGTCTC ATCTCAAATC TATTTGAATT TTATTCCTTA TTCTAATTCC TCATTT---- -TGATTCAAT TGTTGAGACA 
#Spirodela_polyrhiza_{spirodela}   .......... .......... .G........ ..C...T... ...C....G. .AGA..GGAT C.A...G... ...C...... 
#ZH0062_{landoltia}                .......... .......... .G........ ......T... ..AC...... .A.A..GGAT A.A...T... .......... 
#ZH0051_{landoltia}                .......... .......... .G........ ......T... ..AC...... .A.A..GGAT A.A...T... .......... 
#ZH0086_{landoltia}                .......... .......... .G........ ......T... ..AC...... .A.A..GGAT A.A...T... .......... 
#D0101_{lemna}                     .......... ....G..... .G...A.... GG....T... ..AC...... .A.A..GGAT A.A...G... ...C...... 
#D0107_{lemna}                     .......... ....G..... .G...A.... GG....T... ..AC...... .A.A..GGAT A.A...G... ...C...... 
#Lemna_minor_{lemna}               .......... ....G..... .G...A.... GG....T... ..AC...... .A.A..GGAT A.A...G... ...C...... 
#ZH0234_{lemna}                    .......... ..A.G..... .G...A.... AGG...T... ..AC...... .A.A..GGAT A.A...G... ...C...... 
#Wolffiella_lingulata_{wolffiella} -..C...... ....G..... .G....TT.A ......T... G..C...... .A.A..GGAG AGA...TC.. ...CA..... 
#M170_{wolffia}                    ...C...... .......... .GA...CT.A ......T... .......... .A.A..TGAG A.A...T... ...CA..... 
#Wolffia_australiana_{wolffia}     ...C...... .......... .GA...CT.A ......T... .......... .A.A..TGAG A.A...T... ...CA..... 

#Colocasia_esculenta               GTT--GAAAA TTGTGTT--- -TCCTTGTTC CGGAATCCTT AATCTTTGCT TTGTTGAATC GTTGGGTTTA GACATTACTT 
#Spirodela_polyrhiza_{spirodela}   ...--T.... .A.....--- -......... .......... .......... ..A.C..... C......... .......... 
#ZH0062_{landoltia}                ...--T.... .A.....--- -.G....... ..C....... .......... ..A.C..... C......... .......... 
#ZH0051_{landoltia}                ...--T.... .A.....--- -.G....... ..C....... .......... ..A.C..... C......... .......... 
#ZH0086_{landoltia}                ...--T.... .A.....--- -.G....... ..C....... .......... ..A.C..... C......... .......... 
#D0101_{lemna}                     ..C--..... .G.....--- -.A....... .......... .......... ..A.CA.... C......... .......... 
#D0107_{lemna}                     ..C--..... .G.....--- -.A....... .......... .......... ..A.CA.... C......... .......... 
#Lemna_minor_{lemna}               ..C--..... .G.....--- -.A....... .......... .......... ..A.CA.... C......... .......... 
#ZH0234_{lemna}                    ...--..... .G.....--- -.A......G .......... .......... ..A.CA.... C......... .......... 
#Wolffiella_lingulata_{wolffiella} C..TTC.... A......--- -.T....... ..C....... ........T. ..A.C..... C......... .......... 
#M170_{wolffia}                    C..--C.... .......TTG T.T......A ..C....... ..C....AT. ..A.C..... C......... .......... 
#Wolffia_australiana_{wolffia}     C..--C.... .......TTG T.T......A ..C....... ..C....AT. ..A.C..... C......... .......... 

#Colocasia_esculenta               CGGTGATTTT ACTCCTTTCA AAACGGCAGC AACATACCCT TTCTTTCTAT GGAAAAATT- ATACGAACGA TTGATTCCCT 
#Spirodela_polyrhiza_{spirodela}   .......C.. ...A....G. .......... .......... ..----...G .A.......- ........A. ..T....... 
#ZH0062_{landoltia}                .......C.. ...T....G. ...T...... .......... ..----...G .A.......T .......AA. .GC....... 
#ZH0051_{landoltia}                .......C.. ...T....G. ...T...... .......... ..----...G .A.......T .......AA. .GC....... 
#ZH0086_{landoltia}                .......C.. ...T....G. ...T...... .......... ..----...G .A.......T .......AA. .GC....... 
#D0101_{lemna}                     .......CC. ...T....G. ...T...... .......... ..----...G .A.......- .......AA. ..C....... 
#D0107_{lemna}                     .......CC. ...T....G. ...T...... .......... ..----...G .A.......- .......AA. ..C....... 
#Lemna_minor_{lemna}               .......CC. ...T....G. ...T...... .......... ..----...G .A.......- .......AA. ..C....... 
#ZH0234_{lemna}                    .......CC. ...T....G. ...T...... ........T. ..----...G .A....G..- .......AA. ..C....... 
#Wolffiella_lingulata_{wolffiella} .......C.G ...T....G. ...T...... .......... ..----...G .A....--.G .......AA. -.C....G.C 
#M170_{wolffia}                    .......C.. ...T....G. ...T...... ....G...T. ..----...G .A...---.G .......AA. A.C....T.C 
#Wolffia_australiana_{wolffia}     .......C.. ...T....G. ...T...... ....G...T. ..----...G .A...---.G .......AA. A.C....T.C 

#Colocasia_esculenta               TGTAATACAC TTTTGATCAA AATAGTTTTA CC-----AAT TCCAACAAGT TTGACTTTTT GATTTCAAA- ----ATTGTT 
#Spirodela_polyrhiza_{spirodela}   .......... ........G. .......... ..-----T-. AA...TTCC. .......... C........T TAAA...... 
#ZH0062_{landoltia}                .......... ........G. .......... ..TTACC... .......... .......... C....G...T GAAA...... 
#ZH0051_{landoltia}                .......... ........G. .......... ..TTACC... .......... .......... C....G...T GAAA...... 
#ZH0086_{landoltia}                .......... ........G. .......... ..TTACC... .......... .......... C....G...T GAAA...... 
#D0101_{lemna}                     .......... ........G. .......... ..-----... G......... .......... C....A...T GCAA...... 
#D0107_{lemna}                     .......... ........G. .......... ..-----... G......... .......... C....A...T GCAA...... 
#Lemna_minor_{lemna}               .......... ........G. .......... ..-----... G......... .......... C....A...T GCAA...... 
#ZH0234_{lemna}                    .......... ........G. ...G.....C ..-----... G......... .......... CT.......T GCAA...... 
#Wolffiella_lingulata_{wolffiella} .......... ........G. .......... ..GTACT... .......... ..A....... ..G.GT...G AAAA...... 
#M170_{wolffia}                    .......... ........G. .......... ..TTACCG.. ..T....... .......... C.G..T...G TAAA...... 
#Wolffia_australiana_{wolffia}     .......... ........G. .......... ..TTACCG.. ..T....... .......... C.G..T...G TAAA...... 

#Colocasia_esculenta               AGAATTTGAA TCTTTCGAT- ---------- ---------- ---------- ---------- ---------- ---------- 
#Spirodela_polyrhiza_{spirodela}   .......... .T.......- ---------- ---------- ---------- ---------- ---------- ---------- 
#ZH0062_{landoltia}                .......... .T.......- ---------- ---------- ---------- ---------- ---------- ---------- 
#ZH0051_{landoltia}                .......... .T.......- ---------- ---------- ---------- ---------- ---------- ---------- 
#ZH0086_{landoltia}                .......... .T.......- ---------- ---------- ---------- ---------- ---------- ---------- 
#D0101_{lemna}                     ......---- --.......- ---------- ---------- ---------- ---------- ---------- ---------- 
#D0107_{lemna}                     ......---- --.......- ---------- ---------- ---------- ---------- ---------- ---------- 
#Lemna_minor_{lemna}               ......---- --.......- ---------- ---------- ---------- ---------- ---------- ---------- 
#ZH0234_{lemna}                    ......A... .T...A...- ---------- ---------- ---------- ---------- ---------- ---------- 
#Wolffiella_lingulata_{wolffiella} .........T .T...TTCGA TTATATAATT ATATTTATAT ATTATATTAT TATTATATAT AGAGATTATA TTATATATAG 
#M170_{wolffia}                    .......T.T .T...TTT-- ---------- ---------- ---------- ---------- ---------- ---------- 
#Wolffia_australiana_{wolffia}     .......T.T .T...TTT-- ---------- ---------- ---------- ---------- ---------- ---------- 

#Colocasia_esculenta               ---------- --------CT CTAAATTGAA GACATAT--- TTACAA-AGT TGGTCCAGCT TATTCATTGG CATTAACCCT 
#Spirodela_polyrhiza_{spirodela}   ---------- --------T. A......... A.TC...--- .G....-... -A........ .G..A..A.. .......... 
#ZH0062_{landoltia}                ---------- --------T. .G....AA.. A.T....GTT ......-... -A........ .G..A...T. .......... 
#ZH0051_{landoltia}                ---------- --------T. .G....AA.. A.T....GTT ......-... -A........ .G..A...T. .......... 
#ZH0086_{landoltia}                ---------- --------T. .G....AA.. A.T....GTT ......-... -A........ .G..A...T. .......... 
#D0101_{lemna}                     ---------- --------T. .G.....T.. A.T....GTT ......-... -A........ .G..A..... .......... 
#D0107_{lemna}                     ---------- --------T. .G.....T.. A.T....GTT ......-... -A........ .G..A..... .......... 
#Lemna_minor_{lemna}               ---------- --------T. .G.....T.. A.T....GTT ......-... -A........ .G..A..... .......... 
#ZH0234_{lemna}                    ---------- --------T. .G.....TT. A.T....GTT ......-... -A........ .G..A..... .......... 
#Wolffiella_lingulata_{wolffiella} AGAATAGAGA TAATATAATG T.T.GA.AT. ..G....GTT ......-... -A........ .G..A..... .......... 
#M170_{wolffia}                    ---------- --------.G A.T.TA.AT. ..G....GTT ......-... -A........ .C..A..... .......... 
#Wolffia_australiana_{wolffia}     ---------- --------.G A.T.TA.AT. ..G....GTT ......-... -A........ .C..A..... .......... 

#Colocasia_esculenta               AGATTTTTTC CCTCGATATG ATAAATGAAT CATTACTTTC TACTCGAGCT TCATCGTGTA CTATTTACTT ATTACTTACA 
#Spirodela_polyrhiza_{spirodela}   .....CG.C. ..C....... ......C... .....T.... .......... ....T..... .......... ..-------. 
#ZH0062_{landoltia}                .....CG.C. ..C....... ......T... .....T...A .......... .......... .......... ..-------. 
#ZH0051_{landoltia}                .....CG.C. ..C....... ......T... .....T...A .......... .......... .......... ..-------. 
#ZH0086_{landoltia}                .....CG.C. ..C....... ......T... .....T...A .......... .......... .......... ..-------. 
#D0101_{lemna}                     .....GG.C. ..C....... ......C... .....T...A .......... .......... .......... ..-------. 
#D0107_{lemna}                     .....GG.C. ..C....... ......C... .....T...A .......... .......... .......... ..-------. 
#Lemna_minor_{lemna}               .....GG.C. ..C....... ......C... .....T...A .......... .......... .......... ..-------. 
#ZH0234_{lemna}                    .....CG.C. ..C....... ......C... .....T...T .......... .......... .......... ..-------. 
#Wolffiella_lingulata_{wolffiella} .....CGG.. ...T...... ......C... .....T...A .......... .......... .......... ..-------. 
#M170_{wolffia}                    .....CG.C. ..C....... ......C... .....T...A .......... ......C... .......... C.-------. 
#Wolffia_australiana_{wolffia}     .....CG.C. ..C....... ......C... .....T...A .......... ......C... .......... C.-------. 

#Colocasia_esculenta               ACCCAACAAA ATGGGGTTCC TAGTGGAACA GAACAAACCA TGTCGAGCCA AGAGCATCCT CATTTCTATA GAGAATGGTG 
#Spirodela_polyrhiza_{spirodela}   ....T.-... .......... .....A.... .......... .......... .......... .......... ..A....... 
#ZH0062_{landoltia}                ....C.-... .........T ....AA.... .......... .......... .......... .......... ..A....... 
#ZH0051_{landoltia}                ....C.-... .........T ....AA.... .......... .......... .......... .......... ..A....... 
#ZH0086_{landoltia}                ....CC-... .........T ....AA.... .......... .......... .......... .......... ..A....... 
#D0101_{lemna}                     ....CC-... ..T....... ....AA.... .......... .......T.. ........T. .......... ..A....... 
#D0107_{lemna}                     ....CC-... ..T....... ....AA.... .......... .......T.. ........T. .......... ..A....... 
#Lemna_minor_{lemna}               ....CC-... ..T....... ....AA.... .......... .......T.. ........T. .......... ..A....... 
#ZH0234_{lemna}                    ....CC-... .A........ ....AA...G ..G....... .......... ........T. .......... ..A....... 
#Wolffiella_lingulata_{wolffiella} ..A.CC.C.. ..T....C.T ....AA.G.. .......... .......AT. .......... .....AG... ..A.....C. 
#M170_{wolffia}                    ..-.CT.G.. ..T....C.. ....AA.T.. .......... .......A.. .......... .....AG... ..A.....C. 
#Wolffia_australiana_{wolffia}     ..-.CT.G.. ..T....C.. ....AA.T.. .......... .......A.. .......... .....AG... ..A.....C. 

#Colocasia_esculenta               GATGTAAGAA TCCACATAAG TGATCACGTC CTTCAAGTCG CACGTTGCTT TCTACCACAT CGTTTCAAAC GAAGTTTTAC 
#Spirodela_polyrhiza_{spirodela}   ...A...... ......C..A C......... .......... .......... .......... .......... .......... 
#ZH0062_{landoltia}                ...A...A.. ......C..A G......... .......... .......... .......... .......... .......... 
#ZH0051_{landoltia}                ...A...A.. ......C..A G......... .......... .......... .......... .......... .......... 
#ZH0086_{landoltia}                ...A...A.. ......C..A G......... .......... .......... .......... .......... .......... 
#D0101_{lemna}                     ...A...... ......C..A G......... .......... .......... .......... .......... .......... 
#D0107_{lemna}                     ...A...... ......C..A G......... .......... .......... .......... .......... .......... 
#Lemna_minor_{lemna}               ...A...... ......C..A G......... .......... .......... .......... .......... .......... 
#ZH0234_{lemna}                    ...A...... ......C..A G......... .......... .......... .......... .......... .......... 
#Wolffiella_lingulata_{wolffiella} ...C...... ......G..A A......... .......... .......... .......... .....T.... .......... 
#M170_{wolffia}                    ...A...... .........A G......... .......... .......... .......... .......... ....C..... 
#Wolffia_australiana_{wolffia}     ...A...... .........A G......... .......... .......... .......... .......... ....C..... 

#Colocasia_esculenta               CATAACATTC CTCTAATTTC GAACCGGGAT GGAATTGATT CAATATGGAA TCATGAATAG TCATTGGCTC AATCGGTACA 
#Spirodela_polyrhiza_{spirodela}   .......... .......... ....A..... .......... .......... .......... .......... .G.......T 
#ZH0062_{landoltia}                .......... .......... .......... .......... .......... .......... ......A... .G...----T 
#ZH0051_{landoltia}                .......... .......... .......... .......... .......... .......... ......A... .G...----T 
#ZH0086_{landoltia}                .......... .......... .......... .......... .......... .......... ......A... .G...----T 
#D0101_{lemna}                     .......... .......... ....T..... .......... .......... .......... ......A... .G...----T 
#D0107_{lemna}                     .......... .......... ....T..... .......... .......... .......... ......A... .G...----T 
#Lemna_minor_{lemna}               .......... .......... ....T..... .......... .......... .......... ......A... .G...----T 
#ZH0234_{lemna}                    .......... .......... ....T..... .......... .......... .......... ......A... .G...----T 
#Wolffiella_lingulata_{wolffiella} .......... .......... .......... .......... .......... .......... ......A... .G.TT--.GT 
#M170_{wolffia}                    .......... .......... .......... .......... .......... .......... ......A... TG.TT--.GT 
#Wolffia_australiana_{wolffia}     .......... .......... .......... .......... .......... .......... ......A... TG.TT--.GT 

#Colocasia_esculenta               TTTCAGTACA TACTTTTTTA TCTATTTCCC TTTTATTT-- ------ATGG ATTGG----- --GTCTTTAT CCTAAGAAAT 
#Spirodela_polyrhiza_{spirodela}   ...T...CT. .......... ..C......T ........TT TTCTGA..AA .A.AAA---A AA........ ...G....G. 
#ZH0062_{landoltia}                ...T...C.. ........G. ....G..AGG AA.A.AA.GA GT---T.GCA ..AAAATCAA AA........ ...G.T..G. 
#ZH0051_{landoltia}                ...T...C.. ........G. ....G..AGG AA.A.AA.GA GT---T.GCA ..AAAATCAA AA........ ...G.T..G. 
#ZH0086_{landoltia}                ...T...C.. ........G. ....G..AGG AA.A.AA.GA GT---T.GCA ..AAAATCAA AA........ ...G.T..G. 
#D0101_{lemna}                     ...T...C.. .......... .T.------- ---------- -----T..CC ...------- ---.A...T. .T.TTTTG.A 
#D0107_{lemna}                     ...T...C.. .......... .T.------- ---------- -----T..CC ...------- ---.A...T. .T.TTTTG.A 
#Lemna_minor_{lemna}               ...T...C.. .......... .T.------- ---------- -----T..CC ...------- ---.A...T. .T.TTTTG.A 
#ZH0234_{lemna}                    ...T...C.. .......... .T.------- ---------- -----T..CT ...------- ---.--..T. .T.TTTTG.A 
#Wolffiella_lingulata_{wolffiella} CCAT.CCC-T .TT..A.CC. .T..C..TA. ....TAG.TA GTTT-AG.TA .GAATAAAAA AA........ G..GC...GC 
#M170_{wolffia}                    ACAT.CAGAC CTT....... .T.TC.C.AT .GACT...TA GTT--AG.TA GGAATAAAAA AA........ ....G...GG 
#Wolffia_australiana_{wolffia}     ACAT.CAGAC CTT....... .T.TC.C.AT .GACT...TA GTT--AG.TA GGAATAAAAA AA........ ....G...GG 

#Colocasia_esculenta               CGCAGCAAGA AAAGAATCAA AA--TTAACT CCCAT--ATT TTAACCTATG AAGGAAACCC ATTTTTATTT TTTACAAAAA 
#Spirodela_polyrhiza_{spirodela}   .T........ ......AG.. .T--CC..G. ATT.---..C CCT.TT.TCT .GTT.....T .G.C..T... ..C.A..... 
#ZH0062_{landoltia}                .T........ ...C..AT.. .T--CA..G. ATT.---.CC CCT.TT.TCT .GTT.....T .G....---. ..CCA..... 
#ZH0051_{landoltia}                .T........ ...C..AT.. .T--CA..G. ATT.---.CC CCT.TT.TCT .GTT.....T .G....---. ..CCA..... 
#ZH0086_{landoltia}                .T........ ...C..AT.. .T--CA..G. ATT.---.CC CCT.TT.TCT .GTT.....T .G....---. ..CCA..... 
#D0101_{lemna}                     TTT..TT.AG ..TA..AT.. .-----..G. .TTT---..G .CTTTA.TCT G..A.GT.T. .G-------- --C.A..... 
#D0107_{lemna}                     TTT..TT.AG ..TA..AT.. .-----..G. .TTT---..G .CTTTA.TCT G..A.GT.T. .G-------- --C.A..... 
#Lemna_minor_{lemna}               TTT..TT.AG ..TA..AT.. .-----..G. .TTT---..G .CTTTA.TCT G..A.GT.T. .G-------- --C.A..... 
#ZH0234_{lemna}                    TTT..TT.AG ..TT..AT.. .-----..G. .TTT---..G ---------- ---A.GT.T. .G-------- --G.A..... 
#Wolffiella_lingulata_{wolffiella} .T.G...... ...C..AA.. ..ATAC..AG AGT.---.AC ....AG.T.T TTT-.G.TGT ..G.CA.--. ..C.AGT... 
#M170_{wolffia}                    .T.G...... ...CC.AT.. .--TCC..AG ATT.---.AA ....AG.T.T TTTT.G.TGT ..G.CA.--. .GG.AGT... 
#Wolffia_australiana_{wolffia}     .T.G...... ...CC.AT.. .--TCC..AG ATT.---.AA ....AG.T.T TTTT.G.TGT ..G.CA.--. .GG.AGT... 

#Colocasia_esculenta               AAAAAAGGAC CCC-----AT TTTTCTCAAA AAAAATAAAT GAAATTTAGG CCTA-AAAAA AATGGGTCTT TCATTACATT 
#Spirodela_polyrhiza_{spirodela}   ...TG..--- --------.. ....T---.. .TGGG.CTT. T.TT....TT TT.C-.TT.C .T.AAA.T.C CAT..GA..C 
#ZH0062_{landoltia}                TG.G.TT--- ---------- --------T. ..GGG.CTT. ..TT..C.TT TT..-.TT.C .T.AAA.T.C CAT..GA... 
#ZH0051_{landoltia}                TG.G.TT--- ---------- --------T. ..GGG.CTT. ..TT..C.TT TT..-.TT.C .T.AAA.T.C CAT..GA... 
#ZH0086_{landoltia}                TG.G.TT--- ---------- --------T. ..GGG.CTT. ..TT..C.TT TT..-.TT.C .T.AAA.T.C CAT..GA... 
#D0101_{lemna}                     C....----- ---------- ---------. ..-------- ---------- T.C.-.GT.- -T.AACC.C. CTT..CT.A. 
#D0107_{lemna}                     C....----- ---------- ---------. ..-------- ---------- T.C.-.GT.- -T.AACC.C. CTT..CT.A. 
#Lemna_minor_{lemna}               C....----- ---------- ---------. ..-------- ---------- T.C.-.GT.- -T.AACC.C. CTT..CT.A. 
#ZH0234_{lemna}                    C....----- ---------- ---------. ..-------- ---------- T.C.-.GT.- -T.AACC.C. CTT..CT.A. 
#Wolffiella_lingulata_{wolffiella} TGTCTTTT.T TTTATTGAT. ....T.ATT. C.TTT..C.. T...A.G.CA TT..C.TT.. .T.AAAGT.C AAT...A..C 
#M170_{wolffia}                    GGT.TTTTTT TT.------- ....T.ATT. ---------- ---------- ---------. .T.AAAGT.C CAT...A..C 
#Wolffia_australiana_{wolffia}     GGT.TTTTTT TT.------- ....T.ATT. ---------- ---------- ---------. .T.AAAGT.C CAT...A..C 

#Colocasia_esculenta               AAATTTGCAC TCCAATCAGG AACTGAATTA TTTATTAACC AAATCAAGTA TTT-ATTAAC ---------- TTAACCAAAA 
#Spirodela_polyrhiza_{spirodela}   .G----.G.A CTA.....TT T.T.TT...T ...G...TTG ...AT..AA. GA.-...T.- ---------- .......... 
#ZH0062_{landoltia}                .G-------- ------GGAA CTTAAG.AA. A..C...TGA ...AA.GT.. ...-.....- ---------- --G.AA.... 
#ZH0051_{landoltia}                .G-------- ------GGAA CTTAAG.AA. A..C...TGA ...AA.GT.. ...-.....- ---------- --G.AA.... 
#ZH0086_{landoltia}                .G-------- ------GGAA CTTAAG.AA. A..C...TGA ...AA.GT.. ...-.....- ---------- --G.AA.... 
#D0101_{lemna}                     .--------- ---------- ---------- --.T...GT. ...AA.GCG. ...-.....- ---------- --GCAA.... 
#D0107_{lemna}                     .--------- ---------- ---------- --.T...GT. ...AA.GCG. ...-.....- ---------- --GCAA.... 
#Lemna_minor_{lemna}               .--------- ---------- ---------- --.T...GT. ...AA.GCG. ...-.....- ---------- --GCAA.... 
#ZH0234_{lemna}                    .--------- ---------- ---------- --.T...GTA ...AA.GCG. ...-.....- ---------- --GCAA.... 
#Wolffiella_lingulata_{wolffiella} .GGGAACTCA CT..T.T.TT TTA.AGTAA. ..AGGA..GA ...AG..AAT .A.T.A.G.A AATTTTTGAA ....GG.... 
#M170_{wolffia}                    .GGGGACTGA AT..T.T.TT TTA.AGTAA. ..AG.A..TA ...ATT.TAT ...G...T.A AAATGAGTCA ....G-.... 
#Wolffia_australiana_{wolffia}     .GGGGACTGA AT..T.T.TT TTA.AGTAA. ..AG.A..TA ...ATT.TAT ...G...T.A AAATGAGTCA ....G-.... 

#Colocasia_esculenta               AACTATAACT A--TTCCAAT GCCTAAAATT CC-------- -AATGAACCA GAGGAGTCA- ----GAAGTC TATTTTATCG 
#Spirodela_polyrhiza_{spirodela}   .......... .--.....C. .......... ..-------- -........T ..A.GA...A ATTA.....G ......C... 
#ZH0062_{landoltia}                .......... .--.....C. AT.G.....G ..-------- -......T.T ..A.GA...A ATCC.....G ......C..A 
#ZH0051_{landoltia}                .......... .--.....C. AT.G.....G ..-------- -......T.T ..A.GA...A ATCC.....G ......C..A 
#ZH0086_{landoltia}                .......... .--.....C. AT.G.....G ..-------- -......T.T ..A.GA...A ATCC.....G ......C..A 
#D0101_{lemna}                     --........ .--...T.C. C......... .T-------- -------T.. ..A------A ATCC.....G ..C...C..A 
#D0107_{lemna}                     --........ .--...T.C. C......... .T-------- -------T.. ..A------A ATCC.....G ..C...C..A 
#Lemna_minor_{lemna}               --........ .--...T.C. C......... .T-------- -------T.. ..A------A ATCC.....G ..C...C..A 
#ZH0234_{lemna}                    --........ .--...T... .......... .T-------- -------T.. ..A------A ATCC.....G ..C...G..A 
#Wolffiella_lingulata_{wolffiella} .C.CC..TT. G--...T... CA..T..... A.TTAAATTT T...T..T.G ..C..A.A.A ATTC..C..G ........-- 
#M170_{wolffia}                    .C.CC..TT. .--.....C. CA..T..... ..-------- -...T..T.C ..T..A...A ATTC..C..G .C.....CAT 
#Wolffia_australiana_{wolffia}     .C.CC..TT. .--.....C. CA..T..... ..-------- -...T..T.C ..T..A...A ATTC..C..G .C.....CAT 

#Colocasia_esculenta               ATC------- AAATTGATTT --CTCACACT TCCATTTCTT CGAGTTCGAG TACTAAGGAT TCATAAGAAA TCGA---GAA 
#Spirodela_polyrhiza_{spirodela}   .GA------- ....A..... --........ .G........ .A...----- -G.C...A.. ......T... .T..---T.. 
#ZH0062_{landoltia}                ..ACTCAATA ....G..... --........ .G........ .A...G.C.A GGA..TAA.. .G....-... .G.T---T-- 
#ZH0051_{landoltia}                ..ACTCAATA ....G..... --........ .G........ .A...G.C.A GGA..TAA.. .G....-... .G.T---T-- 
#ZH0086_{landoltia}                ..ACTCAATA ....G..... --........ .G........ .A...G.C.A GGA..TAA.. .G....-... .G.T---T-- 
#D0101_{lemna}                     ..A------- ...AGC.... --A....... .GG....... .A...GAC.A AGGC...T.. .....T-... .T..---T.. 
#D0107_{lemna}                     ..A------- ...AGC.... --A....... .GG....... .A...GAC.A AGGC...T.. .....T-... .T..---T.. 
#Lemna_minor_{lemna}               ..A------- ...AGC.... --A....... .GG....... .A...GAC.A AGGC...T.. .....T-... .T..---T.. 
#ZH0234_{lemna}                    .GA------- ...AGC.... --A....... .G........ .A...GAC.A GGAC...T.. ..G..T-... .T..---T.. 
#Wolffiella_lingulata_{wolffiella} -CA----AAA TC...T.... TAA.T.G... .GG....A.. GA...----- -G.C...TT. .....C-... .T..----G. 
#M170_{wolffia}                    .C.----ATA .....T.... ATA...G... .G.T...A.. AA...----- -G.C...T.. .GC..G-... .T..AAACG. 
#Wolffia_australiana_{wolffia}     .C.----ATA .....T.... ATA...G... .G.T...A.. AA...----- -G.C...T.. .GC..G-... .T..AAACG. 

#Colocasia_esculenta               AAAATGGTTT AGTTTCATTA AAG------- -----AAAGA ATCTGATCTT GTACTT---- -CAACACTAT GACTGTA--- 
#Spirodela_polyrhiza_{spirodela}   ...-..C... .....T.... TG.TTTATTT TAAGT..... ....T..... ......TAAT T....C.C.. .......--- 
#ZH0062_{landoltia}                ---------. .....A.... ...------- ---------. ....T..... CC....TAAT T...-..C.. A......--- 
#ZH0051_{landoltia}                ---------. .....A.... ...------- ---------. ....T..... CC....TAAT T...-..C.. A......--- 
#ZH0086_{landoltia}                ---------. .....A.... ...------- ---------. ....T..... CC....TAAT T...-..C.. A......--- 
#D0101_{lemna}                     ...------G .....A.... ...------- ---------. ..T.T..... C.....TAAT T...-..CC. A......--- 
#D0107_{lemna}                     ...------G .....A.... ...------- ---------. ..T.T..... C.....TAAT T...-..CC. A......--- 
#Lemna_minor_{lemna}               ...------G .....A.... ...------- ---------. ..T.T..... C.....TAAT T...-..CC. A......--- 
#ZH0234_{lemna}                    ...------G .....A.... ...------- ---------G ..T.T..T.. ......TAAT T...-..CC. A......--- 
#Wolffiella_lingulata_{wolffiella} ......A... .....A.... ...------- ---------G ..T.T...C. ..G...TACT TT..-.G... A...C..--- 
#M170_{wolffia}                    ......C... .....A.... ...------- ---------G ..T.T...C. ..C..CTACT T...-.GG.. A.T.C..CAA 
#Wolffia_australiana_{wolffia}     ......C... .....A.... ...------- ---------G ..T.T...C. ..C..CTACT T...-.GG.. A.T.C..CAA 

#Colocasia_esculenta               AATATGTT-- --TTTCAATA GTT--ACTGC ATTTAATTTC TTCTTCAATC AAGCAGTA-- CTCACAATCA TAAACAAGTA 
#Spirodela_polyrhiza_{spirodela}   ........-- --..C...A. A..--....A ...A...GGA .........A ..CT....-- T..G...... .......A.. 
#ZH0062_{landoltia}                ........AT GT......A. AAATG....A .........A .......C.A ........-- T..GT...G. .....CTC-- 
#ZH0051_{landoltia}                ........AT GT......A. AAATG....A .........A .......C.A ........-- T..GT...G. .....CTC-- 
#ZH0086_{landoltia}                ........AT GT......A. AAATG....A .........A .......C.A ........-- T..GT...G. .....CTC-- 
#D0101_{lemna}                     ........-- --..C...A. AAA--...CA ....C....A .......CAA GTATT----- --A.T...G. ....A.---- 
#D0107_{lemna}                     ........-- --..C...A. AAA--...CA ....C....A .......CAA GTATT----- --A.T...G. ....A.---- 
#Lemna_minor_{lemna}               ........-- --..C...A. AAA--...CA ....C....A .......CAA GTATT----- --A.T...G. ....A.---- 
#ZH0234_{lemna}                    ........-- --..C...A. AG-------- --..C....A .......CAA GTATT...-- GGA.T...G. ....A.---- 
#Wolffiella_lingulata_{wolffiella} --......AT GT....C.A. A-A------- .C.......A ......GC.A ....C..G-- T..GTG..G. .......C.. 
#M170_{wolffia}                    .....C..AT GT....G.A. A.G------- .C.......A ......GC.A ....C..C-- ------..G. ....G..--- 
#Wolffia_australiana_{wolffia}     .....C..AT GT....G.A. A.G------- .C.......A ......GC.A ....C..C-- ------..G. ....G..--- 

#Colocasia_esculenta               GCTAATAATT TTGAGTGGAT ATC-----TC ATTCATTAAA GTAA------ --------AA ATAGATACGC GAATTTG-AC 
#Spirodela_polyrhiza_{spirodela}   C........C C.T....... ...ATATC.. .......... ....------ --------.. .........T ......TTG. 
#ZH0062_{landoltia}                ----.A...C ..T....... ...ATATC.. .......... ....AAAAAA AAAAAGTAG. C.....C.AT T......-C. 
#ZH0051_{landoltia}                ----.A...C ..T....... ...ATATC.. .......... ....AAAAAA AAAAAGTAG. C.....C.AT T......-C. 
#ZH0086_{landoltia}                ----.A...C ..T....... ...ATATC.. .......... ....AAAAAA AAAAAGTAG. C.....C.AT T......-C. 
#D0101_{lemna}                     ----.AT.CC .AA.C.A... ..ATCAAT.T GGCT..---- ---------- --------GT CC.AT.GAAT T..A..A-T. 
#D0107_{lemna}                     ----.AT.CC .AA.C.A... ..ATCAAT.T GGCT..---- ---------- --------GT CC.AT.GAAT T..A..A-T. 
#Lemna_minor_{lemna}               ----.AT.CC .AA.C.A... ..ATCAAT.T GGCT..---- ---------- --------GT CC.AT.GAAT T..A..A-T. 
#ZH0234_{lemna}                    ----.AG.CC .AA.C.A... .CATTAAT.T GGCT..---- ---------- --------GT TAT.TCCAAT TG.A..A-T. 
#Wolffiella_lingulata_{wolffiella} C....G...C ..T....T.. ..GCT-TGAT ..CT----C. T.C.TTAAAA A----AAA.. C..C.A.TAT .......-GA 
#M170_{wolffia}                    ------...A ..T.A..T.. ..GAT-TGAT ..CT..CCC. C.C.TTAAAG TC---AAA.. G....G.TAT A......-GA 
#Wolffia_australiana_{wolffia}     ------...A ..T.A..T.. ..GAT-TGAT ..CT..CCC. C.C.TTAAAG TC---AAA.. G....G.TAT A......-GA 

#Colocasia_esculenta               TATGTCCA-- --------A- ---TTGAAT- ---------- ---C---ATC AATGGTTTAA ----TTGA-- -AAACCA--- 
#Spirodela_polyrhiza_{spirodela}   ........GA ATTTTTTA.- ---.....A- ---------- ---.CAG..A T....A..G. ----AAA.GA T......--A 
#ZH0062_{landoltia}                ........-- --------.- ---......G ATACATTTTT AATTTAA..A T..A.A..G. ----AAA.GC T......--A 
#ZH0051_{landoltia}                ........-- --------.- ---......G ATACATTTTT AATTTAA..A T..A.A..G. ----AAA.GC T......--A 
#ZH0086_{landoltia}                ........-- --------.- ---......G ATACATTTTT AATTTAA..A T..A.A..G. ----AAA.GC T......--A 
#D0101_{lemna}                     C..T.TT.-- --------.- ---.....A- ---------- ---.CAG... T..A.A..G. ----AAA.GC T..C.G.--A 
#D0107_{lemna}                     C..T.TT.-- --------.- ---.....A- ---------- ---.CAG... T..A.A..G. ----AAA.GC T..C.G.--A 
#Lemna_minor_{lemna}               C..T.TT.-- --------.- ---.....A- ---------- ---.CAG... T..A.A..G. ----AAA.GC T..C.G.--A 
#ZH0234_{lemna}                    C..T.TT.-- --------.- ---.....A- ---------- ---.CAG... T..A.A..G. ----AAA.GC T..C...--A 
#Wolffiella_lingulata_{wolffiella} .....GG.AT TAAATGAG.A ATT......T G------GAT AAGATAA..A G.GAAA..G. CAAAGAA.GC T......--A 
#M170_{wolffia}                    ......G.AT TGACTGAG.A ATT..T...T GAAACGAGAT AAAATAG..A G..AAA..G. CAAAGAA.GC T......AAA 
#Wolffia_australiana_{wolffia}     ......G.AT TGACTGAG.A ATT..T...T GAAACGAGAT AAAATAG..A G..AAA..G. CAAAGAA.GC T......AAA 

#Colocasia_esculenta               ---GATATAT TGAGAAACCC ATAC------ ----GGTTTT TTATTT---- ---------- ---------- ---------- 
#Spirodela_polyrhiza_{spirodela}   CGT.G.T... ...TGGGTAT ...ATAT-A- ---AAA...A ....G.A--- ---------- ---------- --AGGTAAGA 
#ZH0062_{landoltia}                CGT.G.T... A..TGGGTAT ...ATAT-A- ---AAA.G.C ....A.AAGG TAAGATAGGA TTAAGGTCTA TAAGGTAAGA 
#ZH0051_{landoltia}                CGT.G.T... A..TGGGTAT ...ATAT-A- ---AAA.G.C ....A.AAGG TAAGATAGGA TTAAGGTCTA TAAGGTAAGA 
#ZH0086_{landoltia}                CGT.G.T... A..TGGGTAT ...ATAT-A- ---AAA.G.C ....A.AAGG TAAGATAGGA TTAAGGTCTA TAAGGTAAGA 
#D0101_{lemna}                     CGT.G.T... ..CTGGGGAT ...AAAA-A- ---AAA.G.C ...------- ---------- ---------- --ATATAAGC 
#D0107_{lemna}                     CGT.G.T... ..CTGGGGAT ...AAAA-A- ---AAA.G.C ...------- ---------- ---------- --ATATAAGC 
#Lemna_minor_{lemna}               CGT.G.T... ..CTGGGGAT ...AAAA-A- ---AAA.G.C ...------- ---------- ---------- --ATATAAGC 
#ZH0234_{lemna}                    CGT.G.T... ..CTGGGAAT ...AAAATA- ---AAA.G.C ...------- ---------- ---------- --ATATAAGC 
#Wolffiella_lingulata_{wolffiella} CGT.G.T... .C.CGGGGAT ...ATATAAT ACAAAAAA.G ..C.A.TCCC TT------AT ATTATATAAG AGTAAGATCA 
#M170_{wolffia}                    CGT.G.T... .T.TGGGTAT ...ATATAA- ----AA.G.G ....A.A--- --------AG GTAATATAAG ATTAAGGTCA 
#Wolffia_australiana_{wolffia}     CGT.G.T... .T.TGGGTAT ...ATATAA- ----AA.G.G ....A.A--- --------AG GTAATATAAG ATTAAGGTCA 

#Colocasia_esculenta               ---------- -TCATT--TT AATTT----- ---------- --AATGGGTG T-GGAATGGA AAA------- TTTC------ 
#Spirodela_polyrhiza_{spirodela}   TAAGATTAAG G.....--C. TT...C---- ---AGATGAA AG...AAA.C A-TA.CCA.. GG.GTATGAT C..T------ 
#ZH0062_{landoltia}                TAGGATTAAG G.....--A. TT...TTTTT -TCAGATAAA AA...AAA.A A-TA.CC... GG.GTATGAT A..T------ 
#ZH0051_{landoltia}                TAGGATTAAG G.....--A. TT...TTTTT -TCAGATAAA AA...AAA.A A-TA.CC... GG.GTATGAT A..T------ 
#ZH0086_{landoltia}                TAGGATTAAG G.....--A. TT...TTTTT -TCAGATAAA AA...AAA.A A-TA.CC... GG.GTATGAT A..T------ 
#D0101_{lemna}                     TAAGATTAAG G.T...--C. TT...ATTAT ATGAAAGAAT AG...CAA.C A-TA.CC... GG.GTATGAG A..T------ 
#D0107_{lemna}                     TAAGATTAAG G.T...--C. TT...ATTAT ATGAAAGAAT AG...CAA.C A-TA.CC... GG.GTATGAG A..T------ 
#Lemna_minor_{lemna}               TAAGATTAAG G.T...--C. TT...ATTAT ATGAAAGAAT AG...CAA.C A-TA.CC... GG.GTATGAG A..T------ 
#ZH0234_{lemna}                    TAAGATTAAG C.T...--C. TT...ATTAG ATGAAAAAAT AG...CAA.C A-TA.CC... GG.GTATTAT A..T------ 
#Wolffiella_lingulata_{wolffiella} TTATTTTCGT G.T...TA.. TT..CCTATG AAAAAATAAA GA....ATAA ACTA..C... GG.ATATGCT A..TACATAG 
#M170_{wolffia}                    TTTTTTTT-T A.TG..-A.. TT.C.TTTTT TTCATATGAA AA..-.A.AA ACTA..C.T. GG.ATATGCT A..T------ 
#Wolffia_australiana_{wolffia}     TTTTTTTT-T A.TG..-A.. TT.C.TTTTT TTCATATGAA AA..-.A.AA ACTA..C.T. GG.ATATGCT A..T------ 

#Colocasia_esculenta               TCATATATAA TATATAAGA- TAAGG---TA AGATTAAATA -A---GATAA -------GGT AAGATTAAGG TCGTTATTTT 
#Spirodela_polyrhiza_{spirodela}   CA....CC.T ......CA.- CG..CATT.G TT.CC..G.T -.CTT.G... TTATGTC.A. TTT...TT.. CAA....G.A 
#ZH0062_{landoltia}                C.....CC.T ......CA.- GG..CATT.. TT.CG..G.C C.CTT.G... TTATGTC.A. TTC...TT.. CAA....G.C 
#ZH0051_{landoltia}                C.....CC.T ......CA.- GG..CATT.. TT.CG..G.C C.CTT.G... TTATGTC.A. TTC...TT.. CAA....G.C 
#ZH0086_{landoltia}                C.....CC.T ......CA.- GG..CATT.. TT.CG..G.C C.CTT.G... TTATGTC.A. TTC...TT.. CAA....G.C 
#D0101_{lemna}                     .A....C..T ..A.A..A.A GG...ATT.G TT.CC..G.. C.CTT.G... TTATGTGAA. TTC.G.TT.. CAA....G.. 
#D0107_{lemna}                     .A....C..T ..A.A..A.A GG...ATT.G TT.CC..G.. C.CTT.G... TTATGTGAA. TTC.G.TT.. CAA....G.. 
#Lemna_minor_{lemna}               .A....C..T ..A.A..A.A GG...ATT.G TT.CC..G.. C.CTT.G... TTATGTGAA. TTC.G.TT.. CAA....G.. 
#ZH0234_{lemna}                    .A....CC.T .......A.- GG...ATT.G TT.CC..G.C T.CTT.G... TTATGTGAA. TTA.G.TT.. CAA....A.. 
#Wolffiella_lingulata_{wolffiella} C....GCC.T ..G...CA.- GCC.CATT.G TT.AC..TGC CGTGT.G... TTATATG.A. TGA...TT.. CAA....C.G 
#M170_{wolffia}                    C....GCC.T ......CA.- GC.ACATT.G TT.AC..TGC CCCTT.T... TTTTATG.A. TGA...TT.. CAA....C.C 
#Wolffia_australiana_{wolffia}     C....GCC.T ......CA.- GC.ACATT.G TT.AC..TGC CCCTT.T... TTTTATG.A. TGA...TT.. CAA....C.C 

#Colocasia_esculenta               TT-------- ---------- -TTTTTTCAC TTAATCAAAA AGA-----CT TTGTTCACTA CGGAAATAGA ACACAAACA- 
#Spirodela_polyrhiza_{spirodela}   A.GTAATTAA ATAATGAGAT A.....CTG. ....C..... GA.AAGAC.. .AA..A.... .......... .........- 
#ZH0062_{landoltia}                A.TTAAT--- --AATGATAT A......TTT C.T.A.CC.. ...AAAGA.C ..A..A..C. ..T....C.. .......G.- 
#ZH0051_{landoltia}                A.TTAAT--- --AATGATAT A......TTT C.T.A.CC.. ...AAAGA.C ..A..A..C. ..T....C.. .......G.- 
#ZH0086_{landoltia}                A.TTAAT--- --AATGATAT A......TTT C.T.A.CC.. ...AAAGA.C ..A..A..C. ..T....C.. .......G.- 
#D0101_{lemna}                     A.TTAAT--- --AATGATAT A......TGG ....CGTT.. -..AAAGA.C ..A..A..-- ---------- ---------- 
#D0107_{lemna}                     A.TTAAT--- --AATGATAT A......TGG ....CGTT.. -..AAAGA.C ..A..A..-- ---------- ---------- 
#Lemna_minor_{lemna}               A.TTAAT--- --AATGATAT A......TGG ....CGTT.. -..AAAGA.C ..A..A..-- ---------- ---------- 
#ZH0234_{lemna}                    A.TTAAT--- --AATGATAT A......-GG ....CGTT.. C..AAAGA.C ..A..A..-- ---------- ---------- 
#Wolffiella_lingulata_{wolffiella} A.TTAAT--- --CATGAT-- A.....GGGG G.G.A.C... ..CAAAGA.C ..A..A...C .AT....C.. C......A.A 
#M170_{wolffia}                    A.TAAAT--- --AATGAG-- A.....GGGA G.G.A.C... ...AAAGA.C ..A..A.... ..T....T.. .......G.- 
#Wolffia_australiana_{wolffia}     A.TAAAT--- --AATGAG-- A.....GGGA G.G.A.C... ...AAAGA.C ..A..A.... ..T....T.. .......G.- 

#Colocasia_esculenta               ----ATACAT AATACATAGG G-----GCAT AGAACGCGGT CATTTTTT-- -TGGAAATT- ---------- ----TTGCTT 
#Spirodela_polyrhiza_{spirodela}   ----.A...A ....T...T. .TATGG...G .A...T.A.. ........GT T.TAC..C.- ---------- ----..C... 
#ZH0062_{landoltia}                ----...... ....T.G... .TATGGT... .A..TT.... ........GT T.TAC..A.- ---------- ----..C... 
#ZH0051_{landoltia}                ----...... ....T.G... .TATGGT... .A..TT.... ........GT T.TAC..A.- ---------- ----..C... 
#ZH0086_{landoltia}                ----...... ....T.G... .TATGGT... .A..TT.... ........GT T.TAC..A.- ---------- ----..C... 
#D0101_{lemna}                     ---------- ---------- ---------- ---------- ---------- ---------- ---------- ---------- 
#D0107_{lemna}                     ---------- ---------- ---------- ---------- ---------- ---------- ---------- ---------- 
#Lemna_minor_{lemna}               ---------- ---------- ---------- ---------- ---------- ---------- ---------- ---------- 
#ZH0234_{lemna}                    ---------- ---------- ---------- ---------- ---------- ---------- ---------- ---------- 
#Wolffiella_lingulata_{wolffiella} TACAT..... ....T...T. .TA-GA...G .C...T.... ........CT T.TAC.T..T ACATTAAATA CATTAAAAG. 
#M170_{wolffia}                    ----C..... ....T...T. .TATGG.T.. .A...T.... ........GT T.TAC.TA-- ---------- ----AAAAG. 
#Wolffia_australiana_{wolffia}     ----C..... ....T...T. .TATGG.T.. .A...T.... ........GT T.TAC.TA-- ---------- ----AAAAG. 

#Colocasia_esculenta               TACTTTACGT TTTTTCATCA ATCCAATTTT TTTAAGTAAA TTGA-----A TATAGGAATT TCCTCCCC-- ----GCTATA 
#Spirodela_polyrhiza_{spirodela}   ...C..TACA ..G..G.... ..T-...... A......... ....CTAGA. ....TCT.A. .....T..CA AGTC....C. 
#ZH0062_{landoltia}                ...AC.TTAA A....TGATT .ATG...... A....T.C.. ..T.ATAGA. ....TCT.A. .G......CT AGTT....C. 
#ZH0051_{landoltia}                ...AC.TTAA A....TGATT .ATG...... A....T.C.. ..T.ATAGA. ....TCT.A. .G......CT AGTT....C. 
#ZH0086_{landoltia}                ...AC.TTAA A....TGATT .ATG...... A....T.C.. ..T.ATAGA. ....TCT.A. .G......CT AGTT....C. 
#D0101_{lemna}                     ---------- ---------- ---------- ---------- ---------- ---------- ---------- ---------- 
#D0107_{lemna}                     ---------- ---------- ---------- ---------- ---------- ---------- ---------- ---------- 
#Lemna_minor_{lemna}               ---------- ---------- ---------- ---------- ---------- ---------- ---------- ---------- 
#ZH0234_{lemna}                    ---------- ---------- ---------- ---------- ---------- ---------- ---------- ---------- 
#Wolffiella_lingulata_{wolffiella} .TGC..TA.A .....G..G. ..T...AAAA AG.G...C.. A.T.ATAGAC ....TCT.A. .G...TA.CG AGTT....C. 
#M170_{wolffia}                    .TGC..TA.A .....G..G. C.T...AAAA .-.C.T..T. ..TTATAGAC ...CTTT.A. AG...TA.CA AGTT....C. 
#Wolffia_australiana_{wolffia}     .TGC..TA.A .....G..G. C.T...AAAA .-.C.T..T. ..TTATAGAC ...CTTT.A. AG...TA.CA AGTT....C. 

#Colocasia_esculenta               TTAAC----- -----TTACA ATTTTTTTAG TCATTTGAAC CGGATACAAA AGTAAA--TG GGTCAAAATA TGTTTGATAT 
#Spirodela_polyrhiza_{spirodela}   .....AC--A TTAAC...A. .........T GG.......G .......... .AG...AA.. ....T....C .......... 
#ZH0062_{landoltia}                .....TTCAA ATTGT...TG TA...GCATC GG.AACA... GACTA.ATGG TTCT..ATA. .T.TC.T..T CC.A.TTG.A 
#ZH0051_{landoltia}                .....TTCAA ATTGT...TG TA...GCATC GG.AACA... GACTA.ATGG TTCT..ATA. .T.TC.T..T CC.A.TTG.A 
#ZH0086_{landoltia}                .....TTCAA ATTGT...TG TA...GCATC GG.AACA... GACTA.ATGG TTCT..ATA. .T.TC.T..T CC.A.TTG.A 
#D0101_{lemna}                     ---------- ---------- ---------- ---------- ---------- ---------- ---------- ---------- 
#D0107_{lemna}                     ---------- ---------- ---------- ---------- ---------- ---------- ---------- ---------- 
#Lemna_minor_{lemna}               ---------- ---------- ---------- ---------- ---------- ---------- ---------- ---------- 
#ZH0234_{lemna}                    ---------- ---------- ---------- ---------- ---------- ---------- ---------- ---------- 
#Wolffiella_lingulata_{wolffiella} .....TTAGA TTTTT-ATGT ....GAAC.. GATACAA..A AAA...A... .AA.G.AA.. ...AT..C.T .T.....G.. 
#M170_{wolffia}                    .....TTTGA TTTTT.ATGT ...GGAACG. GATACAA..A AAT.------ ------AA.. ...GT..... .......... 
#Wolffia_australiana_{wolffia}     .....TTTGA TTTTT.ATGT ...GGAACG. GATACAA..A AAT.------ ------AA.. ...GT..... .......... 

#Colocasia_esculenta               TCCTATTT-- ---GAATTTG ACTCCATCTC A-------T- -TAGGGGCTT AAATTTAAAA -----CCAGC GATAGAATTA 
#Spirodela_polyrhiza_{spirodela}   ........TA TTT....... .......GCT .ATTAGTT.- -.....TT.. T......... GAAAA....T -......... 
#ZH0062_{landoltia}                .TTG.C.CCA TCCT.G..A. T..TAGAG.. TTTAACGGA- -A.CTTAAAG ..CCAGT... GTAATAAT.G A......... 
#ZH0051_{landoltia}                .TTG.C.CCA TCCT.G..A. T..TAGAG.. TTTAACGGA- -A.CTTAAAG ..CCAGT... GTAATAAT.G A......... 
#ZH0086_{landoltia}                .TTG.C.CCA TCCT.G..A. T..TAGAG.. TTTAACGGA- -A.CTTAAAG ..CCAGT... GTAATAAT.G A......... 
#D0101_{lemna}                     ---------- ---------- ---------- ---------- ---------- ---------- ------ATAG A......... 
#D0107_{lemna}                     ---------- ---------- ---------- ---------- ---------- ---------- ------ATAG A......... 
#Lemna_minor_{lemna}               ---------- ---------- ---------- ---------- ---------- ---------- ------ATAG A......... 
#ZH0234_{lemna}                    ---------- ---------- ---------- ---------- ---------- ---------- ------ATAG A......... 
#Wolffiella_lingulata_{wolffiella} ........AA GTG.C..... .......TCT .ATTAAAT.A TAG.CTAT.. C.C.GA.... AGGACTA.AA T.AG.G.C.. 
#M170_{wolffia}                    ........AA TTT......C .......TCT .GTTAGTT.- TAG..TAT.. ..C.GA.... AGGACTATAG C.AG.G.C.C 
#Wolffia_australiana_{wolffia}     ........AA TTT......C .......TCT .GTTAGTT.- TAG..TAT.. ..C.GA.... AGGACTATAG C.AG.G.C.C 

#Colocasia_esculenta               T--------- ---------- ---------- -CTCCAAAAA TCTCTATTCT TTTGTTTAGT T-TCTACATA GA-------- 
#Spirodela_polyrhiza_{spirodela}   .--------- ---------- ---------- -....G.... C.......T. ..C....... C-C..----- C.-------- 
#ZH0062_{landoltia}                .--------- ---------- ---------- -A........ C......... ..CC...... C-.T...C.. C.TAGAT--- 
#ZH0051_{landoltia}                .--------- ---------- ---------- -A........ C......... ..CC...... C-.T...C.. C.TAGAT--- 
#ZH0086_{landoltia}                .--------- ---------- ---------- -A........ C......... ..CC...... C-.T...C.. C.TAGAT--- 
#D0101_{lemna}                     .--------- ---------- ---------- -...G..... C......... ..A....... C-.T...... C.TGGA---- 
#D0107_{lemna}                     .--------- ---------- ---------- -...G..... C......... ..A....... C-.T...... C.TGGA---- 
#Lemna_minor_{lemna}               .--------- ---------- ---------- -...G..... C......... ..A....... C-.T...... C.TGGA---- 
#ZH0234_{lemna}                    .--------- ---------- ---------- -...G..... C......... ..G....... C-.T...... C.TGGA---- 
#Wolffiella_lingulata_{wolffiella} .TAGTAAGGG ACTATTATTA TATATAAAAA C..AT..... C......... C.GA...... CG...TTCCC T.C------- 
#M170_{wolffia}                    .--------- ---------- -----AATAA T..AT..... C......... C.GA...... C-.T.C.C.C T.TTCTCTGA 
#Wolffia_australiana_{wolffia}     .--------- ---------- -----AATAA T..AT..... C......... C.GA...... C-.T.C.C.C T.-------- 

#Colocasia_esculenta               ---------- ---------- -CTGTAGAAT ACCCTATTCA CTTAC-TTTA GGCTTTAATA AAAAAAAA-A TGGAGAGATT 
#Spirodela_polyrhiza_{spirodela}   ---------- ---------- -......... .......... .....-.... .........T ...C.G..TG CAT...AG.. 
#ZH0062_{landoltia}                ---------- -------TGT G......... .......... .....C.... .........T ...CGG..TG GAT...AG.. 
#ZH0051_{landoltia}                ---------- -------TGT G......... .......... .....C.... .........T ...CGG..TG GAT...AG.. 
#ZH0086_{landoltia}                ---------- -------TGT G......... .......... .....C.... .........T ...CGG..TG GAT...AG.. 
#D0101_{lemna}                     ---------- ---------- -.C..C.... -......... ...G.-.... .T...----- -----...TG .TT...AG.. 
#D0107_{lemna}                     ---------- ---------- -.C..C.... -......... ...G.-.... .T...----- -----...TG .TT...AG.. 
#Lemna_minor_{lemna}               ---------- ---------- -.C..C.... -......... ...G.-.... .T...----- -----...TG .TT...AG.. 
#ZH0234_{lemna}                    ---------- ---------- -.C..C.... -......... ..CGT----- ---------- ------..TG .AT...AG.. 
#Wolffiella_lingulata_{wolffiella} ---------- ------ATAG A.......G. ...T.....G ....T-.... .........T ...CG...TC GAT...CT.. 
#M170_{wolffia}                    TTTAGTCTTT CCATAGAAAG A..C.C..G. C.....G.G. ....T-.... .........T ...GGG..TC GAT...TT.. 
#Wolffia_australiana_{wolffia}     ---------- -------AAG A..C.C..G. C.....G.G. ....T-.... .........T ...GGG..TC GAT...TT.. 

#Colocasia_esculenta               TTTCGC---A TTTTGATTCT -----GAAGA ATTGATCTGG GACGGAAGGA TTCGAACCTC CGAATAACGG GACCAAAACC 
#Spirodela_polyrhiza_{spirodela}   ..G.ATTTT. .......... -----..... ..G....... .......... .......... ......G... .......... 
#ZH0062_{landoltia}                ...TTG--C. ......GC.. -----.C... ..G....... .......... .......... ......G... .......... 
#ZH0051_{landoltia}                ...TTG--C. ......GC.. -----.C... ..G....... .......... .......... ......G... .......... 
#ZH0086_{landoltia}                ...TTG--C. ......GC.. -----.C... ..G....... .......... .......... ......G... .......... 
#D0101_{lemna}                     ...TTG--C. .......... GCGTA.C... ..G....... .......... .......... ......G... .......... 
#D0107_{lemna}                     ...TTG--C. .......... GCGTA.C... ..G....... .......... .......... ......G... .......... 
#Lemna_minor_{lemna}               ...TTG--C. .......... GCGTA.C... ..G....... .......... .......... ......G... .......... 
#ZH0234_{lemna}                    ...TT---C. ....T..... GATAC.C... ..G....... .......... .......... ......G... .......... 
#Wolffiella_lingulata_{wolffiella} C--------- ---------- ---------- -.G....... .......... .......... ......G... .......... 
#M170_{wolffia}                    .G.T-----. ....C....A -----.C... ..G....... .......... .......... ......G... .......... 
#Wolffia_australiana_{wolffia}     .G.T-----. ....C....A -----.C... ..G....... .......... .......... ......G... .......... 

#Colocasia_esculenta               -CGCTGCCTT ACCG-CTTGG CCACGCCCCA TTTAGATTTC TATTT----- -GATACTAAT AAACATTATT ACC--TTTTG 
#Spirodela_polyrhiza_{spirodela}   -..T...... ....-..... .G........ ....T....T .....TTATT T......... ...G...... .GT--A..GT 
#ZH0062_{landoltia}                -..T...... ...A-..... .G........ ....T....A .....----- -......... C..G...... .TT--A..GT 
#ZH0051_{landoltia}                -..T...... ...A-..... .G........ ....T....A .....----- -......... C..G...... .TT--A..GT 
#ZH0086_{landoltia}                -..T...... ...A-..... .G........ ....T....A .....----- -......... C..G...... .TT--A..GT 
#D0101_{lemna}                     -..T...... ...A-..... .G........ .......... .....----- -A...A.... C..T...... .TTGTA..GT 
#D0107_{lemna}                     -..T...... ...A-..... .G........ .......... .....----- -A...A.... C..T...... .TTGTA..GT 
#Lemna_minor_{lemna}               -..T...... ...A-..... .G........ .......... .....----- -A...A.... C..T...... .TTGTA..GT 
#ZH0234_{lemna}                    -..T...... ...A-..... .G........ .......... .....----- -....A.... GC.T...... .TTGTA..GT 
#Wolffiella_lingulata_{wolffiella} -..T...... ....-..... .G........ .........A .....----- -.....A... C..G...... .GTGTA..GT 
#M170_{wolffia}                    -..T...... ...A-..... .G........ .........A A....----- -......... C..A...... .GTGTA..GT 
#Wolffia_australiana_{wolffia}     -..T...... ...A-..... .G........ .........A A....----- -......... C..A...... .GTGTA..GT 

#Colocasia_esculenta               GGGACATTCG TCAATTCCAG A--------- ---CAATATG ACAATAAAAA ----TAAATA AAATAAA--- TACAGATA-A 
#Spirodela_polyrhiza_{spirodela}   .C........ .......... .TTTCATTCC AGA....... .......... AAAA...... .......AAA ..T.T...T. 
#ZH0062_{landoltia}                .C........ .......TC. .TTTAATTCC AGA....... .G......G. ---------. .T.A..T--- -..CTC..T. 
#ZH0051_{landoltia}                .C........ .......TC. .TTTAATTCC AGA....... .G......G. ---------. .T.A..T--- -..CTC..T. 
#ZH0086_{landoltia}                .C........ .......TC. .TTTAATTCC AGA....... .G......G. ---------. .T.A..T--- -..CTC..T. 
#D0101_{lemna}                     .C........ ......A... .TTTCATTCC AGA.....G. .G........ ---------. .G.--..--- -.T.TC..T. 
#D0107_{lemna}                     .C........ ......A... .TTTCATTCC AGA.....G. .G........ ---------. .G.--..--- -.T.TC..T. 
#Lemna_minor_{lemna}               .C........ ......A... .TTTCATTCC AGA.....G. .G........ ---------. .G.--..--- -.T.TC..T. 
#ZH0234_{lemna}                    .C........ ......A... .TTTCATTCC AGA....... .G........ ---------. .......--- -...TC..T. 
#Wolffiella_lingulata_{wolffiella} .......... ........CT .TTTCATTGT AGAG....GA .G......-- ---------- -TT..T.TAT A.T.T.---- 
#M170_{wolffia}                    .......... ........CT .TTTCATTGC AGAG.....A .G........ ------..A. ......CTAT A.T.T...GT 
#Wolffia_australiana_{wolffia}     .......... ........CT .TTTCATTGC AGAG.....A .G........ ------..A. ......CTAT A.T.T...GT 

#Colocasia_esculenta               GATAAGATA- TCTTGTTATT CTTGCTGGTA TTCGA----- ---------T ACATATAGAA TAA-----TA AATTCATTGA 
#Spirodela_polyrhiza_{spirodela}   T...G....A ..C...A... ...T.C.... ...T.ATATT GAATACGTG. .G........ ...A-ATT.. .......... 
#ZH0062_{landoltia}                T.....T..A ..C...A... ...T.C.... ...T.ATATT CAATACGCG. .G........ .T.A-ATTG. .......... 
#ZH0051_{landoltia}                T.....T..A ..C...A... ...T.C.... ...T.ATATT CAATACGCG. .G........ .T.A-ATTG. .......... 
#ZH0086_{landoltia}                T.....T..A ..C...A... ...T.C.... ...T.ATATT CAATACGCG. .G........ .T.A-ATTG. .......... 
#D0101_{lemna}                     ...GG.G..A .TC...A... ...TAC.... ...T.GTATT CAATATCTG. .G..C..A.. ...A-ATG.. .......... 
#D0107_{lemna}                     ...GG.G..A .TC...A... ...TAC.... ...T.GTATT CAATATCTG. .G..C..A.. ...A-ATG.. .......... 
#Lemna_minor_{lemna}               ...GG.G..A .TC...A... ...TAC.... ...T.GTATT CAATATCTG. .G..C..A.. ...A-ATG.. .......... 
#ZH0234_{lemna}                    ...GG.G..A .TC.T.A.A. T..TAC.... ...T.GTATT CAATATCTG. .G..C..A.. ...A-ATG.. .......... 
#Wolffiella_lingulata_{wolffiella} --..G.CG.C ....CCA... .C.T.G.... ...T.ATACG TAACACATG. GAC....... G..A-AAGG. .......... 
#M170_{wolffia}                    TC..G.CA.A ..C.C.A... .C.T.C.... ...T.ATACG TAAAACGTA. GAC....... ...C-ATAG. .T........ 
#Wolffia_australiana_{wolffia}     -C..G.CA.A ..C.C.A... .C.T.C.... ...T.ATACG TAAAACGTA. GAC....... ...C-ATAG. .T........ 

#Colocasia_esculenta               TGATTACATA TAATTCAATT AAGATATTGT ATGAAA-GTG TAATTCCTTG TATTC--TCA TTTG------ AAAATGTGAG 
#Spirodela_polyrhiza_{spirodela}   .C........ .......... .......... ......-..A .......... .....--... ....------ .......A.. 
#ZH0062_{landoltia}                .C........ .......... .......... ......-..A G......... .....--... ....------ .......A.. 
#ZH0051_{landoltia}                .C........ .......... .......... ......-..A G......... .....--... ....------ .......A.. 
#ZH0086_{landoltia}                .C........ .......... .......... ......-..A G......... .....--... ....------ .......A.. 
#D0101_{lemna}                     .C........ G......... .......... ......-..A .......... .....--... ....------ .......A.. 
#D0107_{lemna}                     .C........ G......... .......... ......-..A .......... .....--... ....------ .......A.. 
#Lemna_minor_{lemna}               .C........ G......... .......... ......-..A .......... .....--... ....------ .......A.. 
#ZH0234_{lemna}                    .C........ G......... .......... ......-..A .......... .....--... ....------ .......A.. 
#Wolffiella_lingulata_{wolffiella} .C........ G......... .......... ......-..A .......... .....--..T ....------ .......A.. 
#M170_{wolffia}                    .C........ .......... .......... ......-..A .......... .....--..T ....AATTTG .......A.. 
#Wolffia_australiana_{wolffia}     .C........ .......... .......... ......-..A .......... .....--..T ....AATTTG .......A.. 

#Colocasia_esculenta               TATTTT-GAT T-TGGATTTT TTGGGGGGAG TTTAAATCAA AGAAAAA--A GGCTTTTTTA GCTA------ ---CCTTTTT 
#Spirodela_polyrhiza_{spirodela}   G.....T... .-........ .......-.. ..C....... .......GA. ..A....... CT..TT--AC TTA...CCC. 
#ZH0062_{landoltia}                G.....T... .-........ .......-.. ..C....... .......GA. ..A....... CT..TT--AC TTA...CCC. 
#ZH0051_{landoltia}                G.....T... .-........ .......-.. ..C....... .......GA. ..A....... CT..TT--AC TTA...CCC. 
#ZH0086_{landoltia}                G.....T... .-........ .......-.. ..C....... .......GA. ..A....... CT..TT--AC TTA...CCC. 
#D0101_{lemna}                     G.....T... .-........ .......-.. ..C....... .......GA. ..A.....G. CT..TT--AC TTA...CCC. 
#D0107_{lemna}                     G.....T... .-........ .G.....-.. ..C....... .......GA. ..A.....G. CT..TT--AC TTA...CCC. 
#Lemna_minor_{lemna}               G.....T... .-........ .G.....-.. ..C....... .......GA. ..A.....G. CT..TT--AC TTA...CCC. 
#ZH0234_{lemna}                    G.....T... .-........ .......-.. ..C....... .......GA. ..A.....G. CT..TT--AC TTA...CCC. 
#Wolffiella_lingulata_{wolffiella} G.....T... .-........ .G.....C.. ..C....... .......GA. .......... .T..TT--AC TTA....AC. 
#M170_{wolffia}                    G.....T... .-........ .......... ..C....... ..C....GA. .......... .T..TT--AC TTA....CC. 
#Wolffia_australiana_{wolffia}     G.....T... .-........ .......... ..C....... ..C....GA. .......... .T..TT--AC TTA....CC. 

#Colocasia_esculenta               T---CTTAAA TTTCCCGTAT ATCAATAATT CAATAAAAAC TAAATTATCT ACAAAAACAA ATGTTCGTTT GTTATGCTTA 
#Spirodela_polyrhiza_{spirodela}   .---A....T ......T... ...C..T... .........T .T........ CT........ ..C..----. .......... 
#ZH0062_{landoltia}                .---A..... A....TT... ...C..T... TC.......T .T........ CT........ ..C..----. .......... 
#ZH0051_{landoltia}                .---A..... A....TT... ...C..T... TC.......T .T........ CT........ ..C..----. .......... 
#ZH0086_{landoltia}                .---A..... A....TT... ...C..T... TC.......T .T........ CT........ ..C..----. .......... 
#D0101_{lemna}                     .---A..... A.....T... ...C..T... .........T .T........ CT.......C ..C..----. .......... 
#D0107_{lemna}                     .---A..... A.....T... ...C..T... .........T .T........ CT.......C ..C..----. .......... 
#Lemna_minor_{lemna}               .---A..... A.....T... ...C..T... .........T .T........ CT.......C ..C..----. .......... 
#ZH0234_{lemna}                    .---A..C.. A..A..T... ...C..T... T........T .T........ CT.......C ..C..----. .C........ 
#Wolffiella_lingulata_{wolffiella} .---AG.C.. A.....T... .G.C..T.G. T........T .T........ CT........ ..C..----. .......... 
#M170_{wolffia}                    .---AG.C.. A.....T... ...C..T.G. .........T .T...A.... CT........ ..C..----. .......... 
#Wolffia_australiana_{wolffia}     .---AG.C.. A.....T... ...C..T.G. .........T .T...A.... CT........ ..C..----. .......... 

#Colocasia_esculenta               ATATCTTTTT -TAGTTTAAT CTGTATCTGT CTTAATTCTG CCCTTTCTTC ---AAGCGGT TTTTTCTTCG GGAAATTGCC 
#Spirodela_polyrhiza_{spirodela}   ....A..... -G.A...... .......... .......... T......... ---...TA.. .......... .A........ 
#ZH0062_{landoltia}                ....A..... -G.A...... .......... .......... .T........ ---...TA.. G......... .A........ 
#ZH0051_{landoltia}                ....A..... -G.A...... .......... .......... .T........ ---...TA.. G......... .A........ 
#ZH0086_{landoltia}                ....A..... -G.A...... .......... .......... .T........ ---...TA.. G......... .A........ 
#D0101_{lemna}                     ..C.A..... -C.A...... .......... .......... .T........ ---...T... G......... .A........ 
#D0107_{lemna}                     ..CCA..... -C.A...... .......... .......... .T........ ---...T... G......... .A........ 
#Lemna_minor_{lemna}               ..CCA..... -C.A...... .......... .......... .T........ ---...T... G......... .A........ 
#ZH0234_{lemna}                    ..T.A..... -C.A...... .......... .......... .T........ ---...T... G......... .A........ 
#Wolffiella_lingulata_{wolffiella} ....A..... -G.A...... .......... .......... .TG....G.. ---...TA.. G.......G. .A........ 
#M170_{wolffia}                    ....A..... -G.A...... .......... .......... .TG....G.. ATC...TA.. G.......G. .A........ 
#Wolffia_australiana_{wolffia}     ....A..... -G.A...... .......... .......... .TG....G.. ATC...TA.. G.......G. .A........ 

#Colocasia_esculenta               CGAAGCTTAT GCTCTTTTCA ATCCAATCGT AGACATTATG CCCGTCATAC CTGTACTTTT CTTTCTCTTA GCCTTTGTTT 
#Spirodela_polyrhiza_{spirodela}   T..G...... ..AA...... .......... .......... .....T.... ..C..T.... .......... ..A....... 
#ZH0062_{landoltia}                T..G...... ...A...... ........A. .......... .....T.... ..T..T.... .......... ..G....... 
#ZH0051_{landoltia}                T..G...... ...A...... ........A. .......... .....T.... ..T..T.... .......... ..G....... 
#ZH0086_{landoltia}                T..G...... ...A...... ........A. .......... .....T.... ..T..T.... .......... ..G....... 
#D0101_{lemna}                     T..G...... ..GA...... .......... .......... .....T.... .....T.... .......... ..A....... 
#D0107_{lemna}                     T..G...... ..GA...... .......... .......... .....T.... .....T.... .......... ..A....... 
#Lemna_minor_{lemna}               T..G...... ..GA...... .......... .......... .....T.... .....T.... .......... ..A....... 
#ZH0234_{lemna}                    T..G...... ..GA...... .......... .......... .....T.... .....T.... .......... ..A....... 
#Wolffiella_lingulata_{wolffiella} T..G...... ..GA....T. ........A. .......... .....T.... ..C..T.... .......... ..A....... 
#M170_{wolffia}                    T..G...... ..GA....T. .....C..A. .......T.. ...A.T.... ..T..T.... .......... ..A....... 
#Wolffia_australiana_{wolffia}     T..G...... ..GA....T. .....C..A. .......T.. ...A.T.... ..T..T.... .......... ..A....... 

#Colocasia_esculenta               GGCAAGCTGC TGTAAGTTTT CGATGAAG-- ---TTCTTAA -----TACTA TACTGAAAA- ----TATTCA TGATTTAT-- 
#Spirodela_polyrhiza_{spirodela}   .......... .......... ........-- ---....... -----....C .........- ----A..... ......T.-- 
#ZH0062_{landoltia}                .......... .......... ........-- ---..A.... -----A...C ..T......- ----A..... ........-- 
#ZH0051_{landoltia}                .......... .......... ........-- ---..A.... -----A...C ..T......- ----A..... ........-- 
#ZH0086_{landoltia}                .......... .......... ........-- ---..A.... -----A...C ..T......- ----A..... ........-- 
#D0101_{lemna}                     .......... .......... ....A...-- ---..A.... -----A...C .........- ----A..... ........-- 
#D0107_{lemna}                     .......... .......... ....A...-- ---..A.... -----A...C .........- ----A..... ........-- 
#Lemna_minor_{lemna}               .......... .......... ....A...-- ---..A.... -----A...C .........- ----A..... ........-- 
#ZH0234_{lemna}                    .......... .......... ....A...-- ---..A.... -----A...C .........- ----A..... ........-- 
#Wolffiella_lingulata_{wolffiella} .......... .......... .......ATT TCA..T.... ---AAA.G.C .........T TTGAA..... .C......-- 
#M170_{wolffia}                    .......... .......... .......AGT TAA..T.... ATGAAA.G.C .........A ATGAA..... GC......-- 
#Wolffia_australiana_{wolffia}     .......... .......... .......AGT TAA..T.... ATGAAA.G.C .........A ATGAA..... GC......-- 

#Colocasia_esculenta               TCGGGGAAAA AA-------- -ATTTAACAA TTATTGATAA GATCATATGA GTCTTACATT ACAAAT---- -CCTCTATTA 
#Spirodela_polyrhiza_{spirodela}   .T.ATA.... .GGATTCTTA T..C...T.. .A........ C..A...... ......GC.. .T....ATAA AT.CTC.... 
#ZH0062_{landoltia}                .T.ATA.... ..GAT----- --.C...T.. A----..... ...A....C. A.T....G.. .T.C..---- --.CTC...C 
#ZH0051_{landoltia}                .T.ATA.... ..GAT----- --.C...T.. A----..... ...A....C. A.T....G.. .T.C..---- --.CTC...C 
#ZH0086_{landoltia}                .T.ATA.... ..GAT----- --.C...T.. A----..... ...A....C. A.T....G.. .T.C..---- --.CTC...C 
#D0101_{lemna}                     .T.ATA.... .-GAT----- --.C...T.. AA........ CG.AG..GC. A.....GT.. .T.C..---- --.CTC..A. 
#D0107_{lemna}                     .T.ATA.... .-GAT----- --.C...T.. AA........ CG.AG..GC. A.....GT.. .T.C..---- --.CTC..A. 
#Lemna_minor_{lemna}               .T.ATA.... .-GAT----- --.C...T.. AA........ CG.AG..GC. A.....GT.. .T.C..---- --.CTC..A. 
#ZH0234_{lemna}                    .T.ATA.... .-GAT----- --.C...T.. AA........ CG.A...AC. A.....GT.. .T.C..---- --.CTC..A. 
#Wolffiella_lingulata_{wolffiella} .T.A-..... ..GAT----- --.CC..T.C .A.G.C.G.. T....-..CT TAAG.T.G.. .T.C..---- --.CTC..A. 
#M170_{wolffia}                    .TAATA.... ..TAG----- --..G..TTG .A.G.C.... T..G.-..CT TA.G.T.G.. .G.C..---- --.CTC...T 
#Wolffia_australiana_{wolffia}     .TAATA.... ..TAG----- --..G..TTG .A.G.C.... T..G.-..CT TA.G.T.G.. .G.C..---- --.CTC...T 

#Colocasia_esculenta               AAAAATGG-- -A-------- AATTCTTGTA TATTGGATAA -GCGCAGCGA TAAATTTTGA TCAGTCCATT TTCCT-TTTC 
#Spirodela_polyrhiza_{spirodela}   G....GAA-- -.TAAATTTA .......... .......... -AA.G..... ...G...G.. ......A... .C..CG..C. 
#ZH0062_{landoltia}                C.....TT-- -G-------G .......... .....A.... -AAAG..... ...G...... .......... .CGGCC..CT 
#ZH0051_{landoltia}                C.....TT-- -G-------G .......... .....A.... -AAAG..... ...G...... .......... .CGGCC..CT 
#ZH0086_{landoltia}                C.....TT-- -G-------G .......... .....A.... -AAAG..... ...G...... .......... .CGGCC..CT 
#D0101_{lemna}                     ....TATT-- -T-------G .......... .......... -AAAG..... ...G...G.. .......... .CG.CG..CT 
#D0107_{lemna}                     ....TATT-- -T-------G .......... .......... -AAAG..... ...G...G.. .......... .CG.CG..CT 
#Lemna_minor_{lemna}               ....TATT-- -T-------G .......... .......... -AAAG..... ...G...G.. .......... .CG.CG..CT 
#ZH0234_{lemna}                    ....TATT-- -T-------G .......... .......... -AAAG..... ...G...G.. .......... .CA.CG..CT 
#Wolffiella_lingulata_{wolffiella} .....ACT-- GTGAATTATT .TC.A....C ..G.A..... -AACA..... .......AT. .....GG.G. .CGACG..AT 
#M170_{wolffia}                    ..T..ATTCA A.AAAAAAAA .TG.GAAT.C .TG.A.C... -AACG..G.. ...G...CA. ..T..GAT.. ..GAAG..AT 
#Wolffia_australiana_{wolffia}     ..T..ATTCA A.AAAAAAAA .TG.GAAT.C .TG.A.C... -AACG..G.. ...G...CA. ..T..GAT.. ..GAAG..AT 

#Colocasia_esculenta               GC-CGCCCTT CC-----GGT AAGCAAGGAC TTT------- -ATTAGATTA GGTTTTTCCA CAATA-CCCA ATTG------ 
#Spirodela_polyrhiza_{spirodela}   .TA...T... ..-----A.. G......T.. ...C----TT T.....C... T......... .....-.TTT ....------ 
#ZH0062_{landoltia}                .GAG..T... ..-----A.. G......T.. ...A----TT T.....C..C T.....-... .....-ATTT ....--AAT- 
#ZH0051_{landoltia}                .GAG..T... ..-----A.. G......T.. ...A----TT T.....C..C T.....-... .....-ATTT ....--AAT- 
#ZH0086_{landoltia}                .GAG..T... ..-----A.. G......T.. ...A----TT T.....C..C T.....-... .....-ATTT ....--AAT- 
#D0101_{lemna}                     .GC...T... ..-----A.. G..G...T.. ...ATTTATT T.....C..T T.....-A.. .....-.TTT ....TTAAT- 
#D0107_{lemna}                     .GC...T... ..-----A.. G..G...T.. ...ATTTATT T.....C..T T.....-A.. .....-.TTT ....TTAAT- 
#Lemna_minor_{lemna}               .GC...T... ..-----A.. G..G...T.. ...ATTTATT T.....C..T T.....-A.. .....-.TTT ....TTAAT- 
#ZH0234_{lemna}                    .GA...T... ..-----A.. G..G...T.. ...ATTTTTT T.....C..T T.....-A.. .....-.TTT ....TTATA- 
#Wolffiella_lingulata_{wolffiella} .GC...TT.. T.CCGTG... G......T.. ...ACTT-AT T.GCTTC..C T.....-... ...A.-.TTT ..A.TTATA- 
#M170_{wolffia}                    CGC.T.TT.. ..------.. G......T.. ...ACTT-TT TTG..TC..C T.....-... ...A.-ATAT ..A.TTATAG 
#Wolffia_australiana_{wolffia}     CGC.T.TT.. ..------.. G......T.. ...ACTT-TT TTG..TC..C T.....-... ...A.-ATAT ..A.TTATAG 

#Colocasia_esculenta               ---------- ---------- --T-----TA ATATTACAAT AACAATTTTG GTAACGAAAA AATCAGAATC TTAATTACA- 
#Spirodela_polyrhiza_{spirodela}   ---------- ---------- --.-----.. ......G... ...C...... ........C. .....T.... ......T..G 
#ZH0062_{landoltia}                ---------- -----ATTAG AG.-----.. G.....G..A ...CT...G. ........C. .....T.... ......T..A 
#ZH0051_{landoltia}                ---------- -----ATTAG AG.-----.. G.....G..A ...CT...G. ........C. .....T.... ......T..A 
#ZH0086_{landoltia}                ---------- -----ATTAG AG.-----.. G.....G..A ...CT...G. ........C. .....T.... ......T..A 
#D0101_{lemna}                     ---------- -----ATTAG AG.-----.. ......G... ...CT..... ........C. .G...T.... ......TA.A 
#D0107_{lemna}                     ---------- -----ATTAG AG.-----.. ......G... ...CT..... ........C. .G...T.... ......TA.A 
#Lemna_minor_{lemna}               ---------- -----ATTAG AG.-----.. ......G... ...CT..... ........C. .G...T.... ......TA.A 
#ZH0234_{lemna}                    ---------- -----ATTAC AG.-----.. ..T...G... ..GCT...CC ....T...C. .G...T.... ......TA.A 
#Wolffiella_lingulata_{wolffiella} ---------- ----TTATAA AG.-----.. .....GG... ..GCT....A ...CT...C. ...G.T.... ..G.----.A 
#M170_{wolffia}                    AGTTAATTTT ATAGTTATAC AG.GAATA.. ......G... ..GCT...CA ........G. ...G.T.... ..G.----.A 
#Wolffia_australiana_{wolffia}     AGTTAATTTT ATAGTTATAC AG.GAATA.. ......G... ..GCT...CA ........G. ...G.T.... ..G.----.A 

#Colocasia_esculenta               -AATAAA--- TTCATG--AA TTTTCAAATT CTTTTTTTTT TAGATTTAGA AAAAAAAATA CTTAAT---- ---------- 
#Spirodela_polyrhiza_{spirodela}   A..A...--- ......--.. ...GA..... .AG....... ---------- .G......C. ......---- ---------- 
#ZH0062_{landoltia}                C..C...AAA ......--.. ....GT.... .AG....... ---------. G.......C. ......---- ---------- 
#ZH0051_{landoltia}                C..C...AAA ......--.. ....GT.... .AG....... ---------. G.......C. ......---- ---------- 
#ZH0086_{landoltia}                C..C...AAA ......--.. ....GT.... .AG....... ---------. G.......C. ......---- ---------- 
#D0101_{lemna}                     ATGC.----- ......--.G ...GA..... .AG.....G. ---------. G.......C. ..A..CTTAA TACTATACTT 
#D0107_{lemna}                     ATGC.----- ......--.G ...GA..... .AG.....G. ---------. G.......C. ..A..CTTAA TACTATACTT 
#Lemna_minor_{lemna}               ATGC.----- ......--.G ...GA..... .AG.....G. ---------. G.......C. ..A..CTTAA TACTATACTT 
#ZH0234_{lemna}                    ATGC.----- ......--.G ...GA..... .AG.....G. ---------. G.......-. .....CTTAA GACTATAA-- 
#Wolffiella_lingulata_{wolffiella} A.--.C---- .G....--.. ...G...T.. AAG....... ---------- TTTT..---- ......---- ---------- 
#M170_{wolffia}                    A.CA..---- .GG..T--.. ...GA..T.C AAG....... ---------- .G......G. ......---- ---------- 
#Wolffia_australiana_{wolffia}     A.CA..---- .GG..T--.. ...GA..T.C AAG....... ---------- ........G. ......---- ---------- 

#Colocasia_esculenta               -----AAAAA GAAT---TTG TTCTTTATTT TTTCATATTT TGGTATC--- ---ATGTCAA ATCAAAATAG TACATGTGTT 
#Spirodela_polyrhiza_{spirodela}   -----T.... A...---... .......... .......... .TT.T.GTTT TTGG..G..T G........A .......... 
#ZH0062_{landoltia}                ----A..G.. A..A---... .......... ..A.-..G.. .TT.T-T--- ---G..G..T G........A G......... 
#ZH0051_{landoltia}                ----A..G.. A..A---... .......... ..A.-..G.. .TT.T-T--- ---G..G..T G........A G......... 
#ZH0086_{landoltia}                ----A..G.. A..A---... .......... ..A.-..G.. .TT.T-T--- ---G..G..T G........A G......... 
#D0101_{lemna}                     AATAA..T.. AG.A---... .......... .......G.. .TT.T..--- ---T..G..T GC.C.....A .......... 
#D0107_{lemna}                     AATAA..T.. AG.A---... .......... .......G.. .TT.T..--- ---T..G..T GC.C.....A .......... 
#Lemna_minor_{lemna}               AATAA..T.. AG.A---... .......... .......G.. .TT.T..--- ---T..G..T GC.C.....A .......... 
#ZH0234_{lemna}                    ---AA..G.. AGGA---... .......... .......G.. .TT.--.--- ---T..G..T GC.......A ..T....... 
#Wolffiella_lingulata_{wolffiella} ---AA....T A------..A ......C... .......... .TT.-----G TGCC..A..T G......G.C ....G..... 
#M170_{wolffia}                    ---AA..... AG..TTC..C ..TA..C... ...A...... .TT.T..--G TGAC..C..T G......G.A .......... 
#Wolffia_australiana_{wolffia}     ---AA..... AG..TTC..C ..TA..C... ...A...... .TT.T..--G TGAC..C..T G......G.A .......... 

#Colocasia_esculenta               ACAACAAAAC TCAAATGGAT AATCTATTCC CTTTTACCCC CCAAAATGAT CTTATCTTGG AGATTGTGTA ATGCTTACTC 
#Spirodela_polyrhiza_{spirodela}   ...---T... .......... .......... .......... A-........ .C........ .......... .......... 
#ZH0062_{landoltia}                ...---T... .......... .......... .......... A-........ .C........ .......... .......... 
#ZH0051_{landoltia}                ...---T... .......... .......... .......... A-........ .C........ .......... .......... 
#ZH0086_{landoltia}                ...---T... .......... .......... .......... A-........ .C........ .......... .......... 
#D0101_{lemna}                     ...---T... .......... .......... .......... A-........ .C........ .......... .......... 
#D0107_{lemna}                     ...---T... .......... .......... .......... A-........ .C........ .......... .......... 
#Lemna_minor_{lemna}               ...---T... .......... .......... .......... A-........ .C........ .......... .......... 
#ZH0234_{lemna}                    ...---T... .......... .......... .......... A-........ .C........ .......... .......... 
#Wolffiella_lingulata_{wolffiella} ...---T... .......... .......... ......G... A-........ .C...T.... .......... .......... 
#M170_{wolffia}                    ...---T... .......... .......... .......... A-........ .C...T.... .......... .......... 
#Wolffia_australiana_{wolffia}     ...---T... .......... .......... .......... A-........ .C...T.... .......... .......... 

#Colocasia_esculenta               TCAAACTCTT CGT-TTATAC AGTAGTGATA TTCTTTGTTT CTCTCTTCAT TTTTGGATTC TTATCTAATG ATCCAGGACG 
#Spirodela_polyrhiza_{spirodela}   .......T.. ...-...C.. .......... .......... .......... C..C.....T .......... .......... 
#ZH0062_{landoltia}                .......T.. ...-...C.. .......... .......... .......... C..C.....T ........C. .......... 
#ZH0051_{landoltia}                .......T.. ...-...C.. .......... .......... .......... C..C.....T ........C. .......... 
#ZH0086_{landoltia}                .......T.. ...-...C.. .......... .......... .......... C..C.....T ........C. .......... 
#D0101_{lemna}                     .......T.. ...-...C.. .......... ..T....... .......... C..C.....T .......... .......... 
#D0107_{lemna}                     .......T.. ...-...C.. .......... ..T....... .......... C..C.....T .......... .......... 
#Lemna_minor_{lemna}               .......T.. ...-...C.. .......... ..T....... .......... C..C.....T .......... .......... 
#ZH0234_{lemna}                    .......T.. ...-...C.. .......... .......... .......... C..C.....T .......... .......... 
#Wolffiella_lingulata_{wolffiella} .......T.. T..-...C.. .......... .......... .......... C..C.....T .......... .......... 
#M170_{wolffia}                    .......T.. ...-...C.. .......... .......... ....G..... C..C.....T ........C. .......C.. 
#Wolffia_australiana_{wolffia}     .......T.. ...-...C.. .......... .......... ....G..... C..C.....T ........C. .......C.. 

#Colocasia_esculenta               TAACCC-TGG GCGCGAAGAA TAA----AAA ACTAAGAGGT TTTT--TTTA TCATTTTTCC TTGCGTTTTC TGAATAGTTT 
#Spirodela_polyrhiza_{spirodela}   ...T..-... ......G... ...----... .A......A. ..-----... GA....C... ....T..... .A....-..A 
#ZH0062_{landoltia}                ...T..-... ......G... ...----... .AG....TA. ..C----C-. AA....C... ...TT...-- -.....-A.A 
#ZH0051_{landoltia}                ...T..-... ......G... ...----... .AG....TA. ..C----C-. AA....C... ...TT...-- -.....-A.A 
#ZH0086_{landoltia}                ...T..-... ......G... ...----... .AG....TA. ..C----C-. AA....C... ...TT...-- -.....-A.A 
#D0101_{lemna}                     ...T..-... ......G... ...----... .----..TA. ...----.-C .G....C... ....T..... .A....-..A 
#D0107_{lemna}                     ...T..-... ......G... ...----... .----..TA. ...----.-C .G....C... ....T..... .A....-..A 
#Lemna_minor_{lemna}               ...T..-... ......G... ...----... .----..TA. ...----.-C .G....C... ....T..... .A....-..A 
#ZH0234_{lemna}                    ...T..-... ......G... ...----... .----..TA. ...----..C .G....C..A ....T..... .A..A.-..A 
#Wolffiella_lingulata_{wolffiella} ...T..-... ...A..G... ..GGAAT... .AA....TA. ....AT..GC .A.G..A... ....T..... .A....-G.. 
#M170_{wolffia}                    ...T..-A.. T..A..G... ...----... .A.....TA. ...CAT..G. GA....A.T. ....T..... .A....-... 
#Wolffia_australiana_{wolffia}     ...T..-A.. T..A..G... ...----... .A.....TA. ...CAT..G. GA....A.T. ....T..... .A....-... 

#Colocasia_esculenta               TTTATGTGTT CCATACATTT AACTATGATA AAATAAAA-- -------CAA AGGA-TCGAA TTTTTCGAAT TCAAAAGTAT 
#Spirodela_polyrhiza_{spirodela}   ..A.A.AA.. .......... .......... TG......TA TCACAAA... ..A.-.G..T A....T.... .....G.... 
#ZH0062_{landoltia}                ....GAAA-- ---------- ---------- ---------- ----AAA... ....-.G..T A....T.... .....G.... 
#ZH0051_{landoltia}                ....GAAA-- ---------- ---------- ---------- ----AAA... ....-.G..T A....T.... .....G.... 
#ZH0086_{landoltia}                ....GAAA-- ---------- ---------- ---------- ----AAA... ....-.G..T A....T.... .....G.... 
#D0101_{lemna}                     ..C.AAAA.. .....-.... ........G. .....TC.-- ---CAAA... ...G-.G..T A....T.... .A...G.... 
#D0107_{lemna}                     ..C.AAAA.. .....-.... ........G. .....TC.-- ---CAAA... ...G-.G..T A....T.... .A...G.... 
#Lemna_minor_{lemna}               ..C.AAAA.. .....-.... ........G. .....TC.-- ---CAAA... ...G-.G..T A....T.... .A...G.... 
#ZH0234_{lemna}                    ..C.AAAA.. .....-.... ....C...G. .....TC.-- ---CAAA... .A.G-.G..T A....T.... .A...G.... 
#Wolffiella_lingulata_{wolffiella} ..G.AAAA.G .------... TC.....--- --.G....TA TCACAAAG.. .AA.AGA.GG A....TTT.. .G..GCT... 
#M170_{wolffia}                    ..G.AAAA.G G....-.... .......... ...A....TA TCACAAAG.. .AC--GATGT A....TTT.. .G..GGT... 
#Wolffia_australiana_{wolffia}     ..G.AAAA.G G....-.... .......... ...A....TA TCACAAAG.. .AC--GATGT A....TTT.. .G..GGT... 

#Colocasia_esculenta               CAAGTGACCA GAGAAAGCGG AGAAAGAGGG ATTCGAACCC TCGGTACGAA TAACTCGTAC AACGGATTAG CAATCCGCCG 
#Spirodela_polyrhiza_{spirodela}   .......T.. ......A... ...G...... .......... .......... .......... .......... .......... 
#ZH0062_{landoltia}                .......T.. ......A... ...G...... .......... .......... .......... .......... .......... 
#ZH0051_{landoltia}                .......T.. ......A... ...G...... .......... .......... .......... .......... .......... 
#ZH0086_{landoltia}                .......T.. ......A... ...G...... .......... .......... .......... .......... .......... 
#D0101_{lemna}                     ....C..T-- ......A... ...G...... .......... .......... ...T...... .......... .......... 
#D0107_{lemna}                     ....C..T-- ......A... ...G...... .......... .......... ...T...... .......... .......... 
#Lemna_minor_{lemna}               ....C..T-- ......A... ...G...... .......... .......... ...T...... .......... .......... 
#ZH0234_{lemna}                    .......T-- ..T...A... ...G...... .......... .......... ...T...... .......... .......... 
#Wolffiella_lingulata_{wolffiella} ....C..T.. ......A... ...G...... .......... .......... .......... .......... .......... 
#M170_{wolffia}                    .......T.. ......A... ...G...... .......... .......... ...T...... .......... .......... 
#Wolffia_australiana_{wolffia}     .......T.. ......A... ...G...... .......... .......... ...T...... .......... .......... 

#Colocasia_esculenta               CTTTAGTCCA CTCAGCCAT- --CTCTCCTA AT---TTGGA ATTGGGATTT TTTATGTTTA TGTGACACTT AAAGTAAGGA 
#Spirodela_polyrhiza_{spirodela}   .......... .........- --........ ..---..... .......... .....C.... ...A.T...G ...A..CTA. 
#ZH0062_{landoltia}                .......... .........- --........ ..---..... .......... .....C.... .A...T.... ...-..CTA. 
#ZH0051_{landoltia}                .......... .........- --........ ..---..... .......... .....C.... .A...T.... ...-..CTA. 
#ZH0086_{landoltia}                .......... .........- --........ ..---..... .......... .....C.... .A...T.... ...-..CTA. 
#D0101_{lemna}                     .......... .........- --........ ..---..T.. ...C.T.... .....C.... ...AGT.... ...A..CTTT 
#D0107_{lemna}                     .......... .........- --........ ..---..T.. ...C.T.... .....C.... ...AGT.... ...A..CTTT 
#Lemna_minor_{lemna}               .......... .........- --........ ..---..T.. ...C.T.... .....C.... ...AGT.... ...A..CTTT 
#ZH0234_{lemna}                    .......... .........- --........ ..---..A.. ...C...... .....C.... ...AGT.... ...A..CTTT 
#Wolffiella_lingulata_{wolffiella} .......... .........- --........ ..---.G... ...T...... ...C.C.... .....T.... ...A..CTA- 
#M170_{wolffia}                    .......... .........- --........ ..---.A... ...A...... .....C.... ....CT.... ...A..CTAT 
#Wolffia_australiana_{wolffia}     .......... .........- --........ ..---.A... ...A...... .....C.... ....CT.... ...A..CTAT 

#Colocasia_esculenta               -----TTGAT ----GAAAAT CTGCCTTACC TTTTTT---- ATTTAATAAT AATATTACTT TACTTATTTC TTTTTATTAG 
#Spirodela_polyrhiza_{spirodela}   -----..... TTATA..... .C........ ......TACA .......TGG .......... A.T.A.C..A ...A.....- 
#ZH0062_{landoltia}                -----..... TGATA..... .----..... ..ACAA---- -..A..AT.. T.CT.A.T.A AGT.AT..AA .A..A.A..A 
#ZH0051_{landoltia}                -----..... TGATA..... .----..... ..ACAA---- -..A..AT.. T.CT.A.T.A AGT.AT..AA .A..A.A..A 
#ZH0086_{landoltia}                -----..... TGATA..... .----..... ..ACAA---- -..A..AT.. T.CT.A.T.A AGT.AT..AA .A..A.A..A 
#D0101_{lemna}                     -----..... TGATA..... .----..... .....----- -.AG.TAT.A .....G.... A.T.A.C.GA A...A....A 
#D0107_{lemna}                     -----..... TGATA..... .----..... .....----- -.AG.TAT.A .....G.... A.T.A.C.GA A...A....A 
#Lemna_minor_{lemna}               -----..... TGATA..... .----..... .....----- -.AG.TAT.A .....G.... A.T.A.C.GA A...A....A 
#ZH0234_{lemna}                    ACTAA..... TGATA..... A----..... .....----- -.AG.TAT.A .....G.... A.T.A.C.GA A...A....A 
#Wolffiella_lingulata_{wolffiella} ----A..... TGATA..... .----...TT .A...----- -------T.C ...TCA...- -.T.A....A A..AAT..CT 
#M170_{wolffia}                    ACGAA..C.. TCATA..... .----...TT .A...----- -------T.- ---------- ---------- -------.CT 
#Wolffia_australiana_{wolffia}     ACGAA..C.. TCATA..... .----...TT .A...----- -------T.- ---------- ---------- -------.CT 

#Colocasia_esculenta               T-TTATTGTT TATTAGACTT ATTAGATTAT TAACT----- --TATTAAAT TCTATTTTAA ---ATTATAT TAATTCT-TA 
#Spirodela_polyrhiza_{spirodela}   .-A....TGA .....T.T.A ....AT.... ...T.AATAT TT.....T.. ...TA..... TAT....AT. ....AT.A.. 
#ZH0062_{landoltia}                .T.A.A.T.A .T.ATCTT.A T..TATC..A A.T..CAATA TT....TT.. .A..A..... ---.A.TATC ..T..G.A.. 
#ZH0051_{landoltia}                .T.A.A.T.A .T.ATCTT.A T..TATC..A A.T..CAATA TT....TT.. .A..A..... ---.A.TATC ..T..G.A.. 
#ZH0086_{landoltia}                .T.A.A.T.A .T.ATCTT.A T..TATC..A A.T..CAATA TT....TT.. .A..A..... ---.A.TATC ..T..G.A.. 
#D0101_{lemna}                     .-...A.TAA .....ATT.A T..T------ ---------- -------T.. .A..A..G.. ---.A.GATC ..T..G.A.. 
#D0107_{lemna}                     .-...A.TAA .....ATT.A T..T------ ---------- -------T.. .A..A..G.. ---.A.GATC ..T..G.A.. 
#Lemna_minor_{lemna}               .-...A.TAA .....ATT.A T..T------ ---------- -------T.. .A..A..G.. ---.A.GATC ..T..G.A.. 
#ZH0234_{lemna}                    .A...AAT.A .T...ATT.A T..TATG..A A.TA.AAATT TG....TT.. .A..A..G.. ---.A.GATG ..T..G.A.. 
#Wolffiella_lingulata_{wolffiella} CT.....T.A .GAA.AT..C C..T------ ---------- -------T.. .A..A.GC.. ---.A.TCTC ..T..G.A.. 
#M170_{wolffia}                    ---------- --AA.AT..C G..T------ ---------- -------T.. .A..A..... ---.A.TATC ..T..G.A.. 
#Wolffia_australiana_{wolffia}     ---------- --AA.AT..C G..T------ ---------- -------T.. .A..A..... ---.A.TATC ..T..G.A.. 

#Colocasia_esculenta               GAATACTTAT ATAAT----- ACTTATATT- --ATATGTAA CTAACATA-- -TTAAATA-T T-ATATTAAT ATATTAAAT- 
#Spirodela_polyrhiza_{spirodela}   T.TA.T.... T...CCTAAA .TC.T...CT AA..T.AA.. T.G.TT.T-- -...TT..A. .-T....TT. ....A....T 
#ZH0062_{landoltia}                T..ATT..G. C...ATATAT .TA....AAC T-.C..CATT TA.GTC..AT TC..TT..TC .AT.TA.TT. ....A.C..T 
#ZH0051_{landoltia}                T..ATT..G. C...ATATAT .TA....AAC T-.C..CATT TA.GTC..AT TC..TT..TC .AT.TA.TT. ....A.C..T 
#ZH0086_{landoltia}                T..ATT..G. C...ATATAT .TA....AAC T-.C..CATT TA.GTC..AT TC..TT..TC .AT.TA.TT. ....A.C..T 
#D0101_{lemna}                     T..ATT..G. ------ATAT .T..C....C T-....---- -A..T..G-- --..T.A.C. AG....GTT. .A..GT...T 
#D0107_{lemna}                     T..ATT..G. ------ATAT .T..C....C T-....---- -A..T..G-- --..T.A.C. AG....GTT. .A..GT...T 
#Lemna_minor_{lemna}               T..ATT..G. ------ATAT .T..C....C T-....---- -A..T..G-- --..T.A.C. AG....GTT. .A..GT...T 
#ZH0234_{lemna}                    T..ATT..G. ------ATAT .T..T....C T-....---- -A..T...-- --..TT---- --T...CTT. .A..GT...T 
#Wolffiella_lingulata_{wolffiella} T....TCA.. ---------- -T..G..--- ---...---- -A..AC.G-- ---------- ---------. ...---..C- 
#M170_{wolffia}                    T....TCA.. ---------- -T..G..--- ---...---- -A..AG.G-- ---------- ---------. ...---..CT 
#Wolffia_australiana_{wolffia}     T....TCA.. ---------- -T..G..--- ---...---- -A..AG.G-- ---------- ---------. ...---..CT 

#Colocasia_esculenta               -----ATTAT ATGATA--TG GCAATTATTA ACATCTAAAT ATTACCATAT -TAAATATAT AATAAAT-AT T--GTACAAC 
#Spirodela_polyrhiza_{spirodela}   TTCTA...T. ..T...AT.T AA......CT .TT.G..T.. .AAT.T.... -.C...T... .TA....-TC .--A.TT.TA 
#ZH0062_{landoltia}                ATAACTA..G ..T...AC.A T.C..AT.A. TT.CA...TC .A-GTT.... A.G.T..... C..C.T.-.A .TATA.T.T. 
#ZH0051_{landoltia}                ATAACTA..G ..T...AC.A T.C..AT.A. TT.CA...TC .A-GTT.... A.G.T..... C..C.T.-.A .TATA.T.T. 
#ZH0086_{landoltia}                ATAACTA..G ..T...AC.A T.C..AT.A. TT.CA...TC .A-GTT.... A.G.T..... C..C.T.-.A .TATA.T.T. 
#D0101_{lemna}                     ----CTA..G ..TG..AA.A .A....TC.. TT.CA..TTC .A-.TT.... A.C.T..... ......A-.. .TAA..A.T- 
#D0107_{lemna}                     ----CTA..G ..TG..AA.A .A....TC.. TT.CA..TTC .A-.TT.... A.C.T..... ......A-.. .TAA..A.T- 
#Lemna_minor_{lemna}               ----CTA..G ..TG..AA.A .A....TC.. TT.CA..TTC .A-.TT.... A.C.T..... ......A-.. .TAA..A.T- 
#ZH0234_{lemna}                    ----CTA..G ..T...AA.A .A....TA.. TT.CA..TTC .A-.TT.... A.C.T..... ......A-.A .TAA..A.T- 
#Wolffiella_lingulata_{wolffiella} ---AATA..G .GCTA.TTA. TTT...TA.. CAG.T..T.. .A..GT.... --.....G.. T......-.G ATA.A.T.GA 
#M170_{wolffia}                    CTAGATC..G ..TT..TGA. TTT...TA.. TTG.T..T.. .CG.GT...- --------.. T...------ ---------- 
#Wolffia_australiana_{wolffia}     CTAGATC..G ..TT..TGA. TTT...TA.. TTG.T..T.. .CG.GT...- --------.. T...------ ---------- 

#Colocasia_esculenta               ACAACAAAAA AGTAT-ATAA CACATGAGT- TGAAAGATAA -GTT------ --AAATAAAA TAATAGACTA AGGCCTTAGG 
#Spirodela_polyrhiza_{spirodela}   TATTT.TTG. TT.T.-..TT TGT..A.A.A .T...A.... TA..------ --.....TT. .....T.A.T ..A.A..TTT 
#ZH0062_{landoltia}                .T.TGG.TT. TT...T.... TCT.ACTA.T .TT.TA.AT. TT..TCTAAT AT.......T AT.ATCTAA. TAATA.A.AT 
#ZH0051_{landoltia}                .T.TGG.TT. TT...T.... TCT.ACTA.T .TT.TA.AT. TT..TCTAAT AT.......T AT.ATCTAA. TAATA.A.AT 
#ZH0086_{landoltia}                .T.TGG.TT. TT...T.... TCT.ACTA.T .TT.TA.AT. TT..TCTAAT AT.......T AT.ATCTAA. TAATA.A.AT 
#D0101_{lemna}                     .T.TT..TG. GT...TG.T. TT.TAACA.A .ATTTAT... TT.ATTCTA- --.C...T.T .T..TA.TA. TAATA...TT 
#D0107_{lemna}                     .T.TT..TG. GT...TG.T. TT.TAACA.A .ATTTAT... TT.ATTCTA- --.C...T.T .T..TA.TA. TAATA...TT 
#Lemna_minor_{lemna}               .T.TT..TG. GT...TG.T. TT.TAACA.A .ATTTAT... TT.ATTCTA- --.C...T.T .T..TA.TA. TAATA...TT 
#ZH0234_{lemna}                    .T.TT..TG. GT...TG.T. TTTTAACA.G .ATTTA---- ---------- ---------- --------A. TAATA...TT 
#Wolffiella_lingulata_{wolffiella} TAG.TT.T.. CTAGAC..TT G.AT...A.- .AC.TAT.C. AA..------ --.T...T.G .GC..T.A.. ..AAA..CTA 
#M170_{wolffia}                    --G.TT.T.. TTATAC..TT G.AT...A.- .ACCTAG... AA..------ --T.C..TTT .G.....A.. CTAAA...TT 
#Wolffia_australiana_{wolffia}     --G.TT.T.. TTATAC..TT G.AT...A.- .ACCTAG... AA..------ --T.C..TTT .G.....A.. CTAAA...TT 

#Colocasia_esculenta               ACTAATATC- ATATTTTATT TAATATTTTT ATAATATATT -TA-TAATAT AAAATAAT-- ----AATAT- AAATAATAT- 
#Spirodela_polyrhiza_{spirodela}   TA..T.T.T- T....A.... AT.ATC.AAA ..C.G.A... -..A..T..A ..TT....TT ----.....T ....TT...C 
#ZH0062_{landoltia}                .AA..A..GA C....C.... ....T.AA.A T.T..TA.C. A.T-...... TT.T...CTA --TT.....T ...-..AC.A 
#ZH0051_{landoltia}                .AA..A..GA C....C.... ....T.AA.A T.T..TA.C. A.T-...... TT.T...CTA --TT.....T ...-..AC.A 
#ZH0086_{landoltia}                .AA..A..GA C....C.... ....T.AA.A T.T..TA.C. A.T-...... TT.T...CTA --TT.....T ...-..AC.A 
#D0101_{lemna}                     .A..TA..T- C....A..A. ..TA..AA.A TA..C.A... A..A...... ...CA..AAA AATG.C...G ......AC.A 
#D0107_{lemna}                     .A..TA..T- C....A..A. ..TA..AA.A TA..C.A... A..A...... ...CA..AAA AATG.C...G ......AC.A 
#Lemna_minor_{lemna}               .A..TA..T- C....A..A. ..TA..AA.A TA..C.A... A..A...... ...CA..AAA AATG.C...G ......AC.A 
#ZH0234_{lemna}                    .A..T...T- ------..AA ..T...AA.A TA..C----. C..A...... ...TA..AAA AATG.C...G ......AC.A 
#Wolffiella_lingulata_{wolffiella} .TCT.A..A- -------..C ...A.AACA. T.....A... AGTCA..... C..GA..GAT ATGAT...AA ...A.GA.AA 
#M170_{wolffia}                    .GCT.A..A- -------..C ...A.AA-A. G.....A... AGTAA..... T..GA..--- -------.AA ...AGGC..A 
#Wolffia_australiana_{wolffia}     .GCT.A..A- -------..C ...A.AA-A. G.....A... AGTAA..... T..GA..--- -------.AA ...AGGC..A 

#Colocasia_esculenta               ---A-TTTAG AATATATTAT T-ATATCTA- -TACTTAATA AAAATA-TAT AT-A-ATTAT TAAATATATA TT-AAATTTA 
#Spirodela_polyrhiza_{spirodela}   TAA.-....A G.AT..AG.. A-.G..A..- -..AA..T.. .T....AC.. ..-T-.A..C .T.G...... AC-T..AG.. 
#ZH0062_{landoltia}                TTA.-AA..T ..AT..AG.A AG....A..A A..TAA.... T...A.AG.. ..AT-.AATA ........-. A.-T..GAA. 
#ZH0051_{landoltia}                TTA.-AA..T ..AT..AG.A AG....A..A A..TAA.... T...A.AG.. ..AT-.AATA ........-. A.-T..GAA. 
#ZH0086_{landoltia}                TTA.-AA..T ..AT..AG.A AG....A..A A..TAA.... T...A.AG.. ..AT-.AATA ...NNNNN-N NN-NNNNNNN 
#D0101_{lemna}                     CTA.-AA..T ..AT..AG.A AG....A..- -..TAA.T.. .G....AG.. ..-T-.A..C ...G...... AC-T..AG.. 
#D0107_{lemna}                     CTA.-AA..T ..AT..AG.A AG....A..- -..TAA.T.. .G....AG.. ..-T-.A..C ...G...... AC-T..AG.. 
#Lemna_minor_{lemna}               CTA.-AA..T ..AT..AG.A AG....A..- -..TAA.T.. .G....AG.. ..-T-.A..C ...G...... AC-T..AG.. 
#ZH0234_{lemna}                    CTA.-AA..T ..ATA.AG.A AG....A..- -..--A.T.. .G....AG.. ..-T-.A..C ...G...... AC-T..AG.. 
#Wolffiella_lingulata_{wolffiella} TTA.G.A.TT .TA...C..A GG....AAG- -..AAGTCG. T.GT..T... ..CT-.A-.. ...C..---- ----.TAA.. 
#M170_{wolffia}                    TTA.---C.T .GA....--- --....AA.- -....A.GA. G.GT..GA.. ..AT-.A-.. ...C..---- ----.GAA.. 
#Wolffia_australiana_{wolffia}     TTA.---C.T .GA....--- --....AA.- -....A.GA. G.GT..GA.. ..AT-.A-.. ...C..---- ----.GAA.. 

#Colocasia_esculenta               AGTATT---- -----ATATA TTAAATTTAA GTATAAGGTA AGTAAAT--- ---------- ---------- ---------- 
#Spirodela_polyrhiza_{spirodela}   CA...----- -----.C... .A.T..A..T A.....AT.. .A....A--- ---------- ---------- ---------- 
#ZH0062_{landoltia}                .A..------ --------.. .A...A.... TA....CA.. TTA.T.C--- -----TAAGT ATATAACTAA AGTATATAGG 
#ZH0051_{landoltia}                .A..------ --------.. .A...A.... TA....CA.. TTA.T.C--- -----TAAGT ATATAACTAA AGTATATAGG 
#ZH0086_{landoltia}                NN..AATTAA GAAAA..... .A...A.... TA....CA.. TTA.T.C--- -----TAAGT ATATAACTAA AGTATATAGG 
#D0101_{lemna}                     TA..GGTATA C-------.C CAT..A.... AA.A..TA.. TA..T..--- ---------- ---------- ---------- 
#D0107_{lemna}                     TA..GGTATA C-------.C CAT..A.... AA.A..TA.. TA..T..--- ---------- ---------- ---------- 
#Lemna_minor_{lemna}               TA..GGTATA C-------.C CAT..A.... AA.A..TA.. TA..T..--- ---------- ---------- ---------- 
#ZH0234_{lemna}                    TA..GGTATA C-------.G AAT..A.A.. AA.A..TA.. TA..T..ATA AAAAATATAT ATATATATAT TATATATTTT 
#Wolffiella_lingulata_{wolffiella} .A..A----- --------.C CA...G.G.. A....TCAA. TA..T----- ---------- ---------- ---------- 
#M170_{wolffia}                    .A.------- ---------- ---------- -..A.TCA-- ---------- ---------- ---------- ---------- 
#Wolffia_australiana_{wolffia}     .A.------- ---------- ---------- -..A.TCA-- ---------- ---------- ---------- ---------- 

#Colocasia_esculenta               ---------- AGTGTAAATA GTATAGT-AA ATTAGTATAG TAAATGAAGG TAAATAAAAA A-----AAAT ATAATATTAA 
#Spirodela_polyrhiza_{spirodela}   ---------- .AAAA..... A....---.G T.A....C.T A.G..A.... .......G.T .CCTAT.... C.G..T.C.C 
#ZH0062_{landoltia}                TATAATATAT .AAT...... CA.A.A---. .GAG.....T A.G..A.... .......G.T .CCTATCG.. C.G..T.G.C 
#ZH0051_{landoltia}                TATAATATAT .AAT...... CA.A.A---. .GAG.....T A.G..A.... .......G.T .CCTATCG.. C.G..T.G.C 
#ZH0086_{landoltia}                TATAATATAT .AAT...... CA.A.A---. .GAG.....T A.G..A.... .......G.T .CCTATCG.. C.G..T.G.C 
#D0101_{lemna}                     ---------- --.T.C.... AA.A.A.G.G ..A......T A.-------- -...G..G.T .CCTATC... C.G..T.C.C 
#D0107_{lemna}                     ---------- --.T.C.... AA.A.A.G.G ..A......T A.-------- -...G..G.T .CCTATC... C.G..T.C.C 
#Lemna_minor_{lemna}               ---------- --.T.C.... AA.A.A.G.G ..A......T A.-------- -...G..G.T .CCTATC... C.G..T.C.C 
#ZH0234_{lemna}                    TATATTATAT .T.T.C..A. AA.A.A.A.G ..A......T A.G..A.... ....G..G.T .CCTATC... C.G..T.C.C 
#Wolffiella_lingulata_{wolffiella} ---------- ---A...... TATA.A.--. TAGGA..C.C .--------- .......G.T .CG-AT.... C.GC.T.G.C 
#M170_{wolffia}                    ---------- ----.C..A. AGTA.A.--. GACGA..C.C G--------- ......GG.T .CCTATC... C.GC.T.G.C 
#Wolffia_australiana_{wolffia}     ---------- ----.C..A. AGTA.A.--. GACGA..C.C G--------- ......GG.T .CCTATC... C.GC.T.G.C 

#Colocasia_esculenta               TATTATAATA TATTAATATA TATGTAATAT ATGTAAAT-A TAAGATAAAG CTAAGTTA-- TAAAATAAGG GTATAAAGGG 
#Spirodela_polyrhiza_{spirodela}   .TGACC..C. AT.C...T.. ...--...GG TAA...T.C. A....G.T.T ..CCAA..-- G....A..TA CCT.T----T 
#ZH0062_{landoltia}                .TGA.C..G. ATCCT..T.. ...--.G.GC TAA...T.C. A..T...T.T ..CCAA..-- G....-..TA CCT.TTTTTT 
#ZH0051_{landoltia}                .TGA.C..G. ATCCT..T.. ...--.G.GC TAA...T.C. A..T...T.T ..CCAA..-- G....-..TA CCT.TTTTTT 
#ZH0086_{landoltia}                .TGA.C..G. ATCCT..T.. ...--.G.GC TAA...T.C. A..T...T.T ..CCAA..-- G....-..TA CCT.TTTTTT 
#D0101_{lemna}                     .TGA.C..C. ATCC...T.C ...--...GA TAA...C.C. A..CGG.T.T ..CCAA..-- G....-..TA C-C.TTTT.A 
#D0107_{lemna}                     .TGA.C..C. ATCC...T.C ...--...GA TAA...C.C. A..CGG.T.T ..CCAA..-- G....-..TA C-C.TTTT.A 
#Lemna_minor_{lemna}               .TGA.C..C. ATCC...T.C ...--...GA TAA...C.C. A..CGG.T.T ..CCAA..-- G....-..TA C-C.TTTT.A 
#ZH0234_{lemna}                    .TGA.C..C. ATCC...T.C ...--...GA TAA...C.C. A..CGG.T.T ..CCAA..-- G....-..TA CGT.TTTTTA 
#Wolffiella_lingulata_{wolffiella} .TGA.C.CC. ---------- ---------- ---------- -..C.GCT.T ..CCAC..-- G....CTCCC T.T.TTTTTC 
#M170_{wolffia}                    .TGA.C.CC. ---------- ---------- ---------- -..C.GCT.T ..CCAC..-- G....CTCCC T.T.TT---C 
#Wolffia_australiana_{wolffia}     .TGA.C.CC. ---------- ---------- ---------- -..C.GCT.T ..CCAC..-- G....CTCCC T.T.TT---C 

#Colocasia_esculenta               TAAATAAGA- ----TATCTA TGAATTAATT TGACTTAACC AACAATTAAA TTTGG-ATAA CGATAATAAT -TAAAAACGG 
#Spirodela_polyrhiza_{spirodela}   .TC...CA.- ----.T.TAT .TTC..CCCC C.G.C.GG.T .GTCCC..GC .GG.CC..T. .TC.TT.TT. G.TGCC.T.A 
#ZH0062_{landoltia}                .TC..C.TTT TTTT.T.TAT .TT...C.CC C.G.C.GG.T .GT.CC..GC .GG.CC..T. .TC.TT.TTC ----CG.T.A 
#ZH0051_{landoltia}                .TC..C.TTT TTTT.T.TAT .TT...C.CC C.G.C.GG.T .GT.CC..GC .GG.CC..T. .TC.TT.TTC ----CG.T.A 
#ZH0086_{landoltia}                .TC..C.TTT TTTT.T.TAT .TT...C.CC C.G.C.GG.T .GT.CC..GC .GG.CC..T. .TC.TT.TTC ----CG.T.A 
#D0101_{lemna}                     ..CG.----- ----.T.TAT .TT...C.CC C.G.C.GG.T .GT.CC..GC .GG.CC..T. .TG.TT.TTC ----CC.T.A 
#D0107_{lemna}                     ..CG.----- ----.T.TAT .TT...C.CC C.G.C.GG.T .GT.CC..GC .GG.CC..T. .TG.TT.TTC ----CC.T.A 
#Lemna_minor_{lemna}               ..CG.----- ----.T.TAT .TT...C.CC C.G.C.GG.T .GT.CC..GC .GG.CC..T. .TG.TT.TTC ----CC.T.A 
#ZH0234_{lemna}                    ..CG.----- ----.T.TAT .TT...C.CC C.G.C.GG.T .GT.CC..GC .GG.CC..T. .TC.TT.TTC ----CC.TCA 
#Wolffiella_lingulata_{wolffiella} CT...----- ----.T.GAT .TG.G.T.CC A.G.C.GG.T .GT.CA..GC .GG.CC..T. .TT.TT.T.C -----C.GCA 
#M170_{wolffia}                    CT...----- ----.T.TAT .TG.G.T.CC C.G.C.GG.T .GTCCC..GC .GG.CCG.T. .TT.TT.T.C -----C.TTA 
#Wolffia_australiana_{wolffia}     CT...----- ----.T.TAT .TG.G.T.CC C.G.C.GG.T .GTCCC..GC .GG.CCG.T. .TT.TT.T.C -----C.TTA 

#Colocasia_esculenta               ATATTTCAAA TAGAAAAATA CCTTACTT-- ---TTTTATA CTATACAAAA ATTT--TTAT TTT-ATTTCC ACGGCCTGGC 
#Spirodela_polyrhiza_{spirodela}   ..CA....G. -.ATC..T.G AT...TA.-- ---......T GG.ATTTT.. ...CAA..C. ...-GAAG.A ..AAAAACAA 
#ZH0062_{landoltia}                .CTA....G. -.AT...T.G AT..TT..GT TTA......T GG.ATTTG.. ...CAA..G. ...TGAAG.A ..AAAAACA. 
#ZH0051_{landoltia}                .CTA....G. -.AT...T.G AT..TT..GT TTA......T GG.ATTTG.. ...CAA..G. ...TGAAG.A ..AAAAACA. 
#ZH0086_{landoltia}                .CTA....G. -.AT...T.G AT..TT..GT TTA......T GG.ATTTG.. ...CAA..G. ...TGAAG.A ..AAAAACA. 
#D0101_{lemna}                     ..TA...... -.ATCC.T.. AT..TT..-- ------...T GG.ATTTG.. ...CCA..G. ...TGAAG.A ..AAAAA.A. 
#D0107_{lemna}                     ..TA...... -.ATCC.T.. AT..TT..-- ------...T GG.ATTTG.. ...CCA..G. ...TGAAG.A ..AAAAA.A. 
#Lemna_minor_{lemna}               ..TA...... -.ATCC.T.. AT..TT..-- ------...T GG.ATTTG.. ...CCA..G. ...TGAAG.A ..AAAAA.A. 
#ZH0234_{lemna}                    ..TA....G. -.ATCC.T.. AT..TT..-- -------..T GG.ATTTC.. ...CCA..G. ...TGAAG.A ..AAAAACA. 
#Wolffiella_lingulata_{wolffiella} ..TAG----- ------...G AT..CT---- ---------- ---------- .A.AATA... C.-------A .TA------- 
#M170_{wolffia}                    ..TAG..CG. -.ATC..T.G AT..TT..TA ----.....T GGCATTTG.. ...GAC.... ...TGAAG.A ..AAAAA.AA 
#Wolffia_australiana_{wolffia}     ..TAG..CG. -.ATC..T.G AT..TT..TA ----.....T GGCATTTG.. ...GAC.... ...TGAAG.A ..AAAAA.AA 

#Colocasia_esculenta               -TAGTAC-CT ------AGCT AGG------- -CCATTACTC T-AATTGA-- ---------- ---TCATTCA TAAATGCATT 
#Spirodela_polyrhiza_{spirodela}   -C.A...A.. ------.AA. .AAAGGAATT T.T....T.A G-.G.A..GG ---------- -TG.....TT AT.T.T..A. 
#ZH0062_{landoltia}                -C.C...AA. ------.AA. GA.GTCAATT T.T...T..A .T.C.A..GT CTAGGTATAG GTG.....TT AT.T.TA.A. 
#ZH0051_{landoltia}                -C.C...AA. ------.AA. GA.GTCAATT T.T...T..A .T.C.A..GT CTAGGTATAG GTG.....TT AT.T.TA.A. 
#ZH0086_{landoltia}                -C.C...AA. ------.AA. GA.GTCAATT T.T...T..A .T.C.A..GT CTAGGTATAG GTG.....TT AT.T.TA.A. 
#D0101_{lemna}                     -C.C...AA. TACAAT.AA. GA.GTCAATT T.T...T..A .T.G.A..AT ------ATAG GTG.T...TT CT.T.TA.A. 
#D0107_{lemna}                     -C.C...AA. TACAAT.AA. GA.GTCAATT T.T...T..A .T.G.A..AT ------ATAG GTG.T...TT CT.T.TA.A. 
#Lemna_minor_{lemna}               -C.C...AA. TACAAT.AA. GA.GTCAATT T.T...T..A .T.G.A..AT ------ATAG GTG.T...TT CT.T.TA.A. 
#ZH0234_{lemna}                    -C.C...AA. TACAAT.AA. GA.GTCAATT T.T......A ------..AT ------A--- -----G..TT CT.T.TA.A. 
#Wolffiella_lingulata_{wolffiella} -------TA. AA----.AA. .TATGTAATA TATTA.T..- ---------- ---------- ---------- ---------- 
#M170_{wolffia}                    AC.TC..TAC AA----.AA. CT.GGCAATT TTT...T..A .--------- ---------- ---------- -T.C.TAGAC 
#Wolffia_australiana_{wolffia}     AC.TC..TAC AA----.AA. CT.GGCAATT TTT...T..A .--------- ---------- ---------- -T.C.TAGAC 

#Colocasia_esculenta               TTTTTCTATT ATTTAT-TTC TA-TTCTATT ATATTTATTT TATTATATTT TTTTT--ATA TATT-TATTT GAATTTATAT 
#Spirodela_polyrhiza_{spirodela}   ..AA.TA... .AAA..A..A A.-AAA.... ....G...A. G...C...AA A.CA.GA... ....A....A CG....T.G. 
#ZH0062_{landoltia}                GGAA.T.... ...A..A..A ..A..A.... TA...CT.AA ........G. A------G.. ...CA.TA.A CG.A.C..GA 
#ZH0051_{landoltia}                GGAA.T.... ...A..A..A ..A..A.... TA...CT.AA ........G. A------G.. ...CA.TA.A CG.A.C..GA 
#ZH0086_{landoltia}                GGAA.T.... ...A..A..A ..A..A.... TA...CT.AA ........G. A------G.. ...CA.TA.A CG.A.C..GA 
#D0101_{lemna}                     .GAC.T.... T..C..A... ..--.G.... T...AAT.AA G.......C. A------G.. ...GA.TC.A TC.A.C..GA 
#D0107_{lemna}                     .GAC.T.... T.....A... ..--.G.... T...AAT.AA G.......C. A------G.. ...GA.TC.A TC.A.C..GA 
#Lemna_minor_{lemna}               .GAC.T.... T.....A... ..--.G.... T...AAT.AA G.......C. A------G.. ...GA.TC.A TC.A.C..GA 
#ZH0234_{lemna}                    ..A..T.T.. T..A..A... ..--.G.... T...AAT.CA ........G. A--------- -..GA.TC.A TC.A.C..GA 
#Wolffiella_lingulata_{wolffiella} ---------- -------C.. A.----.TCA ---------C ..A.G..--- ---------- ---------- ------..GA 
#M170_{wolffia}                    ..C..TAG.. T..ATAG..T A.----.TCA .G.AA.T..C ..A.C...G. A------G.. ...GA.TC.C TC.C.A...A 
#Wolffia_australiana_{wolffia}     ..C..TAG.. T..ATAG..T A.----.TCA .G.AA.T..C ..A.C...G. A------G.. ...GA.TC.C TC.C.A...A 

#Colocasia_esculenta               AA-ATAAATT TATATTATTA AAATTATATT ------AATT CAAATTATAT A-------TA TTCTAAAAAT ATTTA---AT 
#Spirodela_polyrhiza_{spirodela}   .TT..T.T.A ..GTC..... TT......G. ------.T.A ..T.....G. .A------.G .AG....T.. ..A..TAA.. 
#ZH0062_{landoltia}                .TAGACTC.. ...TC...G. CTTC.C..A. AATCTT.T.A ..T.....GA TCTTATTAC. .ATAT.TT.. G..ATTTAC. 
#ZH0051_{landoltia}                .TAGACTC.. ...TC...G. CTTC.C..A. AATCTT.T.A ..T.....GA TCTTATTAC. .ATAT.TT.. G..ATTTAC. 
#ZH0086_{landoltia}                .TAGACTC.. ...TC...G. CTTC.C..A. AATCTT.T.A ..T.....GA TCTTATTAC. .ATAT.TT.. G..ATTTAC. 
#D0101_{lemna}                     .TAGA----. ...TC...A. T....C...- --------.A T.T.....-- ---------. .AA.T.T... G..GT----- 
#D0107_{lemna}                     .TAGA----. ...TC...A. T....C...- --------.A T.T.....-- ---------. .AA.T.T... G..GT----- 
#Lemna_minor_{lemna}               .TAGA----. ...TC...A. T....C...- --------.A T.T.....-- ---------. .AA.T.T... G..GT----- 
#ZH0234_{lemna}                    .TA.A----C ...TC...A. T....C...A -----T.T.A T.T.A.G.CG TA--AATAA. GAA.T..... G.CGT----- 
#Wolffiella_lingulata_{wolffiella} .TAGA----C ..GTC.T... GTT..TG... ---------- ..G.....-- ---------- -------..C ...GC----- 
#M170_{wolffia}                    .TAGA----C ..GTA..... GTT..C.... ---------- ..G....C-- ---------- -------..C ...GC----- 
#Wolffia_australiana_{wolffia}     .TAGA----C ..GTA..... GTT..C.... ---------- ..G....C-- ---------- -------..C ...GC----- 

#Colocasia_esculenta               AAAATATTTT ATTTGATTTA TAAAAATATA AGATTATTTA -GAATAT-TA TATATT-ATT -CTAAAATTA TAAA---AAT 
#Spirodela_polyrhiza_{spirodela}   C..GA.C..A TAA.C..A.. ....C..... .AGA...AA. C.T...AAC. A.....-..A GT..T..... G...CTT.T. 
#ZH0062_{landoltia}                ...TATC.AA G.AGA.C... G..TT....T TAGAAT.A.. TA.C...AA. .....AA..G TT..T.CAA. ..TTGGAGT. 
#ZH0051_{landoltia}                ...TATC.AA G.AGA.C... G..TT....T TAGAAT.A.. TA.C...AA. .....AA..G TT..T.CAA. ..TTGGAGT. 
#ZH0086_{landoltia}                ...TATC.AA G.AGA.C... G..TT....T TAGAAT.A.. TA.C...AA. .....AA..G TT..T.CAA. ..TTGGAGT. 
#D0101_{lemna}                     ...TATA.AA T.AGA.A..T AGG....... TA-A.T.... CTTT..AT.. .....AG..A TA....CG.. ..TTA----. 
#D0107_{lemna}                     ...T.TA.AA T.AGA.A..T AGG....... TA-A.T.... CTTT..AT.. .....AG..A TA....CG.. ..TTA----. 
#Lemna_minor_{lemna}               ...T.TA.AA T.AGA.A..T AGG....... TA-A.T.... CTTT..AT.. .....AG..A TA....CG.. ..TTA----. 
#ZH0234_{lemna}                    ...TATAGAA T.AAA.A..T .GG....... TA-A.T..A. ------GT.. .....AG..A TA....TG.. ..TTA----. 
#Wolffiella_lingulata_{wolffiella} --.TGT.A.A TGA..TAG.. A.T.T...AG TCGAAC.CA. CTTC..AT.. G...GACC.C TA..T.TG.. ..-------. 
#M170_{wolffia}                    --.TGT.A.G TGA..TAG.. A.T.T...AG TCGAAC.CA. CTTT..AT.. ....GAGCCA TA..T.TG.. ..-------. 
#Wolffia_australiana_{wolffia}     --.TGT.A.G TGA..TAG.. A.T.T...AG TCGAAC.CA. CTTT..AT.. ....GAGCCA TA..T.TG.. ..-------. 

#Colocasia_esculenta               ATATTCTATA TTAAATGAAT ATAATATAAA AATATATAAT A--TAAAATA TA--ATGAAT ATATC-AATA TAACT--TA- 
#Spirodela_polyrhiza_{spirodela}   ...A.TATA. ...G.AACT. ..T...ACTC .T.T....G. .-G.GTTT.. ..--G.AGT. ....AG.... ...T.--C.C 
#ZH0062_{landoltia}                ...A.TATA. ACTT..---. ...T.T..T. GTAT.G.TT. .-GAGT.GCT AT--C.AT.. ....AT.... .....--C.G 
#ZH0051_{landoltia}                ...A.TATA. ACTT..---. ...T.T..T. GTAT.G.TT. .-GAGT.GCT AT--C.AT.. ....AT.... .....--C.G 
#ZH0086_{landoltia}                ...A.TATA. ACTT..---. ...T.T..T. GTAT.G.TT. .-GAGT.GCT AT--C.AT.. ....AT.... .....--C.G 
#D0101_{lemna}                     ....CTA..G .CT...---. T....TA... .-GT.C.T.. .-ACTC.--- -----.AGT. G...AT.... .....--C.G 
#D0107_{lemna}                     ....CTA..G .CT...---. T....TA... .-GT.C.T.. .-ACTC.--- -----.AGT. G...AT.... .....--C.G 
#Lemna_minor_{lemna}               ....CTA..G .CT...---. T....TA... .-GT.C.T.. .-ACTC.--- -----.AGT. G...AT.... .....--C.G 
#ZH0234_{lemna}                    .G..CT--.. ..TC..---. T....TA... .-GT.C.T.A .-ACTC.--- -----.AGT. G...AT.... .....--C.G 
#Wolffiella_lingulata_{wolffiella} .C.ACTAG.G .--.G.---. C....T.G.. .-CT...T.. .-ACTC.T.T ..GAG.A.T. ....AT.... .....--C.C 
#M170_{wolffia}                    ...AGTAG.G .--.G.---. .....TAT.. .-CT...T.. .-ACTC.T.- ----G.AGT. ....AT.... .....--C.C 
#Wolffia_australiana_{wolffia}     ...AGTAG.G .--.G.---. .....TAT.. .-CT...T.. .-ACTC.T.- ----G.ATT. ....AT.... .....--C.C 

#Colocasia_esculenta               ----TTTACT TGTTAAAGTA A-----TAAA ATTTGTTTGA TCTGAAGACT TAAG----AT CCATCTA--- --------AT 
#Spirodela_polyrhiza_{spirodela}   ATAC...... ....C..... .-----C... C......AA. .T.T...... ....TAAG.. T......--- --------.. 
#ZH0062_{landoltia}                ATAC..C... ....C..... .AGTAAC... C......AA. .T....A... ....----.C .......--- --------.. 
#ZH0051_{landoltia}                ATAC..C... ....C..... .AGTAAC... C......AA. .T....A... ....----.C .......--- --------.. 
#ZH0086_{landoltia}                ATAC..C... ....C..... .AGTAAC... C......AA. .T....A... ....----.C .......--- --------.. 
#D0101_{lemna}                     ATAC..C... ....C..... .-----C... C......AA. .T....A... ...T----.. .T.....--- ---ATCGA.. 
#D0107_{lemna}                     ATAC..C... ....C..... .-----C... C......AA. .T....A... ...T----.. .T.....--- ---ATCGA.. 
#Lemna_minor_{lemna}               ATAC..C... ....C..... .-----C... C......AA. .T....A... ...T----.. .T.....--- ---ATCGA.. 
#ZH0234_{lemna}                    ATAC..C... ....C..... .-----.... C......AA. GT....A... ....----.. .T..A..TA- ---ATCGA.. 
#Wolffiella_lingulata_{wolffiella} CCAC..C... .C..C..... .-----C... ..G...GAA. .T....A... .C.T----C. ....A..--- -------A.. 
#M170_{wolffia}                    CGAC..C... .C..C..... .-----G... T...T..--- .T....A... GC..----C. TT.....--- -------A-- 
#Wolffia_australiana_{wolffia}     CGAC..C... .C..C..... .-----G... T...T..--- .T....A... GC..----C. TT.....--- -------A-- 

#Colocasia_esculenta               T--------- --GATCCAAA TTCATAAGA- ---------- TCTGGCACTC AA-AAAATGG G--------- -AAAATTAAG 
#Spirodela_polyrhiza_{spirodela}   .TTAATTTAA TTA.C..... A......A.- ---------- .T.AA..... C.-T..GG.A AGTTTAAAAT A.....C..A 
#ZH0062_{landoltia}                .TTCATTTAA TT..C.T... A..CA..A.A ---------- ....A.C... C.-T..GG.A AGTGTCAAAT A.....C..A 
#ZH0051_{landoltia}                .TTCATTTAA TT..C.T... A..CA..A.A ---------- ....A.C... C.-T..GG.A AGTGTCAAAT A.....C..A 
#ZH0086_{landoltia}                .TTCATTTAA TT..C.T... A..CA..A.A ---------- ....A.C... C.-T..GG.A AGTGTCAAAT A.....C..A 
#D0101_{lemna}                     .TTAATTCAA TT..C..... A.G.A..A.A A----TCTGA C...A..A.. C.-T..GG.A AGTGTCTAAT A....GA..A 
#D0107_{lemna}                     .TTAATTCAA TT..C..... A.G.A..A.A A----TCTGA C...A..A.. C.-T..GG.A AGTGTCTAAT A....GA..A 
#Lemna_minor_{lemna}               .TTAATTCAA TT..C..... A.G.A..A.A A----TCTGA C...A..A.. C.-T..GG.A AGTGTCTAAT A....GA..A 
#ZH0234_{lemna}                    .TTAATTTAA TT..C..... A.G.A..A.A AAAATTTTGA C...A..A.. C.-T..GG.A AGTGTCTAAT A....GA..A 
#Wolffiella_lingulata_{wolffiella} ATAATTCTAG AT..C..... A.A.A-.A.A TCTGACAATC C..AAGG..A .GGC..G.AT .ATCTTAAAA G.....A..A 
#M170_{wolffia}                    ----TTCTAA CT..C..T.. A.A.AT.A.A TTTTTAAATA C..AC.CTAA GGCT..G.A. .AACT-AAAA A.....AG.. 
#Wolffia_australiana_{wolffia}     ----TTCTAA CT..C..T.. A.A.AT.A.A TTTTTAAATA C..AC.CTAA GGCT..G.A. .AACT-AAAA A.....AG.. 

#Colocasia_esculenta               GGGGAGTTCC GGATTCTTGT AGA-ATCCTT TTTTATGTCC AACTTCAATA GCTCCTTCAA ATCAAAACTA -------TTA 
#Spirodela_polyrhiza_{spirodela}   AACAGAG.T. .A.G.A.... ...-..T... .......... .....A.... .......... G.AGG....G -------.C. 
#ZH0062_{landoltia}                AACAGAA.G. .T.G.A.... ...-..T-.G .......... ....GA.... .......... G...G....T -------.C. 
#ZH0051_{landoltia}                AACAGAA.G. .T.G.A.... ...-..T-.G .......... ....GA.... .......... G...G....T -------.C. 
#ZH0086_{landoltia}                AACAGAA.G. .T.G.A.... ...-..T-.G .......... ....GA.... .......... G...G....T -------.C. 
#D0101_{lemna}                     AAAAGAG.T. ...------- ---------- ---------- ---------- ---------- -..GG....T TAAGTTT.C. 
#D0107_{lemna}                     AAAAGAG.T. ...G.A---- -..-..T-.- -.......A. .....A.... ...T...... G..GG....T TAAGTTT.C. 
#Lemna_minor_{lemna}               AAAAGAG.T. ...G.A---- -..-..T-.- -.......A. .....A.... ...T...... G..GG....T TAAGTTT.C. 
#ZH0234_{lemna}                    AA--GAG.T. ...G.A.... ...-..T-.- -.......A. .....A.... ...A...... G.AGG....T GAAGTTT.C. 
#Wolffiella_lingulata_{wolffiella} AAAA.AA.AG A.T.CGGA.. C..-C.AT.- -.....A... .....A.... .......... G..GG....T -------.C. 
#M170_{wolffia}                    TTC.GAG.A- --T.----.. C..-C.AT.- -AG...T..T .....A.... ....T..... ...GG....T -------.C. 
#Wolffia_australiana_{wolffia}     TTC.GAG.A- --T.----.. C..-C.AT.- -AG...T..T .....A.... ....T..... ...GG....T -------.C. 

#Colocasia_esculenta               GCAACGACTT ACCATGAAAC GAAAAGTATA ACTCATTATT TTAATTTTAT AGTTAAATAA GCTTTAT--- ----T-CATT 
#Spirodela_polyrhiza_{spirodela}   .T........ .........G .......... ...TG..... .------... .......... C....T.--- ----.AT... 
#ZH0062_{landoltia}                .T..T..... ........C. ........A. .ACTT..... .A--...... .......... AA..CT.GAT AGTC.GT... 
#ZH0051_{landoltia}                .T..T..... ........C. ........A. .ACTT..... .A--...... .......... AA..CT.GAT AGTC.GT... 
#ZH0086_{landoltia}                .T..T..... ........C. ........A. .ACTT..... .A--...... .......... AA..CT.GAT AGTC.GT... 
#D0101_{lemna}                     .T..T..... ..TG...... T......CG. .ACTG..... .------..G .......... .A...T.GAT ATTC.AT... 
#D0107_{lemna}                     .T..T..... ..TG...... T......CG. .ACTG..... .------..G .......... .A...T.GAT ATTC.AT... 
#Lemna_minor_{lemna}               .T..T..... ..TG...... T......CG. .ACTG..... .------..G .......... .A...T.GAT ATTC.AT... 
#ZH0234_{lemna}                    .T..T..... ..TG...... T......CG. .ACTG..... .------..G .......... TA...T.TAT ATTC.AT... 
#Wolffiella_lingulata_{wolffiella} .T..T..... C..C.A...T ........G. GACTT..T.. A--------. ...G....TC T....T.TAT ATTA.AT... 
#M170_{wolffia}                    .T.CT....A T..C.A..CT .......CG. GACTG..T.. A--------C ...G...G.. TA...TATAG AGTA.AT... 
#Wolffia_australiana_{wolffia}     .T.CT....A T..C.A..CT .......CG. GACTG..T.. A--------C ...G...G.. TA...TATAG AGTA.AT... 

#Colocasia_esculenta               CATCTAT--- --T------- ---------- TGGGATTTTA TCAAGTCCCT ATCAAGAC-A GAATATGTGT CAAGATTCAA 
#Spirodela_polyrhiza_{spirodela}   ..C....--- --.GAT---- -------TGG ..ATT..... .......... G....A..-G .....C.GA. ....G..... 
#ZH0062_{landoltia}                ..CT...--- --.TTGT--- -----TGGGG ..ATT..... .......A.. .G...A..-G .....C..A. .......... 
#ZH0051_{landoltia}                ..CT...--- --.TTGT--- -----TGGGG ..ATT..... .......A.. .G...A..-G .....C..A. .......... 
#ZH0086_{landoltia}                ..CT...--- --.TTGT--- -----TGGGG ..ATT..... .......A.. .G...A..-G .....C..A. .......... 
#D0101_{lemna}                     T.C...G--- --.TTT---- -------GGG .TATT..... ......AG.A GG...A..-. .....C..A. .......... 
#D0107_{lemna}                     T.C...G--- --.TTT---- -------GGG .TATT..... ......AG.A GG...A..-. .....C..A. .......... 
#Lemna_minor_{lemna}               T.C...G--- --.TTT---- -------GGG .TATT..... ......AG.A GG...A..-. .....C..A. .......... 
#ZH0234_{lemna}                    T.C...G--- --.TTT---- -------GGG .CATT..... ......AG.A GG...A..-. .....C..A. .......... 
#Wolffiella_lingulata_{wolffiella} ..C.CT.--- --.TTT---- -CTTTTGGGG ..ATG...A. ......GGA. GAA..A.ACG C....C..A. G..C..A.C. 
#M170_{wolffia}                    ..G.C..ATA TA.TTTATTT TCTTTTGAGG ..ATG...A. ......GA.. GGA..A.G-G C....CC.C. ----..A.C. 
#Wolffia_australiana_{wolffia}     ..G.C..ATA TA.TTT---- -CTTTTGAGG ..ATG...A. ......GA.. GGA..A.G-G C....CC.C. ----..A.C. 

#Colocasia_esculenta               ATTTTCATCA TTCTGATACT ATCTTTATTA TGTCTCATT- CTTTGTTCGA CAAATAGTTC ATTAATATAC AATAATTAAA 
#Spirodela_polyrhiza_{spirodela}   ....G..... .......... .....G.... .A.....C.G ....AG.... ......AC.A .......... ......A... 
#ZH0062_{landoltia}                ....G..... ..T......A .....G.... .A.A...A.C ....AG.... ......AC.. .........T ......G... 
#ZH0051_{landoltia}                ....G..... ..T......A .....G.... .A.A...A.C ....AG.... ......AC.. .........T ......G... 
#ZH0086_{landoltia}                ....G..... ..T......A .....G.... .A.A...A.C ....AG.... ......AC.. .........T ......G... 
#D0101_{lemna}                     ....GTC... .........A .....G.... .A.....A.C ...AAG.... ......AC.. .......... .......... 
#D0107_{lemna}                     ....GTC... .........A .....G.... .A.....A.C ...AAG.... ......AC.. .......... .......... 
#Lemna_minor_{lemna}               ....GTC... .........A .....G.... .A.....A.C ...AAG.... ......AC.. .......... .......... 
#ZH0234_{lemna}                    T...GTC.T. .........A .....G.... .A.....A.C ...AAG.... ......AC.G .......... .......... 
#Wolffiella_lingulata_{wolffiella} T...G..C.. .........A ...A-G.... .A.T.G.A.C G...AG.... ......AG.A ...C...G.. ......G... 
#M170_{wolffia}                    T....G.... .........A ...A-G.... .A.T...A.C G...AG.... ......AG.. ...C...G.. ......G... 
#Wolffia_australiana_{wolffia}     T....G.... .........A ...A-G.... .A.T...A.C G...AG.... ......AG.. ...C...G.. ......G... 

#Colocasia_esculenta               TTGTAGCGGG TATAGTTTAG TGGTAAAAGT GTGATTCGTC CTATTAACAA CTTAAATAGT TAAAG----G GTCTTTCAGT 
#Spirodela_polyrhiza_{spirodela}   .......... .......... .......... .......... .......A.. .......... .....----. ......TG.. 
#ZH0062_{landoltia}                .......... .......... .......... .......... .......A.. .......... .....----. ......TG.. 
#ZH0051_{landoltia}                .......... .......... .......... .......... .......A.. .......... .....----. ......TG.. 
#ZH0086_{landoltia}                .......... .......... .......... .......... .......A.. .......... .....----. ......TG.. 
#D0101_{lemna}                     .......... .......... .......... .......... .......A.. .......... .....----. ......TG.. 
#D0107_{lemna}                     .......... .......... .......... .......... .......A.. .......... .....----. ......TG.. 
#Lemna_minor_{lemna}               .......... .......... .......... .......... .......A.. .......... .....----. ......TG.. 
#ZH0234_{lemna}                    .......... .......... .......... .......... .......A.. .......... .....----. ......TG.. 
#Wolffiella_lingulata_{wolffiella} .......... .......... .......... .......... .......... .......... .....----. ......TG.. 
#M170_{wolffia}                    .......... .......... .......... .......... .......... .......... .....----. ......TG.. 
#Wolffia_australiana_{wolffia}     .......... .......... .......... .......... .......... .......... .....----. ......TG.. 

#Colocasia_esculenta               TAATAT-TCC AATAAGAAAC TTTATTTCTT AAAAA----- -----GGTTA ATCCTTTACC TCTTAATGTT ACATTTGAGG 
#Spirodela_polyrhiza_{spirodela}   ...A..-... ....G..... .......... .....----- ----A..... ........T. ...C....C. .G.......A 
#ZH0062_{landoltia}                ......-... ....G..... .......... .....----- ----A..... ........T. ........C. .-----...A 
#ZH0051_{landoltia}                ......-... ....G..... .......... .....----- ----A..... ........T. ........C. .-----...A 
#ZH0086_{landoltia}                ......-... ....G..... .......... .....----- ----A..... ........T. ........C. .-----...A 
#D0101_{lemna}                     .C....-... ..A.G..... .......... .....----- ----A..... ........T. ........C. .-----...A 
#D0107_{lemna}                     .C....-... ..A.G..... .......... .....----- ----A..... ........T. ........C. .-----...A 
#Lemna_minor_{lemna}               .C....-... ..A.G..... .......... .....----- ----A..... ........T. ........C. .-----...A 
#ZH0234_{lemna}                    .C....-... ..A.GT.... .......... .....----- ----A..... ........T. ........C. .-----...A 
#Wolffiella_lingulata_{wolffiella} ......-... ....G..... .......... .....----- ----A..... ........T. ........C. .T.......A 
#M170_{wolffia}                    G.....-... ....G..... .......... .....----- ----A..... .......CT. ........C. .T.......A 
#Wolffia_australiana_{wolffia}     G.....-... ....G..... .......... .....----- ----A..... .......CT. ........C. .T.......A 

#Colocasia_esculenta               AAAAA-TATA AATTCTCGTG ATTTG----- TATCCAAA-G GCCAGTCATT TTTTAATTGA CTAAAAAACA TTGGATCATA 
#Spirodela_polyrhiza_{spirodela}   .....-.... ........C. .....----- ........-C .T........ ...G...... A.......T- ......T... 
#ZH0062_{landoltia}                .....-.... .......... .....----- ........-C .T.....T.. ...-----.. AG......T- ......T... 
#ZH0051_{landoltia}                .....-.... .......... .....----- ........-C .T.....T.. ...-----.. AG......T- ......T... 
#ZH0086_{landoltia}                .....-.... .......... .....----- ........-C .T.....T.. ...-----.. AG......T- ......T... 
#D0101_{lemna}                     ....--.... .......... .....TATTG ........-C .TT....T.. ....----.. A.G.T..TT- ......T... 
#D0107_{lemna}                     ....--.... .......... .....TATTG ........-C .TT....T.. ....----.. A.G.T..TT- ......T... 
#Lemna_minor_{lemna}               ....--.... .......... .....TATTG ........-C .TT....T.. ....----.. A.G.T..TT- ......T... 
#ZH0234_{lemna}                    ....--.... .......... .....----- ........-C .TT....T.. ....T--... A.G.T..TT- ......T... 
#Wolffiella_lingulata_{wolffiella} .....A.C.. ....A.G... .....----- ........TA .T.....T.. A..-----.. .....G..T- .......... 
#M170_{wolffia}                    .T...-.C.. ....A..... .....----- ....T...TC .T....AT.. A.-------- --...C.CT- .......... 
#Wolffia_australiana_{wolffia}     .T...-.C.. ....A..... .....----- ....T...TC .T....AT.. A.-------- --...C.CT- .......... 

#Colocasia_esculenta               TGGAATCGCG A-AGCATAAT TT----TTTT TTGAGTTGAT TCAACTCTTC -CAATTGAAT --GAGTATGA -GTAAAGGGA 
#Spirodela_polyrhiza_{spirodela}   .......... .-........ ..----...C --........ .......... -....AA... --TG....TT T......... 
#ZH0062_{landoltia}                .......... .-........ ..AATT.... .C........ .......... -....AA... --......T. -......... 
#ZH0051_{landoltia}                .......... .-........ ..AATT.... .C........ .......... -....AA... --......T. -......... 
#ZH0086_{landoltia}                .......... .-........ ..AATT.... .C........ .......... -....AA... --......T. -......... 
#D0101_{lemna}                     .......A.. .-........ ..-----... .C........ .......... -....AA... --.....--- ----...... 
#D0107_{lemna}                     .......A.. .-........ ..-----... .C........ .......... -....AA... --.....--- ----...... 
#Lemna_minor_{lemna}               .......A.. .-........ ..-----... .C........ .......... -....AA... --.....--- ----...... 
#ZH0234_{lemna}                    .......A.. .-........ ..-----... .C........ .......... -....AA... --.....--- ----...... 
#Wolffiella_lingulata_{wolffiella} .C.....A.. .-........ ..-----... -C...AA... .......... -....AA... --........ -......... 
#M170_{wolffia}                    .C.....A.. .-........ ..-----... .C.....TT. .......... -...GAA... --......C. -.C....... 
#Wolffia_australiana_{wolffia}     .C.....A.. .-........ ..-----... .C.....TT. .......... -...GAA... --......C. -.C....... 

#Colocasia_esculenta               TCCATGGATG AAGATAAAAA GTTTATTTCT AATCGTAAC- -TAAATCTTC AATTTTTGTA TTAAAA-AGG GGATTGAAGC 
#Spirodela_polyrhiza_{spirodela}   .......... ..T....... .......... .........- -......... .......A.. ......-.A. .......... 
#ZH0062_{landoltia}                ......A... ..T....... ..G....... .........- -......... .......A.. ..C...-.A. .A........ 
#ZH0051_{landoltia}                ......A... ..T....... ..G....... .........- -......... .......A.. ..C...-.A. .A........ 
#ZH0086_{landoltia}                ......A... ..T....... ..G....... .........- -......... .......A.. ..C...-.A. .A........ 
#D0101_{lemna}                     ......A... ..T....... .......... .........- -......... .......A.. ......-.A. .......... 
#D0107_{lemna}                     ......A... ..T....... .......... .........- -......... .......A.. ......-.A. .......... 
#Lemna_minor_{lemna}               ......A... ..T....... .......... .........- -......... .......A.. ......-.A. .......... 
#ZH0234_{lemna}                    ......A... ..T......T T......... .........- -......... .......A.. ......-.-. .......... 
#Wolffiella_lingulata_{wolffiella} .......... .CT....... .G........ .........- -......... ......GA.. ...T.TT.AA ......G... 
#M170_{wolffia}                    .......... ..T....... .......... .........- -......... ......---- -..T.TT.AA ......G... 
#Wolffia_australiana_{wolffia}     .......... ..T....... .......... .........- -......... ......---- -..T.TT.AA ......G... 

#Colocasia_esculenta               CAAACAGCTA GAAAATGGTG GCTTTGGTTT ACTAGAGCCA TCGACATATT GTTTCAGCTC GGTGGAAACA AAATTCTTTT 
#Spirodela_polyrhiza_{spirodela}   ....T..... .......... .......... .......... ...G...... .......... ........AC .......... 
#ZH0062_{landoltia}                T...T..... ......A... .......... .......... ..AG...... .......... ...A.....C .......... 
#ZH0051_{landoltia}                T...T..... ......A... .......... .......... ..AG...... .......... ...A.....C .......... 
#ZH0086_{landoltia}                T...T..... ......A... .......... .......... ..AG...... .......... ...A.....C .......... 
#D0101_{lemna}                     A...T..... ......A... .......... .......... ..AG.C.... ..C....... ...A.....C .......... 
#D0107_{lemna}                     A...T..... ......A... .......... .......... ..AG.C.... ..C....... ...A.....C .......... 
#Lemna_minor_{lemna}               A...T..... ......A... .......... .......... ..AG.C.... ..C....... ...A.....C .......... 
#ZH0234_{lemna}                    A...T..... ......A... .......... .......... ..AG.C.... ..C....... ...A.....C .......... 
#Wolffiella_lingulata_{wolffiella} ....T..... ..G...A... .......... .......... ..AG...... .......... ...A.....C .......... 
#M170_{wolffia}                    ....T..... ......A... .......... .......... ..AG...... -......... ...A.....C .......... 
#Wolffia_australiana_{wolffia}     ....T..... ......A... .......... .......... ..AG...... -......... ...A.....C .......... 

#Colocasia_esculenta               TTTC-CTCAG GATTCCGCGA ATCGAAATAA GGAACGAAGT AACTAGACAG ATTTGGTAGA ATTTTCCTCT TCTAGAAGGA 
#Spirodela_polyrhiza_{spirodela}   ...TT..... .......... G......... A......... .......... ........A. .......... .......... 
#ZH0062_{landoltia}                ...TT..... .......... G......... A......... .......... .......TA. .......... .......... 
#ZH0051_{landoltia}                ...TT..... .......... G......... A......... .......... .......TA. .......... .......... 
#ZH0086_{landoltia}                ...TT..... .......... G......... A......... .......... .......TA. .......... .......... 
#D0101_{lemna}                     ...--..... .......... G......... A......... .......... .......TA. .......... .......... 
#D0107_{lemna}                     ...--..... .......... G......... A......... .......... .......TA. .......... .......... 
#Lemna_minor_{lemna}               ...--..... .......... G......... A......... .......... .......TA. .......... .......... 
#ZH0234_{lemna}                    ..---..... .......... .......... A......... .......... .......TT. .......... .......... 
#Wolffiella_lingulata_{wolffiella} ...TT..... ........A. G......... A......... .......... .......TA. .......... .......... 
#M170_{wolffia}                    ...--..... .......... G......... A......... .......... ........A. .......... .......... 
#Wolffia_australiana_{wolffia}     ...--..... .......... G......... A......... .......... ........A. .......... .......... 

#Colocasia_esculenta               TCATCTATAA AGCGAGTAAG AAAAGCTGAC AT---GGATG TTATGGATCT ATTTTTTCAG ATTTATGATG ATTCCCTTTT 
#Spirodela_polyrhiza_{spirodela}   .......... .........A .G........ ..---A.... .......... .A........ .....C.... .C.....CC. 
#ZH0062_{landoltia}                .......... ...A.....A .G........ ..---A.... .......... CA........ .....CA... .C..A..C.. 
#ZH0051_{landoltia}                .......... ...A.....A .G........ ..---A.... .......... CA........ .....CA... .C..A..C.. 
#ZH0086_{landoltia}                .......... ...A.....A .G........ ..---A.... .......... CA........ .....CA... .C..A..C.. 
#D0101_{lemna}                     .......... .....A...A .G........ ..---A.... .......... .A........ .....C.... .C........ 
#D0107_{lemna}                     .......... .....A...A .G........ ..---A.... .......... .A........ .....C.... .C........ 
#Lemna_minor_{lemna}               .......... .....A...A .G........ ..---A.... .......... .A........ .....C.... .C........ 
#ZH0234_{lemna}                    .......... .....A...A .G........ ..---A.... .......... CA........ .....C.... .C.....C.. 
#Wolffiella_lingulata_{wolffiella} .......... ...A.....A GG........ ..---A.... ........A. CA....-... ........CA .......C.. 
#M170_{wolffia}                    .......... ...A.....A GG........ ..---A.... ........A. CA........ .......... .C.....C.. 
#Wolffia_australiana_{wolffia}     .......... ...A.....A GG........ ..---A.... ........A. CA........ .......... .C.....C.. 

#Colocasia_esculenta               TATACA---- ---------G CATAATTTTT TTATATTT-- -TTTCTTCTT GTATGCCTTA GATCTGGGAA CACATTGATC 
#Spirodela_polyrhiza_{spirodela}   C.....AT-- AC------A. .......... ....G...-- -......... .......... .........- ......---- 
#ZH0062_{landoltia}                C.....AT-- AC------A. ........A. ....G...-- -..-...... .......... .........- ..A...---- 
#ZH0051_{landoltia}                C.....AT-- AC------A. ........A. ....G...-- -..-...... .......... .........- ..A...---- 
#ZH0086_{landoltia}                C.....AT-- AC------A. ........A. ....G...-- -..-...... .......... .........- ..A...---- 
#D0101_{lemna}                     C.....AT-- ACCAATACA. .....C.... ....G...-- -..-...... .....T.... .........- ..A...---- 
#D0107_{lemna}                     C.....AT-- ACCAATACA. .....C.... ....G...-- -..-...... .....T.... .........- ..A...---- 
#Lemna_minor_{lemna}               C.....AT-- ACCAATACA. .....C.... ....G...-- -..-...... .....T.... .........- ..A...---- 
#ZH0234_{lemna}                    C.....AT-- ACGAATACA. .....C.... ....GC..-- -..-...... .....T.... .........- ..A...---- 
#Wolffiella_lingulata_{wolffiella} C.....ATGA ATATAGCAAA ..G....... ..G.T.A.AG T......... ......G... ......A..- ..A...---- 
#M170_{wolffia}                    C.....ATCA ATATAGCAAA .....AA... ....G...-- -..C...... ......G... ......A..- ..A...---- 
#Wolffia_australiana_{wolffia}     C.....ATCA ATATAGCAAA .....AA... ....G...-- -..C...... ......G... ......A..- ..A...---- 

#Colocasia_esculenta               TTCCATAAAG GAGCCGAATG AAACAAAAAT TTCATGTTCG GTTCTGAATT AGAGACGTTA AAAATGATCA ACCAACGTCG 
#Spirodela_polyrhiza_{spirodela}   -......... .......... ....G..... .......... ...T...... .......... .......... .......... 
#ZH0062_{landoltia}                -......... .......... ....G..... .......... ...T...... .......... ....A..... ..T....... 
#ZH0051_{landoltia}                -......... .......... ....G..... .......... ...T...... .......... ....A..... ..T....... 
#ZH0086_{landoltia}                -......... .......... ....G..... .......... ...T...... .......... ....A..... ..T....... 
#D0101_{lemna}                     -......... .......... ....T..... .......... ...T...... .......... ....A..... ..T....... 
#D0107_{lemna}                     -......... .......... ....T..... .......... ...T...... .......... ....A..... ..T....... 
#Lemna_minor_{lemna}               -......... .......... ....T..... .......... ...T...... .......... ....A..... ..T....... 
#ZH0234_{lemna}                    -......... .......... ....T..... .......... ...T...... .......... .......... ..T....... 
#Wolffiella_lingulata_{wolffiella} -......... .......... ....G..... .......... ...T...... .......... ....AA.... G.T....... 
#M170_{wolffia}                    -......... .......... ....G..... .......... ...T...... .......... ....CA.... G.T....... 
#Wolffia_australiana_{wolffia}     -......... .......... ....G..... .......... ...T...... .......... ....CA.... G.T....... 

#Colocasia_esculenta               ACTATAACCC C-TAGCCTTC CAAGCTAACG ATGCGGGTTC GATTCCCGCT ACCCGCTCTA TA--TCAC-- ---TTTTATA 
#Spirodela_polyrhiza_{spirodela}   .......... .-........ .......... .......... .......... .......... ..--....-- ---....... 
#ZH0062_{landoltia}                .......... .-........ .......... .......... .......... .......T.. ..----..-- ---..A.... 
#ZH0051_{landoltia}                .......... .-........ .......... .......... .......... .......T.. ..----..-- ---..A.... 
#ZH0086_{landoltia}                .......... .-........ .......... .......... .......... .......T.. ..----..-- ---..A.... 
#D0101_{lemna}                     .......... .-........ .......... .......... .......... .......T.. .T----..-- ---.....G. 
#D0107_{lemna}                     .......... .-........ .......... .......... .......... .......T.. .T----..-- ---.....G. 
#Lemna_minor_{lemna}               .......... .-........ .......... .......... .......... .......T.. .T----..-- ---.....G. 
#ZH0234_{lemna}                    .......... .-........ .......... .......... .......... .......T.. .TTA.T..-- ---.....G. 
#Wolffiella_lingulata_{wolffiella} .......... .-........ .......... .......... .......... .......T.. .TTA.A.TAT AAA....C.. 
#M170_{wolffia}                    .......... .-........ .......... .......... .......... .......T.. .TTA.A.T-- ---....G.. 
#Wolffia_australiana_{wolffia}     .......... .-........ .......... .......... .......... .......T.. .TTA.A.T-- ---....G.. 

#Colocasia_esculenta               TATCCATCAT TGAT-TCAAA TATGCATTCT --------TA TTTGCCAAAA TCTTCCGCAT GCAATCCACT TCTTGT---- 
#Spirodela_polyrhiza_{spirodela}   C.....GT.. ....-...G. .......C.. --------.. ...A...... C....T.... ........A. ....T.GTTT 
#ZH0062_{landoltia}                C...T.G... ....-...G. .......C.. --------.T ...A...... C......... ........A. ....TATCTT 
#ZH0051_{landoltia}                C...T.G... ....-...G. .......C.. --------.T ...A...... C......... ........A. ....TATCTT 
#ZH0086_{landoltia}                C...T.G... ....-...G. .......C.. --------.T ...A...... C......... ........A. ....TATCTT 
#D0101_{lemna}                     C...T.G... ....-...G. .......C.. --------.T ...A...... C......... ........A. ....TATCTT 
#D0107_{lemna}                     C...T.G... ....-...G. .......C.. --------.T ...A...... C......... ........A. ....TATCTT 
#Lemna_minor_{lemna}               C...T.G... ....-...G. .......C.. --------.T ...A...... C......... ........A. ....TATCTT 
#ZH0234_{lemna}                    C...T.G... ....-...G. .......C.. --------.T ...A...... C......... ........A. ....TATCTT 
#Wolffiella_lingulata_{wolffiella} G.....G... ....-...T. ...A..GA.. ATAC---T.T A..C...... C.C.G..... ........A. ....TATCTT 
#M170_{wolffia}                    G.....G... ....-...T. ...A...A.. AGACCCTT.T ...A...... C.C.G..... ........AC ....TATCTT 
#Wolffia_australiana_{wolffia}     G.....G... ....-...T. ...A...A.. AGACCCTT.T ...A...... C.C.G..... ........AC ....TATCTT 

#Colocasia_esculenta               ---TTTGTT- ---------- TTTATCCGGA T--------- ---------- --AA------ ---------A AGAAAAAAAT 
#Spirodela_polyrhiza_{spirodela}   TTC...T..- ---------- ...T.ATACG .--------- ---------- --.T------ ---------. ...G.GG..A 
#ZH0062_{landoltia}                TCT...T..- ---------- -....A.AT. .--------- ---------- -T..---T-T ATACATATA. GAG...G..A 
#ZH0051_{landoltia}                TCT...T..- ---------- -....A.AT. .--------- ---------- -T..---T-T ATACATATA. GAG...G..A 
#ZH0086_{landoltia}                TCT...T..- ---------- -....A.AT. .--------- ---------- -T..---T-T ATACATATA. GAG...G..A 
#D0101_{lemna}                     TCT...T..A ----TACATA .....ATAT. .--------- -------TAT AT..GTTT-T ATATATATTT TT-.T.C.TA 
#D0107_{lemna}                     TCT...T..A ----TACATA .....ATAT. .--------- -------TAT AT..GTTT-T ATATATATTT TT-.T.C.TA 
#Lemna_minor_{lemna}               TCT...T..A ----TACATA .....ATAT. .--------- -------TAT AT..GTTT-T ATATATATTT TT-.T.C.TA 
#ZH0234_{lemna}                    TCT...T..A ----TACATA .....ATAA. .ATATATATT TTATACGTAT AT..GTTTAT ATATATATTT TTT.T.C.TA 
#Wolffiella_lingulata_{wolffiella} TAT...TA.T AATATAAAAT A.A..A..AC .ATTTA---- -------TAC AT..GACTAT TTATACATAT TA..T..... 
#M170_{wolffia}                    TCT..----- --------AT ..A..AT.AT .--------- ---------- -T..---TAT ATTTACATAT TA..TC...- 
#Wolffia_australiana_{wolffia}     TCT..----- --------AT ..A..AT.AT .--------- ---------- -T..---TAT ATTTACATAT TA..TC...- 

#Colocasia_esculenta               AA---ATAAA ACAGGAATGA AAAGCAAGCA GCGTCCATTG TCTAATGGAT AGGACA---G AGGTCTTCTA AACCTTTGGT 
#Spirodela_polyrhiza_{spirodela}   ..---.G... ........T. ...----... .......... .......... ......---. .......... .......... 
#ZH0062_{landoltia}                ..---.G... .A......T. ...----... .......... .......... ......---. .......... .......... 
#ZH0051_{landoltia}                ..---.G... .A......T. ...----... .......... .......... ......---. .......... .......... 
#ZH0086_{landoltia}                ..---.G... .A......T. ...----... .......... .......... ......---. .......... .......... 
#D0101_{lemna}                     ..---.G... ........T. ...----... .......... .......... ......---. .......... .......... 
#D0107_{lemna}                     ..---.G... ........T. ...----... .......... .......... ......---. .......... .......... 
#Lemna_minor_{lemna}               ..---.G... ........T. ...----... .......... .......... ......---. .......... .......... 
#ZH0234_{lemna}                    ..---.G... ........C. ...----... .......... .......... ......---. .......... .......... 
#Wolffiella_lingulata_{wolffiella} ..AC-..... ........T. ...A---... .......... .......... ......---. .......... .......... 
#M170_{wolffia}                    -----.G... ........T. ...----... .......... .......... ......---. .......... .......... 
#Wolffia_australiana_{wolffia}     -----.G... ........T. ...----... .......... .......... ......---. .......... .......... 

#Colocasia_esculenta               ATAGGTTCAA GTCCTATTGG ACGCAATTTA TTTCCATCTA TTTTTTTTT- ---------- -------TTA GATTGTTATG 
#Spirodela_polyrhiza_{spirodela}   .......... .......... .......... .......... .....----- ---------- -------... .........C 
#ZH0062_{landoltia}                .......... .......... .......... .......... .........T TTAGATTATT ATCTCTT..C .........C 
#ZH0051_{landoltia}                .......... .......... .......... .......... .........T TTAGATTATT ATCTCTT..C .........C 
#ZH0086_{landoltia}                .......... .......... .......... .......... .........T TTAGATTATT ATCTCTT..C .........C 
#D0101_{lemna}                     .......... .......... .......... .......... .........- --AGATTATT ATCCCTT... .........C 
#D0107_{lemna}                     .......... .......... .......... .......... .........- --AGATTATT ATCCCTT... .........C 
#Lemna_minor_{lemna}               .......... .......... .......... .......... .........- --AGATTATT ATCCCTT... .........C 
#ZH0234_{lemna}                    .......... .......... .......... .......... .........T --AGATTATT ATCCCTT... .........C 
#Wolffiella_lingulata_{wolffiella} .......... .......... .......... .......... .........T T-AGATTATT AGCCCTT... .........C 
#M170_{wolffia}                    .......... .......... .......... .......... .........- ---------- ---------. ....A....A 
#Wolffia_australiana_{wolffia}     .......... .......... .......... .......... .........- ---------- ---------. ....A....A 

#Colocasia_esculenta               CCAAA----- -AACTTATTT GTTTGAATAA AAATTGGAAT CAGAGACATT TCTCAATGA- ---------T TACTCTTGTA 
#Spirodela_polyrhiza_{spirodela}   .....----- -......... .G........ .....C.... .G........ ..C.T..A.- ---------. A.TC...... 
#ZH0062_{landoltia}                ....------ ----...... .G........ .....C.... ......A... ..C.G..A.- ---------. .......... 
#ZH0051_{landoltia}                ....------ ----...... .G........ .....C.... ......A... ..C.G..A.- ---------. .......... 
#ZH0086_{landoltia}                ....------ ----...... .G........ .....C.... ......A... ..C.G..A.- ---------. .......... 
#D0101_{lemna}                     .....A-CCT T.T....... .G......TC ...A.C.... ....A..... .AC..C.C.G AAACATTTAC C...AA.... 
#D0107_{lemna}                     .....A-CCT T.T....... .G......TC ...A.C.... ....A..... .AC..C.C.G AAACATTTAC C...AA.... 
#Lemna_minor_{lemna}               .....A-CCT T.T....... .G......TC ...A.C.... ....A..... .AC..C.C.G AAACATTTAC C...AA.... 
#ZH0234_{lemna}                    .....A-CCT T.T....... .G......TC ...A.T...C ....A..T.. .AC..C.A.- ---------. .......... 
#Wolffiella_lingulata_{wolffiella} .....AACTT TTTT..G... CG........ ..-.CCA.C. G.....A... .-C..C.A.- ---------. .......... 
#M170_{wolffia}                    .....AACTT TTTT..G... CG........ .....C..C. G.....A... .-C..CAA.- ---------. .......... 
#Wolffia_australiana_{wolffia}     .....AACTT TTTT..G... CG........ .....C..C. G.....A... .-C..CAA.- ---------. .......... 

#Colocasia_esculenta               CTAAGAATAA GAGTAATAAA ATAAGAGTCA TAA------- --TTTTATTT TAGGTTTGCT CCTGAAGTAG AAACAATTCG 
#Spirodela_polyrhiza_{spirodela}   G...-.G... ..A...G.GT ..TT...... ...AATAAGA CTCA.A..C. .......... ....TT.... .........T 
#ZH0062_{landoltia}                G.TGT.G... ..A...G.CT ...G...... ...AAAA-GA CTCA.A..C. .......C.. ....TT.... .........C 
#ZH0051_{landoltia}                G.TGT.G... ..A...G.CT ...G...... ...AAAA-GA CTCA.A..C. .......C.. ....TT.... .........C 
#ZH0086_{landoltia}                G.TGT.G... ..A...G.CT ...G...... ...AAAA-GA CTCA.A..C. .......C.. ....TT.... .........C 
#D0101_{lemna}                     G.......-- ..A...G.CT ...G...... ...AAAAAGA CTCAGA..C. ....C..... ....TT.... .......... 
#D0107_{lemna}                     G.......-- ..A...G.CT ...G...... ...AAAAAGA CTCAGA..C. ....C..... ....TT.... .......... 
#Lemna_minor_{lemna}               G.......-- ..A...G.CT ...G...... ...AAAAAGA CTCAGA..C. ....C..... ....TT.... .......... 
#ZH0234_{lemna}                    G.......-- ..A...G.CT C..G...... ...AAAAAGA CTCA.A..C. ....C..... ....TT.... .......... 
#Wolffiella_lingulata_{wolffiella} G...------ ..A...G.CT ...G.....C ...AAACAGA CTCA.A..C. ...T...... ....TT.... .......... 
#M170_{wolffia}                    G...------ ..A...C.CT .........T ...AAA-AGA CTCA.A..C. ...T...... ....TT.... .........C 
#Wolffia_australiana_{wolffia}     G...------ ..A...C.CT .........T ...AAA-AGA CTCA.A..C. ...T...... ....TT.... .........C 

#Colocasia_esculenta               ATCTGTTCCT GAATAGCCTC CTTCAAAAGG GCTTCTGCTT CCTCGGTAAA TGTCTTGGTG AAAGATATAA TTTCTTGGAA 
#Spirodela_polyrhiza_{spirodela}   .......... .......... T......... .......... ...GA..G.. .......... G......... ......T... 
#ZH0062_{landoltia}                ..G.A..... ...G...... T......... C......... ..GG...G.. .......... G......... .......... 
#ZH0051_{landoltia}                ..G.A..... ...G...... T......... C......... ..GG...G.. .......... G......... .......... 
#ZH0086_{landoltia}                ..G.A..... ...G...... T......... C......... ..GG...G.. .......... G......... .......... 
#D0101_{lemna}                     ..G....... .......... T......... .......... ..GG...G.. .......... G......... .......... 
#D0107_{lemna}                     ..G....... .......... T......... .......... ..GG...G.. .......... G......... .......... 
#Lemna_minor_{lemna}               ..G....... .......... T......... .......... ..GG...G.. .......... G......... .......... 
#ZH0234_{lemna}                    ..G....... ...G...... T......... C......... ..GG...G.. .......... G......... .......... 
#Wolffiella_lingulata_{wolffiella} ..GCA..... .......... T......... .......... ..GG...G.. .......... G......... ......C... 
#M170_{wolffia}                    ..GCA..... .......... T......... .......... ..GAA..G.. .......... G......... .......... 
#Wolffia_australiana_{wolffia}     ..GCA..... .......... T......... .......... ..GAA..G.. .......... G......... .......... 

#Colocasia_esculenta               CTGAGGTTTA TTCTTTTTTA AGTAGGCACG TAACTGAACG ATAAATTTCT TTACCTGTCC AATTTCTAAC TGGTCAAGAT 
#Spirodela_polyrhiza_{spirodela}   .......... .......... ......T... C........C .G.......C ........G. .......... GAA....... 
#ZH0062_{landoltia}                .......... .......... ......T... C........C .G.......C .......... ..G....... GAA....... 
#ZH0051_{landoltia}                .......... .......... ......T... C........C .G.......C .......... ..G....... GAA....... 
#ZH0086_{landoltia}                .......... .......... ......T... C........C .G.......C .......... ..G....... GAA....... 
#D0101_{lemna}                     .......... .......... ......T... C........C .G.......C .......... ..C....... GAA....... 
#D0107_{lemna}                     .......... .......... ......T... C........C .G.......C .......... ..C....... GAA....... 
#Lemna_minor_{lemna}               .......... .......... ......T... C........C .G.......C .......... ..C....... GAA....... 
#ZH0234_{lemna}                    .......... .......... ......T... C........C .G.......C .......... ..C....... GAA....... 
#Wolffiella_lingulata_{wolffiella} .......... .......... ......T... C........C .G.......C .......... ..G....... GAA....... 
#M170_{wolffia}                    .......... .......... ......T... C........C .G.......C .......... ..G....... GAA....... 
#Wolffia_australiana_{wolffia}     .......... .......... ......T... C........C .G.......C .......... ..G....... GAA....... 

#Colocasia_esculenta               ATCCATTTGC TCCGGTATAA ATAGTAACTA TCTGC-TCTT CCACCGCGAG AGGGGCCGAT TGGGATTGTT TGAGCAACTC 
#Spirodela_polyrhiza_{spirodela}   .......... ...A...... ......G... ....T-.... .T...C.A.. ...A..A... .......... .T.....T.. 
#ZH0062_{landoltia}                .G........ ...A...A.. ......G... ....T-..G. ....TC.A.. G..T..A... ..T....... .T.....T.. 
#ZH0051_{landoltia}                .G........ ...A...A.. ......G... ....T-..G. ....TC.A.. G..T..A... ..T....... .T.....T.. 
#ZH0086_{landoltia}                .G........ ...A...A.. ......G... ....T-..G. ....TC.A.. G..T..A... ..T....... .T.....T.. 
#D0101_{lemna}                     .C..G..... ...A...A.. ......G... ....T-..A. .G..TC.A.. C..T..A... .......... .T.....T.. 
#D0107_{lemna}                     .C..G..... ...A...A.. ......G... ....T-..A. .G..TC.A.. C..T..A... .......... .T.....T.. 
#Lemna_minor_{lemna}               .C..G..... ...A...A.. ......G... ....T-..A. .G..TC.A.. C..T..A... .......... .T.....T.. 
#ZH0234_{lemna}                    .C..G..... ...A...A.. ......G... ....T-..A. .G..TC.A.. C..T..A... .......... .T.....T.. 
#Wolffiella_lingulata_{wolffiella} .......... ...A...A.. ......G... ....T-..G. G...TC.A.. C..T..A... .......... .T.....T.. 
#M170_{wolffia}                    .G........ ...A...A.. ......G... ....T-..G. ....TC.A.. C..T..A... .......... .T.....T.. 
#Wolffia_australiana_{wolffia}     .G........ ...A...A.. ......G... ....T-..G. ....TC.A.. C..T..A... .......... .T.....T.. 

#Colocasia_esculenta               ACGTAATCGT TGGCCTCTTG CCAATTGATT CTGA-GTAGC TTTATCAAGA TCAGAAGCGA ATTGTGCAAA GGCTTCTAAT 
#Spirodela_polyrhiza_{spirodela}   G......... .......... .......... ....-..... .......... .......... .......... .......... 
#ZH0062_{landoltia}                G......... .......... .......... T...-..C.. .......... .......... .......... .......... 
#ZH0051_{landoltia}                G......... .......... .......... T...-..C.. .......... .......... .......... .......... 
#ZH0086_{landoltia}                G......... .......... .......... T...-..C.. .......... .......... .......... .......... 
#D0101_{lemna}                     G......... ........C. .......... T...-..... .......... .......... .......... .......... 
#D0107_{lemna}                     G......... ........C. .......... T...-..... .......... .......... .......... .......... 
#Lemna_minor_{lemna}               G......... ........C. .......... T...-..... .......... .......... .......... .......... 
#ZH0234_{lemna}                    G......... .......... .......... T...-..... .......... .......... .......... .......... 
#Wolffiella_lingulata_{wolffiella} G......... .......... .......... T...-..C.. .......... .......... ....G.A... .......... 
#M170_{wolffia}                    G......... .......... .......... T...-..C.. .......... .......... ....A..... .......... 
#Wolffia_australiana_{wolffia}     G......... .......... .......... T...-..C.. .......... .......... ....A..... .......... 

#Colocasia_esculenta               TCTGCGAATT GAGCTAGTTC CAATTTTAAT TTGCCGGCTA CTTGTTTCAT GGCTTTAATT TGAGCCGCAG ATCCTACTCT 
#Spirodela_polyrhiza_{spirodela}   .......... .......... ..G....... ..C..A.... .......... ......T... ........G. .......... 
#ZH0062_{landoltia}                .......... .......... ..G....... ..A..A..G. .......... .......... ........G. .........G 
#ZH0051_{landoltia}                .......... .......... ..G....... ..A..A..G. .......... .......... ........G. .........G 
#ZH0086_{landoltia}                .......... .......... ..G....... ..A..A..G. .......... .......... ........G. .........G 
#D0101_{lemna}                     .......... .......... ..G....... ..A..A.... .C........ .......... .....T..G. .........G 
#D0107_{lemna}                     .......... .......... ..G....... ..A..A.... .C........ .......... .....T..G. .........G 
#Lemna_minor_{lemna}               .......... .......... ..G....... ..A..A.... .C........ .......... .....T..G. .........G 
#ZH0234_{lemna}                    .......... .......C.. ..G....... ..A..A.... .C........ .......... .....T..G. .........G 
#Wolffiella_lingulata_{wolffiella} ..G....... ....A..... ..G....... ..A..A..G. .C........ C......... ........G. .........G 
#M170_{wolffia}                    .....A.... .......... ..G....... ..A..A..G. .......... .......... ........G. .........G 
#Wolffia_australiana_{wolffia}     .....A.... .......... ..G....... ..A..A..G. .......... .......... ........G. .........G 

#Colocasia_esculenta               AGAGACGGA- AATACCCACA TTAATAGCAG GTCGTATTCC AGCATTGAAC AGATCGGCAG ATAAGAATAT TTGTCCATCT 
#Spirodela_polyrhiza_{spirodela}   .........- .......... .......... .......... .......... .....A..C. .......... .......... 
#ZH0062_{landoltia}                ...C.....- .......... .......... ....G..... .........G .....A..G. .......A.. .......... 
#ZH0051_{landoltia}                ...C.....- .......... .......... ....G..... .........G .....A..G. .......A.. .......... 
#ZH0086_{landoltia}                ...C.....- .......... .......... ....G..... .........G .....A..G. .......A.. .......... 
#D0101_{lemna}                     ...C.....- .......... .......... ....G..... .......... ..G..A.... .......A.. C......... 
#D0107_{lemna}                     ...C.....- .......... .......... ....G..... .......... ..G..A.... .......A.. C......... 
#Lemna_minor_{lemna}               ...C.....- .......... .......... ....G..... .......... ..G..A.... .......A.. C......... 
#ZH0234_{lemna}                    ...C.....- .......... .......... ....G..... .........T ..G..A.... .......A.. C......... 
#Wolffiella_lingulata_{wolffiella} ...C.....- .......... .......... ....G..... .........T ....T...G. .......A.. .......... 
#M170_{wolffia}                    G..C.....- ......T... .......... ....G..... ..A....... ....TC..G. .......A.. ...G...... 
#Wolffia_australiana_{wolffia}     G..C.....- ......T... .......... ....G..... ..A....... ....TC..G. .......A.. ...G...... 

#Colocasia_esculenta               GTAATGGAAA TAACATTAGT AGGAATATAA GCTGAAACGT CTCCCGATTG AGTCTCCACT ATTGGTAAA- GCAGTCATAC 
#Spirodela_polyrhiza_{spirodela}   .......... .G........ .......... .......... .......... ......A... ..C......- .......... 
#ZH0062_{landoltia}                .......... .G........ .......... .......... .......... ......T... .........- .......... 
#ZH0051_{landoltia}                .......... .G........ .......... .......... .......... ......T... .........- .......... 
#ZH0086_{landoltia}                .......... .G........ .......... .......... .......... ......T... .........- .......... 
#D0101_{lemna}                     .......... .G........ .......... .......... .......... ......A... .........- .......... 
#D0107_{lemna}                     .......... .G........ .......... .......... .......... ......A... .........- .......... 
#Lemna_minor_{lemna}               .......... .G........ .......... .......... .......... ......A... .........- .......... 
#ZH0234_{lemna}                    .......... .G........ .......... .......... .......... ......A... .........- .......... 
#Wolffiella_lingulata_{wolffiella} .......... .G........ .......... .......... ....T..... ......A... .........- .......... 
#M170_{wolffia}                    .......... .G........ .......... .......... .......... ......A... .........- .......... 
#Wolffia_australiana_{wolffia}     .......... .G........ .......... .......... .......... ......A... .........- .......... 

#Colocasia_esculenta               TTCCTTCACC CAAAGCAGAA TTTAATTTAG CGGCTCTTTC CAAAAGGCGT GAATGCAAAT AAAAA----A CATCTCCTGG 
#Spirodela_polyrhiza_{spirodela}   .......... ...CT..TT. C......... .C........ .......... .....T.... .....----. .......... 
#ZH0062_{landoltia}                .......... ...CT..TT. C......... .......... .........G .......... .....----. .......... 
#ZH0051_{landoltia}                .......... ...CT..TT. C......... .......... .........G .......... .....----. .......... 
#ZH0086_{landoltia}                .......... ...CT..TT. C......... .......... .........G .......... .....----. .......... 
#D0101_{lemna}                     .......... ...CT..TT. C......... .......... ......A... .......... .....----. .......... 
#D0107_{lemna}                     .......... ...CT..TT. C......... .......... ......A... .......... .....----. .......... 
#Lemna_minor_{lemna}               .......... ...CT..TT. C......... .......... ......A... .......... .....----. .......... 
#ZH0234_{lemna}                    .......... ...CT..TT. C......... .......... ......A... .....T.... .....----. .......... 
#Wolffiella_lingulata_{wolffiella} .......... ...CT..TT. C......... .C........ .........G .......... .....----. .......... 
#M170_{wolffia}                    .......... ...CT..TT. C......... .......... .........G .......... .....----. .......... 
#Wolffia_australiana_{wolffia}     .......... ...CT..TT. C......... .......... .........G .......... .....----. .......... 

#Colocasia_esculenta               ATAAGCTTCA CGACCTGGGG GTCTTCTTAA TAGAAG--AG ACATTTGGCG ATAAGCTTGT GCCTGTTTGG AGGGATCATC 
#Spirodela_polyrhiza_{spirodela}   .......... ........A. .......... ......--.. .......... .......... .......... ..A....... 
#ZH0062_{landoltia}                .......... .....C..A. .......... ......--.. .......... ...C...... .......... ..A....... 
#ZH0051_{landoltia}                .......... .....C..A. .......... ......--.. .......... ...C...... .......... ..A....... 
#ZH0086_{landoltia}                .......... .....C..A. .......... ......--.. .......... ...C...... .......... ..A....... 
#D0101_{lemna}                     .......... .....C..A. .......... ......--.. .......... ...C...... .......... ..A....... 
#D0107_{lemna}                     .......... .....C..A. .......... ......--.. .......... ...C...... .......... ..A....... 
#Lemna_minor_{lemna}               .......... .....C..A. .......... ......--.. .......... ...C...... .......... ..A....... 
#ZH0234_{lemna}                    .......... .....C..A. .......... ......--.. .......... ...C...... .......... ..A....... 
#Wolffiella_lingulata_{wolffiella} .......... .....C..A. .......... ......--.. .......... ...T...... .......... ..A....... 
#M170_{wolffia}                    .......... .....C..A. .......... ......--.. .......... ...C...... ........T. ..A....... 
#Wolffia_australiana_{wolffia}     .......... .....C..A. .......... ......--.. .......... ...C...... ........T. ..A....... 

#Colocasia_esculenta               ATAAATTATT GAAGTATGTT GTCCGCGGTA CATAAAATAT TCAGCCAAAG CCGCTCCTGT ATAAGGAGCG AGGTATTGTA 
#Spirodela_polyrhiza_{spirodela}   .......... A......... ..TT...... .......... .......... .T........ .........A .......... 
#ZH0062_{landoltia}                .......... A.......C. ..TT...... .......... .......... .T........ ...C.....A .......... 
#ZH0051_{landoltia}                .......... A.......C. ..TT...... .......... .......... .T........ ...C.....A .......... 
#ZH0086_{landoltia}                .......... A.......C. ..TT...... .......... .......... .T........ ...C.....A .......... 
#D0101_{lemna}                     .......... A.......C. ..TT...... .......... .......... .T........ ...C.....A .......... 
#D0107_{lemna}                     .......... A.......C. ..TT...... .......... .......... .T........ ...C.....A .......... 
#Lemna_minor_{lemna}               .......... A.......C. ..TT...... .......... .......... .T........ ...C.....A .......... 
#ZH0234_{lemna}                    .......... A.......C. ..TT...... .......... .......... .T........ ...T.....A .......... 
#Wolffiella_lingulata_{wolffiella} .......... A......... ..TTT..... .......... .......... .T........ ...T.....A .......... 
#M170_{wolffia}                    .......... A......... ..TTT..... .......... .......... .T........ ...T.....A ..A....... 
#Wolffia_australiana_{wolffia}     .......... A......... ..TTT..... .......... .......... .T........ ...T.....A ..A....... 

#Colocasia_esculenta               ATGTAG-CAG GTGAATCCGC CGTTTCCGCT ACCACAATAG TGTATTCCAT AGCCCCCCGT TC----CTGA AAAGTAGTTA 
#Spirodela_polyrhiza_{spirodela}   G.....-... .C.....A.. .......... .......... .......... ......G... ..----...T ....C...C. 
#ZH0062_{landoltia}                ......-... .C.....A.. .......... .......... .......... ......G... ..----...T ....C.T... 
#ZH0051_{landoltia}                ......-... .C.....A.. .......... .......... .......... ......G... ..----...T ....C.T... 
#ZH0086_{landoltia}                ......-... .C.....A.. .......... .......... .......... ......G... ..----...T ....C.T... 
#D0101_{lemna}                     ......-... .C........ T......... .......... ....G..... ......G... ..----...T ....C..... 
#D0107_{lemna}                     ......-... .C........ T......... .......... ....G..... ......G... ..----...T ....C..... 
#Lemna_minor_{lemna}               ......-... .C........ T......... .......... ....G..... ......G... ..----...T ....C..... 
#ZH0234_{lemna}                    ......-... .C........ T......... .......... .......... ......G... ..----...T ....C..... 
#Wolffiella_lingulata_{wolffiella} ......-... .C.....A.. .......... .......... .......... ......G... ..----...T ....C..... 
#M170_{wolffia}                    ......-... .C.....T.. .......... .......... .......... ...T..G... ..----...T ....C..... 
#Wolffia_australiana_{wolffia}     ......-... .C.....T.. .......... .......... .......... ...T..G... ..----...T ....C..... 

#Colocasia_esculenta               CCACTTGAGC TACGGAAGAT GCTTT--TTG ACCAATAGCT ACAT--AAAC ACATATTACA TTTTGACCTT TTTGATTTAG 
#Spirodela_polyrhiza_{spirodela}   .T........ ...A...... .....--... .......... ....--.... .......... .......... .......... 
#ZH0062_{landoltia}                .T........ ...A...... .....--... .......... ....--.... .......... .......... .......... 
#ZH0051_{landoltia}                .T........ ...A...... .....--... .......... ....--.... .......... .......... .......... 
#ZH0086_{landoltia}                .T........ ...A...... .....--... .......... ....--.... .......... .......... .......... 
#D0101_{lemna}                     .T........ ...A...... .....--... .......... ....--.... .......... .......... .......... 
#D0107_{lemna}                     .T........ ...A...... .....--... .......... ....--.... .......... .......... .......... 
#Lemna_minor_{lemna}               .T........ ...A...... .....--... .......... ....--.... .......... .......... .......... 
#ZH0234_{lemna}                    .T........ ...A...... .....--... .......... ....--.... .......... .......... .......... 
#Wolffiella_lingulata_{wolffiella} .T........ ...A...... .....--... .......... ..G.--.... ......G... .....T.... .........A 
#M170_{wolffia}                    .T........ ...A...... .....--... .......... ..G.--.... .......... .......... .........A 
#Wolffia_australiana_{wolffia}     .T........ ...A...... .....--... .......... ..G.--.... .......... .......... .........A 

#Colocasia_esculenta               AATCGT--AT CTGTAGCTAC T--GCTGTTT TACCAGTCTG TCTATCTCCA ATAATTAATT CTCTCTGACC ACGTCCTATA 
#Spirodela_polyrhiza_{spirodela}   ......--.. .......... .--....... .......... ......C... .......... ...G...... G.....G... 
#ZH0062_{landoltia}                ......--.. .......... .--....... .......... ......C... .......... ...G...... G......... 
#ZH0051_{landoltia}                ......--.. .......... .--....... .......... ......C... .......... ...G...... G......... 
#ZH0086_{landoltia}                ......--.. .......... .--....... .......... ......C... .......... ...G...... G......... 
#D0101_{lemna}                     ......--.. .......C.. .--....... .......... ......A... .......... ...G...... G..C...... 
#D0107_{lemna}                     ......--.. .......C.. .--....... .......... ......A... .......... ...G...... G..C...... 
#Lemna_minor_{lemna}               ......--.. .......C.. .--....... .......... ......A... .......... ...G...... G..C...... 
#ZH0234_{lemna}                    ......--.. .......C.. .--....... .......... ......A... .......... ...G...... G......... 
#Wolffiella_lingulata_{wolffiella} G..G..--.. .......... .--....... .......... ......C... .......... ...G...... G......... 
#M170_{wolffia}                    ...G..--.. .......... .--....... ....T..... ......C... .......... ...G...... G......... 
#Wolffia_australiana_{wolffia}     ...G..--.. .......... .--....... ....T..... ......C... .......... ...G...... G......... 

#Colocasia_esculenta               GGTATCA--- ---TCGCATC AATAGCAATA AGCCCTGTTT ------GAAG AGGCT--CAT A---TACGGA ACGTCTAGAA 
#Spirodela_polyrhiza_{spirodela}   .......--- ---....... .......... .T........ ------.... ...T.--... .---...... ........C. 
#ZH0062_{landoltia}                .......--- ---.T..... .......... .T......C. ------.... ...T.--... .---G..... ........C. 
#ZH0051_{landoltia}                .......--- ---.T..... .......... .T......C. ------.... ...T.--... .---G..... ........C. 
#ZH0086_{landoltia}                .......--- ---.T..... .......... .T......C. ------.... ...T.--... .---G..... ........C. 
#D0101_{lemna}                     ..G....--- ---....... .......... .T......C. ------.... ...T.--... .---...... ........C. 
#D0107_{lemna}                     ..G....--- ---....... .......... .T......C. ------.... ...T.--... .---...... ........C. 
#Lemna_minor_{lemna}               ..G....--- ---....... .......... .T......C. ------.... ...T.--... .---...... ........C. 
#ZH0234_{lemna}                    ..G....--- ---....... .......... .T......C. ------.... ...T.--... .---...... ......G.C. 
#Wolffiella_lingulata_{wolffiella} .......--- ---.G..... .......... .T......C. ------.... ...T.--... .---...... ........C. 
#M170_{wolffia}                    .......--- ---.A..... .......... .T......C. ------.... ...T.--... .---...... ........C. 
#Wolffia_australiana_{wolffia}     .......--- ---.A..... .......... .T......C. ------.... ...T.--... .---...... ........C. 

#Colocasia_esculenta               ATAATACCTG GAGCGGGAGA TTCAATTAAG CGAGATT--C AGAAG--CTG AAATTTCCCC TCTT--CCAT CAATAGGTT- 
#Spirodela_polyrhiza_{spirodela}   .......... .......... .......... .......--. T....--A.. .......... ....--.... .........- 
#ZH0062_{landoltia}                .....G.... .......... .......... .......--. .....--A.. .......G.. ....--.... .........- 
#ZH0051_{landoltia}                .....G.... .......... .......... .......--. .....--A.. .......G.. ....--.... .........- 
#ZH0086_{landoltia}                .....G.... .......... .......... .......--. .....--A.. .......G.. ....--.... .........- 
#D0101_{lemna}                     .....G.... .......... .......... .......--. C....--... .......G.. ....--.... .........- 
#D0107_{lemna}                     .....G.... .......... .......... .......--. C....--... .......G.. ....--.... .........- 
#Lemna_minor_{lemna}               .....G.... .......... .......... .......--. C....--... .......G.. ....--.... .........- 
#ZH0234_{lemna}                    .....G.... .......... .......... .......--. C....--... .......G.. ....--.... .........- 
#Wolffiella_lingulata_{wolffiella} .......... ....T..... ......C..A .......--. .....--... .......... C.G.--.... .........- 
#M170_{wolffia}                    .......... ....A....C .........A .......--. .....--... C......... C...--.... .........- 
#Wolffia_australiana_{wolffia}     .......... ....A....C .........A .......--. .....--... C......... C...--.... .........- 

#Colocasia_esculenta               TTGCTAGAGC ATTTATAACA CGACCCAAAT AACCCTCACT TACCGGTA-- --TCTGAGCA ATTTTTCCTG TTGCTTTTAC 
#Spirodela_polyrhiza_{spirodela}   .C........ .....G.... .......... ..G....... ........-- --........ ...C....G. .......... 
#ZH0062_{landoltia}                .C........ .....G.... .......... .......... ........-- --.T...... ...C...... .......... 
#ZH0051_{landoltia}                .C........ .....G.... .......... .......... ........-- --.T...... ...C...... .......... 
#ZH0086_{landoltia}                .C........ .....G.... .......... .......... ........-- --.T...... ...C...... .......... 
#D0101_{lemna}                     .C........ .....GG... .......... ....G..... ........-- --.T...... .......... .......... 
#D0107_{lemna}                     .C........ .....GG... .......... ....G..... ........-- --.T...... .......... .......... 
#Lemna_minor_{lemna}               .C........ .....GG... .......... ....G..... ........-- --.T...... .......... .......... 
#ZH0234_{lemna}                    .C........ .....G.... .......... ....G..... ........-- --.T...... .......... .......... 
#Wolffiella_lingulata_{wolffiella} .C.....C.. .....G.... .......... ....A..... ...G....-- --.T...... ...C...... .......... 
#M170_{wolffia}                    .C........ .....G.... .......... ....A..... ...G....-- --.T...... ...C...... .......... 
#Wolffia_australiana_{wolffia}     .C........ .....G.... .......... ....A..... ...G....-- --.T...... ...C...... .......... 

#Colocasia_esculenta               AGAACTTCCC TCTTGTATCA TCAAACCATC GCCCATTAAT ACAACGCCAA CATTATTTGA TTCTAAATTC AAAGCAATAC 
#Spirodela_polyrhiza_{spirodela}   .......... .......... G......... .........C .......... .......G.. ...C...... .......... 
#ZH0062_{landoltia}                .......... .......... G......... .........C .....T.... .......... ...C...... .......... 
#ZH0051_{landoltia}                .......... .......... G......... .........C .....T.... .......... ...C...... .......... 
#ZH0086_{landoltia}                .......... .......... G......... .........C .....T.... .......... ...C...... .......... 
#D0101_{lemna}                     .......... .......... G......... .........C .......... .......... ...C...... .......... 
#D0107_{lemna}                     .......... .......... G......... .........C .......... .......... ...C...... .......... 
#Lemna_minor_{lemna}               .......... .......... G......... .........C .......... .......... ...C...... .......... 
#ZH0234_{lemna}                    .......... .......... G......... .........C .......... .......... ...C...... .......... 
#Wolffiella_lingulata_{wolffiella} ......G... .......... G......... C........A .....C.... .......... ...C...... .......... 
#M170_{wolffia}                    ......G... .......... G......... C......... .......... .....G.... ...C...... .......... 
#Wolffia_australiana_{wolffia}     ......G... .......... G......... C......... .......... .....G.... ...C...... .......... 

#Colocasia_esculenta               CTATTGTACC CTC-TTCAAA TTCTACTAAT TCACCTGCCA TTACTTCATC AAGACCATGA ATACGAGCAA TTCCGTCACC 
#Spirodela_polyrhiza_{spirodela}   ...CG..... ...-..G... ...A.....C ..G....... ......T... .......... .C........ .G........ 
#ZH0062_{landoltia}                ...CG..... ...-...... .........C .......... ......T... .......... .C........ .G........ 
#ZH0051_{landoltia}                ...CG..... ...-...... .........C .......... ......T... .......... .C........ .G........ 
#ZH0086_{landoltia}                ...CG..... ...-...... .........C .......... ......T... .......... .C........ .G........ 
#D0101_{lemna}                     ...CG..... ...-...... .........C .......... ......T... .......... .C........ .G..A..... 
#D0107_{lemna}                     ...CG..... ...-...... .........C .......... ......T... .......... .C........ .G..A..... 
#Lemna_minor_{lemna}               ...CG..... ...-...... .........C .......... ......T... .......... .C........ .G..A..... 
#ZH0234_{lemna}                    ...CG..... ...-...... .........C .......... ......T... .......... .C........ .G..A..... 
#Wolffiella_lingulata_{wolffiella} ...CA..... ...-...... .........C .......... ......T... .......... .C........ .A........ 
#M170_{wolffia}                    ...CA..... ...-...... .........C .....C.... ......T... .......... .C........ .G........ 
#Wolffia_australiana_{wolffia}     ...CA..... ...-...... .........C .....C.... ......T... .......... .C........ .G........ 

#Colocasia_esculenta               TACTTGAAGT ACGGTGCCGG TATTCACAAC CTTTACTTCT CTATTATATT GTTCAATACG TTCACGGATA ATATTACTAA 
#Spirodela_polyrhiza_{spirodela}   C......... ........T. .......... .......... .......... .......... .......... .......... 
#ZH0062_{landoltia}                C......... .......... .......... .......... ...G...... .......... .......... ...C...... 
#ZH0051_{landoltia}                C......... .......... .......... .......... ...G...... .......... .......... ...C...... 
#ZH0086_{landoltia}                C......... .......... .......... .......... ...G...... .......... .......... ...C...... 
#D0101_{lemna}                     C........G .......... .......... .......... ...G...... .......... .......... ...C...... 
#D0107_{lemna}                     C........G .......... .......... .......... ...G...... .......... .......... ...C...... 
#Lemna_minor_{lemna}               C........G .......... .......... .......... ...G...... .......... .......... ...C...... 
#ZH0234_{lemna}                    C......... .......... .......... .......... ...G...... .......... .......... ...C...... 
#Wolffiella_lingulata_{wolffiella} C......... .....A.... .......... ...G...... ...G...... .......... .......... ...C...... 
#M170_{wolffia}                    C......... .....A.... .......... .......... ...G...... ....G..... .......... ...C...... 
#Wolffia_australiana_{wolffia}     C......... .....A.... .......... .......... ...G...... ....G..... .......... ...C...... 

#Colocasia_esculenta               TTTCGTCGGC TCGAATGGTT --ACCATTAG CGTCTATTAA TTCTTTTTTG GAAGTAAAGG AAAAAAAA-T AATGCCTAAA 
#Spirodela_polyrhiza_{spirodela}   .......... .......... --........ .....C.... ........C. ....C..... ........A. .......... 
#ZH0062_{landoltia}                .......... .......... --........ .....C.... ........C. ....C..... ........-. C......... 
#ZH0051_{landoltia}                .......... .......... --........ .....C.... ........C. ....C..... ........-. C......... 
#ZH0086_{landoltia}                .......... .......... --........ .....C.... ........C. ....C..... ........-. C......... 
#D0101_{lemna}                     .......... .......... --........ .....C.... ........C. ....C..... ........-. .......... 
#D0107_{lemna}                     .......... .......... --........ .....C.... ........C. ....C..... ........-. .......... 
#Lemna_minor_{lemna}               .......... .......... --........ .....C.... ........C. ....C..... ........-. .......... 
#ZH0234_{lemna}                    .......... .......... --........ .....C.... ........C. ....C..... ........-. .......... 
#Wolffiella_lingulata_{wolffiella} .......... .......... --........ .....C.... C.......CC ....C..... ........A. .......... 
#M170_{wolffia}                    .......A.. .......... --........ .....T.... C.......G. ....C..... ........-. .......... 
#Wolffia_australiana_{wolffia}     .......A.. .......... --........ .....T.... C.......G. ....C..... ........-. .......... 

#Colocasia_esculenta               TTCTAAACT- ---AAA--AA AATAGAAGGA CTATTCCTCC ATAGCCCCAA GAATG----C CAATATTAGC ACTGATGGTA 
#Spirodela_polyrhiza_{spirodela}   .........T TCT...CT.. .G.G...... ......T... ...A....G. .....----. .......... .......... 
#ZH0062_{landoltia}                .........T TCT...CT.. .G........ ......T... ...A....G. .....----. .......... .......... 
#ZH0051_{landoltia}                .........T TCT...CT.. .G........ ......T... ...A....G. .....----. .......... .......... 
#ZH0086_{landoltia}                .........T TCT...CT.. .G........ ......T... ...A....G. .....----. .......... .......... 
#D0101_{lemna}                     .........T TCT...CTC. .G.G...C.. ......T... ...A....G. .....----. .......... .......... 
#D0107_{lemna}                     .........T TCT...CTC. .G.G...C.. ......T... ...A....G. .....----. .......... .......... 
#Lemna_minor_{lemna}               .........T TCT...CTC. .G.G...C.. ......T... ...A....G. .....----. .......... .......... 
#ZH0234_{lemna}                    .........T TCT...CTC. .G.G...C.. ......T... ...A....G. .....----. .......... .......... 
#Wolffiella_lingulata_{wolffiella} .........T TCT...CTG. .G.GA.C.A. ......T... ...C....T. .....----. .......... .......... 
#M170_{wolffia}                    .........T TCT...CT.. .G.GA..... ......T... ...C....T. .....----. .......... .......... 
#Wolffia_australiana_{wolffia}     .........T TCT...CT.. .G.GA..... ......T... ...C....T. .....----. .......... .......... 

#Colocasia_esculenta               CGAAAATGCA ACTCACTATT CAAACAACTA TTCAGAGTAC CTAGAGCTCC TTGTAAGGCT TGTTGGAAAA CTCGCTGTCG 
#Spirodela_polyrhiza_{spirodela}   ........T. .......... .......... .......... .......C.. .......... .......... ....T..... 
#ZH0062_{landoltia}                ........T. .....T.... .......... .......... .......... .......... .......... .C..T..... 
#ZH0051_{landoltia}                ........T. .....T.... .......... .......... .......... .......... .......... .C..T..... 
#ZH0086_{landoltia}                ........T. .....T.... .......... .......... .......... .......... .......... .C..T..... 
#D0101_{lemna}                     ........T. .......... .......... .......... .......... .......... .......... ....T..... 
#D0107_{lemna}                     ........T. .......... .......... .......... .......... .......... .......... ....T..... 
#Lemna_minor_{lemna}               ........T. .......... .......... .......... .......... .......... .......... ....T..... 
#ZH0234_{lemna}                    ........T. .....T.... .......... ..T....... .......... .......... .......... ....T..... 
#Wolffiella_lingulata_{wolffiella} ........T. .......... .......... .....C..C. .......... ......A... .....A.... ....T..A.. 
#M170_{wolffia}                    ........T. .......... .......... ........C. .......... ......A... .......... ....T..A.. 
#Wolffia_australiana_{wolffia}     ........T. .......... .......... ........C. .......... ......A... .......... ....T..A.. 

#Colocasia_esculenta               GACTTGATTA ATCGCTCTTT GTTGTTCAAA AAGAAGGGTT TCATTTTTGT AATTTTCTAA TCGTTCCAAA TTATCACAAG 
#Spirodela_polyrhiza_{spirodela}   T......... .......... .......... .......... .......... .......... .......... ......G... 
#ZH0062_{landoltia}                .......... .......... .......... ......A... .......... .......... .......... ..C...G... 
#ZH0051_{landoltia}                .......... .......... .......... ......A... .......... .......... .......... ..C...G... 
#ZH0086_{landoltia}                .......... .......... .......... ......A... .......... .......... .......... ..C...G... 
#D0101_{lemna}                     .......... .......... .......... .......... .......... .......... ......T... ..C...G... 
#D0107_{lemna}                     .......... .......... .......... .......... .......... .......... ......T... ..C...G... 
#Lemna_minor_{lemna}               .......... .......... .......... .......... .......... .......... ......T... ..C...G... 
#ZH0234_{lemna}                    .......... .......... .......... .......... .......... .......... ......T... ..C...G... 
#Wolffiella_lingulata_{wolffiella} .......... .......... .......... ......A... .......... .......... .......... ......G... 
#M170_{wolffia}                    .......... .......... .......... ......A... ........A. .......... .......... ..C...G... 
#Wolffia_australiana_{wolffia}     .......... .......... .......... ......A... ........A. .......... .......... ..C...G... 

#Colocasia_esculenta               TGGCATTAAT CAAATTTTCT TTTTCTCGTT CTATCTCGGA GTATCCATTC ACTCGATATT CATTTGCTTC CGTTTCCACT 
#Spirodela_polyrhiza_{spirodela}   .A........ .......... .......... .......... .........G .......... ....G..... T......... 
#ZH0062_{landoltia}                .A..C..... ........G. .......... .......... .........G ........G. ....G..... T......... 
#ZH0051_{landoltia}                .A..C..... ........G. .......... .......... .........G ........G. ....G..... T......... 
#ZH0086_{landoltia}                .A..C..... ........G. .......... .......... .........G ........G. ....G..... T......... 
#D0101_{lemna}                     .A..C..... ........G. .......... .......... .........G ........G. ....G..... T......... 
#D0107_{lemna}                     .A..C..... ........G. .......... .......... .........G ........G. ....G..... T......... 
#Lemna_minor_{lemna}               .A..C..... ........G. .......... .......... .........G ........G. ....G..... T......... 
#ZH0234_{lemna}                    .A.TC..... ........G. .......... .......... .........G ........G. ....G..... T......... 
#Wolffiella_lingulata_{wolffiella} .A..C..... ........G. .......... .......... .......... ........G. ....C..... .......... 
#M170_{wolffia}                    .C..C..... ........G. .......... .......... .........G ........G. ....G..... .......... 
#Wolffia_australiana_{wolffia}     .C..C..... ........G. .......... .......... .........G ........G. ....G..... .......... 

#Colocasia_esculenta               TTACGTAAAC GTGCCCGGGC TTT-TTCGAG TTGCTCAATA GCTCCTTTAC GTAATTCTTC TGAATTTCGA ATAGTACTCA 
#Spirodela_polyrhiza_{spirodela}   ........G. .C........ ...-...... C..T...... ...G...G.. ....C..... .......... .......... 
#ZH0062_{landoltia}                ........G. .C........ ...-...... C..T...... ...G...G.. ....C..... .......... .......... 
#ZH0051_{landoltia}                ........G. .C........ ...-...... C..T...... ...G...G.. ....C..... .......... .......... 
#ZH0086_{landoltia}                ........G. .C........ ...-...... C..T...... ...G...G.. ....C..... .......... .......... 
#D0101_{lemna}                     ........G. .C..A..... ...-...... C..T...... ...G...G.. ....C..... .......... .......... 
#D0107_{lemna}                     ........G. .C..A..... ...-...... C..T...... ...G...G.. ....C..... .......... .......... 
#Lemna_minor_{lemna}               ........G. .C..A..... ...-...... C..T...... ...G...G.. ....C..... .......... .......... 
#ZH0234_{lemna}                    ........G. .CA.A..... ...-...... C..T...... ...G...... ....C..... .......... .......... 
#Wolffiella_lingulata_{wolffiella} .G......G. .......A.. ...-...... C..T...... ...G...G.. ....C..... .......... .......... 
#M170_{wolffia}                    ........G. .......... ...-...A.. C..T...... ...G...G.. ....C..... .......... .....C.... 
#Wolffia_australiana_{wolffia}     ........G. .......... ...-...A.. C..T...... ...G...G.. ....C..... .......... .....C.... 

#Colocasia_esculenta               AGATCCTCTG TTTTCGATTA TCTAATAAAT CATTTAATGA AAGTAGATTT TGTTACCATT AATTAATTTC ACAACTTACA 
#Spirodela_polyrhiza_{spirodela}   .......... .......... .......... .......... .......... .....A.... .----..... .......... 
#ZH0062_{landoltia}                .....T.... .......... .......... .......... .........C .....A.... .----....A .T........ 
#ZH0051_{landoltia}                .....T.... .......... .......... .......... .........C .....A.... .----....A .T........ 
#ZH0086_{landoltia}                .....T.... .......... .......... .......... .........C .....A.... .----....A .T........ 
#D0101_{lemna}                     .......... .......... .......... .......... .........C .....A.... .----....A .T..T..... 
#D0107_{lemna}                     .......... .......... .......... .......... .........C .....A.... .----....A .T..T..... 
#Lemna_minor_{lemna}               .......... .......... .......... .......... .........C .....A.... .----....A .T..T..... 
#ZH0234_{lemna}                    .......... .......... .......... .......... .........C .....A.... .----....A .A..T..... 
#Wolffiella_lingulata_{wolffiella} .......... .......... .......... .......... .........A .....A.... .----..... .T........ 
#M170_{wolffia}                    .......... .......... .......... .......... .........C .....A.... .----..... .T........ 
#Wolffia_australiana_{wolffia}     .......... .......... .......... .......... .........C .....A.... .----..... .T........ 

#Colocasia_esculenta               TGATCTCTTC CCGAACCAAA CATGAATCTT TCGATTCATT TGGCTCTCAC GCTTCATTTT TTAATTTATG GGCATTCCAT 
#Spirodela_polyrhiza_{spirodela}   .T........ .......... ......C... ..A....... .......... .......C.. .A........ ..GC...... 
#ZH0062_{landoltia}                .T........ .......... ......C... .AA....... .......... .......... .......... ..GC...... 
#ZH0051_{landoltia}                .T........ .......... ......C... .AA....... .......... .......... .......... ..GC...... 
#ZH0086_{landoltia}                .T........ .......... ......C... .AA....... .......... .......... .......... ..GC...... 
#D0101_{lemna}                     .T........ .......... ......C... ..A....... .......... .......... .G...A.... ..-C...... 
#D0107_{lemna}                     .T........ .......... ......C... ..A....... .......... .......... .G...A.... ..-C...... 
#Lemna_minor_{lemna}               .T........ .......... ......C... ..A....... .......... .......... .G...A.... ..-C...... 
#ZH0234_{lemna}                    .T........ .......... ......C... ..A....... .......... .......... .G...A.... ..-C...... 
#Wolffiella_lingulata_{wolffiella} .T........ .......... ......C... ..A....... .......... .......... .G........ ..GC...... 
#M170_{wolffia}                    .T........ .......... ......C... ..A....... .......... .......... .G........ ..AC...... 
#Wolffia_australiana_{wolffia}     .T........ .......... ......C... ..A....... .......... .......... .G........ ..AC...... 

#Colocasia_esculenta               ATATTTAAAT GTAATGAGCC TACCCTCTCT TTT---C-TG TTCATATTCA AAGATATTCA AATTTATCTT ATACAAGACC 
#Spirodela_polyrhiza_{spirodela}   ......T... T......... ........-. ...---.-.. ...G...... .......CA. .......... .......... 
#ZH0062_{landoltia}                ......T... .......... ........T. ...---T--- ...TGT.CG. .......C.. ..A....... .......... 
#ZH0051_{landoltia}                ......T... .......... ........T. ...---T--- ...TGT.CG. .......C.. ..A....... .......... 
#ZH0086_{landoltia}                ......T... .......... ........T. ...---T--- ...TGT.CG. .......C.. ..A....... .......... 
#D0101_{lemna}                     ......T... .......... ........T. ...---TC.. ...GC...G. .......AA. ..A....... .......... 
#D0107_{lemna}                     ......T... .......... ........T. ...---TC.. ...GC...G. .......AA. ..A....... .......... 
#Lemna_minor_{lemna}               ......T... .......... ........T. ...---TC.. ...GC...G. .......AAT ..A....... .......... 
#ZH0234_{lemna}                    ......T... .......... ........T. ...---TC.. ...GC...G. .......AA. ..A..C.... .......... 
#Wolffiella_lingulata_{wolffiella} ......T... .......... ........T. ...-TTTC.. ...GG..... .......C.. ..A....... ..C....... 
#M170_{wolffia}                    .......... .......... ........T. ...ATTTC.. ...GG...G. .......CA. ..A....... ..C....... 
#Wolffia_australiana_{wolffia}     .......... .......... ........T. ...ATTTC.. ...GG...G. .......CA. ..A....... ..C....... 

#Colocasia_esculenta               AGAGTTCATT CGGA----GG ACTCTTCTGA CCAGACAAAA AATCTATAAT TGTCA-GCAA AGTTGTTTCT TTATTTTTTA 
#Spirodela_polyrhiza_{spirodela}   ...A.CT... T...----.. .......... .......... .....T.... A....-.... ........T. .....A.... 
#ZH0062_{landoltia}                ...C.CTT.. T-..----.. .......... ........G. .....T.... A....-.... ........T. .....C.... 
#ZH0051_{landoltia}                ...C.CTT.. T-..----.. .......... ........G. .....T.... A....-.... ........T. .....C.... 
#ZH0086_{landoltia}                ...C.CTT.. T-..----.. .......... ........G. .....T.... A....-.... ........T. .....C.... 
#D0101_{lemna}                     ...A.ATT.. TA..----.. .......... ........T. .....T.... A....-.... ........T. .........- 
#D0107_{lemna}                     ...A.ATT.. TA..----.. .......... ........T. .....T.... A....-.... ........T. .........- 
#Lemna_minor_{lemna}               ...A.ATT.. TA..----.. .......... ........T. .....T.... A....-.... ........T. .........- 
#ZH0234_{lemna}                    ...A.ATT.. TA..----.. .T........ ........T. .....T.... A....-.... ........T. .----....- 
#Wolffiella_lingulata_{wolffiella} ...CCCTT.. T.-.----.. .......... .T......T. .....T.... A....-.... ........T. .....C.A.T 
#M170_{wolffia}                    ...C.CTT.. T...----.. .......... .T......G. .....T.... A....-.... ........T. .....C.A.T 
#Wolffia_australiana_{wolffia}     ...C.CTT.. T...----.. .......... .T......G. .....T.... A....-.... ........T. .....C.A.T 

#Colocasia_esculenta               TTT------- ------TTAT TTGT------ ---------- ---TATTATT TATTTATTTT ---------- ---------- 
#Spirodela_polyrhiza_{spirodela}   ...GATTTGT ATTTTA.... ....ATTTTA TTATA----- ---....... .CA....... ATTATTATAT ATAATAAATA 
#ZH0062_{landoltia}                ...GATTTGA TTTGTA..T. A.TATATAAA TTCTAAAATG AGT..GA... .CA...G.C. ATTTATATAA TATAATAATT 
#ZH0051_{landoltia}                ...GATTTGA TTTGTA..T. A.TATATAAA TTCTAAAATG AGT..GA... .CA...G.C. ATTTATATAA TATAATAATT 
#ZH0086_{landoltia}                ...GATTTG- ----TA..T. A.TATATAAA TTCTAAAATG AGT..GA... .CA...G.C. ATTTATATAA TATAATAATT 
#D0101_{lemna}                     ---------- ---------- ---------- ---------- ---------- ----....C. ATTTATATAT ----ATTATT 
#D0107_{lemna}                     ---------- ---------- ---------- ---------- ---------- ----....C. ATTTATATAT ----ATTATT 
#Lemna_minor_{lemna}               ---------- ---------- ---------- ---------- ---------- ----....C. ATTTATATAT ----ATTATT 
#ZH0234_{lemna}                    ---------- ---------- ---------- ---------- ---------- ----....C. ATTTAT---- ----ATTATT 
#Wolffiella_lingulata_{wolffiella} GA.------- ---------- ---------- ---------- --------.G ATAGC..... -TTAGAATTC TTA-ATTAGA 
#M170_{wolffia}                    GA.------- ---------- ---------- ---------- --------.. .T......C. ATTGAGATTA TT---TTGAA 
#Wolffia_australiana_{wolffia}     GA.------- ---------- ---------- ---------- --------.. .T......C. ATTGAGATTA TT---TTGAA 

#Colocasia_esculenta               ------TTAG ATTTAGT--T TTCT------ ---------- ---------- ---------- ---------- ---------- 
#Spirodela_polyrhiza_{spirodela}   TAATAA..TA .....A.AA. ..T.ATTATA TTATATATAT ATAATAATTT ATAATATTTA ATTTAATTAT AATATAATTA 
#ZH0062_{landoltia}                TCTAAT..GA .A...-GAA. .AG.ATAATG AAATG----- ---------- ---------- ---------- ---------- 
#ZH0051_{landoltia}                TCTAAT..GA .A...-GAA. .AG.ATAATG AAATG----- ---------- ---------- ---------- ---------- 
#ZH0086_{landoltia}                TCTAAT..GA .A...-GAA. .AG.ATAATG AAATG----- ---------- ---------- ---------- ---------- 
#D0101_{lemna}                     TATAAT...A .A...-.AA. .AG.ATAATG T--------- ---------- ---------- ---------- ---------- 
#D0107_{lemna}                     TATAAT...A .A...-.AA. .AG.ATAATG T--------- ---------- ---------- ---------- ---------- 
#Lemna_minor_{lemna}               TATAAT...A .A...-.AA. .AG.ATAATG T--------- ---------- ---------- ---------- ---------- 
#ZH0234_{lemna}                    TATAAT..TA .A...-.AA. .AG.ATAATG ---------- ---------- ---------- ---------- ---------- 
#Wolffiella_lingulata_{wolffiella} TTTAGA.A.. ..A..---A. .AG.CTAATT ---------- ---------- ---------- ---------- ---------- 
#M170_{wolffia}                    TAATTA...A ..-..---A. .A---TAATG ---------- ---------- ---------- ---------- ---------- 
#Wolffia_australiana_{wolffia}     TAATTA...A ..-..---A. .A---TAATG ---------- ---------- ---------- ---------- ---------- 

#Colocasia_esculenta               ---------- -TTTAGTT-- --AGTTTTAT TT-----ATT CAAT------ ---------- ---CAATA-T TCAAATCCAA 
#Spirodela_polyrhiza_{spirodela}   GTATAATTAG G.......TT TT........ ..-----... ....ATCCCT TATTACTTCA ATAT....-. .......... 
#ZH0062_{landoltia}                --------AG G.......TT TT........ ..-----... ....ATCCCT CGT------- ---..T.T-. .A........ 
#ZH0051_{landoltia}                --------AG G.......TT TT........ ..-----... ....ATCCCT CGT------- ---..T.T-. .A........ 
#ZH0086_{landoltia}                --------AG G.......TT TT........ ..-----... ....ATCCCT CGT------- ---..T.T-. .A........ 
#D0101_{lemna}                     --------AT AA.G....TT TT........ ..-----... A...A-CACT TGT------- ---..C..-. .......... 
#D0107_{lemna}                     --------AT AA.G....TT TT........ ..-----... A...A-CACT TGT------- ---..C..-. .......... 
#Lemna_minor_{lemna}               --------AT AA.G....TT TT........ ..-----... A...A-CACT TGT------- ---..C..-. .......... 
#ZH0234_{lemna}                    --------AG G.......TT TT........ ..TTTAA... A...A-CACT TGT------- ---..C..-. .......... 
#Wolffiella_lingulata_{wolffiella} --------AG G.......TT TT.C...... GG-----... ....CAATAT CGCTGT---- ---..C..-. ....-..... 
#M170_{wolffia}                    --------AG G.......TT TT.C...... .G-----... ....CAATAT CGCTGT---- ---..C..-. ....-..... 
#Wolffia_australiana_{wolffia}     --------AG G.......TT TT.C...... .G-----... ....CAATAT CGCTGT---- ---..C..-. ....-..... 

#Colocasia_esculenta               AAATTCTCAT TCTATACATA GGTTGTCTAT TCAGCAT--- ------TGAA TAAAAAAGGG GGTGCCTTTT T-------CC 
#Spirodela_polyrhiza_{spirodela}   .......T.. .......... .......G.. .......--- ------.AG. .........A .......... .TATTTTT.T 
#ZH0062_{landoltia}                .....TGT.. .......... .......G.. .......--- ------.AG. .........A .......... .TATATTT.G 
#ZH0051_{landoltia}                .....TGT.. .......... .......G.. .......--- ------.AG. .........A .......... .TATATTT.G 
#ZH0086_{landoltia}                .....TGT.. .......... .......G.. .......--- ------.AG. .........A .......... .TATATTT.G 
#D0101_{lemna}                     ....GTGT.. .......... .......G.. .......--- ------.AG. .....G.... ...A...... .TATTTTT.T 
#D0107_{lemna}                     ....GTGT.. .......... .......G.. .......--- ------.AG. .....G.... ...A...... .TATTTTT.T 
#Lemna_minor_{lemna}               ....GTGT.. .......... .......G.. .......--- ------.AG. .....G.... ...A...... .TATTTTT.T 
#ZH0234_{lemna}                    ....GTCT.. .......... .......G.. .......--- ------.AG. .....G.... ...A...... .ATTTTTCTT 
#Wolffiella_lingulata_{wolffiella} .....TGT.. .A........ .......G.. .......AGC ATTAATGAC. .........A .A........ .TAT------ 
#M170_{wolffia}                    ....AAGT.G .......... .......G.. .......AGC ATTAAT.AG. ......-..A ....A..... .-AT------ 
#Wolffia_australiana_{wolffia}     ....AAGT.G .......... .......G.. .......AGC ATTAAT.AG. ......-..A ....A..... .-AT------ 

#Colocasia_esculenta               T----TATGA AATGGTTCAA AT-----TAT TTT-ATCGAT ATGA-GTGTT CTATATCGGA TAAATTAATA ACTATGCTTT 
#Spirodela_polyrhiza_{spirodela}   .----..G.. .......... ..CAAAT... ...-...... ....-..... .......... ......CTC. ......TA.. 
#ZH0062_{landoltia}                .----..G.. .......... ..CCCAA.T. ...-...... ....-..... .......C.. .......TC. ......TA.. 
#ZH0051_{landoltia}                .----..G.. .......... ..CCCAA.T. ...-...... ....-..... .......C.. .......TC. ......TA.. 
#ZH0086_{landoltia}                .----..G.. .......... ..CCCAA.T. ...-...... ....-..... .......C.. .......TC. ......TA.. 
#D0101_{lemna}                     .----..G.. ....A..... ..CCAAT.T. ...-...... ....-..... .......... ...T..CTC. ......TA.. 
#D0107_{lemna}                     .----..G.. ....A..... ..CCAAT.T. ...-...... ....-..... .......... ...T..CTC. ......TA.. 
#Lemna_minor_{lemna}               .----..G.. ....A..... ..CCAAT.T. ...-...... ....-..... .......... ...T..CTC. ......TA.. 
#ZH0234_{lemna}                    .AGTT..G.. ...TA..... ..CCCAT.T. ...T...... ....-..... .......... ...T...TC. ......TA.. 
#Wolffiella_lingulata_{wolffiella} -------GC. .......G.. -.AA-TT.T. ...T...... ....-..... ........T. .......TC. ......TAG. 
#M170_{wolffia}                    -------CT. .......... -.AAATT.T. ...T...... ....-..... .......... .......TC. ......TA-. 
#Wolffia_australiana_{wolffia}     -------CT. .......... -.AAATT.T. ...T...... ....-..... .......... .......TC. ......TA-. 

#Colocasia_esculenta               TTTTTTTTTT GATTTTTAAA C-CATCTTAG TACTAACATA GTGGTAGAAA GAGTACCATG TTTGTTGTGC CTGGACTTCA 
#Spirodela_polyrhiza_{spirodela}   ....------ -......... .-.......A .......... .......... ..A....... .......... T......... 
#ZH0062_{landoltia}                ....------ -----..T.. .-.C.A.... ..A....... .......... ..A....... ...AC..... T......... 
#ZH0051_{landoltia}                ....------ -----..T.. .-.C.A.... ..A....... .......... ..A....... ...AC..... T......... 
#ZH0086_{landoltia}                ....------ -----..T.. .-.C.A.... ..A....... .......... ..A....... ...AC..... T......... 
#D0101_{lemna}                     ....------ -----..-.. .-........ ..A....... .......... ..A......A ....G..... T......... 
#D0107_{lemna}                     ....------ -----..-.. .-........ ..A....... .......... ..A......A ....G..... T......... 
#Lemna_minor_{lemna}               ....------ -----..-.. .-........ ..A....... .......... ..A......A ....G..... T......... 
#ZH0234_{lemna}                    ....------ -----.--.. .-........ ..A....... .......... ..A......A .......... T......... 
#Wolffiella_lingulata_{wolffiella} ....------ ----..G... .-........ ..A....... .......... ..A....... ...AG.A... T......... 
#M170_{wolffia}                    ....------ ----..G... .-........ ..A....... .......... ..A....... ...AG.A... T......... 
#Wolffia_australiana_{wolffia}     ....------ ----..G... .-........ ..A....... .......... ..A....... ...AG.A... T......... 

#Colocasia_esculenta               -AACAGTTTA GCTTTAACCA TGTTAATGGT CCCACATCAT TGGTTGATAG AGA-ATCAAA GTCAATGGAC CAATG--AAT 
#Spirodela_polyrhiza_{spirodela}   -.G....... .......... ........A. .T.....T.. .......... ...-...... ..A...TT.. .....--... 
#ZH0062_{landoltia}                -.G....... .......... .......C.. .T.....T.. .......... ...-...... A.....TT.. .....--... 
#ZH0051_{landoltia}                -.G....... .......... .......C.. .T.....T.. .......... ...-...... A.....TT.. .....--... 
#ZH0086_{landoltia}                -.G....... .......... .......C.. .T.....T.. .......... ...-...... A.....TT.. .....--... 
#D0101_{lemna}                     -.G....... .......... ...C...C.. .T.....T.. .......... ...-...... ......TT.. .....--... 
#D0107_{lemna}                     -.G....... .......... ...C...C.. .T.....T.. .......... ...-...... ......TT.. .....--... 
#Lemna_minor_{lemna}               -.G....... .......... ...C...C.. .T.....T.. .......... ...-...... ......TT.. .....--... 
#ZH0234_{lemna}                    -.G....... .......... ...C...C.. .T.....T.. .......... ...-...... A.....TT.. .....--... 
#Wolffiella_lingulata_{wolffiella} -.G....... .......... .......C.. .T.....TC. .......... ...-...... ......TT.. .....--... 
#M170_{wolffia}                    -.G....... .......... .......C.. .T.....T.. .......... ...-...... ......TT.. .....--... 
#Wolffia_australiana_{wolffia}     -.G....... .......... .......C.. .T.....T.. .......... ...-...... ......TT.. .....--... 

#Colocasia_esculenta               TACGAAATGC TATGGTTCTT ACATATGATT ACTTAATTTA TTCAGAAGTA ATTCGTCGAG ATCATGCACA TTTTTTATCC 
#Spirodela_polyrhiza_{spirodela}   C......... .......... .......... T......... .......... .......... .......... .......... 
#ZH0062_{landoltia}                C......... .......... .......... TA........ .......... .......... .....A.... .......... 
#ZH0051_{landoltia}                C......... .......... .......... TA........ .......... .......... .....A.... .......... 
#ZH0086_{landoltia}                C......... .......... .......... TA........ .......... .......... .....A.... .......... 
#D0101_{lemna}                     C......... .......... .......... T......... .......... ......G... .......... .......... 
#D0107_{lemna}                     C......... .......... .......... T......... .......... ......G... .......... .......... 
#Lemna_minor_{lemna}               C......... .......... .......... T......... .......... ......G... .......... .......... 
#ZH0234_{lemna}                    C......... .......... .......... TA....A... .......... ......G... .......... .......... 
#Wolffiella_lingulata_{wolffiella} C......... .......... .......... T..G...... .......... .......... ..G......T .......G.. 
#M170_{wolffia}                    C......... .......... .......... T..G...... .......... .......... .......... .......... 
#Wolffia_australiana_{wolffia}     C......... .......... .......... T..G...... .......... .......... .......... .......... 

#Colocasia_esculenta               TATTTTTTTT ATCCTTATTT ATAAAAAAAA ATATATAATA AAAAAATAAA GTGCAGCCGG GCGGATCCAA CCTATTTTT- 
#Spirodela_polyrhiza_{spirodela}   .....----- ------.... ..C.....T. ...------- ---....... ......T... T.A....... .T.......- 
#ZH0062_{landoltia}                ......---- -------C.. ..C....T.. .A-------- ------.... ......TT.. T.A....... .T.......- 
#ZH0051_{landoltia}                ......---- -------C.. ..C....T.. .A-------- ------.... ......TT.. T.A....... .T.......- 
#ZH0086_{landoltia}                ......---- -------C.. ..C....T.. .A-------- ------.... ......TT.. T.A....... .T.......- 
#D0101_{lemna}                     ......---- -------C.. .......... .A.------- -----..... ......TT.. T.A....... .T.......- 
#D0107_{lemna}                     ......---- -------C.. .......... .A.------- -----..... ......TT.. T.A....... .T.......- 
#Lemna_minor_{lemna}               ......---- -------C.. .......... .A.------- -----..... ......TT.. T.A....... .T.......- 
#ZH0234_{lemna}                    ......---- -------C.. .......T.. .A.------- ------.... ......TT.. T.A...A... .T.......- 
#Wolffiella_lingulata_{wolffiella} C.....---- -------... .------T.. .--------- ------.... ......TT.. T.AT...... .T.......- 
#M170_{wolffia}                    ......---- -------A.. .A.....T.. .--------- ------.... ......TT.. TTA....... .T.T.....T 
#Wolffia_australiana_{wolffia}     ......---- -------A.. .A.....T.. .--------- ------.... ......TT.. TTA....... .T.T.....T 

#Colocasia_esculenta               GAAATACACA ACTCGCACAC ACTCCCTTTC CAAAATAAAT CAATACACCA AGTACTACAC TTAGATTTAT TGGATTTGTT 
#Spirodela_polyrhiza_{spirodela}   .......... .......... .......... .......... .......... ........G. .......... .......... 
#ZH0062_{landoltia}                .......... .......... .......... .......... ..C....... ........G. .......... .......... 
#ZH0051_{landoltia}                .......... .......... .......... .......... ..C....... ........G. .......... .......... 
#ZH0086_{landoltia}                .......... .......... .......... .......... ..C....... ........G. .......... .......... 
#D0101_{lemna}                     .......... .......... .......... .......... T.C....... ........G. .......... .......... 
#D0107_{lemna}                     .......... .......... .......... .......... T.C....... ........G. .......... .......... 
#Lemna_minor_{lemna}               .......... .......... .......... .......... T.C....... ........G. .......... .......... 
#ZH0234_{lemna}                    ......T... .......... .......... .......... T.C....... ........G. .......... .......... 
#Wolffiella_lingulata_{wolffiella} .......... .......... .......... .......... G.C....... .T......G. .......... .......... 
#M170_{wolffia}                    .......... .......... .......... .........A G.G....... .T......G. .......... .......... 
#Wolffia_australiana_{wolffia}     .......... .......... .......... .........A G.G....... .T......G. .......... .......... 

#Colocasia_esculenta               GCTAAAATAT CGGTATTCAA CCCAAAACCC CCGGCGGATG GCCAGTGGCC CAAGGAAACA AAAGAATCGG TTACACTTTT 
#Spirodela_polyrhiza_{spirodela}   .......... .......A.. .......... .......... .......... .......... ........A. .....T.... 
#ZH0062_{landoltia}                .......... .......A.. .......... A......... ...CC...G. .......... ........A. .....T...G 
#ZH0051_{landoltia}                .......... .......A.. .......... A......... ...CC...G. .......... ........A. .....T...G 
#ZH0086_{landoltia}                .......... .......A.. .......... A......... ...CC...G. .......... ........A. .....T...G 
#D0101_{lemna}                     .......... .......A.. .........G .......... .......... .......... ........A. .....T...G 
#D0107_{lemna}                     .......... .......A.. .........G .......... .......... .......... ........A. .....T...G 
#Lemna_minor_{lemna}               .......... .......A.. .........G .......... .......... .......... ........A. .....T...G 
#ZH0234_{lemna}                    .......... .......A.. .........A .......... .......... .......... ........A. .....T...G 
#Wolffiella_lingulata_{wolffiella} ..A....... .......A.. .........T .......... .......... .......... ........A. .G...T.... 
#M170_{wolffia}                    ..A....... .......A.. .........T .......... .......... .......... ........A. .G...T.... 
#Wolffia_australiana_{wolffia}     ..A....... .......A.. .........T .......... .......... .......... ........A. .G...T.... 

#Colocasia_esculenta               CATATACTCT CCTCTTATAG ATAGGACTAA CAAAGAACAG AGTTCT---- -TTTTGGATC ACTTCGCCCT CCCCTTTTTG 
#Spirodela_polyrhiza_{spirodela}   .......... .......... .......... .......... ......---- -.....T... .........- ..TT...... 
#ZH0062_{landoltia}                .......... .......... .......... .......... ......---- -.....T..T .........- ----CC.... 
#ZH0051_{landoltia}                .......... .......... .......... .......... ......---- -.....T..T .........- ----CC.... 
#ZH0086_{landoltia}                .......... .......... .......... .......... ......---- -.....T..T .........- ----CC.... 
#D0101_{lemna}                     .......... .......... .......... A......... .....C---- -.....T..T .........- ----CC.... 
#D0107_{lemna}                     .......... .......... .......... A......... .....C---- -.....T..T .........- ----CC.... 
#Lemna_minor_{lemna}               .......... .......... .......... A......... .....C---- -.....T..T .........- ----CC.... 
#ZH0234_{lemna}                    .......... .......... .......... A......... ......GTTC T.....T..T .........- ----CC.... 
#Wolffiella_lingulata_{wolffiella} .......... .......... .......... .......... ......---- -.....T..T ...C.C.... -TTTGC.... 
#M170_{wolffia}                    .......... .......... .......... .......... ......---- -.....T..T ...C.C...C .TTTGC.... 
#Wolffia_australiana_{wolffia}     .......... .......... .......... .......... ......---- -.....T..T ...C.C...C .TTTGC.... 

#Colocasia_esculenta               ATTGATTTCC TTTTTTTTAT GT-TATGGGA TT-TTTTATT GGGAATAGAT TAATTTATTT GATT------ ----TAATTT 
#Spirodela_polyrhiza_{spirodela}   G........T ........-- ---....... ..-.....A. ..-....... ...A.C.A.. A...------ ----.....G 
#ZH0062_{landoltia}                G........T ........TA TGG....... ..-..AA.A. ..-....T.. .G.A...A.. A...GAGAAC TTTT...... 
#ZH0051_{landoltia}                G........T ........TA TGG....... ..-..AA.A. ..-....T.. .G.A...A.. A...GAGAAC TTTT...... 
#ZH0086_{landoltia}                G........T ........TA TGG....... ..-..AA.A. ..-....T.. .G.A...A.. A...GAGAAC TTTT...... 
#D0101_{lemna}                     T........T ........T. T.--...... ..-.AAA.A. ..-....... ...A...A.. A...------ ----.....G 
#D0107_{lemna}                     T........T ........T. T---...... ..-.AAA.A. ..-....... ...A...A.. A...------ ----.....G 
#Lemna_minor_{lemna}               T........T ........T. T---...... ..-.AAA.A. ..-....... ...A...A.. A...------ ----.....G 
#ZH0234_{lemna}                    T........T ........-- ----...... ..-..AA.A. ..-....... ...A...A.. A...------ ----.....G 
#Wolffiella_lingulata_{wolffiella} G........T ........-- ----...... ..-....C.. TTT...C... ...A...A.. C...------ ----.....G 
#M170_{wolffia}                    G........T ......---- ----...... ..-....--- TTT....... ...------- --..------ ----.....G 
#Wolffia_australiana_{wolffia}     G........T ......---- ----...... ..-....--- TTT....... ...------- --..------ ----.....G 

#Colocasia_esculenta               A--------- ---------- --T--TTAAT TATTTGATTT TT---TTATT CTAATTAAAG TTTCCAGTTT CCAAGAAGAT 
#Spirodela_polyrhiza_{spirodela}   .--------- ---------- --GAAC.TT. ..A..T..AA ..---..... .........- -..AA..... A......... 
#ZH0062_{landoltia}                .TTTATTATT TTATAATAAT TAAATA.TC. A.A..A.A.A ..---C..A. TA........ ...A..A..- A......... 
#ZH0051_{landoltia}                .TTTATTATT TTATAATAAT TAAATA.TC. A.A..A.A.A ..---C..A. TA........ ...A..A..- A......... 
#ZH0086_{landoltia}                .TTTATTATT TTATAATAAT TAAATA.TC. A.A..A.A.A ..---C..A. TA........ ...A..A..- A......... 
#D0101_{lemna}                     .--------- ---------- -GAAC..T.. .TA..T...A ..---.A... .......... ...A..A..- A......C.. 
#D0107_{lemna}                     .--------- ---------- -GAAC..T.. .TA..T...A ..---.A... .......... ...A..A..- A......C.. 
#Lemna_minor_{lemna}               .--------- ---------- -GAAC..T.. .TA..T...A ..---.A... .......... ...A..A..- A......C.. 
#ZH0234_{lemna}                    .--------- ---------- -GAAC..T-. .TA..T...A ..---.A... .......... ...A..A..- A......C.. 
#Wolffiella_lingulata_{wolffiella} .GAACTT--- ---------- TT.CA..TC. .....T..A. ..AGAC..A. GA........ ......A..- A......T.. 
#M170_{wolffia}                    .TAACTT--- ---------- TT.AA..TT. .C...T..A- ----AA..A. -A.......A A.GA..A..- A......T.. 
#Wolffia_australiana_{wolffia}     .TAACTT--- ---------- TT.AA..TT. .C...T..A- ----AA..A. -A.......A A.GA..A..- A......T.. 

#Colocasia_esculenta               ACTTTATTGG GTTGGGGTCG GTCCTGGGTA TTATGCCAAT TACAAAATAC CTCGTTTGTT GCGTTGCAAC ACATCCT-AA 
#Spirodela_polyrhiza_{spirodela}   ....-..... ...A..---- -......... ..T..T.... .GAT...... ..T....... .......... G...A.A-.. 
#ZH0062_{landoltia}                ....-..... ...A..---- -......... ..T..T.... .GAT...... ..T....... .......... G...A..A.. 
#ZH0051_{landoltia}                ....-..... ...A..---- -......... ..T..T.... .GAT...... ..T....... .......... G...A..A.. 
#ZH0086_{landoltia}                ....-..... ...A..---- -......... ..T..T.... .GAT...... ..T....... .......... G...A..A.. 
#D0101_{lemna}                     ....-..... ...A..---- -......C.. ..T..T.... .GGT...... ..T....A.. .....A.... G...A..C.. 
#D0107_{lemna}                     ....-..... ...A..---- -......C.. ..T..T.... .GGT...... ..T....A.. .....A.... G...A..C.. 
#Lemna_minor_{lemna}               ....-..... ...A..---- -......C.. ..T..T.... .GGT...... ..T....A.. .....A.... G...A..C.. 
#ZH0234_{lemna}                    ....-..... ...A..---- -......C.. ..T..T.... .GGT...... ..T....A.. .....A.... G...A..CT. 
#Wolffiella_lingulata_{wolffiella} ....-..... ...A..---- -......... ..T..T.... .GAT...... ..T..C.... .....A.... ....A..-.. 
#M170_{wolffia}                    ....-..... ...A..---- -......... ..T..T.... .GAT...... ..T....... ......G... G...A..-.. 
#Wolffia_australiana_{wolffia}     ....-..... ...A..---- -......... ..T..T.... .GAT...... ..T....... ......G... G...A..-.. 

#Colocasia_esculenta               AAAAGGTTTC C-----ATTA TACTAAGAAC TAAAAACGGG AAGGAAGAAA GCGAGAGGAT CCGCTAATTA CTAATCCTAA 
#Spirodela_polyrhiza_{spirodela}   .......... .GTTAC.... .......... .......... .......... .......... .T........ .......... 
#ZH0062_{landoltia}                .......... .A-----... .......... .......... .......... .......... .TC....... .......... 
#ZH0051_{landoltia}                .......... .A-----... .......... .......... .......... .......... .TC....... .......... 
#ZH0086_{landoltia}                .......... .A-----... .......... .......... .......... .......... .TC....... .......... 
#D0101_{lemna}                     .....T...G .ATTAC.... .......... .G........ .......... .......... .T........ .......... 
#D0107_{lemna}                     .....T...G .ATTAC.... .......... .G........ .......... .......... .T........ .......... 
#Lemna_minor_{lemna}               .....T...G .ATTAC.... .......... .G........ .......... .......... .T........ .......... 
#ZH0234_{lemna}                    ....AT...G .ATTAC.... .......... .G........ .......... .......... .T........ .......... 
#Wolffiella_lingulata_{wolffiella} .......... .A-----... G......... .......... .......... .......... .T........ G......... 
#M170_{wolffia}                    .......... .A-----... G....C.... .......... .......... .......... .T........ .......... 
#Wolffia_australiana_{wolffia}     .......... .A-----... G....C.... .......... .......... .......... .T........ .......... 

#Colocasia_esculenta               AATCCGTCCT TCCCGGAGGT ATTCTCTCAA CGAATAAGTA ATTGTTAGAG TGAAATGTTA ATATAATTTG AAAAAAAAAA 
#Spirodela_polyrhiza_{spirodela}   ....A..... .......... .......... .......... .......... ..C......G ........C. ..G...C... 
#ZH0062_{landoltia}                ....A..... .......... .....A.... .T........ .......... ..C......G ........C. ..G..GC.G. 
#ZH0051_{landoltia}                ....A..... .......... .....A.... .T........ .......... ..C......G ........C. ..G..GC.G. 
#ZH0086_{landoltia}                ....A..... .......... .....A.... .T........ .......... ..C......G ........C. ..G..GC.G. 
#D0101_{lemna}                     ....A..... .......... .......... .......... .......... .AC......G ........C. ..G..GC... 
#D0107_{lemna}                     ....A..... .......... .......... .......... .......... .AC......G ........C. ..G..GC... 
#Lemna_minor_{lemna}               ....A..... .......... .......... .......... .......... .AC......G ........C. ..G..GC... 
#ZH0234_{lemna}                    ....A..... .......... .......... .......... .......... .AC......G ........C. ..G..GC... 
#Wolffiella_lingulata_{wolffiella} ....A..... .......... .......... .......... ...C...... ..-------G CG......C. ..G..GC... 
#M170_{wolffia}                    ....A..... .......... .......... .......... .......T.. ..C...T.AG .GC.....C. ..T..GC... 
#Wolffia_australiana_{wolffia}     ....A..... .......... .......... .......... .......T.. ..C...T.AG .GC.....C. ..T..GC... 

#Colocasia_esculenta               AATGGCGAGT CTAAGTCAAA AAAAGTACAT TAT-GTACTT TT----CTTC TAGAATTAAA -----CAAAT GGATTCGCAA 
#Spirodela_polyrhiza_{spirodela}   ..--..A... .......... ....A.TACG ..C-...... ..ATTT.... ..A....... TTAAA..... .......... 
#ZH0062_{landoltia}                ..--A.A... ......A... ...-..CT.. ...-...... ..TT--...A .......... -----..... .......... 
#ZH0051_{landoltia}                ..--A.A... ......A... ...-..CT.. ...-...... ..TT--...A .......... -----..... .......... 
#ZH0086_{landoltia}                ..--A.A... ......A... ...-..CT.. ...-...... ..TT--...A .......... -----..... .......... 
#D0101_{lemna}                     ..--..A... .......... ..--..CT.. ..C-...... ..TT--A... .......... -----..... .......... 
#D0107_{lemna}                     ..--..A... .......... ..--..CT.. ..C-...... ..TT--A... .......... -----..... .......... 
#Lemna_minor_{lemna}               ..--..A... .......... ..--..CT.. ..C-...... ..TT--A... .......... -----..... .......... 
#ZH0234_{lemna}                    ..--..A... .......... ..--..CT.. ..C-...... ..TTTGA... .......... -----..... .......... 
#Wolffiella_lingulata_{wolffiella} ..--..A... .......... ...TAACT.. ..C-....G. ..TT--A... G......... -----..... .......... 
#M170_{wolffia}                    ..--..T... A......... ...CA-CT.. ..C-.....A ..TT--A... G......... -----..... .....A.... 
#Wolffia_australiana_{wolffia}     ..--..T... A......... ...CA-CT.. ..C-.....A ..TT--A... G......... -----..... .....A.... 

#Colocasia_esculenta               ATAAAAGTGC TAATGCCACG ACCAGTCCAT AAATTGTTAA AGCTTCCATA AAAGCCAAAC TTAGCAATAA AGTACCTCGT 
#Spirodela_polyrhiza_{spirodela}   .......... .........A .......... .......... .......... .......G.. .......... .......... 
#ZH0062_{landoltia}                .......... .......... .......... .......... .......... .......G.. ...A...... .......... 
#ZH0051_{landoltia}                .......... .......... .......... .......... .......... .......G.. ...A...... .......... 
#ZH0086_{landoltia}                .......... .......... .......... .......... .......... .......G.. ...A...... .......... 
#D0101_{lemna}                     .......... .........A .......... .......... .......... .......G.. ...A...... .......... 
#D0107_{lemna}                     .......... .........A .......... .......... .......... .......G.. ...A...... .......... 
#Lemna_minor_{lemna}               .......... .........A .......... .......... .......... .......G.. ...A...... .......... 
#ZH0234_{lemna}                    .......... .........A .......... .......... .......... .......G.. ...A...... .......... 
#Wolffiella_lingulata_{wolffiella} .......... ...C..T... ..T....... .......... .......... .......... ...A...... .......... 
#M170_{wolffia}                    .......... ...C.....A ..T....... .......... .......... .......... ...A...... .......... 
#Wolffia_australiana_{wolffia}     .......... ...C.....A ..T....... .......... .......... .......... ...A...... .......... 

#Colocasia_esculenta               ATTTTACCCT CTGCTTCTGG CTGTCTCGCA ATACCTTCTA CAGCTTGACC TGCAGCAGTA CCTTGACCAA CCCCAGGTCC 
#Spirodela_polyrhiza_{spirodela}   .......... .......... .......... .......... .......... C......... .......... .......... 
#ZH0062_{landoltia}                .......... .......... .......... .......... .......... C......... .....T.... .......... 
#ZH0051_{landoltia}                .......... .......... .......... .......... .......... C......... .....T.... .......... 
#ZH0086_{landoltia}                .......... .......... .......... .......... .......... C......... .....T.... .......... 
#D0101_{lemna}                     ........T. .......... .......... .......... .......... C......... .......... .......... 
#D0107_{lemna}                     ........T. .......... .......... .......... .......... C......... .......... .......... 
#Lemna_minor_{lemna}               ........T. .......... .......... .......... .......... C......... .......... .......... 
#ZH0234_{lemna}                    ........T. .......... .......... .......... .......... C......... .......... .......... 
#Wolffiella_lingulata_{wolffiella} ........T. .......... .......... .......... ....C..... C......... .......... .T........ 
#M170_{wolffia}                    ........T. .......... .......... .......... ....C..... C..T...... .......... .T........ 
#Wolffia_australiana_{wolffia}     ........T. .......... .......... .......... ....C..... C..T...... .......... .T........ 

#Colocasia_esculenta               AATAGAAG-C AAGCCCTACG GCCAATCCAG CAGCAATAAC GGAAGCGGCA GAAATCAGTG GATTCATGGT AAGCT---CC 
#Spirodela_polyrhiza_{spirodela}   ........-. .........A .......... .......... A......... .......... ........A. .....AAG.T 
#ZH0062_{landoltia}                ........-. ...T.....A .......... .......... A......... .......... ........A. ..A..AAG.T 
#ZH0051_{landoltia}                ........-. ...T.....A .......... .......... A......... .......... ........A. ..A..AAG.T 
#ZH0086_{landoltia}                ........-. ...T.....A .......... .......... A......... .......... ........A. ..A..AAG.T 
#D0101_{lemna}                     ........-. ...T.....A .......... .......... A......... .......... ........A. .....AAG.T 
#D0107_{lemna}                     ........-. ...T.....A .......... .......... A......... .......... ........A. .....AAG.T 
#Lemna_minor_{lemna}               ........-. ...T.....A .......... .......... A......... .......... ........A. .....AAG.T 
#ZH0234_{lemna}                    ........-. ...T.....A .......... .......... A......... .......... ........A. .....AAG.T 
#Wolffiella_lingulata_{wolffiella} ........-. ...T.....A .......... .......... A......... .......... ........A. .....AAG.T 
#M170_{wolffia}                    ........-. ...T.....A .......... .......... A......... .......... ........A. .....AAG.T 
#Wolffia_australiana_{wolffia}     ........-. ...T.....A .......... .......... A......... .......... ........A. .....AAG.T 

#Colocasia_esculenta               TCACACAAAA AAAAAAGA-- -AATGGTTAA TGATACAATC AACCAATTAA TCATCAGAAA TACAGAAATA CTTCGAAATC 
#Spirodela_polyrhiza_{spirodela}   C.T.G..... ........-- -......... .......... ..GG...... .......... ....------ --.G...... 
#ZH0062_{landoltia}                C.T.G..... ........-- -......... .......... ..GG...A.. ...G..T... ....------ --.TT....A 
#ZH0051_{landoltia}                C.T.G..... ........-- -......... .......... ..GG...A.. ...G..T... ....------ --.TT....A 
#ZH0086_{landoltia}                C.T.G..... ........-- -......... .......... ..GG...A.. ...G..T... ....------ --.TT....A 
#D0101_{lemna}                     C.T.G..... ........-- -......... .......... ..GG...A.. ...G.C.... ....------ --.TA....A 
#D0107_{lemna}                     C.T.G..... ........-- -......... .......... ..GG...A.. ...G.C.... ....------ --.TA....A 
#Lemna_minor_{lemna}               C.T.G..... ........-- -......... .......... ..GG...A.. ...G.C.... ....------ --.TA....A 
#ZH0234_{lemna}                    C.T.G..... ........-- -......... .......... ..GG...A.. ...G.C.... ....------ --.TA....A 
#Wolffiella_lingulata_{wolffiella} C.T.G..... .....GA.-- --........ .......... ..GG...AC. ...G...... G...------ --.TA..... 
#M170_{wolffia}                    C.T.G..... ......A.-G A......... .......... ..GG...AC. ...G...... G...------ --.TA....A 
#Wolffia_australiana_{wolffia}     C.T.G..... ......A.AG A......... .......... ..GG...AC. ...G...... G...------ --.TA....A 

#Colocasia_esculenta               TCGTTTTTAG TTCTTATACA TGATGGAATT TT-------- TG-TAAATCT AGATGCATAT G-----ATTC TAATCATTGC 
#Spirodela_polyrhiza_{spirodela}   ...C....T. .......C.G ....A..G.. ..-------- A.A....... .T.....C.. ACC---...A ..G.T...A. 
#ZH0062_{landoltia}                ...C....G. .......CTG ....A..G.. ..-------- A.A....C.. .T.......C C-----...A ..G.T...A. 
#ZH0051_{landoltia}                ...C....G. .......CTG ....A..G.. ..-------- A.A....C.. .T.......C C-----...A ..G.T...A. 
#ZH0086_{landoltia}                ...C....G. .......CTG ....A..G.. ..-------- A.A....C.. .T.......C C-----...A ..G.T...A. 
#D0101_{lemna}                     G..C....T. .......C.G .AG.A..G.. .G-------- A.A....... .T.......C T-----..GA G.G.T...CT 
#D0107_{lemna}                     G..C....T. .......C.G .AG.A..G.. .G-------- A.A....... .T.......C T-----..GA G.G.T...CT 
#Lemna_minor_{lemna}               G..C....T. .......C.G .AG.A..G.. .G-------- A.A....... .T.......C T-----..GA G.G.T...CT 
#ZH0234_{lemna}                    G..C....T. .......C.G .AG.A..G.. .G-------- A.A....... .T.......C T-----..GA G.G.T...CT 
#Wolffiella_lingulata_{wolffiella} ...C....T. .......CTG ...GA..G.. ..--TGTTTT A.A....... CT...G...C CATATT.G.. ..G.T...A. 
#M170_{wolffia}                    ...C....T. ..G....CTG ....A..G.. ..TTTGTTTT A.A....... CT.......G CATCTT.... ..G.T...A. 
#Wolffia_australiana_{wolffia}     ...C....T. ..G....CTG ....A..G.. ..TTTGTTTT A.A....... CT.......G CATCTT.... ..G.T...A. 

#Colocasia_esculenta               ATTTCTTTAT TCTAAACTTA TTTTTCATTC AATTCTTCAT TCTTT----A TTCTTCTAAA TCCT--TGAG TTCAGAGTTC 
#Spirodela_polyrhiza_{spirodela}   .......... .......CC. ...A...... .....G.... .....----. C.....C.CT ....CT.... .......... 
#ZH0062_{landoltia}                ....G..... .......CC. .....T.... ....AG.... .....----. C....TG.CT ....--.... ..G.T..... 
#ZH0051_{landoltia}                ....G..... .......CC. .....T.... ....AG.... .....----. C....TG.CT ....--.... ..G.T..... 
#ZH0086_{landoltia}                ....G..... .......CC. .....T.... ....AG.... .....----. C....TG.CT ....--.... ..G.T..... 
#D0101_{lemna}                     ....G..... .......CCC .......... ....AG.... .....----. C....TG.CT ....--...A ....T..... 
#D0107_{lemna}                     ....G..... .......CCC .......... ....AG.... .....----. C....TG.CT ....--...A ....T..... 
#Lemna_minor_{lemna}               ....G..... .......CCC .......... ....AG.... .....----. C....TG.CT ....--...A ....T..... 
#ZH0234_{lemna}                    ....G..... .......CCC .......... ....AG.... .....CTTT. C....TG.CT ....--.... ....T..... 
#Wolffiella_lingulata_{wolffiella} ....G..... .......CC. .......... ....AG.A.G ....C----. C.....A.CT ....--.... .........G 
#M170_{wolffia}                    ....G..... ......ACCT .....G..C. ...CAG...G ....C----. C.....G.CT ....--.A.. .........G 
#Wolffia_australiana_{wolffia}     ....G..... ......ACCT .....G..C. ...CAG...G ....C----. C.....G.CT ....--.A.. .........G 

#Colocasia_esculenta               ATCTGTTTAT TTGTTCAATC CCCAATCACA GACAAAGCAG AAGGACTTTC TATTGGAATC CCATCTAAGT GCAGTGAGCT 
#Spirodela_polyrhiza_{spirodela}   .........G .......... .A........ ........CC .......... .......... T.C....... .......... 
#ZH0062_{landoltia}                .......... ....G..... T......... ........C. .......... .......... T......... .G........ 
#ZH0051_{landoltia}                .......... ....G..... T......... ........C. .......... .......... T......... .G........ 
#ZH0086_{landoltia}                .......... ....G..... T......... ........C. .......... .......... T......... .G........ 
#D0101_{lemna}                     ....C..... .......... .......... ........C. C......... .......... T......G.. .......... 
#D0107_{lemna}                     ....C..... .......... .......... ........C. C......... .......... T......G.. .......... 
#Lemna_minor_{lemna}               ....C..... .......... .......... ........C. C......... .......... T......G.. .......... 
#ZH0234_{lemna}                    ....C..... .......... ......A... ........C. C......... .......... T......G.. ........T. 
#Wolffiella_lingulata_{wolffiella} .........G ........C. ..T....... ..A...A.-. ...A-..... .........T ....T..... ........TG 
#M170_{wolffia}                    .....G.... .......... ......T... ..A...A.-. ...A...... ..G.TT.... ....T..... .........A 
#Wolffia_australiana_{wolffia}     .....G.... .......... ......T... ..A...A.-. ...A...... ..G.TT.... ....T..... .........A 

#Colocasia_esculenta               GTGAAATG-- ---------- ------AAAT AGAAATATTA TATATAAGAT AAAAGAGCCT CACTATAACT AGTGAATTTC 
#Spirodela_polyrhiza_{spirodela}   AC.....A-- ---------- ------..-- ---------- --........ .T....A... .......... .........A 
#ZH0062_{landoltia}                .CT.....AA ATATTAAATA TATATA.G.. ..CT.-.A.. ...C...... .T....A... .......... ...T.....A 
#ZH0051_{landoltia}                .CT.....AA ATATTAAATA TATATA.G.. ..CT.-.A.. ...C...... .T....A... .......... ...T.....A 
#ZH0086_{landoltia}                .CT.....AA ATATTAAATA TATATA.G.. ..CT.-.A.. ...C...... .T....A... .......... ...T.....A 
#D0101_{lemna}                     .CT....--- -------ATA TATA--.G.. ..CT.-.A.. ....G..... .T....A... .......... ...T.....A 
#D0107_{lemna}                     .CT....--- -------ATA TATA--.G.. ..CT.-.A.. ....G..... .T....A... .......... ...T.....A 
#Lemna_minor_{lemna}               .CT....--- -------ATA TATA--.G.. ..CT.-.A.. ....G..... .T....A... .......... ...T.....A 
#ZH0234_{lemna}                    .CT....--- -------ATA TATATA.G.. ..CT.-.A.. ....G..... .T....A... .......... ...T.....A 
#Wolffiella_lingulata_{wolffiella} CC.....--- ---------- ---------- ---------- ------.T.. CT....C... .......... ...T.....A 
#M170_{wolffia}                    ACC...A--- ---------- ---------- ---------- ------.T.. .T....C... .......... ...T.....A 
#Wolffia_australiana_{wolffia}     ACC...A--- ---------- ---------- ---------- ------.T.. .T....C... .......... ...T.....A 

#Colocasia_esculenta               TAATATCACA TATACATTTG ----TTTCTT CCATAACGTA AACCGCCT-A TTGAATATGA TTCTAGAATT -TATTTTTGA 
#Spirodela_polyrhiza_{spirodela}   .......... .......... ----...... .T........ ......T.-. .....A.... .........C A.T....... 
#ZH0062_{landoltia}                .......... .......... ----...... .T........ ......T.-. ..C..A..A. .........C A.T....-.. 
#ZH0051_{landoltia}                .......... .......... ----...... .T........ ......T.-. ..C..A..A. .........C A.T....-.. 
#ZH0086_{landoltia}                .......... .......... ----...... .T........ ......T.-. ..C..A..A. .........C A.T....-.. 
#D0101_{lemna}                     .......... .......... ----...... .T........ ......T.C. AAA..A..A. .........C C.T....... 
#D0107_{lemna}                     .......... .......... ----...... .T........ ......T.C. AAA..A..A. .........C C.T....... 
#Lemna_minor_{lemna}               .......... .......... ----...... .T........ ......T.C. AAA..A..A. .........C C.T....... 
#ZH0234_{lemna}                    .......... .......... ----...... .T........ ......T.C. AAA..--.A. .........C C.T....... 
#Wolffiella_lingulata_{wolffiella} .......... .......... ----...A.. .T........ ......T.-. ..T..A..A. ..A......C CAT....... 
#M170_{wolffia}                    ......G... .......... ----...... .T........ ......T.-. .....A..A. ..A......A CGT....... 
#Wolffia_australiana_{wolffia}     ......G... .......... ----...... .T........ ......T.-. .....A..A. ..A......A CGT....... 

#Colocasia_esculenta               ATCATATG-G GGGGCTGGAC AGACTTATAA CTATTTATTA CATATGTCCA GTTTCATTTT CCTAAGCTAA ACTAGCTTTT 
#Spirodela_polyrhiza_{spirodela}   .C....GAC. A.....A... ........C. .....----- ---..ACTG. .......... TA....A... G...T..... 
#ZH0062_{landoltia}                .G....GAC. A.....A..T .......... ....------ ---..ACTG. T......... TA....A... G....T.... 
#ZH0051_{landoltia}                .G....GAC. A.....A..T .......... ....------ ---..ACTG. T......... TA....A... G....T.... 
#ZH0086_{landoltia}                .G....GAC. A.....A..T .......... ....------ ---..ACTG. T......... TA....A... G....T.... 
#D0101_{lemna}                     .G....GAC. A..T..A..T .........T ....------ ---..ACTG. T......A.. TA...AA... G....T.... 
#D0107_{lemna}                     .G....GAC. A..T..A..T .........T ....------ ---..ACTG. T......A.. TA...AA... G....T.... 
#Lemna_minor_{lemna}               .G....GAC. A..T..A..T .........T ....------ ---..ACTG. T......A.. TA...AA... G....T.... 
#ZH0234_{lemna}                    .G....GACA A..T..A..T .......... ....------ ---..ACTT. T...T..... TA...AAA.. G....T.... 
#Wolffiella_lingulata_{wolffiella} .C...TGAC. A.C...C.GT ...T.G..-T T..C------ ---------- T...T..A.. TA....A... GTG..T.... 
#M170_{wolffia}                    .C...TGAC. AA....C.TT .T.G.G..-T TG.C------ ---------- T...T..A.. TA....A... GTG..T.... 
#Wolffia_australiana_{wolffia}     .C...TGAC. AA....C.TT .T.G.G..-T TG.C------ ---------- T...T..A.. TA....A... GTG..T.... 

#Colocasia_esculenta               T--------- ---------- ---ATTT-AG TCTTACATCT TAAAAAGATA ACAATTCTTA TTCAAATT-A AAAATTGTTG 
#Spirodela_polyrhiza_{spirodela}   .--------- ---------- ---T...T.. .T....G..G G......... ......A... ........C. ......TA.A 
#ZH0062_{landoltia}                .--------- ---------- ---TA..T.. .T....G..A G......... C.....A... .....C.A-. ....CC---A 
#ZH0051_{landoltia}                .--------- ---------- ---TA..T.. .T....G..A G......... C.....A... .....C.A-. ....CC---A 
#ZH0086_{landoltia}                .--------- ---------- ---TA..T.. .T....G..A G......... C.....A... .....C.A-. ....CC---A 
#D0101_{lemna}                     ---------- ---------- ----A..T.. .T....G..A G.C....... ......A... .....G.C-. .....A---A 
#D0107_{lemna}                     ---------- ---------- ----A..T.. .T....G..A G.C....... ......A... .....G.C-. .....A---A 
#Lemna_minor_{lemna}               ---------- ---------- ----A..T.. .T....G..A G.C....... ......A... .....G.C-. .....A---A 
#ZH0234_{lemna}                    ---------- ---------- ----A..T.. .T....G..G G.C....... ....A-G.A. AAA.T.C.-. .T.T.A---A 
#Wolffiella_lingulata_{wolffiella} .--------- ---------- ---T...T.. CT....G.GG G.T....... ......AA.. G....C.C-- ..TTCAAAAA 
#M170_{wolffia}                    .ATATTTATA AGATAAGTGA GTTT...T.. CT....G.GG G.C....... ......TA.. G.G..C.A-- ..CTCAAAAA 
#Wolffia_australiana_{wolffia}     .--------- ---------- -------T.. CT....G.GG G.C....... ......TA.. G.G..C.A-- ..CTCAAAAA 

#Colocasia_esculenta               TAATTGTAAT ATTGTAAT-- TAACTAAACA AATATAAATA ACAAAACAAA TAAAATATAA ATTTATTTTA TAAATTGGAG 
#Spirodela_polyrhiza_{spirodela}   A..AAA.T.. .A.A....AT ...T.T.... ..A.C..... .-..T.T... ..C....... ....G----- .....A.A.. 
#ZH0062_{landoltia}                .....AAT.. ---------- ...T.T.... ..A.C..... .-..T.T... ..C....G.. ......A-.. .....G.A.. 
#ZH0051_{landoltia}                .....AAT.. ---------- ...T.T.... ..A.C..... .-..T.T... ..C....G.. ......A-.. .....G.A.. 
#ZH0086_{landoltia}                .....AAT.. ---------- ...T.T.... ..A.C..... .-..T.T... ..C....G.. ......A-.. .....G.A.. 
#D0101_{lemna}                     ....----.. ---------- ...T.T..T. ..A.G..... .-.------- ---------- --------.. .....ACA.T 
#D0107_{lemna}                     ....----.. ---------- ...T.T..T. ..A.G..... .-.------- ---------- --------.. .....ACA.T 
#Lemna_minor_{lemna}               ....----.. ---------- ...T.T..T. ..A.G..... .-.------- ---------- --------.. .....ACA.T 
#ZH0234_{lemna}                    ...A----.A ---------- G..A....AT .CA....... T-T------- ---------- --------.. .....A.A.. 
#Wolffiella_lingulata_{wolffiella} A..AATA.TC ..AT.C..AT ...T.T.... ..A.C..... .-..T...CT AG.....C.. TCAA.A..G. G...GG.A.. 
#M170_{wolffia}                    ....A----- ------..AT ...T.T..G. ..A.C..... .-..T...CT AT.....C.. TCAA...... ....AG.A.. 
#Wolffia_australiana_{wolffia}     ....A----- ------..AT ...T.T..G. ..A.C..... .-..T...CT AT.....C.. TCAA...... ....AG.A.. 

#Colocasia_esculenta               AAGTCTATAA TATAAATATA AATTAGCCAA AATCTTAGGA AAAGATC--- TAGATCTTTT TCCTAAGATT TTATTACAAT 
#Spirodela_polyrhiza_{spirodela}   .......... .C..G.A... .....AAAC. .......... .G.....ATT .......... -......... .GT..TA.T. 
#ZH0062_{landoltia}                .......... .C..----.T .T...AA--- -----..AA. ...A...--- .TAGGAG... .......... ..T..TT.T. 
#ZH0051_{landoltia}                .......... .C..----.T .T...AA--- -----..AA. ...A...--- .TAGGAG... .......... ..T..TT.T. 
#ZH0086_{landoltia}                .......... .C..----.T .T...AA--- -----..AA. ...A...--- .TAGGAG... .......... ..T..TT.T. 
#D0101_{lemna}                     ..A.-----. .T..----.. .TA..AA--- -----...A. G..------- ---------- ---------- -------GTC 
#D0107_{lemna}                     ..A.-----. .T..----.. .TA..AA--- -----...A. G..------- ---------- ---------- -------GTC 
#Lemna_minor_{lemna}               ..A.-----. .T..----.. .TA..AA--- -----...A. G..------- ---------- ---------- -------GTC 
#ZH0234_{lemna}                    .......... .C..----G. .T...AA--- -----..AA. ...TC.T--- ----AGGAC. .TTCCTA.GA ..T..TT.T. 
#Wolffiella_lingulata_{wolffiella} .......... .CG.G.C-.. TTA...AACT ..--A..AA. ...TT.TAGG ATTT.TCC-. AAGATTTT.. .AT...A.T. 
#M170_{wolffia}                    ....A..... .C..G.C-.C G.AG..AA.T ..--A..AA. ...TC.TAGG A.A.ATCC-. AAGATTTT.. .AT...A.T. 
#Wolffia_australiana_{wolffia}     ....A..... .C..G.C-.C G.AG..AA.T ..--A..AA. ...TC.TAGG A.A.ATCCC. AAGATTTT.. .AT...A.T. 

#Colocasia_esculenta               TAAATA---- -ATATCGTAC ATTTTT---- CCCGCTACGA CTCTATAC-- ---------- --AAAGTTTT ----ATCTAT 
#Spirodela_polyrhiza_{spirodela}   ......---- -....GA... ..C...GTTT ..T....... T.......-- -------CCT AT.T.A.... TTTT...... 
#ZH0062_{landoltia}                ......---- -...GG.... ..C...C--- -.T....T.. T.......-- -------CCT AT.T.AA... ATTT..A..A 
#ZH0051_{landoltia}                ......---- -...GG.... ..C...C--- -.T....T.. T.......-- -------CCT AT.T.AA... ATTT..A..A 
#ZH0086_{landoltia}                ......---- -...GG.... ..C...C--- -.T....T.. T.......-- -------CCT AT.T.AA... ATTT..A..A 
#D0101_{lemna}                     .....T---- -C..GG.... ..C...CTTT A.T......C T.....C.-- -------CCC AT.T.T.C.. ATTT..A..A 
#D0107_{lemna}                     .....T---- -C..GG.... ..C...CTTT A.T......C T.....C.-- -------CCC AT.T.T.C.. ATTT..A..A 
#Lemna_minor_{lemna}               .....T---- -C..GG.... ..C...CTTT A.T......C T.....C.-- -------CCC AT.T.T.C.. ATTT..A..A 
#ZH0234_{lemna}                    .....T---- -C..GG.... ..C...CTTT A.T...C..C T.....C.-- -------CCC AT.T.T.A.. ATTT..A..A 
#Wolffiella_lingulata_{wolffiella} .G....GAAT A...GG.... ..C...CTTT A.T....GA. TG..C..G-- ---CTTATCT AT.T.AAAAA ATTG..A..A 
#M170_{wolffia}                    .C...G---- -....G...T .GC...CTTT A.T....G.. T...C...CT TACCTTATCT AT.T.AG.AA ATTT..A..A 
#Wolffia_australiana_{wolffia}     .C...G---- -....G...T .GC...CTTT A.T....G.. T...C...CT TACCTTATCT AT.T.AG.AA ATTT..A..A 

#Colocasia_esculenta               TCTAATT--- -------TCT CGCCAAGTCG ATTATATTAA ATTGAACTCC AC------AT GAA------- -----TTGAG 
#Spirodela_polyrhiza_{spirodela}   .A..G..--- -------C.. A.....A... .......A.. .AG......T CT------.. ...------- -----C..G. 
#ZH0062_{landoltia}                ..C.T.AGAG TT-----C.. A.A...A... .......A.. .AG.....TT C.-----T.. A..AAGTCAC TCTAC.CTCT 
#ZH0051_{landoltia}                ..C.T.AGAG TT-----C.. A.A...A... .......A.. .AG.....TT C.-----T.. A..AAGTCAC TCTAC.CTCT 
#ZH0086_{landoltia}                ..C.T.AGAG TT-----C.. A.A...A... .......A.. .AG.....TT C.-----T.. A..AAGTCAC TCTAC.CTCT 
#D0101_{lemna}                     ..C.T.AT-- -------.G. A.A...A... .......A.. .CG.....T. C.TATACT.. A..AAGTCAC TCTAC.CTCT 
#D0107_{lemna}                     ..C.T.AT-- -------.G. A.A...A... .......A.. .CG.....T. C.TATACT.. A..AAGTCAC TCTAC.CTCT 
#Lemna_minor_{lemna}               ..C.T.AT-- -------.G. A.A...A... .......A.. .CG.....T. C.TATACT.. A..AAGTCAC TCTAC.CTCT 
#ZH0234_{lemna}                    ..C.T.AGAG TTTATAG.A. A.A...A... .......A.. .AG.....T. C.TATACT.. A..AAGTCAC TCTAC.CTCT 
#Wolffiella_lingulata_{wolffiella} ..C.T.AGAA TT-----C.. ATA...A... ....C.GA.. .AGC....T. CT------.. A..AACCCGA CT--C.CTTT 
#M170_{wolffia}                    ..G.T.AGAA TT-----C.. ATA-..A... ....C..A.. .AG.....TT CT------.A A..AAACCGA CT--C.--TT 
#Wolffia_australiana_{wolffia}     ..G.T.AGAA TT-----C.. ATA-..A... ....C..A.. .AG.....TT CT------.A A..AAACCGA CT--C.--TT 

#Colocasia_esculenta               ATAAGGTTGA A---AA-AAA AAAGAAAAAA ACAATTTTAA AAGCTAGTCA ATGATGACCC TCCATGGATT CACCTATATA 
#Spirodela_polyrhiza_{spirodela}   .......... .---..-... ..-------- ----...C.. .......... ...G...... .......... .......... 
#ZH0062_{landoltia}                ..G.AC.G.. .TAA.G-GGG ...A.....C .AG....C.. ...G...... ...G.....T .......... .......... 
#ZH0051_{landoltia}                ..G.AC.G.. .TAA.G-GGG ...A.....C .AG....C.. ...G...... ...G.....T .......... .......... 
#ZH0086_{landoltia}                ..G.AC.G.. .TAA.G-GGG ...A.....C .AG....C.. ...G...... ...G.....T .......... .......... 
#D0101_{lemna}                     ..G.ATA... .CTGG.-.T. .GG.TG.... G.C...GC.. ........T. ...G...... .......... .......... 
#D0107_{lemna}                     ..G.ATA... .CTGG.-.T. .GG.TG.... G.C...GC.. ........T. ...G...... .......... .......... 
#Lemna_minor_{lemna}               ..G.ATA... .CTGG.-.T. .GG.TG.... G.C...GC.. ........T. ...G...... .......... .......... 
#ZH0234_{lemna}                    ..G.ATA... .CTGG.-.T. .GGCTG.... G.C...GC.. ........T. ...G...... .......... .......... 
#Wolffiella_lingulata_{wolffiella} ..G.AC.G.G CTAAGCT..G GGT....... .A...ACC.. ..A.A.T... ...G...... .....A.... .......... 
#M170_{wolffia}                    G.C.AC.G.G CTAAG----- GGT..G.... .AC-.A.C.. ..AT....T. ...G...... .....A.... .......... 
#Wolffia_australiana_{wolffia}     G.C.AC.G.G CTAAG----- GGT..G.... .AC-.A.C.. ..AT....T. ...G...... .....A.... .......... 

#Colocasia_esculenta               AGCCGCGGCT AAAGTTGCAA AAATAAGAGC TTGAATACCG CTTGTGAATA ATCCAAGGAA CATGACGGGT ATAGGAACTA 
#Spirodela_polyrhiza_{spirodela}   .......... .......... .......... .......... .......... .......A.. ...A..A... .......... 
#ZH0062_{landoltia}                .......... .......... .......... .......... .......... .......A.. ...A..A... .......... 
#ZH0051_{landoltia}                .......... .......... .......... .......... .......... .......A.. ...A..A... .......... 
#ZH0086_{landoltia}                .......... .......... .......... .......... .......... .......A.. ...A..A... .......... 
#D0101_{lemna}                     ...T...... .......... .......... .......... .......... .......A.. ...A..A... .......... 
#D0107_{lemna}                     ...T...... .......... .......... .......... .......... .......A.. ...A..A... .......... 
#Lemna_minor_{lemna}               ...T...... .......... .......... .......... .......... .......A.. ...A..A... .......... 
#ZH0234_{lemna}                    .......... .......... .......... .......... .......... .......A.. ...A..A... .......... 
#Wolffiella_lingulata_{wolffiella} .......... .......... ....C..... .......... .......... .C.....A.. ...A..A... .......... 
#M170_{wolffia}                    ...T...... .......... .......... .......... .......... .C.....A.. ...A..A... .......... 
#Wolffia_australiana_{wolffia}     ...T...... .......... .......... .......... .......... .C.....A.. ...A..A... .......... 

#Colocasia_esculenta               CTGAAGGTAC TAAAGAAACA AGAAC--AAC AACTACTAAT TCATCAGCCA ATATATTTCC GAAAAGTCGA AAACTAAGCG 
#Spirodela_polyrhiza_{spirodela}   ..A....... .......... .....--... ...G...... .......... .......... .......... ........T. 
#ZH0062_{landoltia}                ..A....... .......... .....--... .......... .......... .......... .......... ........T. 
#ZH0051_{landoltia}                ..A....... .......... .....--... .......... .......... .......... .......... ........T. 
#ZH0086_{landoltia}                ..A....... .......... .....--... .......... .......... .......... .......... ........T. 
#D0101_{lemna}                     ..A....G.. .......... .....--... .......... .......... .......... .......... ........T. 
#D0107_{lemna}                     ..A....G.. .......... .....--... .......... .......... .......... .......... ........T. 
#Lemna_minor_{lemna}               ..A....G.. .......... .....--... .......... .......... .......... .......... ........T. 
#ZH0234_{lemna}                    ..A....G.. .......... .....--... .......... .......... .......... .......... ........T. 
#Wolffiella_lingulata_{wolffiella} ..A....... .......... .....--... ...C...... .......... .......... .......... ........T. 
#M170_{wolffia}                    ..A....... .......... .....--... ...G...... .......... .......... .......... ........T. 
#Wolffia_australiana_{wolffia}     ..A....... .......... .....--... ...G...... .......... .......... .......... ........T. 

#Colocasia_esculenta               ATAAAGGTTT TGTGAAATCT TCTAGGATGT TAATTGGTAA AA-GTATTGG AGTTGGTTGA AT---GTATT TCCCAAAATA 
#Spirodela_polyrhiza_{spirodela}   .......... .......... .......... .......... ..-....... .......... ..---..... .......... 
#ZH0062_{landoltia}                .......... .......... ....A..... .......... ..-....... .......... ..---..... .A........ 
#ZH0051_{landoltia}                .......... .......... ....A..... .......... ..-....... .......... ..---..... .A........ 
#ZH0086_{landoltia}                .......... .......... ....A..... .......... ..-....... .......... ..---..... .A........ 
#D0101_{lemna}                     .......... .......... ..G....... ....C..... ..-....... .......... ..---..... .A........ 
#D0107_{lemna}                     .......... .......... ..G....... ....C..... ..-....... .......... ..---..... .A........ 
#Lemna_minor_{lemna}               .......... .......... ..G....... ....C..... ..-....... .......... ..---..... .A........ 
#ZH0234_{lemna}                    .......... .......... .......... ....C..... ..-....... .......... ..---..... .A........ 
#Wolffiella_lingulata_{wolffiella} ....C..... .......... .......... .......... C.-....... .......... ..---..... .A........ 
#M170_{wolffia}                    ....C..... .......... .......... .......... ..-....... .......... ..---..... .A........ 
#Wolffia_australiana_{wolffia}     ....C..... .......... .......... .......... ..-....... .......... ..---..... .A........ 

#Colocasia_esculenta               ACTCAAACCT TTTTTAGTAA GACCCGCATA AAAATAT-GC CACTGACGTG GGTAAAGCTA AAGCAACAGT AGTGTTTATA 
#Spirodela_polyrhiza_{spirodela}   .......... .....C.A.. .......... G......-.. ......G... A......... .......... .......... 
#ZH0062_{landoltia}                ...T...... .....GC... T......... ......G-.. G.....G... A......... .......... .......... 
#ZH0051_{landoltia}                ...T...... .....GC... T......... ......G-.. G.....G... A......... .......... .......... 
#ZH0086_{landoltia}                ...T...... .....GC... T......... ......G-.. G.....G... A......... .......... .......... 
#D0101_{lemna}                     .......... .....GC... .......... G......-.. G.....G... A......... .......... .......... 
#D0107_{lemna}                     .......... .....GC... .......... G......-.. G.....G... A......... .......... .......... 
#Lemna_minor_{lemna}               .......... .....GC... .......... G......-.. G.....G... A......... .......... .......... 
#ZH0234_{lemna}                    .......... .....GC... .......... G......-.. G.....G... A......... .......... .......... 
#Wolffiella_lingulata_{wolffiella} .......... ......C... ....G..... ......G-.. G.....G..C A......... .......... .......... 
#M170_{wolffia}                    .......... .....GC... ....G..... ......G-.. G..A..G..C A......... .......T.. .......... 
#Wolffia_australiana_{wolffia}     .......... .....GC... ....G..... ......G-.. G..A..G..C A......... .......T.. .......... 

#Colocasia_esculenta               TCATTCGTGG GCGCAGCTAA CTCCCCATGA GGTAACTGTA TGATTT-TCC GAGGTAAAAG AGCACCTG-- -ACCAGTTAG 
#Spirodela_polyrhiza_{spirodela}   .......... .......... .......... .......C.. ......-... A......... ........-- -......... 
#ZH0062_{landoltia}                .......... .......... ...A...... .......... ......-... A......... ......G.-- -......... 
#ZH0051_{landoltia}                .......... .......... ...A...... .......... ......-... A......... ......G.-- -......... 
#ZH0086_{landoltia}                .......... .......... ...A...... .......... ......-... A......... ......G.-- -......... 
#D0101_{lemna}                     .......... .......... .......... .......... ......-... A......... ........-- -......... 
#D0107_{lemna}                     .......... .......... .......... .......... ......-... A......... ........-- -......... 
#Lemna_minor_{lemna}               .......... .......... .......... .......... ......-... A......... ........-- -......... 
#ZH0234_{lemna}                    .......... .......... .......... .......C.. ...G..-... A......... ........-- -......... 
#Wolffiella_lingulata_{wolffiella} .......... ....C..... T......... .......C.. .A.G..-... A......... ........-- -......... 
#M170_{wolffia}                    .....G.... ....C..... T......... .......C.. .A....-... A......... ........-- -......... 
#Wolffia_australiana_{wolffia}     .....G.... ....C..... T......... .......C.. .A....-... A......... ........-- -......... 

#Colocasia_esculenta               AAACAAAAAT AAATAAGAAC ATAGTTCCAA TAAAAGGAAC CCAAGGACCA TATTCTTCTC CAATCTGAGT TTTACTCAAG 
#Spirodela_polyrhiza_{spirodela}   .......... .......... .......... .......... ......C... .......... .......... .......... 
#ZH0062_{landoltia}                .......... .......... .......... ....G..... .......... .......... .......... .......... 
#ZH0051_{landoltia}                .......... .......... .......... ....G..... .......... .......... .......... .......... 
#ZH0086_{landoltia}                .......... .......... .......... ....G..... .......... .......... .......... .......... 
#D0101_{lemna}                     .......... .......... .......... ....G..... .......... .......... .......... .......... 
#D0107_{lemna}                     .......... .......... .......... ....G..... .......... .......... .......... .......... 
#Lemna_minor_{lemna}               .......... .......... .......... ....G..... .......... .......... .......... .......... 
#ZH0234_{lemna}                    .......... .......... .......... ....G..... .......... .......... .......... .......... 
#Wolffiella_lingulata_{wolffiella} .......... .......... .......... ....G..... .......... ..G....... .......... .......... 
#M170_{wolffia}                    .......... .......... .......... ....G..... .......... ..G....... .......... .......... 
#Wolffia_australiana_{wolffia}     .......... .......... .......... ....G..... .......... ..G....... .......... .......... 

#Colocasia_esculenta               TCCCGAATGA ATTCAAGGAT ATATTCGAAG AAATTCTGAC CGCCGGCCGG AATGGTTTGT GGATTCCGAA -CAGCTATGG 
#Spirodela_polyrhiza_{spirodela}   ..T....... .........G .......... .......... ..T.A..... .......... .......... -......G.. 
#ZH0062_{landoltia}                ..T....... .......C.C .......... .......... ..T.A..... .......... .......... -......GC. 
#ZH0051_{landoltia}                ..T....... .......C.C .......... .......... ..T.A..... .......... .......... -......GC. 
#ZH0086_{landoltia}                ..T....... .......C.C .......... .......... ..T.A..... .......... .......... -......GC. 
#D0101_{lemna}                     ..T....... .........G .......... .......... .AT.A..... .......... .......... -......G.. 
#D0107_{lemna}                     ..T....... .........G .......... .......... .AT.A..... .......... .......... -......G.. 
#Lemna_minor_{lemna}               ..T....... .........G .......... .......... .AT.A..... .......... .......... -......G.. 
#ZH0234_{lemna}                    ..T....... .........G .......... .......... .AT.A..... .......... .......... -......G.. 
#Wolffiella_lingulata_{wolffiella} ..T....... .........G .......... .......... ..T.A..... .......... .......... -......A.. 
#M170_{wolffia}                    ..T....... .........G .......... .......... ..T.A..... ..C....... .......... -......A.. 
#Wolffia_australiana_{wolffia}     ..T....... .........G .......... .......... ..T.A..... ..C....... .......... -......A.. 

#Colocasia_esculenta               TAACTGAACC TAATAAGATA GCAATTACGA CCCAAGAAGT GATAAGTACT TGGGCATGGA CTTGTAAACC TCCTATTTGC 
#Spirodela_polyrhiza_{spirodela}   ....G..... .......... .......... .......... A......... .......... .......... .......... 
#ZH0062_{landoltia}                .......... .......... .......... .......... A......... .......... .......... .......... 
#ZH0051_{landoltia}                .......... .......... .......... .......... A......... .......... .......... .......... 
#ZH0086_{landoltia}                .......... .......... .......... .......... A......... .......... .......... .......... 
#D0101_{lemna}                     .......... ......A... .......... .......... A......... .......... .......... .......... 
#D0107_{lemna}                     .......... ......A... .......... .......... A......... .......... .......... .......... 
#Lemna_minor_{lemna}               .......... ......A... .......... .......... A......... .......... .......... .......... 
#ZH0234_{lemna}                    .......... ......A... .......... .......... T......... ..A..G.... .......... .......... 
#Wolffiella_lingulata_{wolffiella} .......... .......... .......... .......... A.....C... .......... .......... .......... 
#M170_{wolffia}                    .......... .......... .......... .......... A.....A... .......... .......... .......... 
#Wolffia_australiana_{wolffia}     .......... .......... .......... .......... A.....A... .......... .......... .......... 

#Colocasia_esculenta               CAATATAAAT GTTGGCCCAC TTCTACACCC GATATATCAT ATAGCCCTTT AAATGTGTTA ATGGAACATG GTATAACATT 
#Spirodela_polyrhiza_{spirodela}   .......... .......T.. .......... .......... ........G. G.G....... .......... .......... 
#ZH0062_{landoltia}                .......... .......T.. .......... .......... .......... G.G....... .......... .......... 
#ZH0051_{landoltia}                .......... .......T.. .......... .......... .......... G.G....... .......... .......... 
#ZH0086_{landoltia}                .......... .......T.. .......... .......... .......... G.G....... .......... .......... 
#D0101_{lemna}                     .......... .......T.. .......... .......... .......... G.G....... .......... .......... 
#D0107_{lemna}                     .......... .......T.. .......... .......... .......... G.G....... .......... .......... 
#Lemna_minor_{lemna}               .......... .......T.. .......... .......... .......... G.G....... .......... .......... 
#ZH0234_{lemna}                    .......... .......T.. .......... .......... .......... G.G....... .......... .......... 
#Wolffiella_lingulata_{wolffiella} .......... .......T.. .......... .......... .......G.. G.G....... .......... .......... 
#M170_{wolffia}                    .......... .......T.. .......... .......... ...A...... G.G....... .......... .......... 
#Wolffia_australiana_{wolffia}     .......... .......T.. .......... .......... ...A...... G.G....... .......... .......... 

#Colocasia_esculenta               CATATTGTCC TCTGACATAA ATTGAACTTA AAAAAAA--- ------TTAT TTTGATTCAC CCATCTCTTT CTTAACTGAC 
#Spirodela_polyrhiza_{spirodela}   .......... .......G.. ..CT...... .......AGA ATTATT..GA .........A .......... ..C....... 
#ZH0062_{landoltia}                ......A... .......G.. ..CT...... ......GA-- ATTATT..GA .......A.A .......... ..C....... 
#ZH0051_{landoltia}                ......A... .......G.. ..CT...... ......GA-- ATTATT..GA .......A.A .......... ..C....... 
#ZH0086_{landoltia}                ......A... .......G.. ..CT...... ......GA-- ATTATT..GA .......A.A .......... ..C....... 
#D0101_{lemna}                     .......... .......G.. ..CT...... ......GA-- ATTATT..GA .......... .......... ..C....... 
#D0107_{lemna}                     .......... .......G.. ..CT...... ......GA-- ATTATT..GA .......... .......... ..C....... 
#Lemna_minor_{lemna}               .......... .......G.. ..CT...... ......GA-- ATTATT..GA .......... .......... ..C....... 
#ZH0234_{lemna}                    .......... .......G.. ..CT...... ...T..GA-- ATTATT..GA .........A .......... ..C....... 
#Wolffiella_lingulata_{wolffiella} .......... .......... ..CT...... ......GA-- ATTATT..GA .........A .......... ..C....C.. 
#M170_{wolffia}                    .......... .......G.. ..CT...... ......GA-- ATTATT..GA .........A .......... ..C....... 
#Wolffia_australiana_{wolffia}     .......... .......G.. ..CT...... ......GA-- ATTATT..GA .........A .......... ..C....... 

#Colocasia_esculenta               CCACTTTAAT CATTAATCGT ATATTTAGG- ---------- -ATACTAAGT AATCACATAA TATCCCCAAT CCGAGTACTT 
#Spirodela_polyrhiza_{spirodela}   ...T...... .....G.G.. C........- ---------- -......... ...G...... ......A.G. .......... 
#ZH0062_{landoltia}                ...T...... .....G.G.. CC.......- ---------- -......... ...G.T.... ......A.G. .......... 
#ZH0051_{landoltia}                ...T...... .....G.G.. CC.......- ---------- -......... ...G.T.... ......A.G. .......... 
#ZH0086_{landoltia}                ...T...... .....G.G.. CC.......- ---------- -......... ...G.T.... ......A.G. .......... 
#D0101_{lemna}                     ...T...... .....G.G.. ----.....- ---------- -.....C... ...T...... ......A.G. .......... 
#D0107_{lemna}                     ...T...... .....G.G.. ----.....- ---------- -.....C... ...T...... ......A.G. .......... 
#Lemna_minor_{lemna}               ...T...... .....G.G.. ----.....- ---------- -.....C... ...T...... ......A.G. .......... 
#ZH0234_{lemna}                    ...T...... .....G.G.. ----.....- ---------- -.....C... ...G...... ......A.G. .......... 
#Wolffiella_lingulata_{wolffiella} ...T...... .....G.TA. C.T......T CGAGTACTTT CG.TT.T... TT.TT-..G. A..T.AGG.C AG..A..G.A 
#M170_{wolffia}                    ...T...... ...A.G.G.. C........- ---------- -......... .C.T.-.... ......A.G. ....C..T.. 
#Wolffia_australiana_{wolffia}     ...T...... ...A.G.G.. C........- ---------- -......... .C.T.-.... ......A.G. ....C..T.. 

#Colocasia_esculenta               TTTTTCTT-T TTTTTTTTTT TA--TCCAGG AATAGCA-AT CGATCCAATA AAAAAA---- ---TCTATGA AGTTTCCCGA 
#Spirodela_polyrhiza_{spirodela}   .C...T..-A ........A. G.AA...... ...G.T.-.C .......... ..T...ATCT AAA....G.G .......... 
#ZH0062_{landoltia}                .A...T.GA. ........A. G.AA...... .....T.-.C ......C... ..T...A--- ---......G .......... 
#ZH0051_{landoltia}                .A...T.GA. ........A. G.AA...... .....T.-.C ......C... ..T...A--- ---......G .......... 
#ZH0086_{landoltia}                .A...T.GA. ........A. G.AA...... .....T.-.C ......C... ..T...A--- ---......G .......... 
#D0101_{lemna}                     A--------- -C......A. G.AA.A.... .....T.-.C .......... ..TC..A--- ---......G .......... 
#D0107_{lemna}                     A--------- -C......A. G.AA.A.... .....T.-.C .......... ..TC..A--- ---......G .......... 
#Lemna_minor_{lemna}               A--------- -C......A. G.AA.A.... .....T.-.C .......... ..TC..A--- ---......G .......... 
#ZH0234_{lemna}                    A--------- -C......A. G.AA.A.... .....T.-.C ....G..... ..T...A--- ---......G .......... 
#Wolffiella_lingulata_{wolffiella} ACCGCTCC-- AA.AAA.CAC A.AA.AT.TT .T..TAT-.. AT..---... T.T-.TA--T ATG-A....G .....AT... 
#M170_{wolffia}                    .CG..T..-- AG......A. G.AA.A.... .....T.-.C .......... ..TC..A--T ATC.A...AG .....AT... 
#Wolffia_australiana_{wolffia}     .CG..T..-- AG......A. G.AA.A.... .....T.-.C .......... ..TC..A--T ATC.A...AG .....AT... 

#Colocasia_esculenta               AGTAATTGAC TTATCTATCT TATTATTATT AATCATAATC AATGATTTCT TATATAACTA GAACGGCCTT CACAAATTGC 
#Spirodela_polyrhiza_{spirodela}   .......T.. ......---- ---.....A. ...A...... .......... ......G... .....A.... .......... 
#ZH0062_{landoltia}                .A.....A.. ......---- ---.....A. ...A...... .......... ......G... .....A.... ..ATG..... 
#ZH0051_{landoltia}                .A.....A.. ......---- ---.....A. ...A...... .......... ......G... .....A.... ..ATG..... 
#ZH0086_{landoltia}                .A.....A.. ......---- ---.....A. ...A...... .......... ......G... .....A.... ..ATG..... 
#D0101_{lemna}                     .......... ......---- ---.....A. ...A...... .......... ......G... ........G. ..ATG..... 
#D0107_{lemna}                     .......... ......---- ---.....A. ...A...... .......... ......G... ........G. ..ATG..... 
#Lemna_minor_{lemna}               .......... ......---- ---.....A. ...A...... .......... ......G... ........G. ..ATG..... 
#ZH0234_{lemna}                    ..C....... ......---- ---.....A. ...A.---.. .......... ......G... ........G. ..ATG..... 
#Wolffiella_lingulata_{wolffiella} .......... ......---- ---..A..A. ...A...... .......... ......G... .....A.... ..ATG..... 
#M170_{wolffia}                    .......... ......---- ---.....A. ...A...... .......... ......G... .....C.... ..ATG..... 
#Wolffia_australiana_{wolffia}     .......... ......---- ---.....A. ...A...... .......... ......G... .....C.... ..ATG..... 

#Colocasia_esculenta               GGATACTAAT TTGTTAAGAA TCAATCGGAT TGATGCGATA GCATCATCGT TGGCTGGA-A TCGAAATATC TGCGAGATCT 
#Spirodela_polyrhiza_{spirodela}   A......... .......... .......... ...A..A... .....G.... .A......-. .......... .......... 
#ZH0062_{landoltia}                A......... .......... .T........ ...A...... .....G.... .A......-. .......... .......... 
#ZH0051_{landoltia}                A......... .......... .T........ ...A...... .....G.... .A......-. .......... .......... 
#ZH0086_{landoltia}                A......... .......... .T........ ...A...... .....G.... .A......-. .......... .......... 
#D0101_{lemna}                     A......... .......... .T........ ...A...... .....G.... .A......-. ....G..... .....T.... 
#D0107_{lemna}                     A......... .......... .T........ ...A...... .....G.... .A......-. ....G..... .....T.... 
#Lemna_minor_{lemna}               A......... .......... .T........ ...A...... .....G.... .A......-. ....G..... .....T.... 
#ZH0234_{lemna}                    A......... .......... .T........ ...A...... .....G.... .A......-. ....G..... .....T.... 
#Wolffiella_lingulata_{wolffiella} A..G...... .......... .......... ...C...... .....G.... .A......-. .......... ...A...... 
#M170_{wolffia}                    A..G...... .......... .......... ...C...... .....G.... .A......-. .......... ...A...... 
#Wolffia_australiana_{wolffia}     A..G...... .......... .......... ...C...... .....G.... .A......-. .......... ...A...... 

#Colocasia_esculenta               GGGTCACAAT TTGTATCGAT TAAACAAATC GTTGGAATCC CCAAAATGAC ACATTCTCGA AGAGCCGTAT ATTCTTCTTG 
#Spirodela_polyrhiza_{spirodela}   .......... .......... .......... ..C....... .......... .......... .......... .......... 
#ZH0062_{landoltia}                .......... .......... .......... ..C.....T. .T........ .......... .......... .......... 
#ZH0051_{landoltia}                .......... .......... .......... ..C.....T. .T........ .......... .......... .......... 
#ZH0086_{landoltia}                .......... .......... .......... ..C.....T. .T........ .......... .......... .......... 
#D0101_{lemna}                     .......... .......... .......... ..C....... .......... ........T. .....G.... .......... 
#D0107_{lemna}                     .......... .......... .......... ..C....... .......... ........T. .....G.... .......... 
#Lemna_minor_{lemna}               .......... .......... .......... ..C....... .......... ........T. .....G.... .......... 
#ZH0234_{lemna}                    .......... .......... .......... ..C....... .......... ........T. .......... .......... 
#Wolffiella_lingulata_{wolffiella} .......... .......A.. .......... ..A.....G. .......... .......... ........G. .......... 
#M170_{wolffia}                    .......... .......A.. .......... ..C.....A. .......... .........G .......... .......... 
#Wolffia_australiana_{wolffia}     .......... .......A.. .......... ..C.....A. .......... .........G .......... .......... 

#Colocasia_esculenta               CTGAT-CAAC GATAATTACA ATATCGGGTA ACCCTGTCAT ATATTTGATC CCACCCAGAT ATGTTTGCAA GGTGGATAAT 
#Spirodela_polyrhiza_{spirodela}   .....-.... A......... .......... .......... .......... .......... .........G .......... 
#ZH0062_{landoltia}                .....-.... A......... .......... .T........ .......... .....T.... .........G .......... 
#ZH0051_{landoltia}                .....-.... A......... .......... .T........ .......... .....T.... .........G .......... 
#ZH0086_{landoltia}                .....-.... A......... .......... .T........ .......... .....T.... .........G .......... 
#D0101_{lemna}                     .....-.... A.....G... .....A.... .......... .......... .......... .........G ...A...... 
#D0107_{lemna}                     .....-.... A.....G... .....A.... .......... .......... .......... .........G ...A...... 
#Lemna_minor_{lemna}               .....-.... A.....G... .....A.... .......... .......... .......... .........G ...A...... 
#ZH0234_{lemna}                    .....-.... A.....G... .....A.... .......... .......... ........G. .........G ...A...... 
#Wolffiella_lingulata_{wolffiella} .....-.... A......... .......... .......... .......... .......... .........G C......... 
#M170_{wolffia}                    .....-.... A......... .....A.... .......... .......... .......... .........G C..A...... 
#Wolffia_australiana_{wolffia}     .....-.... A......... .....A.... .......... .......... .......... .........G C..A...... 

#Colocasia_esculenta               TGTCTCTTCA ACATTGCTGC ATCCCTTTTG GGGAGACGGT TGAGTTTCCC CATCCTTTGT TCGGCTCTTA AATCCCTGAA 
#Spirodela_polyrhiza_{spirodela}   .......... .......... .........T .......T.. .......T.. .......... ..C....... .......... 
#ZH0062_{landoltia}                .......... .......... .........T .......T.. .C.....T.. .......... ..A....... .......... 
#ZH0051_{landoltia}                .......... .......... .........T .......T.. .C.....T.. .......... ..A....... .......... 
#ZH0086_{landoltia}                .......... .......... .........T .......T.. .C.....T.. .......... ..A....... .......... 
#D0101_{lemna}                     ........G. G......... .......... ..T....T.. .C.....T.. .......... ..C....... .......... 
#D0107_{lemna}                     ........G. G......... .......... ..T....T.. .C.....T.. .......... ..C....... .......... 
#Lemna_minor_{lemna}               ........G. G......... .......... ..T....T.. .C.....T.. .......... ..C....... .......... 
#ZH0234_{lemna}                    .......... G......... .......... ..T....T.. .C.....T.. .......... ..C....... .......... 
#Wolffiella_lingulata_{wolffiella} .......... .......... .........T .......T.. .C.....T.. ..G....... ..C....... .......... 
#M170_{wolffia}                    .......... .......... .........T .......T.. .C.....T.. ..G....... ..C....... .......... 
#Wolffia_australiana_{wolffia}     .......... .......... .........T .......T.. .C.....T.. ..G....... ..C....... .......... 

#Colocasia_esculenta               CTTTTGAAGT CTCGTTTCCG TAGTGGACCA ATTCGTTA-A CATACCACCA AGCCATTTTT TATTAACATA ATGGCACCGA 
#Spirodela_polyrhiza_{spirodela}   .......... .......... .......... ........-. .......... .......... ........A. .......... 
#ZH0062_{landoltia}                .......... ........T. .......... ........-G .......... .......... ........A. ......A... 
#ZH0051_{landoltia}                .......... ........T. .......... ........-G .......... .......... ........A. ......A... 
#ZH0086_{landoltia}                .......... ........T. .......... ........-G .......... .......... ........A. ......A... 
#D0101_{lemna}                     .......... .......... .......... ........-G .......... .......... ........A. ......A... 
#D0107_{lemna}                     .......... .......... .......... ........-G .......... .......... ........A. ......A... 
#Lemna_minor_{lemna}               .......... .......... .......... ........-G .......... .......... ........A. ......A... 
#ZH0234_{lemna}                    .......... .......... .......... ........-G .......... .......... ........A. ......A... 
#Wolffiella_lingulata_{wolffiella} .......... ........G. .......... ........-G .......... .......... ........A. ......A... 
#M170_{wolffia}                    .......... ........A. .......... ........-G .......... .......... ........A. ......A... 
#Wolffia_australiana_{wolffia}     .......... ........A. .......... ........-G .......... .......... ........A. ......A... 

#Colocasia_esculenta               GCCTTTATTG CAGCGGATGC TACTGAATCA GCTGCTTTAT TTTTTGTACC AACGATTAAA AAGTGTTTTC CTCTACTTGC 
#Spirodela_polyrhiza_{spirodela}   .......... .......... ....A..... .......... ....G..C.. ......C... .......... ..T....... 
#ZH0062_{landoltia}                ..T....... .......... ....A..... .......... .......C.. ......C... .......... ..T....... 
#ZH0051_{landoltia}                ..T....... .......... ....A..... .......... .......C.. ......C... .......... ..T....... 
#ZH0086_{landoltia}                ..T....... .......... ....A..... .......... .......C.. ......C... .......... ..T....... 
#D0101_{lemna}                     .......... .......... ....A....C .......... .......C.. ......C... .......... ..T....... 
#D0107_{lemna}                     .......... .......... ....A....C .......... .......C.. ......C... .......... ..T....... 
#Lemna_minor_{lemna}               .......... .......... ....A....C .......... .......C.. ......C... .......... ..T....... 
#ZH0234_{lemna}                    .......... .......... ....A....C .......... .......T.. ......C... .......... ..T....... 
#Wolffiella_lingulata_{wolffiella} .......... .......... ....A..... .......... .......G.. ......C... ..T....... ..TG...... 
#M170_{wolffia}                    .......... .......... ....A..... .......... .......G.. ......C... ..T....... ..T....... 
#Wolffia_australiana_{wolffia}     .......... .......... ....A..... .......... .......G.. ......C... ..T....... ..T....... 

#Colocasia_esculenta               TGCATCAAAA ACTAAATCGC AGGCCTCTGA TAAAAAACGC GCAGTTCTTG TAAGATT--- ---TGTAATA --TGAATACC 
#Spirodela_polyrhiza_{spirodela}   .......... ........A. .......... .......... ........C. .......--- ---....... --........ 
#ZH0062_{landoltia}                .......... ........A. .......... .......... .......... .......--- ---.A..... --........ 
#ZH0051_{landoltia}                .......... ........A. .......... .......... .......... .......--- ---.A..... --........ 
#ZH0086_{landoltia}                .......... ........A. .......... .......... .......... .......--- ---.A..... --........ 
#D0101_{lemna}                     .......... ........A. .......... .......... .......... .......--- ---....... --........ 
#D0107_{lemna}                     .......... ........A. .......... .......... .......... .......--- ---....... --........ 
#Lemna_minor_{lemna}               .......... ........A. .......... .......... .......... .......--- ---....... --........ 
#ZH0234_{lemna}                    .......... ........A. .......... .......... ......T... .......--- ---....... --........ 
#Wolffiella_lingulata_{wolffiella} .......... ........A. .......... .......... ........C. ....G..--- ---.A..... --........ 
#M170_{wolffia}                    .......... ........A. ....T..... .......... ........C. .......--- ---.A..... --........ 
#Wolffia_australiana_{wolffia}     .......... ........A. ....T..... .......... ........C. .......--- ---.A..... --........ 

#Colocasia_esculenta               TTTACGTTTT GCGGAGATGA AAGGTGCCAT TCTAGGATTC ---------C ATTTCCTAGT ACCATGACCA AAATGAACTC 
#Spirodela_polyrhiza_{spirodela}   .......... .......... .......... .......... ---------. .......... C......... .......... 
#ZH0062_{landoltia}                .......... .......... .......... .......... ---------. .......... C......... .......... 
#ZH0051_{landoltia}                .......... .......... .......... .......... ---------. .......... C......... .......... 
#ZH0086_{landoltia}                .......... .......... .......... .......... ---------. .......... C......... .......... 
#D0101_{lemna}                     .......... .......... .......... .......... ---------. .......... C......... .......... 
#D0107_{lemna}                     .......... .......... .......... .......... ---------. .......... C......... .......... 
#Lemna_minor_{lemna}               .......... .......... .......... .......... ---------. .......... C......... .......... 
#ZH0234_{lemna}                    .......... .......... .......... .......... ---------. .......... C......... .......... 
#Wolffiella_lingulata_{wolffiella} .......... .......... .......... .......... ---------. .......T.. C......... .......... 
#M170_{wolffia}                    .......... .....T.... .......... .......... ---------. .......... C......... .......... 
#Wolffia_australiana_{wolffia}     .......... .....T.... .......... .......... ---------. .......... C......... .......... 

#Colocasia_esculenta               CTGCTTCCAT CATTTCTTCC AAATTAATGT TCCAATATCT TCTTGCCAT- TTTTCCCCAT ACTTGCTCAT TGTTTTTTTT 
#Spirodela_polyrhiza_{spirodela}   .......... ...C...... .....G.... .......... .....T...- .........C ........T. .C..AAAAAA 
#ZH0062_{landoltia}                .........G .......... ...G.G.... .......... .....T...- .......T.C ........T. ....AAAAA- 
#ZH0051_{landoltia}                .........G .......... ...G.G.... .......... .....T...- .......T.C ........T. ....AAAAA- 
#ZH0086_{landoltia}                .........G .......... ...G.G.... .......... .....T...- .......T.C ........T. ....AAAAA- 
#D0101_{lemna}                     .........G ...C...... .....G.... .......... .....T...- .........C ........T. .C..AAAAA- 
#D0107_{lemna}                     .........G ...C...... .....G.... .......... .....T...- .........C ........T. .C..AAAAA- 
#Lemna_minor_{lemna}               .........G ...C...... .....G.... .......... .....T...- .........C ........T. .C..AAAAA- 
#ZH0234_{lemna}                    .........G ...C...... .....G.... .......... .....T...- .........C ........T. .C..AAAAA- 
#Wolffiella_lingulata_{wolffiella} .........G ...C...... .....G.... .......... .....T...- ......T..C .......TCC .C...C..AA 
#M170_{wolffia}                    .........G .......... .....G.... .......... .....T...- .........C .......TCC .C...C..AA 
#Wolffia_australiana_{wolffia}     .........G .......... .....G.... .......... .....T...- .........C .......TCC .C...C..AA 

#Colocasia_esculenta               AAAAAA--CA ACGAGACGAG GTATCTGAAA TAAATAATTG TTCCGATGGA ACTTTCTACC GAGGATTGAC CGTTGATACA 
#Spirodela_polyrhiza_{spirodela}   ......--G. .A.....A.. ......A... .......... .......... .....A.... ..A....... .......... 
#ZH0062_{landoltia}                ...------. .A........ ......A... .......... .......... .....A...G A.A....... ........T. 
#ZH0051_{landoltia}                ...------. .A........ ......A... .......... .......... .....A...G A.A....... ........T. 
#ZH0086_{landoltia}                ...------. .A........ ......A... .......... .......... .....A...G A.A....... ........T. 
#D0101_{lemna}                     ......--G. .A........ ......A... .......... .......... .....A...G ..A....... .......... 
#D0107_{lemna}                     ......--G. .A........ ......A... .......... .......... .....A...G ..A....... .......... 
#Lemna_minor_{lemna}               ......--G. .A........ ......A... .......... .......... .....A...G ..A....... .......... 
#ZH0234_{lemna}                    ...-----G. .A........ ......A... .......... ....A..... .....A...G ..A....... .........G 
#Wolffiella_lingulata_{wolffiella} ......ACT. .A........ ....G.A... .......... .......... .....AG..G ..A....... .C......T. 
#M170_{wolffia}                    ......-CT. .A........ ....G.A... .......... .......... .....A...G ..A....... .C......T. 
#Wolffia_australiana_{wolffia}     ......-CT. .A........ ....G.A... .......... .......... .....A...G ..A....... .C......T. 

#Colocasia_esculenta               CGATCCAAAC CATTAATTCC TTT--GAATT CATTATGATC TTTATTAT-C AATCAAATAA GAAAATTGGA CCAGAT---- 
#Spirodela_polyrhiza_{spirodela}   ....T..... .......... ...--T.... G......... ......T.AT C......... ....C.G... ..G...---- 
#ZH0062_{landoltia}                .....A.... ........-- --.--T...G .......... .AGC..TA-T CC........ ......G... ..G...---- 
#ZH0051_{landoltia}                .....A.... ........-- --.--T...G .......... .AGC..TA-T CC........ ......G... ..G...---- 
#ZH0086_{landoltia}                .....A.... ........-- --.--T...G .......... .AGC..TA-T CC........ ......G... ..G...---- 
#D0101_{lemna}                     .......... .......... ...--T.... .......... AA.C..TC-T C......... .......... T.G...AATC 
#D0107_{lemna}                     .......... .......... ...--T.... .......... AA.C..TC-T C......... .......... T.G...AATC 
#Lemna_minor_{lemna}               .......... .......... ...--T.... .......... AA.C..TC-T C......... .......... T.G...AATC 
#ZH0234_{lemna}                    .......... .T..T..... ...--T.... .......... AA.C..TC-T C......... .......... T.G...AATC 
#Wolffiella_lingulata_{wolffiella} T......... ........A. ...--T.... .......... .ACCC.GA-T C......... TC...AAT.. ......AATA 
#M170_{wolffia}                    ..C......A .......GA. ...--A.... ..G....... .ACCCCGA-T C......... --...AAT.. ..G.C.AATA 
#Wolffia_australiana_{wolffia}     ..C......A .......GA. ...--A.... ..G....... .ACCCCGA-T C......... --...AAT.. ..G.C.AATA 

#Colocasia_esculenta               -AATTAAATT ATAATATAAA AA---AAGAG TCTCCTTTTA G--------- ---GAATCAT TAAATCGTGT CAATGATTGT 
#Spirodela_polyrhiza_{spirodela}   -......... ......A... ..---.T... C.CG.C.... .CCTTTAGGT TAG....... .C........ A......... 
#ZH0062_{landoltia}                -...A..... ......A.T. ..TAA.T... C..G.C.... .--------- ------.TTA GG....A.-. A.......A. 
#ZH0051_{landoltia}                -...A..... ......A.T. ..TAA.T... C..G.C.... .--------- ------.TTA GG....A.-. A.......A. 
#ZH0086_{landoltia}                -...A..... ......A.T. ..TAA.T... C..G.C.... .--------- ------.TTA GG....A.-. A.......A. 
#D0101_{lemna}                     T...A..... ......A.T. ..----C... C..T.C.... .--------- ---....... .C........ A......... 
#D0107_{lemna}                     T...A..... ......A.T. ..----C... C..T.C.... .--------- ---....... .C........ A......... 
#Lemna_minor_{lemna}               T...A..... ......A.T. ..----C... C..T.C.... .--------- ---....... .C........ A......... 
#ZH0234_{lemna}                    T...A..... ......A.T. ..AAA.T... C..T.C.... .--------- ---A...... .C........ A.......A. 
#Wolffiella_lingulata_{wolffiella} A----.C.AA ..TC.----C ..---.GA.A C..G...... C--TTTAGTT TAG.C...C. .G...G..T- ...G....C. 
#M170_{wolffia}                    A.....T..A .AT...A..T ..---.TA.A CT.AT...G. C--TTTAGTT TAG.C...G. .G......T. ........C. 
#Wolffia_australiana_{wolffia}     A.....T..A .AT...A..T ..---.TA.A CT.AT...G. C--TTTAGTT TAG.C...G. .G......T. ........C. 

#Colocasia_esculenta               TCTGATGTCT CATAGAAATT GTTTGGGACG CAAGAACTCA AAAATTCTCT ATGGTGAAAT AAGATATCTC TCATCTTTCC 
#Spirodela_polyrhiza_{spirodela}   .......... A..GA..G.. ........T. ........A. .......... .......... .......... .......... 
#ZH0062_{landoltia}                .A....C... A..GA..... .G..T..CT. .......... .......... .......... .......... .......... 
#ZH0051_{landoltia}                .A....C... A..GA..... .G..T..CT. .......... .......... .......... .......... .......... 
#ZH0086_{landoltia}                .A....C... A..GA..... .G..T..CT. .......... .......... .......... .......... .......... 
#D0101_{lemna}                     .......... AC.GA..... ........T. .......... .......... .......... .......... .......... 
#D0107_{lemna}                     .......... AC.GA..... ........T. .......... .......... .......... .......... .......... 
#Lemna_minor_{lemna}               .......... AC.GA..... ........T. .......... .......... .......... .......... .......... 
#ZH0234_{lemna}                    .......... AC.GA..... ........T. .......... .......... .......... .......... .......... 
#Wolffiella_lingulata_{wolffiella} ...C..T... A..TC..... A.....C.T. .......... .......... .......... .........A .......... 
#M170_{wolffia}                    .......... AC.GA..... A.....C.T. .......... .......... .......... .........A .......... 
#Wolffia_australiana_{wolffia}     .......... AC.GA..... A.....C.T. .......... .......... .......... .........A .......... 

#Colocasia_esculenta               TTCAAACAAA TTCT-TCTTT TTGATTTC-- CAAATGAATG TTTTTGTGTT GCTTTGAATG ATGTACTAAT TTTTTGAATC 
#Spirodela_polyrhiza_{spirodela}   .......... ....-..... ........-- .......... .....A..C. ..C....... .......... .......... 
#ZH0062_{landoltia}                ...G...... ....-.A... ...G....-- .......... .....A..C. ..C....... .......... .......... 
#ZH0051_{landoltia}                ...G...... ....-.A... ...G....-- .......... .....A..C. ..C....... .......... .......... 
#ZH0086_{landoltia}                ...G...... ....-.A... ...G....-- .......... .....A..C. ..C....... .......... .......... 
#D0101_{lemna}                     ...G...... ....-.A... ..T.....-- .......... .....A..C. ..C....... ...G...... .......... 
#D0107_{lemna}                     ...G...... ....-.A... ..T.....-- .......... .....A..C. ..C....... ...G...... .......... 
#Lemna_minor_{lemna}               ...G...... ....-.A... ..T.....-- .......... .....A..C. ..C....... ...G...... .......... 
#ZH0234_{lemna}                    ...G...... ....-.A... ..T.....-- .......... .....A.... ..C....... ...G...... ....G..... 
#Wolffiella_lingulata_{wolffiella} GG.G...... ....-.A... ........-- .......... .....A..C. .TC....G.. G......... .......... 
#M170_{wolffia}                    ...G...... ....-.A... ........-- .......... .....T..C. ..C....G.. G......... .......... 
#Wolffia_australiana_{wolffia}     ...G...... ....-.A... ........-- .......... .....T..C. ..C....G.. G......... .......... 

#Colocasia_esculenta               CGGTACCAAC AGGTATAATT CCCCCTAGAA CAACATTTTC TTTCAGGCCT TTCAACCAAT CAATACGACC TCGTAGAGCA 
#Spirodela_polyrhiza_{spirodela}   .A........ .......... .....C.... .......... .......... .......... .......... .......... 
#ZH0062_{landoltia}                .......... .......... .....C.... .......... .......... .......... .......... .......... 
#ZH0051_{landoltia}                .......... .......... .....C.... .......... .......... .......... .......... .......... 
#ZH0086_{landoltia}                .......... .......... .....C.... .......... .......... .......... .......... .......... 
#D0101_{lemna}                     .A.....G.. ...G...... .....C.... .......... .......... .......... .......... .......... 
#D0107_{lemna}                     .A.....G.. ...G...... .....C.... .......... .......... .......... .......... .......... 
#Lemna_minor_{lemna}               .A.....G.. ...G...... .....C.... .......... .......... .......... .......... .......... 
#ZH0234_{lemna}                    .A.....G.. ...G...... .....C.... .......... .......... .......... .......... .......... 
#Wolffiella_lingulata_{wolffiella} .A........ .......... .....C.... .......... .....AC... .......... .......... .....A.... 
#M170_{wolffia}                    .......... .......... .......... .......... .....AC... .......... .......... .....A.... 
#Wolffia_australiana_{wolffia}     .......... .......... .......... .......... .....AC... .......... .......... .....A.... 

#Colocasia_esculenta               GCTTTTGCTA AAACTCGAGC AGTTTCTTGA AAACTAGCTT CGGATATGAA ACTTTGAGTA TTAAGAGATG CCCTCGTTAT 
#Spirodela_polyrhiza_{spirodela}   .......... .......... .......... .......... .......... .......... .......... .......... 
#ZH0062_{landoltia}                .......... .......... .......... .......... .......... .......... .......... ....G..... 
#ZH0051_{landoltia}                .......... .......... .......... .......... .......... .......... .......... ....G..... 
#ZH0086_{landoltia}                .......... .......... .......... .......... .......... .......... .......... ....G..... 
#D0101_{lemna}                     .......... .......... .......... .......... .......A.. .......... .......... .......... 
#D0107_{lemna}                     .......... .......... .......... .......... .......A.. .......... .......... .......... 
#Lemna_minor_{lemna}               .......... .......... .......... .......... .......A.. .......... .......... .......... 
#ZH0234_{lemna}                    .......... .......... .......... .......... .......A.. .......... .......... .......... 
#Wolffiella_lingulata_{wolffiella} .......... .......... .......... .......... .......... ......C... .......... .......... 
#M170_{wolffia}                    .......... .......... .......... .......... .A........ .......... .......... .......... 
#Wolffia_australiana_{wolffia}     .......... .......... .......... .......... .A........ .......... .......... .......... 

#Colocasia_esculenta               TCCCAATAAG ATTGCTCGAT AACAGATCGC TTCATCCAAA ACACGCCCTG CTCGTTCCGC TCGCAACAAT CCGATTAGCT 
#Spirodela_polyrhiza_{spirodela}   .......... .......... .G........ .......... G......... .......... .......... ..T..G..T. 
#ZH0062_{landoltia}                ...T...... .......... .G........ .......... G.......G. .......... .......... ..T..A..T. 
#ZH0051_{landoltia}                ...T...... .......... .G........ .......... G.......G. .......... .......... ..T..A..T. 
#ZH0086_{landoltia}                ...T...... .......... .G........ .......... G.......G. .......... .......... ..T..A..T. 
#D0101_{lemna}                     .......... .......... .GG....T.. .......... G......... ...T...... .......... ..T..A..T. 
#D0107_{lemna}                     .......... .......... .GG....T.. .......... G......... ...T...... .......... ..T..A..T. 
#Lemna_minor_{lemna}               .......... .......... .GG....T.. .......... G......... ...T...... .......... ..T..A..T. 
#ZH0234_{lemna}                    .........A .......... .GG....T.. .......... G......... ...T...... .......... ..T..A..T. 
#Wolffiella_lingulata_{wolffiella} .........T .......... .G.....T.. .......... G......... ....C..... .......... ..T..A..T. 
#M170_{wolffia}                    .......... .......... .......T.. .......... G......... ....C..... .......... ..T..A..T. 
#Wolffia_australiana_{wolffia}     .......... .......... .......T.. .......... G......... ....C..... .......... ..T..A..T. 

#Colocasia_esculenta               CTCCGGGTGA AAAAACATTA GACATTCCAT CTTCTGAAAC CAACACTTTT GATGTTACTT GACGGACAAT AATCTCTATA 
#Spirodela_polyrhiza_{spirodela}   ........A. .......... .......... .......... ...T...... .......... ....T..... ........A. 
#ZH0062_{landoltia}                ........A. .......... .......... .......... ..CT...... .......... ....T..... .......... 
#ZH0051_{landoltia}                ........A. .......... .......... .......... ..CT...... .......... ....T..... .......... 
#ZH0086_{landoltia}                ........A. .......... .......... .......... ..CT...... .......... ....T..... .......... 
#D0101_{lemna}                     ........A. .......... .......... .......... ...T...... .......... ....T..... ........G. 
#D0107_{lemna}                     ........A. .......... .......... .......... ...T...... .......... ....T..... ........G. 
#Lemna_minor_{lemna}               ........A. .......... .......... .......... ...T...... .......... ....T..... ........G. 
#ZH0234_{lemna}                    ........A. .......... .......... .......... ...T...... .......... ....T..... ........G. 
#Wolffiella_lingulata_{wolffiella} ........A. .......... .......... .......... ..CG...... .......... ....T..... ...T...... 
#M170_{wolffia}                    ........A. .......... .......... .......... ..CG...... .......... ....T..... ...T...... 
#Wolffia_australiana_{wolffia}     ........A. .......... .......... .......... ..CG...... .......... ....T..... ...T...... 

#Colocasia_esculenta               TGTCTATTAT GGATCTGTAC CCCCTGAGAT CGATAAACCT TTTGGATCTT ATTAACCAAA GAGATACGGC TTTGGGC--G 
#Spirodela_polyrhiza_{spirodela}   .......... .......... .......... .......... .......... .......... ..A....... .......--. 
#ZH0062_{landoltia}                .......... .......... ...T..G... ..G....... .......... .......... .......... .......--. 
#ZH0051_{landoltia}                .......... .......... ...T..G... ..G....... .......... .......... .......... .......--. 
#ZH0086_{landoltia}                .......... .......... ...T..G... ..G....... .......... .......... .......... .......--. 
#D0101_{lemna}                     ........G. .......... ...T..G... .......... .......... .......... .......... .......--. 
#D0107_{lemna}                     ........G. .......... ...T..G... .......... .......... .......... .......... .......--. 
#Lemna_minor_{lemna}               ........G. .......... ...T..G... .......... .......... .......... .......... .......--. 
#ZH0234_{lemna}                    .......... .......... ...T..G... .......... .......... .......... .......... .......--. 
#Wolffiella_lingulata_{wolffiella} .......... .......... ...T..G... .......... ....T..... .......... .......... .......--. 
#M170_{wolffia}                    .......... .......... ...T..G... .......... .......... .........G .....C.... .......--. 
#Wolffia_australiana_{wolffia}     .......... .......... ...T..G... .......... .......... .........G .....C.... .......--. 

#Colocasia_esculenta               ATGGTTAGTT CCGTGCTAAT CAAGAATCCC CAAGGGAT-- TCCAAGAATT CTTGATATAC G-TTCATTCC AACCTTTAAC 
#Spirodela_polyrhiza_{spirodela}   ........C. .......... .......... ......G.-- .......... .......... .-........ ..G....... 
#ZH0062_{landoltia}                .......AC. .......G.. .......... ..C...G.-- C......... .......... .-........ ..G....... 
#ZH0051_{landoltia}                .......AC. .......G.. .......... ..C...G.-- C......... .......... .-........ ..G....... 
#ZH0086_{landoltia}                .......AC. .......G.. .......... ..C...G.-- C......... .......... .-........ ..G....... 
#D0101_{lemna}                     ........C. .......G.. .......... ......T.-- C......... ..G....... .-........ ..G....... 
#D0107_{lemna}                     ........C. .......G.. .......... ......T.-- C......... ..G....... .-........ ..G....... 
#Lemna_minor_{lemna}               ........C. .......G.. .......... ......T.-- C......... ..G....... .-........ ..G....... 
#ZH0234_{lemna}                    ..C.....C. .......G.. .......... ......T.-- C......... ..G....... .-........ ..G....... 
#Wolffiella_lingulata_{wolffiella} ..C.....C. .A.....G.. .......... .....TGG-- CG.C...... ..G....... .-........ .TG....... 
#M170_{wolffia}                    ..C.....C. .A..A..... ......C... .....TG.-- GG.C...... .......... .-........ .TG....... 
#Wolffia_australiana_{wolffia}     ..C.....C. .A..A..... ......C... .....TG.-- GG.C...... .......... .-........ .TG....... 

#Colocasia_esculenta               CCTCTTTTCG AGATTTATCG ATATTGAATC AATCGAACGC ACTTCTAACA CTTGTTCCAC TTTTGGAAGA CCTTGCGTTA 
#Spirodela_polyrhiza_{spirodela}   .......... .......... .......... .......... .......... .......T.. .......... .......... 
#ZH0062_{landoltia}                .........C .......... .......... .......... .......... .......... .......... .......... 
#ZH0051_{landoltia}                .........C .......... .......... .......... .......... .......... .......... .......... 
#ZH0086_{landoltia}                .........C .......... .......... .......... .......... .......... .......... .......... 
#D0101_{lemna}                     .........C ......G... .......... ...T...... ........T. .......... .......... ..C....... 
#D0107_{lemna}                     .........C ......G... .......... ...T...... ........T. .......... .......... ..C....... 
#Lemna_minor_{lemna}               .........C ......G... .......... ...T...... ........T. .......... .......... ..C....... 
#ZH0234_{lemna}                    .........C ......G... .......... ...T...... ........T. .......... .......... ..C....... 
#Wolffiella_lingulata_{wolffiella} .........C ......C... .......... .......... ........G. .......... ......C... .......... 
#M170_{wolffia}                    .........C ......C.T. .......C.. .......... ........A. .......... .......... .......... 
#Wolffia_australiana_{wolffia}     .........C ......C.T. .......C.. .......... ........A. .......... .......... .......... 

#Colocasia_esculenta               TGTCACCAGA TCTTGATTTT TCATAT-ATA AATGTAACTA ATGTATCTCC CTCGTGAAGG ATTTCCCCAT AATGACCATG 
#Spirodela_polyrhiza_{spirodela}   .......... .......... ......-... ..A....... .G........ T..A...... G....T.... .......G.. 
#ZH0062_{landoltia}                .......... .......... ......-... .......... .......... ...A...... G....T.... .......G.. 
#ZH0051_{landoltia}                .......... .......... ......-... .......... .......... ...A...... G....T.... .......G.. 
#ZH0086_{landoltia}                .......... .......... ......-... .......... .......... ...A...... G....T.... .......G.. 
#D0101_{lemna}                     .......G.. .......... ......-... .......... .......... ...A...... G....T.... .......G..
[truncated: 3,012,259 more chars]
